# Supplementary material for: Plasma small-extracellular vesicles’ proteomic signature in neoadjuvant chemotherapy–naïve breast cancer patients
Source: PLoS One. 2026 May 5;21(5):e0348500. doi: 10.1371/journal.pone.0348500 (PMC13143105; doi:10.1371/journal.pone.0348500)
Supplement: S1_File — (XLSX) [file pone.0348500.s011.xlsx]

## Sheet: Metadata
_RESULTS_version	5
RESULTS_SEARCH_STAT_search_begin_time_clock	2023-02-14 09:00:42
RESULTS_SEARCH_STAT_search_end_time_clock	2023-02-14 14:06:32
RESULTS_SEARCH_STAT_search_time_duration	#VALUE!
RESULTS_SEARCH_STAT_stage_signal_processing_begin_time_clock	2023-02-14 09:00:43
RESULTS_SEARCH_STAT_stage_signal_processing_end_time_clock	2023-02-14 13:22:20
RESULTS_SEARCH_STAT_stage_signal_processing_time_duration	#VALUE!
RESULTS_SEARCH_STAT_stage_waiting_begin_time_clock	2023-02-14 13:22:20
RESULTS_SEARCH_STAT_stage_waiting_end_time_clock	2023-02-14 13:22:21
RESULTS_SEARCH_STAT_stage_waiting_time_duration	1903-08-24
RESULTS_SEARCH_STAT_stage_searching_begin_time_clock	2023-02-14 13:22:21
RESULTS_SEARCH_STAT_stage_searching_end_time_clock	2023-02-14 13:59:13
RESULTS_SEARCH_STAT_stage_searching_time_duration	7955-11-05
RESULTS_SEARCH_STAT_stage_fdr_begin_time_clock	2023-02-14 13:59:13
RESULTS_SEARCH_STAT_stage_fdr_end_time_clock	2023-02-14 14:06:32
RESULTS_SEARCH_STAT_stage_fdr_time_duration	3102-09-28
RESULTS_SEARCH_STAT_task_fraglet_exe_begin_time_clock	2023-02-14 13:22:40
RESULTS_SEARCH_STAT_task_fraglet_exe_end_time_clock	2023-02-14 13:33:57
RESULTS_SEARCH_STAT_task_fraglet_exe_time_duration	677849
RESULTS_SEARCH_STAT_task_fraglet_exe_time_cpu	7532-11-08
RESULTS_SEARCH_STAT_task_taglet_exe_begin_time_clock	2023-02-14 13:36:07
RESULTS_SEARCH_STAT_task_taglet_exe_end_time_clock	2023-02-14 13:55:16
RESULTS_SEARCH_STAT_task_taglet_exe_time_duration	1149496
RESULTS_SEARCH_STAT_task_taglet_exe_time_cpu	#VALUE!
RESULTS_SEARCH_STAT_task_progroup_begin_time_clock	2023-02-14 13:55:16
RESULTS_SEARCH_STAT_task_progroup_end_time_clock	2023-02-14 13:59:12
RESULTS_SEARCH_STAT_task_progroup_time_duration	236377
RESULTS_SEARCH_STAT_task_progroup_time_cpu	2545-08-17
RESULTS_SEARCH_STAT_task_focusing_begin_time_clock	2023-02-14 13:33:57
RESULTS_SEARCH_STAT_task_focusing_end_time_clock	2023-02-14 13:36:07
RESULTS_SEARCH_STAT_task_focusing_time_duration	129156
RESULTS_SEARCH_STAT_task_focusing_time_cpu	140250
RESULTS_SEARCH_STAT_computer_memory	65406
RESULTS_SEARCH_STAT_computer_name	WIN-PVT3EI9I5O2
RESULTS_SEARCH_STAT_num_proteins	458592
RESULTS_SEARCH_STAT_num_residues	151812384
RESULTS_SEARCH_STAT_number_cores	8
RESULTS_SEARCH_STAT_number_licensed_tasks	16
RESULTS_SEARCH_STAT_number_processors	16
RESULTS_SEARCH_STAT_os	Windows Server 2012 R2 Datacenter (6.2.9200)
RESULTS_SEARCH_1_time_cpu	238250
RESULTS_SEARCH_1_time_duration	315505
RESULTS_SEARCH_1_version	5.0.1.4874
RESULTS_SEARCH_1_xml:id	SEARCH:1:638119620424826450_0
RESULTS_SEARCH_1_PARAMETERS_chemical_data_edited	FALSE
RESULTS_SEARCH_1_PARAMETERS_do_multiprecursor_search	TRUE
RESULTS_SEARCH_1_PARAMETERS_do_reverse_search	TRUE
RESULTS_SEARCH_1_PARAMETERS_max_quant_labels	35
RESULTS_SEARCH_1_PARAMETERS_maxresults	15
RESULTS_SEARCH_1_PARAMETERS_separate_searches	FALSE
RESULTS_SEARCH_1_PARAMETERS_MSTOLERANCE_type	dalton
RESULTS_SEARCH_1_PARAMETERS_MSTOLERANCE_value	0.05
RESULTS_SEARCH_1_PARAMETERS_MSMSTOLERANCE_type	dalton
RESULTS_SEARCH_1_PARAMETERS_MSMSTOLERANCE_value	0.1
RESULTS_SEARCH_1_PARAMETERS_MS_STANDARD_DEVIATION_type	dalton
RESULTS_SEARCH_1_PARAMETERS_MS_STANDARD_DEVIATION_value	0.0011
RESULTS_SEARCH_1_PARAMETERS_MSMS_STANDARD_DEVIATION_type	dalton
RESULTS_SEARCH_1_PARAMETERS_MSMS_STANDARD_DEVIATION_value	0.01
RESULTS_SEARCH_1_PARAMETERS_FASTA_filename	C:\AB SCIEX\ProteinPilot Data\SearchDatabases\uniprot-Homo sapiens-swissTrEMBL-isof-14022023.fasta
RESULTS_SEARCH_1_PARAMETERS_AUTO_CALIBRATION_ms	TRUE
RESULTS_SEARCH_1_PARAMETERS_AUTO_CALIBRATION_msexport	FALSE
RESULTS_SEARCH_1_PARAMETERS_AUTO_CALIBRATION_msms	TRUE
RESULTS_SEARCH_1_PARAMETERS_AUTO_CALIBRATION_msmstolsdratio	2.75
RESULTS_SEARCH_1_PARAMETERS_AUTO_CALIBRATION_mstolsdratio	7
RESULTS_SEARCH_1_PARAMETERS_AUTO_CALIBRATION_squareroot	TRUE
RESULTS_SEARCH_1_PARAMETERS_AUTO_CALIBRATION_type	dalton
RESULTS_SEARCH_1_PARAMETERS_AUTO_CALIBRATION_MCP_d_s_s_f	0.0666667
RESULTS_SEARCH_1_PARAMETERS_AUTO_CALIBRATION_MCP_d_s_w_f	3
RESULTS_SEARCH_1_PARAMETERS_AUTO_CALIBRATION_MCP_m_f_r_mbc	200
RESULTS_SEARCH_1_PARAMETERS_AUTO_CALIBRATION_MCP_m_m_c	10
RESULTS_SEARCH_1_PARAMETERS_AUTO_CALIBRATION_MCP_m_m_f_s	0.25
RESULTS_SEARCH_1_PARAMETERS_AUTO_CALIBRATION_MCP_m_m_p_f	0.33
RESULTS_SEARCH_1_PARAMETERS_AUTO_CALIBRATION_MCP_m_m_p_rms_f	1
RESULTS_SEARCH_1_PARAMETERS_AUTO_CALIBRATION_MCP_m_p_t_f	1
RESULTS_SEARCH_1_PARAMETERS_AUTO_CALIBRATION_MCP_m_r_h_n_b	15
RESULTS_SEARCH_1_PARAMETERS_AUTO_CALIBRATION_MCP_m_z_n_s	99
RESULTS_SEARCH_1_PARAMETERS_AUTO_CALIBRATION_MCP_m_z_s_mn_f_r	0.0666667
RESULTS_SEARCH_1_PARAMETERS_AUTO_CALIBRATION_MCP_m_z_s_mx_f_r	0.1
RESULTS_SEARCH_1_PARAMETERS_MS_AUTO_CALIBRATION_OUT_avres	2.82014e-09
RESULTS_SEARCH_1_PARAMETERS_MS_AUTO_CALIBRATION_OUT_c0	0.000311125
RESULTS_SEARCH_1_PARAMETERS_MS_AUTO_CALIBRATION_OUT_c1minus1	-9.66742e-06
RESULTS_SEARCH_1_PARAMETERS_MS_AUTO_CALIBRATION_OUT_c2	0
RESULTS_SEARCH_1_PARAMETERS_MS_AUTO_CALIBRATION_OUT_file	1
RESULTS_SEARCH_1_PARAMETERS_MS_AUTO_CALIBRATION_OUT_partnumber	1
RESULTS_SEARCH_1_PARAMETERS_MS_AUTO_CALIBRATION_OUT_polyorder	1
RESULTS_SEARCH_1_PARAMETERS_MS_AUTO_CALIBRATION_OUT_sample	1
RESULTS_SEARCH_1_PARAMETERS_MS_AUTO_CALIBRATION_OUT_squareroot	TRUE
RESULTS_SEARCH_1_PARAMETERS_MSMS_AUTO_CALIBRATION_OUT_avres	-8.8107e-08
RESULTS_SEARCH_1_PARAMETERS_MSMS_AUTO_CALIBRATION_OUT_c0	7.74704e-05
RESULTS_SEARCH_1_PARAMETERS_MSMS_AUTO_CALIBRATION_OUT_c1minus1	-2.777e-06
RESULTS_SEARCH_1_PARAMETERS_MSMS_AUTO_CALIBRATION_OUT_c2	0
RESULTS_SEARCH_1_PARAMETERS_MSMS_AUTO_CALIBRATION_OUT_file	1
RESULTS_SEARCH_1_PARAMETERS_MSMS_AUTO_CALIBRATION_OUT_partnumber	1
RESULTS_SEARCH_1_PARAMETERS_MSMS_AUTO_CALIBRATION_OUT_polyorder	1
RESULTS_SEARCH_1_PARAMETERS_MSMS_AUTO_CALIBRATION_OUT_sample	1
RESULTS_SEARCH_1_PARAMETERS_MSMS_AUTO_CALIBRATION_OUT_squareroot	TRUE
RESULTS_SEARCH_1_PARAMETERS_MAX_PRECURSORS_FRAGLET	5
RESULTS_SEARCH_1_PARAMETERS_MAX_PRECURSORS_TAGLET	1
RESULTS_SEARCH_1_PARAMETERS_PRECURSORS_DR_FRAGLET	10
RESULTS_SEARCH_1_PARAMETERS_PRECURSORS_DR_TAGLET	3
RESULTS_SEARCH_1_PARAMETERS_DEFAULT_CHARGE_STATE_1_charge	2
RESULTS_SEARCH_1_PARAMETERS_DEFAULT_CHARGE_STATE_1_probability	1
RESULTS_SEARCH_1_PARAMETERS_DEFAULT_CHARGE_STATE_2_charge	3
RESULTS_SEARCH_1_PARAMETERS_DEFAULT_CHARGE_STATE_2_probability	1
RESULTS_SEARCH_1_PARAMETERS_DEFAULT_CHARGE_STATE_3_charge	4
RESULTS_SEARCH_1_PARAMETERS_DEFAULT_CHARGE_STATE_3_probability	1
RESULTS_SEARCH_1_PARAMETERS_VERSION	5.0.1.0, 4895
RESULTS_SEARCH_1_PARAMETERS_PARAGON_VERSION	5.0.1.0, 4874
RESULTS_SEARCH_1_PARAMETERS_APPLICATION	ProteinPilot(tm) Software
RESULTS_SEARCH_1_PARAMETERS_PROGROUP_alternativedispositionmaximumfoldprobabilitydrop	100
RESULTS_SEARCH_1_PARAMETERS_PROGROUP_alternativedispositionmaximumfoldscoredrop	2
RESULTS_SEARCH_1_PARAMETERS_PROGROUP_autodiscordantpeptidethreshold	0.3
RESULTS_SEARCH_1_PARAMETERS_PROGROUP_bayesconfidencecalclulation	TRUE
RESULTS_SEARCH_1_PARAMETERS_PROGROUP_calibrateconfidence	TRUE
RESULTS_SEARCH_1_PARAMETERS_PROGROUP_compresspeptides	FALSE
RESULTS_SEARCH_1_PARAMETERS_PROGROUP_confidencepercentthresholdforexcludingothersfromquant	15
RESULTS_SEARCH_1_PARAMETERS_PROGROUP_confidencepercentthresholdforincludingselfinquant	15
RESULTS_SEARCH_1_PARAMETERS_PROGROUP_donotstoremspeaklists	FALSE
RESULTS_SEARCH_1_PARAMETERS_PROGROUP_fasta	C:\AB SCIEX\ProteinPilot Data\SearchDatabases\uniprot-Homo sapiens-swissTrEMBL-isof-14022023.fasta
RESULTS_SEARCH_1_PARAMETERS_PROGROUP_featuregroupminpepconf	0.66
RESULTS_SEARCH_1_PARAMETERS_PROGROUP_featuregroupminups	0.47
RESULTS_SEARCH_1_PARAMETERS_PROGROUP_focusingintersection	4
RESULTS_SEARCH_1_PARAMETERS_PROGROUP_focusingminimummatchconfidence	0.1
RESULTS_SEARCH_1_PARAMETERS_PROGROUP_focusingminunusedprotscore	0.1
RESULTS_SEARCH_1_PARAMETERS_PROGROUP_focusingsubsetcutoff	6
RESULTS_SEARCH_1_PARAMETERS_PROGROUP_intersection	1.3
RESULTS_SEARCH_1_PARAMETERS_PROGROUP_minimummatchconfidencecutoff	0.001
RESULTS_SEARCH_1_PARAMETERS_PROGROUP_minunusedprotscore	0.0458
RESULTS_SEARCH_1_PARAMETERS_PROGROUP_subsetcutoff	2
RESULTS_SEARCH_1_PARAMETERS_PROGROUP_unusedprotscorethresholdforexcludingothersfromquant	1.3
RESULTS_SEARCH_1_PARAMETERS_PEAKLIST_count	1910-09-09
RESULTS_SEARCH_1_PARAMETERS_PEAKLIST_filenumber	1
RESULTS_SEARCH_1_PARAMETERS_PEAKLIST_original_count	3905
RESULTS_SEARCH_1_PARAMETERS_PEAKLIST_originalfilename	Z:\PC2-Raw-Data\Proteomics\Data\Service\SP0059\230206-SP0059-Exo-1.wiff
RESULTS_SEARCH_1_PARAMETERS_PEAKLIST_partnumber	1
RESULTS_SEARCH_1_PARAMETERS_QUANT_TYPE_background_correction	FALSE
RESULTS_SEARCH_1_PARAMETERS_QUANT_TYPE_bias_correction	TRUE
RESULTS_SEARCH_1_PARAMETERS_QUANT_TYPE_keep_extreme_peptides_over_fraction	0
RESULTS_SEARCH_1_PARAMETERS_QUANT_TYPE_low_confidence_check	TRUE
RESULTS_SEARCH_1_PARAMETERS_QUANT_TYPE_low_intensity_check	TRUE
RESULTS_SEARCH_1_PARAMETERS_QUANT_TYPE_median_statistic	TRUE
RESULTS_SEARCH_1_PARAMETERS_QUANT_TYPE_mod_check	TRUE
RESULTS_SEARCH_1_PARAMETERS_QUANT_TYPE_quant_threshold	-1
RESULTS_SEARCH_1_PARAMETERS_QUANT_TYPE_quant_threshold_sn	9
RESULTS_SEARCH_1_PARAMETERS_QUANT_TYPE_separate_searches	FALSE
RESULTS_SEARCH_1_PARAMETERS_QUANT_TYPE_shared_msms_check	TRUE
RESULTS_SEARCH_1_PARAMETERS_PARAGON_METHOD_SETTINGS_UI_SAMPLE_TYPE	Identification
RESULTS_SEARCH_1_PARAMETERS_PARAGON_METHOD_SETTINGS_UI_CYS_ALKYLATION	Iodoacetamide
RESULTS_SEARCH_1_PARAMETERS_PARAGON_METHOD_SETTINGS_UI_DIGESTION	Trypsin
RESULTS_SEARCH_1_PARAMETERS_PARAGON_METHOD_SETTINGS_UI_SPECIAL_FACTOR	Urea denaturation
RESULTS_SEARCH_1_PARAMETERS_PARAGON_METHOD_SETTINGS_UI_INSTRUMENT	TripleTOF 5600
RESULTS_SEARCH_1_PARAMETERS_PARAGON_METHOD_SETTINGS_UI_SEARCH_EFFORT	Thorough
RESULTS_SEARCH_1_PARAMETERS_PARAGON_METHOD_SETTINGS_UI_ID_FOCUS	Biological modifications
RESULTS_SEARCH_1_PARAMETERS_PARAGON_METHOD_SETTINGS_UI_USER_NAME	WIN-PVT3EI9I5O2\Administrator
RESULTS_SEARCH_1_PARAMETERS_PARAGON_METHOD_SETTINGS_UI_MACHINE_NAME	WIN-PVT3EI9I5O2
RESULTS_SEARCH_1_PARAMETERS_PARAGON_METHOD_SETTINGS_UI_SEARCH_ID	#VALUE!
RESULTS_SEARCH_1_PARAMETERS_PARAGON_METHOD_SETTINGS_UI_START_TIME	2023-02-14 09:00:42
RESULTS_SEARCH_1_PARAMETERS_PARAGON_METHOD_SETTINGS_UI_MIN_UNUSED_PROTSCORE	01:05:57.120000
RESULTS_SEARCH_1_PARAMETERS_PARAGON_METHOD_SETTINGS_UI_PSPEP	TRUE
RESULTS_SEARCH_2_time_cpu	591296
RESULTS_SEARCH_2_time_duration	598962
RESULTS_SEARCH_2_version	5.0.1.4874
RESULTS_SEARCH_2_xml:id	SEARCH:2:638119620424826450_0
RESULTS_SEARCH_2_PARAMETERS_chemical_data_edited	FALSE
RESULTS_SEARCH_2_PARAMETERS_do_multiprecursor_search	TRUE
RESULTS_SEARCH_2_PARAMETERS_do_reverse_search	TRUE
RESULTS_SEARCH_2_PARAMETERS_max_quant_labels	35
RESULTS_SEARCH_2_PARAMETERS_maxresults	15
RESULTS_SEARCH_2_PARAMETERS_separate_searches	FALSE
RESULTS_SEARCH_2_PARAMETERS_MSTOLERANCE_type	dalton
RESULTS_SEARCH_2_PARAMETERS_MSTOLERANCE_value	0.05
RESULTS_SEARCH_2_PARAMETERS_MSMSTOLERANCE_type	dalton
RESULTS_SEARCH_2_PARAMETERS_MSMSTOLERANCE_value	0.1
RESULTS_SEARCH_2_PARAMETERS_MS_STANDARD_DEVIATION_type	dalton
RESULTS_SEARCH_2_PARAMETERS_MS_STANDARD_DEVIATION_value	0.0011
RESULTS_SEARCH_2_PARAMETERS_MSMS_STANDARD_DEVIATION_type	dalton
RESULTS_SEARCH_2_PARAMETERS_MSMS_STANDARD_DEVIATION_value	0.01
RESULTS_SEARCH_2_PARAMETERS_FASTA_filename	C:\AB SCIEX\ProteinPilot Data\SearchDatabases\uniprot-Homo sapiens-swissTrEMBL-isof-14022023.fasta
RESULTS_SEARCH_2_PARAMETERS_AUTO_CALIBRATION_ms	TRUE
RESULTS_SEARCH_2_PARAMETERS_AUTO_CALIBRATION_msexport	FALSE
RESULTS_SEARCH_2_PARAMETERS_AUTO_CALIBRATION_msms	TRUE
RESULTS_SEARCH_2_PARAMETERS_AUTO_CALIBRATION_msmstolsdratio	2.75
RESULTS_SEARCH_2_PARAMETERS_AUTO_CALIBRATION_mstolsdratio	7
RESULTS_SEARCH_2_PARAMETERS_AUTO_CALIBRATION_squareroot	TRUE
RESULTS_SEARCH_2_PARAMETERS_AUTO_CALIBRATION_type	dalton
RESULTS_SEARCH_2_PARAMETERS_AUTO_CALIBRATION_MCP_d_s_s_f	0.0666667
RESULTS_SEARCH_2_PARAMETERS_AUTO_CALIBRATION_MCP_d_s_w_f	3
RESULTS_SEARCH_2_PARAMETERS_AUTO_CALIBRATION_MCP_m_f_r_mbc	200
RESULTS_SEARCH_2_PARAMETERS_AUTO_CALIBRATION_MCP_m_m_c	10
RESULTS_SEARCH_2_PARAMETERS_AUTO_CALIBRATION_MCP_m_m_f_s	0.25
RESULTS_SEARCH_2_PARAMETERS_AUTO_CALIBRATION_MCP_m_m_p_f	0.33
RESULTS_SEARCH_2_PARAMETERS_AUTO_CALIBRATION_MCP_m_m_p_rms_f	1
RESULTS_SEARCH_2_PARAMETERS_AUTO_CALIBRATION_MCP_m_p_t_f	1
RESULTS_SEARCH_2_PARAMETERS_AUTO_CALIBRATION_MCP_m_r_h_n_b	15
RESULTS_SEARCH_2_PARAMETERS_AUTO_CALIBRATION_MCP_m_z_n_s	99
RESULTS_SEARCH_2_PARAMETERS_AUTO_CALIBRATION_MCP_m_z_s_mn_f_r	0.0666667
RESULTS_SEARCH_2_PARAMETERS_AUTO_CALIBRATION_MCP_m_z_s_mx_f_r	0.1
RESULTS_SEARCH_2_PARAMETERS_MS_AUTO_CALIBRATION_OUT_avres	2.82014e-09
RESULTS_SEARCH_2_PARAMETERS_MS_AUTO_CALIBRATION_OUT_c0	0.000311125
RESULTS_SEARCH_2_PARAMETERS_MS_AUTO_CALIBRATION_OUT_c1minus1	-9.66742e-06
RESULTS_SEARCH_2_PARAMETERS_MS_AUTO_CALIBRATION_OUT_c2	0
RESULTS_SEARCH_2_PARAMETERS_MS_AUTO_CALIBRATION_OUT_file	1900-01-01
RESULTS_SEARCH_2_PARAMETERS_MS_AUTO_CALIBRATION_OUT_partnumber	1
RESULTS_SEARCH_2_PARAMETERS_MS_AUTO_CALIBRATION_OUT_polyorder	1
RESULTS_SEARCH_2_PARAMETERS_MS_AUTO_CALIBRATION_OUT_sample	1
RESULTS_SEARCH_2_PARAMETERS_MS_AUTO_CALIBRATION_OUT_squareroot	TRUE
RESULTS_SEARCH_2_PARAMETERS_MSMS_AUTO_CALIBRATION_OUT_avres	-8.8107e-08
RESULTS_SEARCH_2_PARAMETERS_MSMS_AUTO_CALIBRATION_OUT_c0	7.74704e-05
RESULTS_SEARCH_2_PARAMETERS_MSMS_AUTO_CALIBRATION_OUT_c1minus1	-2.777e-06
RESULTS_SEARCH_2_PARAMETERS_MSMS_AUTO_CALIBRATION_OUT_c2	0
RESULTS_SEARCH_2_PARAMETERS_MSMS_AUTO_CALIBRATION_OUT_file	1
RESULTS_SEARCH_2_PARAMETERS_MSMS_AUTO_CALIBRATION_OUT_partnumber	1
RESULTS_SEARCH_2_PARAMETERS_MSMS_AUTO_CALIBRATION_OUT_polyorder	1
RESULTS_SEARCH_2_PARAMETERS_MSMS_AUTO_CALIBRATION_OUT_sample	1
RESULTS_SEARCH_2_PARAMETERS_MSMS_AUTO_CALIBRATION_OUT_squareroot	TRUE
RESULTS_SEARCH_2_PARAMETERS_MAX_PRECURSORS_FRAGLET	5
RESULTS_SEARCH_2_PARAMETERS_MAX_PRECURSORS_TAGLET	1
RESULTS_SEARCH_2_PARAMETERS_PRECURSORS_DR_FRAGLET	10
RESULTS_SEARCH_2_PARAMETERS_PRECURSORS_DR_TAGLET	3
RESULTS_SEARCH_2_PARAMETERS_DEFAULT_CHARGE_STATE_1_charge	2
RESULTS_SEARCH_2_PARAMETERS_DEFAULT_CHARGE_STATE_1_probability	1
RESULTS_SEARCH_2_PARAMETERS_DEFAULT_CHARGE_STATE_2_charge	3
RESULTS_SEARCH_2_PARAMETERS_DEFAULT_CHARGE_STATE_2_probability	1
RESULTS_SEARCH_2_PARAMETERS_DEFAULT_CHARGE_STATE_3_charge	4
RESULTS_SEARCH_2_PARAMETERS_DEFAULT_CHARGE_STATE_3_probability	1
RESULTS_SEARCH_2_PARAMETERS_VERSION	5.0.1.0, 4895
RESULTS_SEARCH_2_PARAMETERS_PARAGON_VERSION	5.0.1.0, 4874
RESULTS_SEARCH_2_PARAMETERS_APPLICATION	ProteinPilot(tm) Software
RESULTS_SEARCH_2_PARAMETERS_PROGROUP_alternativedispositionmaximumfoldprobabilitydrop	100
RESULTS_SEARCH_2_PARAMETERS_PROGROUP_alternativedispositionmaximumfoldscoredrop	2
RESULTS_SEARCH_2_PARAMETERS_PROGROUP_autodiscordantpeptidethreshold	0.3
RESULTS_SEARCH_2_PARAMETERS_PROGROUP_bayesconfidencecalclulation	TRUE
RESULTS_SEARCH_2_PARAMETERS_PROGROUP_calibrateconfidence	TRUE
RESULTS_SEARCH_2_PARAMETERS_PROGROUP_compresspeptides	FALSE
RESULTS_SEARCH_2_PARAMETERS_PROGROUP_confidencepercentthresholdforexcludingothersfromquant	15
RESULTS_SEARCH_2_PARAMETERS_PROGROUP_confidencepercentthresholdforincludingselfinquant	15
RESULTS_SEARCH_2_PARAMETERS_PROGROUP_donotstoremspeaklists	FALSE
RESULTS_SEARCH_2_PARAMETERS_PROGROUP_fasta	C:\AB SCIEX\ProteinPilot Data\SearchDatabases\uniprot-Homo sapiens-swissTrEMBL-isof-14022023.fasta
RESULTS_SEARCH_2_PARAMETERS_PROGROUP_featuregroupminpepconf	0.66
RESULTS_SEARCH_2_PARAMETERS_PROGROUP_featuregroupminups	0.47
RESULTS_SEARCH_2_PARAMETERS_PROGROUP_focusingintersection	4
RESULTS_SEARCH_2_PARAMETERS_PROGROUP_focusingminimummatchconfidence	0.1
RESULTS_SEARCH_2_PARAMETERS_PROGROUP_focusingminunusedprotscore	0.1
RESULTS_SEARCH_2_PARAMETERS_PROGROUP_focusingsubsetcutoff	6
RESULTS_SEARCH_2_PARAMETERS_PROGROUP_intersection	1.3
RESULTS_SEARCH_2_PARAMETERS_PROGROUP_minimummatchconfidencecutoff	0.001
RESULTS_SEARCH_2_PARAMETERS_PROGROUP_minunusedprotscore	0.0458
RESULTS_SEARCH_2_PARAMETERS_PROGROUP_subsetcutoff	2
RESULTS_SEARCH_2_PARAMETERS_PROGROUP_unusedprotscorethresholdforexcludingothersfromquant	1.3
RESULTS_SEARCH_2_PARAMETERS_PEAKLIST_count	3905
RESULTS_SEARCH_2_PARAMETERS_PEAKLIST_filenumber	1
RESULTS_SEARCH_2_PARAMETERS_PEAKLIST_original_count	3905
RESULTS_SEARCH_2_PARAMETERS_PEAKLIST_originalfilename	Z:\PC2-Raw-Data\Proteomics\Data\Service\SP0059\230206-SP0059-Exo-1.wiff
RESULTS_SEARCH_2_PARAMETERS_PEAKLIST_partnumber	1
RESULTS_SEARCH_2_PARAMETERS_QUANT_TYPE_background_correction	FALSE
RESULTS_SEARCH_2_PARAMETERS_QUANT_TYPE_bias_correction	TRUE
RESULTS_SEARCH_2_PARAMETERS_QUANT_TYPE_keep_extreme_peptides_over_fraction	0
RESULTS_SEARCH_2_PARAMETERS_QUANT_TYPE_low_confidence_check	TRUE
RESULTS_SEARCH_2_PARAMETERS_QUANT_TYPE_low_intensity_check	TRUE
RESULTS_SEARCH_2_PARAMETERS_QUANT_TYPE_median_statistic	TRUE
RESULTS_SEARCH_2_PARAMETERS_QUANT_TYPE_mod_check	TRUE
RESULTS_SEARCH_2_PARAMETERS_QUANT_TYPE_quant_threshold	-1
RESULTS_SEARCH_2_PARAMETERS_QUANT_TYPE_quant_threshold_sn	9
RESULTS_SEARCH_2_PARAMETERS_QUANT_TYPE_separate_searches	FALSE
RESULTS_SEARCH_2_PARAMETERS_QUANT_TYPE_shared_msms_check	TRUE
RESULTS_SEARCH_2_PARAMETERS_PARAGON_METHOD_SETTINGS_UI_SAMPLE_TYPE	Identification
RESULTS_SEARCH_2_PARAMETERS_PARAGON_METHOD_SETTINGS_UI_CYS_ALKYLATION	Iodoacetamide
RESULTS_SEARCH_2_PARAMETERS_PARAGON_METHOD_SETTINGS_UI_DIGESTION	Trypsin
RESULTS_SEARCH_2_PARAMETERS_PARAGON_METHOD_SETTINGS_UI_SPECIAL_FACTOR	Urea denaturation
RESULTS_SEARCH_2_PARAMETERS_PARAGON_METHOD_SETTINGS_UI_INSTRUMENT	TripleTOF 5600
RESULTS_SEARCH_2_PARAMETERS_PARAGON_METHOD_SETTINGS_UI_SEARCH_EFFORT	Thorough
RESULTS_SEARCH_2_PARAMETERS_PARAGON_METHOD_SETTINGS_UI_ID_FOCUS	Biological modifications
RESULTS_SEARCH_2_PARAMETERS_PARAGON_METHOD_SETTINGS_UI_USER_NAME	WIN-PVT3EI9I5O2\Administrator
RESULTS_SEARCH_2_PARAMETERS_PARAGON_METHOD_SETTINGS_UI_MACHINE_NAME	WIN-PVT3EI9I5O2
RESULTS_SEARCH_2_PARAMETERS_PARAGON_METHOD_SETTINGS_UI_SEARCH_ID	6.3812e+17
RESULTS_SEARCH_2_PARAMETERS_PARAGON_METHOD_SETTINGS_UI_START_TIME	2023-02-14 09:00:42
RESULTS_SEARCH_2_PARAMETERS_PARAGON_METHOD_SETTINGS_UI_MIN_UNUSED_PROTSCORE	0.0458
RESULTS_SEARCH_2_PARAMETERS_PARAGON_METHOD_SETTINGS_UI_PSPEP	TRUE
RESULTS_SEARCH_3_time_cpu	237421
RESULTS_SEARCH_3_time_duration	288265
RESULTS_SEARCH_3_version	5.0.1.4874
RESULTS_SEARCH_3_xml:id	SEARCH:1:638119620424826450_1
RESULTS_SEARCH_3_PARAMETERS_chemical_data_edited	FALSE
RESULTS_SEARCH_3_PARAMETERS_do_multiprecursor_search	TRUE
RESULTS_SEARCH_3_PARAMETERS_do_reverse_search	TRUE
RESULTS_SEARCH_3_PARAMETERS_max_quant_labels	35
RESULTS_SEARCH_3_PARAMETERS_maxresults	15
RESULTS_SEARCH_3_PARAMETERS_separate_searches	FALSE
RESULTS_SEARCH_3_PARAMETERS_MSTOLERANCE_type	dalton
RESULTS_SEARCH_3_PARAMETERS_MSTOLERANCE_value	0.05
RESULTS_SEARCH_3_PARAMETERS_MSMSTOLERANCE_type	dalton
RESULTS_SEARCH_3_PARAMETERS_MSMSTOLERANCE_value	0.1
RESULTS_SEARCH_3_PARAMETERS_MS_STANDARD_DEVIATION_type	dalton
RESULTS_SEARCH_3_PARAMETERS_MS_STANDARD_DEVIATION_value	0.0011
RESULTS_SEARCH_3_PARAMETERS_MSMS_STANDARD_DEVIATION_type	dalton
RESULTS_SEARCH_3_PARAMETERS_MSMS_STANDARD_DEVIATION_value	0.01
RESULTS_SEARCH_3_PARAMETERS_FASTA_filename	C:\AB SCIEX\ProteinPilot Data\SearchDatabases\uniprot-Homo sapiens-swissTrEMBL-isof-14022023.fasta
RESULTS_SEARCH_3_PARAMETERS_AUTO_CALIBRATION_ms	TRUE
RESULTS_SEARCH_3_PARAMETERS_AUTO_CALIBRATION_msexport	FALSE
RESULTS_SEARCH_3_PARAMETERS_AUTO_CALIBRATION_msms	TRUE
RESULTS_SEARCH_3_PARAMETERS_AUTO_CALIBRATION_msmstolsdratio	2.75
RESULTS_SEARCH_3_PARAMETERS_AUTO_CALIBRATION_mstolsdratio	7
RESULTS_SEARCH_3_PARAMETERS_AUTO_CALIBRATION_squareroot	TRUE
RESULTS_SEARCH_3_PARAMETERS_AUTO_CALIBRATION_type	dalton
RESULTS_SEARCH_3_PARAMETERS_AUTO_CALIBRATION_MCP_d_s_s_f	0.0666667
RESULTS_SEARCH_3_PARAMETERS_AUTO_CALIBRATION_MCP_d_s_w_f	3
RESULTS_SEARCH_3_PARAMETERS_AUTO_CALIBRATION_MCP_m_f_r_mbc	200
RESULTS_SEARCH_3_PARAMETERS_AUTO_CALIBRATION_MCP_m_m_c	10
RESULTS_SEARCH_3_PARAMETERS_AUTO_CALIBRATION_MCP_m_m_f_s	0.25
RESULTS_SEARCH_3_PARAMETERS_AUTO_CALIBRATION_MCP_m_m_p_f	0.33
RESULTS_SEARCH_3_PARAMETERS_AUTO_CALIBRATION_MCP_m_m_p_rms_f	1
RESULTS_SEARCH_3_PARAMETERS_AUTO_CALIBRATION_MCP_m_p_t_f	1
RESULTS_SEARCH_3_PARAMETERS_AUTO_CALIBRATION_MCP_m_r_h_n_b	15
RESULTS_SEARCH_3_PARAMETERS_AUTO_CALIBRATION_MCP_m_z_n_s	99
RESULTS_SEARCH_3_PARAMETERS_AUTO_CALIBRATION_MCP_m_z_s_mn_f_r	0.0666667
RESULTS_SEARCH_3_PARAMETERS_AUTO_CALIBRATION_MCP_m_z_s_mx_f_r	0.1
RESULTS_SEARCH_3_PARAMETERS_MS_AUTO_CALIBRATION_OUT_avres	-7.86733e-08
RESULTS_SEARCH_3_PARAMETERS_MS_AUTO_CALIBRATION_OUT_c0	0.000326512
RESULTS_SEARCH_3_PARAMETERS_MS_AUTO_CALIBRATION_OUT_c1minus1	-1.09013e-05
RESULTS_SEARCH_3_PARAMETERS_MS_AUTO_CALIBRATION_OUT_c2	0
RESULTS_SEARCH_3_PARAMETERS_MS_AUTO_CALIBRATION_OUT_file	1
RESULTS_SEARCH_3_PARAMETERS_MS_AUTO_CALIBRATION_OUT_partnumber	2
RESULTS_SEARCH_3_PARAMETERS_MS_AUTO_CALIBRATION_OUT_polyorder	1
RESULTS_SEARCH_3_PARAMETERS_MS_AUTO_CALIBRATION_OUT_sample	1
RESULTS_SEARCH_3_PARAMETERS_MS_AUTO_CALIBRATION_OUT_squareroot	TRUE
RESULTS_SEARCH_3_PARAMETERS_MSMS_AUTO_CALIBRATION_OUT_avres	-6.92302e-08
RESULTS_SEARCH_3_PARAMETERS_MSMS_AUTO_CALIBRATION_OUT_c0	0.000143661
RESULTS_SEARCH_3_PARAMETERS_MSMS_AUTO_CALIBRATION_OUT_c1minus1	-5.98298e-06
RESULTS_SEARCH_3_PARAMETERS_MSMS_AUTO_CALIBRATION_OUT_c2	0
RESULTS_SEARCH_3_PARAMETERS_MSMS_AUTO_CALIBRATION_OUT_file	1
RESULTS_SEARCH_3_PARAMETERS_MSMS_AUTO_CALIBRATION_OUT_partnumber	2
RESULTS_SEARCH_3_PARAMETERS_MSMS_AUTO_CALIBRATION_OUT_polyorder	1
RESULTS_SEARCH_3_PARAMETERS_MSMS_AUTO_CALIBRATION_OUT_sample	1900-01-01
RESULTS_SEARCH_3_PARAMETERS_MSMS_AUTO_CALIBRATION_OUT_squareroot	TRUE
RESULTS_SEARCH_3_PARAMETERS_MAX_PRECURSORS_FRAGLET	5
RESULTS_SEARCH_3_PARAMETERS_MAX_PRECURSORS_TAGLET	1
RESULTS_SEARCH_3_PARAMETERS_PRECURSORS_DR_FRAGLET	10
RESULTS_SEARCH_3_PARAMETERS_PRECURSORS_DR_TAGLET	3
RESULTS_SEARCH_3_PARAMETERS_DEFAULT_CHARGE_STATE_1_charge	2
RESULTS_SEARCH_3_PARAMETERS_DEFAULT_CHARGE_STATE_1_probability	1
RESULTS_SEARCH_3_PARAMETERS_DEFAULT_CHARGE_STATE_2_charge	3
RESULTS_SEARCH_3_PARAMETERS_DEFAULT_CHARGE_STATE_2_probability	1
RESULTS_SEARCH_3_PARAMETERS_DEFAULT_CHARGE_STATE_3_charge	4
RESULTS_SEARCH_3_PARAMETERS_DEFAULT_CHARGE_STATE_3_probability	1
RESULTS_SEARCH_3_PARAMETERS_VERSION	5.0.1.0, 4895
RESULTS_SEARCH_3_PARAMETERS_PARAGON_VERSION	5.0.1.0, 4874
RESULTS_SEARCH_3_PARAMETERS_APPLICATION	ProteinPilot(tm) Software
RESULTS_SEARCH_3_PARAMETERS_PROGROUP_alternativedispositionmaximumfoldprobabilitydrop	100
RESULTS_SEARCH_3_PARAMETERS_PROGROUP_alternativedispositionmaximumfoldscoredrop	2
RESULTS_SEARCH_3_PARAMETERS_PROGROUP_autodiscordantpeptidethreshold	0.3
RESULTS_SEARCH_3_PARAMETERS_PROGROUP_bayesconfidencecalclulation	TRUE
RESULTS_SEARCH_3_PARAMETERS_PROGROUP_calibrateconfidence	TRUE
RESULTS_SEARCH_3_PARAMETERS_PROGROUP_compresspeptides	FALSE
RESULTS_SEARCH_3_PARAMETERS_PROGROUP_confidencepercentthresholdforexcludingothersfromquant	15
RESULTS_SEARCH_3_PARAMETERS_PROGROUP_confidencepercentthresholdforincludingselfinquant	15
RESULTS_SEARCH_3_PARAMETERS_PROGROUP_donotstoremspeaklists	FALSE
RESULTS_SEARCH_3_PARAMETERS_PROGROUP_fasta	C:\AB SCIEX\ProteinPilot Data\SearchDatabases\uniprot-Homo sapiens-swissTrEMBL-isof-14022023.fasta
RESULTS_SEARCH_3_PARAMETERS_PROGROUP_featuregroupminpepconf	0.66
RESULTS_SEARCH_3_PARAMETERS_PROGROUP_featuregroupminups	0.47
RESULTS_SEARCH_3_PARAMETERS_PROGROUP_focusingintersection	4
RESULTS_SEARCH_3_PARAMETERS_PROGROUP_focusingminimummatchconfidence	0.1
RESULTS_SEARCH_3_PARAMETERS_PROGROUP_focusingminunusedprotscore	0.1
RESULTS_SEARCH_3_PARAMETERS_PROGROUP_focusingsubsetcutoff	6
RESULTS_SEARCH_3_PARAMETERS_PROGROUP_intersection	1.3
RESULTS_SEARCH_3_PARAMETERS_PROGROUP_minimummatchconfidencecutoff	0.001
RESULTS_SEARCH_3_PARAMETERS_PROGROUP_minunusedprotscore	01:05:57.120000
RESULTS_SEARCH_3_PARAMETERS_PROGROUP_subsetcutoff	2
RESULTS_SEARCH_3_PARAMETERS_PROGROUP_unusedprotscorethresholdforexcludingothersfromquant	1.3
RESULTS_SEARCH_3_PARAMETERS_PEAKLIST_count	3917
RESULTS_SEARCH_3_PARAMETERS_PEAKLIST_filenumber	1
RESULTS_SEARCH_3_PARAMETERS_PEAKLIST_original_count	3917
RESULTS_SEARCH_3_PARAMETERS_PEAKLIST_originalfilename	Z:\PC2-Raw-Data\Proteomics\Data\Service\SP0059\230206-SP0059-Exo-1.wiff
RESULTS_SEARCH_3_PARAMETERS_PEAKLIST_partnumber	2
RESULTS_SEARCH_3_PARAMETERS_QUANT_TYPE_background_correction	FALSE
RESULTS_SEARCH_3_PARAMETERS_QUANT_TYPE_bias_correction	TRUE
RESULTS_SEARCH_3_PARAMETERS_QUANT_TYPE_keep_extreme_peptides_over_fraction	0
RESULTS_SEARCH_3_PARAMETERS_QUANT_TYPE_low_confidence_check	TRUE
RESULTS_SEARCH_3_PARAMETERS_QUANT_TYPE_low_intensity_check	TRUE
RESULTS_SEARCH_3_PARAMETERS_QUANT_TYPE_median_statistic	TRUE
RESULTS_SEARCH_3_PARAMETERS_QUANT_TYPE_mod_check	TRUE
RESULTS_SEARCH_3_PARAMETERS_QUANT_TYPE_quant_threshold	-1
RESULTS_SEARCH_3_PARAMETERS_QUANT_TYPE_quant_threshold_sn	9
RESULTS_SEARCH_3_PARAMETERS_QUANT_TYPE_separate_searches	FALSE
RESULTS_SEARCH_3_PARAMETERS_QUANT_TYPE_shared_msms_check	TRUE
RESULTS_SEARCH_3_PARAMETERS_PARAGON_METHOD_SETTINGS_UI_SAMPLE_TYPE	Identification
RESULTS_SEARCH_3_PARAMETERS_PARAGON_METHOD_SETTINGS_UI_CYS_ALKYLATION	Iodoacetamide
RESULTS_SEARCH_3_PARAMETERS_PARAGON_METHOD_SETTINGS_UI_DIGESTION	Trypsin
RESULTS_SEARCH_3_PARAMETERS_PARAGON_METHOD_SETTINGS_UI_SPECIAL_FACTOR	Urea denaturation
RESULTS_SEARCH_3_PARAMETERS_PARAGON_METHOD_SETTINGS_UI_INSTRUMENT	TripleTOF 5600
RESULTS_SEARCH_3_PARAMETERS_PARAGON_METHOD_SETTINGS_UI_SEARCH_EFFORT	Thorough
RESULTS_SEARCH_3_PARAMETERS_PARAGON_METHOD_SETTINGS_UI_ID_FOCUS	Biological modifications
RESULTS_SEARCH_3_PARAMETERS_PARAGON_METHOD_SETTINGS_UI_USER_NAME	WIN-PVT3EI9I5O2\Administrator
RESULTS_SEARCH_3_PARAMETERS_PARAGON_METHOD_SETTINGS_UI_MACHINE_NAME	WIN-PVT3EI9I5O2
RESULTS_SEARCH_3_PARAMETERS_PARAGON_METHOD_SETTINGS_UI_SEARCH_ID	6.3812e+17
RESULTS_SEARCH_3_PARAMETERS_PARAGON_METHOD_SETTINGS_UI_START_TIME	2023-02-14 09:00:42
RESULTS_SEARCH_3_PARAMETERS_PARAGON_METHOD_SETTINGS_UI_MIN_UNUSED_PROTSCORE	0.0458
RESULTS_SEARCH_3_PARAMETERS_PARAGON_METHOD_SETTINGS_UI_PSPEP	TRUE
RESULTS_SEARCH_4_time_cpu	3567-04-03
RESULTS_SEARCH_4_time_duration	624358
RESULTS_SEARCH_4_version	5.0.1.4874
RESULTS_SEARCH_4_xml:id	SEARCH:2:638119620424826450_1
RESULTS_SEARCH_4_PARAMETERS_chemical_data_edited	FALSE
RESULTS_SEARCH_4_PARAMETERS_do_multiprecursor_search	TRUE
RESULTS_SEARCH_4_PARAMETERS_do_reverse_search	TRUE
RESULTS_SEARCH_4_PARAMETERS_max_quant_labels	35
RESULTS_SEARCH_4_PARAMETERS_maxresults	15
RESULTS_SEARCH_4_PARAMETERS_separate_searches	FALSE
RESULTS_SEARCH_4_PARAMETERS_MSTOLERANCE_type	dalton
RESULTS_SEARCH_4_PARAMETERS_MSTOLERANCE_value	0.05
RESULTS_SEARCH_4_PARAMETERS_MSMSTOLERANCE_type	dalton
RESULTS_SEARCH_4_PARAMETERS_MSMSTOLERANCE_value	0.1
RESULTS_SEARCH_4_PARAMETERS_MS_STANDARD_DEVIATION_type	dalton
RESULTS_SEARCH_4_PARAMETERS_MS_STANDARD_DEVIATION_value	0.0011
RESULTS_SEARCH_4_PARAMETERS_MSMS_STANDARD_DEVIATION_type	dalton
RESULTS_SEARCH_4_PARAMETERS_MSMS_STANDARD_DEVIATION_value	0.01
RESULTS_SEARCH_4_PARAMETERS_FASTA_filename	C:\AB SCIEX\ProteinPilot Data\SearchDatabases\uniprot-Homo sapiens-swissTrEMBL-isof-14022023.fasta
RESULTS_SEARCH_4_PARAMETERS_AUTO_CALIBRATION_ms	TRUE
RESULTS_SEARCH_4_PARAMETERS_AUTO_CALIBRATION_msexport	FALSE
RESULTS_SEARCH_4_PARAMETERS_AUTO_CALIBRATION_msms	TRUE
RESULTS_SEARCH_4_PARAMETERS_AUTO_CALIBRATION_msmstolsdratio	2.75
RESULTS_SEARCH_4_PARAMETERS_AUTO_CALIBRATION_mstolsdratio	7
RESULTS_SEARCH_4_PARAMETERS_AUTO_CALIBRATION_squareroot	TRUE
RESULTS_SEARCH_4_PARAMETERS_AUTO_CALIBRATION_type	dalton
RESULTS_SEARCH_4_PARAMETERS_AUTO_CALIBRATION_MCP_d_s_s_f	0.0666667
RESULTS_SEARCH_4_PARAMETERS_AUTO_CALIBRATION_MCP_d_s_w_f	3
RESULTS_SEARCH_4_PARAMETERS_AUTO_CALIBRATION_MCP_m_f_r_mbc	200
RESULTS_SEARCH_4_PARAMETERS_AUTO_CALIBRATION_MCP_m_m_c	10
RESULTS_SEARCH_4_PARAMETERS_AUTO_CALIBRATION_MCP_m_m_f_s	0.25
RESULTS_SEARCH_4_PARAMETERS_AUTO_CALIBRATION_MCP_m_m_p_f	0.33
RESULTS_SEARCH_4_PARAMETERS_AUTO_CALIBRATION_MCP_m_m_p_rms_f	1
RESULTS_SEARCH_4_PARAMETERS_AUTO_CALIBRATION_MCP_m_p_t_f	1
RESULTS_SEARCH_4_PARAMETERS_AUTO_CALIBRATION_MCP_m_r_h_n_b	15
RESULTS_SEARCH_4_PARAMETERS_AUTO_CALIBRATION_MCP_m_z_n_s	99
RESULTS_SEARCH_4_PARAMETERS_AUTO_CALIBRATION_MCP_m_z_s_mn_f_r	0.0666667
RESULTS_SEARCH_4_PARAMETERS_AUTO_CALIBRATION_MCP_m_z_s_mx_f_r	0.1
RESULTS_SEARCH_4_PARAMETERS_MS_AUTO_CALIBRATION_OUT_avres	-7.86733e-08
RESULTS_SEARCH_4_PARAMETERS_MS_AUTO_CALIBRATION_OUT_c0	0.000326512
RESULTS_SEARCH_4_PARAMETERS_MS_AUTO_CALIBRATION_OUT_c1minus1	-1.09013e-05
RESULTS_SEARCH_4_PARAMETERS_MS_AUTO_CALIBRATION_OUT_c2	0
RESULTS_SEARCH_4_PARAMETERS_MS_AUTO_CALIBRATION_OUT_file	1
RESULTS_SEARCH_4_PARAMETERS_MS_AUTO_CALIBRATION_OUT_partnumber	2
RESULTS_SEARCH_4_PARAMETERS_MS_AUTO_CALIBRATION_OUT_polyorder	1
RESULTS_SEARCH_4_PARAMETERS_MS_AUTO_CALIBRATION_OUT_sample	1
RESULTS_SEARCH_4_PARAMETERS_MS_AUTO_CALIBRATION_OUT_squareroot	TRUE
RESULTS_SEARCH_4_PARAMETERS_MSMS_AUTO_CALIBRATION_OUT_avres	-6.92302e-08
RESULTS_SEARCH_4_PARAMETERS_MSMS_AUTO_CALIBRATION_OUT_c0	0.000143661
RESULTS_SEARCH_4_PARAMETERS_MSMS_AUTO_CALIBRATION_OUT_c1minus1	-5.98298e-06
RESULTS_SEARCH_4_PARAMETERS_MSMS_AUTO_CALIBRATION_OUT_c2	0
RESULTS_SEARCH_4_PARAMETERS_MSMS_AUTO_CALIBRATION_OUT_file	1
RESULTS_SEARCH_4_PARAMETERS_MSMS_AUTO_CALIBRATION_OUT_partnumber	2
RESULTS_SEARCH_4_PARAMETERS_MSMS_AUTO_CALIBRATION_OUT_polyorder	1
RESULTS_SEARCH_4_PARAMETERS_MSMS_AUTO_CALIBRATION_OUT_sample	1
RESULTS_SEARCH_4_PARAMETERS_MSMS_AUTO_CALIBRATION_OUT_squareroot	TRUE
RESULTS_SEARCH_4_PARAMETERS_MAX_PRECURSORS_FRAGLET	5
RESULTS_SEARCH_4_PARAMETERS_MAX_PRECURSORS_TAGLET	1
RESULTS_SEARCH_4_PARAMETERS_PRECURSORS_DR_FRAGLET	10
RESULTS_SEARCH_4_PARAMETERS_PRECURSORS_DR_TAGLET	3
RESULTS_SEARCH_4_PARAMETERS_DEFAULT_CHARGE_STATE_1_charge	2
RESULTS_SEARCH_4_PARAMETERS_DEFAULT_CHARGE_STATE_1_probability	1
RESULTS_SEARCH_4_PARAMETERS_DEFAULT_CHARGE_STATE_2_charge	3
RESULTS_SEARCH_4_PARAMETERS_DEFAULT_CHARGE_STATE_2_probability	1
RESULTS_SEARCH_4_PARAMETERS_DEFAULT_CHARGE_STATE_3_charge	4
RESULTS_SEARCH_4_PARAMETERS_DEFAULT_CHARGE_STATE_3_probability	1
RESULTS_SEARCH_4_PARAMETERS_VERSION	5.0.1.0, 4895
RESULTS_SEARCH_4_PARAMETERS_PARAGON_VERSION	5.0.1.0, 4874
RESULTS_SEARCH_4_PARAMETERS_APPLICATION	ProteinPilot(tm) Software
RESULTS_SEARCH_4_PARAMETERS_PROGROUP_alternativedispositionmaximumfoldprobabilitydrop	100
RESULTS_SEARCH_4_PARAMETERS_PROGROUP_alternativedispositionmaximumfoldscoredrop	2
RESULTS_SEARCH_4_PARAMETERS_PROGROUP_autodiscordantpeptidethreshold	0.3
RESULTS_SEARCH_4_PARAMETERS_PROGROUP_bayesconfidencecalclulation	TRUE
RESULTS_SEARCH_4_PARAMETERS_PROGROUP_calibrateconfidence	TRUE
RESULTS_SEARCH_4_PARAMETERS_PROGROUP_compresspeptides	FALSE
RESULTS_SEARCH_4_PARAMETERS_PROGROUP_confidencepercentthresholdforexcludingothersfromquant	15
RESULTS_SEARCH_4_PARAMETERS_PROGROUP_confidencepercentthresholdforincludingselfinquant	15
RESULTS_SEARCH_4_PARAMETERS_PROGROUP_donotstoremspeaklists	FALSE
RESULTS_SEARCH_4_PARAMETERS_PROGROUP_fasta	C:\AB SCIEX\ProteinPilot Data\SearchDatabases\uniprot-Homo sapiens-swissTrEMBL-isof-14022023.fasta
RESULTS_SEARCH_4_PARAMETERS_PROGROUP_featuregroupminpepconf	0.66
RESULTS_SEARCH_4_PARAMETERS_PROGROUP_featuregroupminups	0.47
RESULTS_SEARCH_4_PARAMETERS_PROGROUP_focusingintersection	4
RESULTS_SEARCH_4_PARAMETERS_PROGROUP_focusingminimummatchconfidence	0.1
RESULTS_SEARCH_4_PARAMETERS_PROGROUP_focusingminunusedprotscore	0.1
RESULTS_SEARCH_4_PARAMETERS_PROGROUP_focusingsubsetcutoff	6
RESULTS_SEARCH_4_PARAMETERS_PROGROUP_intersection	1.3
RESULTS_SEARCH_4_PARAMETERS_PROGROUP_minimummatchconfidencecutoff	0.001
RESULTS_SEARCH_4_PARAMETERS_PROGROUP_minunusedprotscore	0.0458
RESULTS_SEARCH_4_PARAMETERS_PROGROUP_subsetcutoff	2
RESULTS_SEARCH_4_PARAMETERS_PROGROUP_unusedprotscorethresholdforexcludingothersfromquant	1.3
RESULTS_SEARCH_4_PARAMETERS_PEAKLIST_count	3917
RESULTS_SEARCH_4_PARAMETERS_PEAKLIST_filenumber	1
RESULTS_SEARCH_4_PARAMETERS_PEAKLIST_original_count	3917
RESULTS_SEARCH_4_PARAMETERS_PEAKLIST_originalfilename	Z:\PC2-Raw-Data\Proteomics\Data\Service\SP0059\230206-SP0059-Exo-1.wiff
RESULTS_SEARCH_4_PARAMETERS_PEAKLIST_partnumber	2
RESULTS_SEARCH_4_PARAMETERS_QUANT_TYPE_background_correction	FALSE
RESULTS_SEARCH_4_PARAMETERS_QUANT_TYPE_bias_correction	TRUE
RESULTS_SEARCH_4_PARAMETERS_QUANT_TYPE_keep_extreme_peptides_over_fraction	0
RESULTS_SEARCH_4_PARAMETERS_QUANT_TYPE_low_confidence_check	TRUE
RESULTS_SEARCH_4_PARAMETERS_QUANT_TYPE_low_intensity_check	TRUE
RESULTS_SEARCH_4_PARAMETERS_QUANT_TYPE_median_statistic	TRUE
RESULTS_SEARCH_4_PARAMETERS_QUANT_TYPE_mod_check	TRUE
RESULTS_SEARCH_4_PARAMETERS_QUANT_TYPE_quant_threshold	-1
RESULTS_SEARCH_4_PARAMETERS_QUANT_TYPE_quant_threshold_sn	9
RESULTS_SEARCH_4_PARAMETERS_QUANT_TYPE_separate_searches	FALSE
RESULTS_SEARCH_4_PARAMETERS_QUANT_TYPE_shared_msms_check	TRUE
RESULTS_SEARCH_4_PARAMETERS_PARAGON_METHOD_SETTINGS_UI_SAMPLE_TYPE	Identification
RESULTS_SEARCH_4_PARAMETERS_PARAGON_METHOD_SETTINGS_UI_CYS_ALKYLATION	Iodoacetamide
RESULTS_SEARCH_4_PARAMETERS_PARAGON_METHOD_SETTINGS_UI_DIGESTION	Trypsin
RESULTS_SEARCH_4_PARAMETERS_PARAGON_METHOD_SETTINGS_UI_SPECIAL_FACTOR	Urea denaturation
RESULTS_SEARCH_4_PARAMETERS_PARAGON_METHOD_SETTINGS_UI_INSTRUMENT	TripleTOF 5600
RESULTS_SEARCH_4_PARAMETERS_PARAGON_METHOD_SETTINGS_UI_SEARCH_EFFORT	Thorough
RESULTS_SEARCH_4_PARAMETERS_PARAGON_METHOD_SETTINGS_UI_ID_FOCUS	Biological modifications
RESULTS_SEARCH_4_PARAMETERS_PARAGON_METHOD_SETTINGS_UI_USER_NAME	WIN-PVT3EI9I5O2\Administrator
RESULTS_SEARCH_4_PARAMETERS_PARAGON_METHOD_SETTINGS_UI_MACHINE_NAME	WIN-PVT3EI9I5O2
RESULTS_SEARCH_4_PARAMETERS_PARAGON_METHOD_SETTINGS_UI_SEARCH_ID	6.3812e+17
RESULTS_SEARCH_4_PARAMETERS_PARAGON_METHOD_SETTINGS_UI_START_TIME	2023-02-14 09:00:42
RESULTS_SEARCH_4_PARAMETERS_PARAGON_METHOD_SETTINGS_UI_MIN_UNUSED_PROTSCORE	0.0458
RESULTS_SEARCH_4_PARAMETERS_PARAGON_METHOD_SETTINGS_UI_PSPEP	TRUE
RESULTS_SEARCH_5_time_cpu	220875
RESULTS_SEARCH_5_time_duration	2668-09-16
RESULTS_SEARCH_5_version	5.0.1.4874
RESULTS_SEARCH_5_xml:id	SEARCH:1:638119620424826450_2
RESULTS_SEARCH_5_PARAMETERS_chemical_data_edited	FALSE
RESULTS_SEARCH_5_PARAMETERS_do_multiprecursor_search	TRUE
RESULTS_SEARCH_5_PARAMETERS_do_reverse_search	TRUE
RESULTS_SEARCH_5_PARAMETERS_max_quant_labels	35
RESULTS_SEARCH_5_PARAMETERS_maxresults	15
RESULTS_SEARCH_5_PARAMETERS_separate_searches	FALSE
RESULTS_SEARCH_5_PARAMETERS_MSTOLERANCE_type	dalton
RESULTS_SEARCH_5_PARAMETERS_MSTOLERANCE_value	0.05
RESULTS_SEARCH_5_PARAMETERS_MSMSTOLERANCE_type	dalton
RESULTS_SEARCH_5_PARAMETERS_MSMSTOLERANCE_value	0.1
RESULTS_SEARCH_5_PARAMETERS_MS_STANDARD_DEVIATION_type	dalton
RESULTS_SEARCH_5_PARAMETERS_MS_STANDARD_DEVIATION_value	0.0011
RESULTS_SEARCH_5_PARAMETERS_MSMS_STANDARD_DEVIATION_type	dalton
RESULTS_SEARCH_5_PARAMETERS_MSMS_STANDARD_DEVIATION_value	0.01
RESULTS_SEARCH_5_PARAMETERS_FASTA_filename	C:\AB SCIEX\ProteinPilot Data\SearchDatabases\uniprot-Homo sapiens-swissTrEMBL-isof-14022023.fasta
RESULTS_SEARCH_5_PARAMETERS_AUTO_CALIBRATION_ms	TRUE
RESULTS_SEARCH_5_PARAMETERS_AUTO_CALIBRATION_msexport	FALSE
RESULTS_SEARCH_5_PARAMETERS_AUTO_CALIBRATION_msms	TRUE
RESULTS_SEARCH_5_PARAMETERS_AUTO_CALIBRATION_msmstolsdratio	2.75
RESULTS_SEARCH_5_PARAMETERS_AUTO_CALIBRATION_mstolsdratio	7
RESULTS_SEARCH_5_PARAMETERS_AUTO_CALIBRATION_squareroot	TRUE
RESULTS_SEARCH_5_PARAMETERS_AUTO_CALIBRATION_type	dalton
RESULTS_SEARCH_5_PARAMETERS_AUTO_CALIBRATION_MCP_d_s_s_f	0.0666667
RESULTS_SEARCH_5_PARAMETERS_AUTO_CALIBRATION_MCP_d_s_w_f	3
RESULTS_SEARCH_5_PARAMETERS_AUTO_CALIBRATION_MCP_m_f_r_mbc	200
RESULTS_SEARCH_5_PARAMETERS_AUTO_CALIBRATION_MCP_m_m_c	10
RESULTS_SEARCH_5_PARAMETERS_AUTO_CALIBRATION_MCP_m_m_f_s	0.25
RESULTS_SEARCH_5_PARAMETERS_AUTO_CALIBRATION_MCP_m_m_p_f	0.33
RESULTS_SEARCH_5_PARAMETERS_AUTO_CALIBRATION_MCP_m_m_p_rms_f	1
RESULTS_SEARCH_5_PARAMETERS_AUTO_CALIBRATION_MCP_m_p_t_f	1
RESULTS_SEARCH_5_PARAMETERS_AUTO_CALIBRATION_MCP_m_r_h_n_b	15
RESULTS_SEARCH_5_PARAMETERS_AUTO_CALIBRATION_MCP_m_z_n_s	99
RESULTS_SEARCH_5_PARAMETERS_AUTO_CALIBRATION_MCP_m_z_s_mn_f_r	0.0666667
RESULTS_SEARCH_5_PARAMETERS_AUTO_CALIBRATION_MCP_m_z_s_mx_f_r	0.1
RESULTS_SEARCH_5_PARAMETERS_MS_AUTO_CALIBRATION_OUT_avres	-1.51093e-07
RESULTS_SEARCH_5_PARAMETERS_MS_AUTO_CALIBRATION_OUT_c0	0.000435258
RESULTS_SEARCH_5_PARAMETERS_MS_AUTO_CALIBRATION_OUT_c1minus1	-1.54173e-05
RESULTS_SEARCH_5_PARAMETERS_MS_AUTO_CALIBRATION_OUT_c2	0
RESULTS_SEARCH_5_PARAMETERS_MS_AUTO_CALIBRATION_OUT_file	1
RESULTS_SEARCH_5_PARAMETERS_MS_AUTO_CALIBRATION_OUT_partnumber	3
RESULTS_SEARCH_5_PARAMETERS_MS_AUTO_CALIBRATION_OUT_polyorder	1
RESULTS_SEARCH_5_PARAMETERS_MS_AUTO_CALIBRATION_OUT_sample	1
RESULTS_SEARCH_5_PARAMETERS_MS_AUTO_CALIBRATION_OUT_squareroot	TRUE
RESULTS_SEARCH_5_PARAMETERS_MSMS_AUTO_CALIBRATION_OUT_avres	-1.96833e-07
RESULTS_SEARCH_5_PARAMETERS_MSMS_AUTO_CALIBRATION_OUT_c0	0.000145967
RESULTS_SEARCH_5_PARAMETERS_MSMS_AUTO_CALIBRATION_OUT_c1minus1	-5.80296e-06
RESULTS_SEARCH_5_PARAMETERS_MSMS_AUTO_CALIBRATION_OUT_c2	0
RESULTS_SEARCH_5_PARAMETERS_MSMS_AUTO_CALIBRATION_OUT_file	1
RESULTS_SEARCH_5_PARAMETERS_MSMS_AUTO_CALIBRATION_OUT_partnumber	3
RESULTS_SEARCH_5_PARAMETERS_MSMS_AUTO_CALIBRATION_OUT_polyorder	1
RESULTS_SEARCH_5_PARAMETERS_MSMS_AUTO_CALIBRATION_OUT_sample	1
RESULTS_SEARCH_5_PARAMETERS_MSMS_AUTO_CALIBRATION_OUT_squareroot	TRUE
RESULTS_SEARCH_5_PARAMETERS_MAX_PRECURSORS_FRAGLET	5
RESULTS_SEARCH_5_PARAMETERS_MAX_PRECURSORS_TAGLET	1
RESULTS_SEARCH_5_PARAMETERS_PRECURSORS_DR_FRAGLET	10
RESULTS_SEARCH_5_PARAMETERS_PRECURSORS_DR_TAGLET	3
RESULTS_SEARCH_5_PARAMETERS_DEFAULT_CHARGE_STATE_1_charge	2
RESULTS_SEARCH_5_PARAMETERS_DEFAULT_CHARGE_STATE_1_probability	1
RESULTS_SEARCH_5_PARAMETERS_DEFAULT_CHARGE_STATE_2_charge	3
RESULTS_SEARCH_5_PARAMETERS_DEFAULT_CHARGE_STATE_2_probability	1
RESULTS_SEARCH_5_PARAMETERS_DEFAULT_CHARGE_STATE_3_charge	4
RESULTS_SEARCH_5_PARAMETERS_DEFAULT_CHARGE_STATE_3_probability	1
RESULTS_SEARCH_5_PARAMETERS_VERSION	5.0.1.0, 4895
RESULTS_SEARCH_5_PARAMETERS_PARAGON_VERSION	5.0.1.0, 4874
RESULTS_SEARCH_5_PARAMETERS_APPLICATION	ProteinPilot(tm) Software
RESULTS_SEARCH_5_PARAMETERS_PROGROUP_alternativedispositionmaximumfoldprobabilitydrop	100
RESULTS_SEARCH_5_PARAMETERS_PROGROUP_alternativedispositionmaximumfoldscoredrop	2
RESULTS_SEARCH_5_PARAMETERS_PROGROUP_autodiscordantpeptidethreshold	0.3
RESULTS_SEARCH_5_PARAMETERS_PROGROUP_bayesconfidencecalclulation	TRUE
RESULTS_SEARCH_5_PARAMETERS_PROGROUP_calibrateconfidence	TRUE
RESULTS_SEARCH_5_PARAMETERS_PROGROUP_compresspeptides	FALSE
RESULTS_SEARCH_5_PARAMETERS_PROGROUP_confidencepercentthresholdforexcludingothersfromquant	15
RESULTS_SEARCH_5_PARAMETERS_PROGROUP_confidencepercentthresholdforincludingselfinquant	15
RESULTS_SEARCH_5_PARAMETERS_PROGROUP_donotstoremspeaklists	FALSE
RESULTS_SEARCH_5_PARAMETERS_PROGROUP_fasta	C:\AB SCIEX\ProteinPilot Data\SearchDatabases\uniprot-Homo sapiens-swissTrEMBL-isof-14022023.fasta
RESULTS_SEARCH_5_PARAMETERS_PROGROUP_featuregroupminpepconf	0.66
RESULTS_SEARCH_5_PARAMETERS_PROGROUP_featuregroupminups	0.47
RESULTS_SEARCH_5_PARAMETERS_PROGROUP_focusingintersection	4
RESULTS_SEARCH_5_PARAMETERS_PROGROUP_focusingminimummatchconfidence	0.1
RESULTS_SEARCH_5_PARAMETERS_PROGROUP_focusingminunusedprotscore	0.1
RESULTS_SEARCH_5_PARAMETERS_PROGROUP_focusingsubsetcutoff	6
RESULTS_SEARCH_5_PARAMETERS_PROGROUP_intersection	1.3
RESULTS_SEARCH_5_PARAMETERS_PROGROUP_minimummatchconfidencecutoff	0.001
RESULTS_SEARCH_5_PARAMETERS_PROGROUP_minunusedprotscore	0.0458
RESULTS_SEARCH_5_PARAMETERS_PROGROUP_subsetcutoff	2
RESULTS_SEARCH_5_PARAMETERS_PROGROUP_unusedprotscorethresholdforexcludingothersfromquant	1.3
RESULTS_SEARCH_5_PARAMETERS_PEAKLIST_count	3912
RESULTS_SEARCH_5_PARAMETERS_PEAKLIST_filenumber	1
RESULTS_SEARCH_5_PARAMETERS_PEAKLIST_original_count	3912
RESULTS_SEARCH_5_PARAMETERS_PEAKLIST_originalfilename	Z:\PC2-Raw-Data\Proteomics\Data\Service\SP0059\230206-SP0059-Exo-1.wiff
RESULTS_SEARCH_5_PARAMETERS_PEAKLIST_partnumber	3
RESULTS_SEARCH_5_PARAMETERS_QUANT_TYPE_background_correction	FALSE
RESULTS_SEARCH_5_PARAMETERS_QUANT_TYPE_bias_correction	TRUE
RESULTS_SEARCH_5_PARAMETERS_QUANT_TYPE_keep_extreme_peptides_over_fraction	0
RESULTS_SEARCH_5_PARAMETERS_QUANT_TYPE_low_confidence_check	TRUE
RESULTS_SEARCH_5_PARAMETERS_QUANT_TYPE_low_intensity_check	TRUE
RESULTS_SEARCH_5_PARAMETERS_QUANT_TYPE_median_statistic	TRUE
RESULTS_SEARCH_5_PARAMETERS_QUANT_TYPE_mod_check	TRUE
RESULTS_SEARCH_5_PARAMETERS_QUANT_TYPE_quant_threshold	-1
RESULTS_SEARCH_5_PARAMETERS_QUANT_TYPE_quant_threshold_sn	9
RESULTS_SEARCH_5_PARAMETERS_QUANT_TYPE_separate_searches	FALSE
RESULTS_SEARCH_5_PARAMETERS_QUANT_TYPE_shared_msms_check	TRUE
RESULTS_SEARCH_5_PARAMETERS_PARAGON_METHOD_SETTINGS_UI_SAMPLE_TYPE	Identification
RESULTS_SEARCH_5_PARAMETERS_PARAGON_METHOD_SETTINGS_UI_CYS_ALKYLATION	Iodoacetamide
RESULTS_SEARCH_5_PARAMETERS_PARAGON_METHOD_SETTINGS_UI_DIGESTION	Trypsin
RESULTS_SEARCH_5_PARAMETERS_PARAGON_METHOD_SETTINGS_UI_SPECIAL_FACTOR	Urea denaturation
RESULTS_SEARCH_5_PARAMETERS_PARAGON_METHOD_SETTINGS_UI_INSTRUMENT	TripleTOF 5600
RESULTS_SEARCH_5_PARAMETERS_PARAGON_METHOD_SETTINGS_UI_SEARCH_EFFORT	Thorough
RESULTS_SEARCH_5_PARAMETERS_PARAGON_METHOD_SETTINGS_UI_ID_FOCUS	Biological modifications
RESULTS_SEARCH_5_PARAMETERS_PARAGON_METHOD_SETTINGS_UI_USER_NAME	WIN-PVT3EI9I5O2\Administrator
RESULTS_SEARCH_5_PARAMETERS_PARAGON_METHOD_SETTINGS_UI_MACHINE_NAME	WIN-PVT3EI9I5O2
RESULTS_SEARCH_5_PARAMETERS_PARAGON_METHOD_SETTINGS_UI_SEARCH_ID	6.3812e+17
RESULTS_SEARCH_5_PARAMETERS_PARAGON_METHOD_SETTINGS_UI_START_TIME	2023-02-14 09:00:42
RESULTS_SEARCH_5_PARAMETERS_PARAGON_METHOD_SETTINGS_UI_MIN_UNUSED_PROTSCORE	0.0458
RESULTS_SEARCH_5_PARAMETERS_PARAGON_METHOD_SETTINGS_UI_PSPEP	TRUE
RESULTS_SEARCH_6_time_cpu	3634-06-17
RESULTS_SEARCH_6_time_duration	640275
RESULTS_SEARCH_6_version	5.0.1.4874
RESULTS_SEARCH_6_xml:id	SEARCH:2:638119620424826450_2
RESULTS_SEARCH_6_PARAMETERS_chemical_data_edited	FALSE
RESULTS_SEARCH_6_PARAMETERS_do_multiprecursor_search	TRUE
RESULTS_SEARCH_6_PARAMETERS_do_reverse_search	TRUE
RESULTS_SEARCH_6_PARAMETERS_max_quant_labels	35
RESULTS_SEARCH_6_PARAMETERS_maxresults	15
RESULTS_SEARCH_6_PARAMETERS_separate_searches	FALSE
RESULTS_SEARCH_6_PARAMETERS_MSTOLERANCE_type	dalton
RESULTS_SEARCH_6_PARAMETERS_MSTOLERANCE_value	0.05
RESULTS_SEARCH_6_PARAMETERS_MSMSTOLERANCE_type	dalton
RESULTS_SEARCH_6_PARAMETERS_MSMSTOLERANCE_value	0.1
RESULTS_SEARCH_6_PARAMETERS_MS_STANDARD_DEVIATION_type	dalton
RESULTS_SEARCH_6_PARAMETERS_MS_STANDARD_DEVIATION_value	0.0011
RESULTS_SEARCH_6_PARAMETERS_MSMS_STANDARD_DEVIATION_type	dalton
RESULTS_SEARCH_6_PARAMETERS_MSMS_STANDARD_DEVIATION_value	0.01
RESULTS_SEARCH_6_PARAMETERS_FASTA_filename	C:\AB SCIEX\ProteinPilot Data\SearchDatabases\uniprot-Homo sapiens-swissTrEMBL-isof-14022023.fasta
RESULTS_SEARCH_6_PARAMETERS_AUTO_CALIBRATION_ms	TRUE
RESULTS_SEARCH_6_PARAMETERS_AUTO_CALIBRATION_msexport	FALSE
RESULTS_SEARCH_6_PARAMETERS_AUTO_CALIBRATION_msms	TRUE
RESULTS_SEARCH_6_PARAMETERS_AUTO_CALIBRATION_msmstolsdratio	2.75
RESULTS_SEARCH_6_PARAMETERS_AUTO_CALIBRATION_mstolsdratio	7
RESULTS_SEARCH_6_PARAMETERS_AUTO_CALIBRATION_squareroot	TRUE
RESULTS_SEARCH_6_PARAMETERS_AUTO_CALIBRATION_type	dalton
RESULTS_SEARCH_6_PARAMETERS_AUTO_CALIBRATION_MCP_d_s_s_f	0.0666667
RESULTS_SEARCH_6_PARAMETERS_AUTO_CALIBRATION_MCP_d_s_w_f	3
RESULTS_SEARCH_6_PARAMETERS_AUTO_CALIBRATION_MCP_m_f_r_mbc	200
RESULTS_SEARCH_6_PARAMETERS_AUTO_CALIBRATION_MCP_m_m_c	10
RESULTS_SEARCH_6_PARAMETERS_AUTO_CALIBRATION_MCP_m_m_f_s	0.25
RESULTS_SEARCH_6_PARAMETERS_AUTO_CALIBRATION_MCP_m_m_p_f	0.33
RESULTS_SEARCH_6_PARAMETERS_AUTO_CALIBRATION_MCP_m_m_p_rms_f	1
RESULTS_SEARCH_6_PARAMETERS_AUTO_CALIBRATION_MCP_m_p_t_f	1
RESULTS_SEARCH_6_PARAMETERS_AUTO_CALIBRATION_MCP_m_r_h_n_b	15
RESULTS_SEARCH_6_PARAMETERS_AUTO_CALIBRATION_MCP_m_z_n_s	99
RESULTS_SEARCH_6_PARAMETERS_AUTO_CALIBRATION_MCP_m_z_s_mn_f_r	0.0666667
RESULTS_SEARCH_6_PARAMETERS_AUTO_CALIBRATION_MCP_m_z_s_mx_f_r	0.1
RESULTS_SEARCH_6_PARAMETERS_MS_AUTO_CALIBRATION_OUT_avres	-1.51093e-07
RESULTS_SEARCH_6_PARAMETERS_MS_AUTO_CALIBRATION_OUT_c0	0.000435258
RESULTS_SEARCH_6_PARAMETERS_MS_AUTO_CALIBRATION_OUT_c1minus1	-1.54173e-05
RESULTS_SEARCH_6_PARAMETERS_MS_AUTO_CALIBRATION_OUT_c2	0
RESULTS_SEARCH_6_PARAMETERS_MS_AUTO_CALIBRATION_OUT_file	1
RESULTS_SEARCH_6_PARAMETERS_MS_AUTO_CALIBRATION_OUT_partnumber	3
RESULTS_SEARCH_6_PARAMETERS_MS_AUTO_CALIBRATION_OUT_polyorder	1
RESULTS_SEARCH_6_PARAMETERS_MS_AUTO_CALIBRATION_OUT_sample	1
RESULTS_SEARCH_6_PARAMETERS_MS_AUTO_CALIBRATION_OUT_squareroot	TRUE
RESULTS_SEARCH_6_PARAMETERS_MSMS_AUTO_CALIBRATION_OUT_avres	-1.96833e-07
RESULTS_SEARCH_6_PARAMETERS_MSMS_AUTO_CALIBRATION_OUT_c0	0.000145967
RESULTS_SEARCH_6_PARAMETERS_MSMS_AUTO_CALIBRATION_OUT_c1minus1	-5.80296e-06
RESULTS_SEARCH_6_PARAMETERS_MSMS_AUTO_CALIBRATION_OUT_c2	0
RESULTS_SEARCH_6_PARAMETERS_MSMS_AUTO_CALIBRATION_OUT_file	1
RESULTS_SEARCH_6_PARAMETERS_MSMS_AUTO_CALIBRATION_OUT_partnumber	3
RESULTS_SEARCH_6_PARAMETERS_MSMS_AUTO_CALIBRATION_OUT_polyorder	1
RESULTS_SEARCH_6_PARAMETERS_MSMS_AUTO_CALIBRATION_OUT_sample	1
RESULTS_SEARCH_6_PARAMETERS_MSMS_AUTO_CALIBRATION_OUT_squareroot	TRUE
RESULTS_SEARCH_6_PARAMETERS_MAX_PRECURSORS_FRAGLET	5
RESULTS_SEARCH_6_PARAMETERS_MAX_PRECURSORS_TAGLET	1
RESULTS_SEARCH_6_PARAMETERS_PRECURSORS_DR_FRAGLET	1900-01-10
RESULTS_SEARCH_6_PARAMETERS_PRECURSORS_DR_TAGLET	3
RESULTS_SEARCH_6_PARAMETERS_DEFAULT_CHARGE_STATE_1_charge	2
RESULTS_SEARCH_6_PARAMETERS_DEFAULT_CHARGE_STATE_1_probability	1
RESULTS_SEARCH_6_PARAMETERS_DEFAULT_CHARGE_STATE_2_charge	3
RESULTS_SEARCH_6_PARAMETERS_DEFAULT_CHARGE_STATE_2_probability	1
RESULTS_SEARCH_6_PARAMETERS_DEFAULT_CHARGE_STATE_3_charge	4
RESULTS_SEARCH_6_PARAMETERS_DEFAULT_CHARGE_STATE_3_probability	1
RESULTS_SEARCH_6_PARAMETERS_VERSION	5.0.1.0, 4895
RESULTS_SEARCH_6_PARAMETERS_PARAGON_VERSION	5.0.1.0, 4874
RESULTS_SEARCH_6_PARAMETERS_APPLICATION	ProteinPilot(tm) Software
RESULTS_SEARCH_6_PARAMETERS_PROGROUP_alternativedispositionmaximumfoldprobabilitydrop	100
RESULTS_SEARCH_6_PARAMETERS_PROGROUP_alternativedispositionmaximumfoldscoredrop	2
RESULTS_SEARCH_6_PARAMETERS_PROGROUP_autodiscordantpeptidethreshold	0.3
RESULTS_SEARCH_6_PARAMETERS_PROGROUP_bayesconfidencecalclulation	TRUE
RESULTS_SEARCH_6_PARAMETERS_PROGROUP_calibrateconfidence	TRUE
RESULTS_SEARCH_6_PARAMETERS_PROGROUP_compresspeptides	FALSE
RESULTS_SEARCH_6_PARAMETERS_PROGROUP_confidencepercentthresholdforexcludingothersfromquant	15
RESULTS_SEARCH_6_PARAMETERS_PROGROUP_confidencepercentthresholdforincludingselfinquant	15
RESULTS_SEARCH_6_PARAMETERS_PROGROUP_donotstoremspeaklists	FALSE
RESULTS_SEARCH_6_PARAMETERS_PROGROUP_fasta	C:\AB SCIEX\ProteinPilot Data\SearchDatabases\uniprot-Homo sapiens-swissTrEMBL-isof-14022023.fasta
RESULTS_SEARCH_6_PARAMETERS_PROGROUP_featuregroupminpepconf	0.66
RESULTS_SEARCH_6_PARAMETERS_PROGROUP_featuregroupminups	0.47
RESULTS_SEARCH_6_PARAMETERS_PROGROUP_focusingintersection	4
RESULTS_SEARCH_6_PARAMETERS_PROGROUP_focusingminimummatchconfidence	0.1
RESULTS_SEARCH_6_PARAMETERS_PROGROUP_focusingminunusedprotscore	0.1
RESULTS_SEARCH_6_PARAMETERS_PROGROUP_focusingsubsetcutoff	6
RESULTS_SEARCH_6_PARAMETERS_PROGROUP_intersection	1.3
RESULTS_SEARCH_6_PARAMETERS_PROGROUP_minimummatchconfidencecutoff	0.001
RESULTS_SEARCH_6_PARAMETERS_PROGROUP_minunusedprotscore	0.0458
RESULTS_SEARCH_6_PARAMETERS_PROGROUP_subsetcutoff	2
RESULTS_SEARCH_6_PARAMETERS_PROGROUP_unusedprotscorethresholdforexcludingothersfromquant	1.3
RESULTS_SEARCH_6_PARAMETERS_PEAKLIST_count	3912
RESULTS_SEARCH_6_PARAMETERS_PEAKLIST_filenumber	1
RESULTS_SEARCH_6_PARAMETERS_PEAKLIST_original_count	3912
RESULTS_SEARCH_6_PARAMETERS_PEAKLIST_originalfilename	Z:\PC2-Raw-Data\Proteomics\Data\Service\SP0059\230206-SP0059-Exo-1.wiff
RESULTS_SEARCH_6_PARAMETERS_PEAKLIST_partnumber	3
RESULTS_SEARCH_6_PARAMETERS_QUANT_TYPE_background_correction	FALSE
RESULTS_SEARCH_6_PARAMETERS_QUANT_TYPE_bias_correction	TRUE
RESULTS_SEARCH_6_PARAMETERS_QUANT_TYPE_keep_extreme_peptides_over_fraction	0
RESULTS_SEARCH_6_PARAMETERS_QUANT_TYPE_low_confidence_check	TRUE
RESULTS_SEARCH_6_PARAMETERS_QUANT_TYPE_low_intensity_check	TRUE
RESULTS_SEARCH_6_PARAMETERS_QUANT_TYPE_median_statistic	TRUE
RESULTS_SEARCH_6_PARAMETERS_QUANT_TYPE_mod_check	TRUE
RESULTS_SEARCH_6_PARAMETERS_QUANT_TYPE_quant_threshold	-1
RESULTS_SEARCH_6_PARAMETERS_QUANT_TYPE_quant_threshold_sn	9
RESULTS_SEARCH_6_PARAMETERS_QUANT_TYPE_separate_searches	FALSE
RESULTS_SEARCH_6_PARAMETERS_QUANT_TYPE_shared_msms_check	TRUE
RESULTS_SEARCH_6_PARAMETERS_PARAGON_METHOD_SETTINGS_UI_SAMPLE_TYPE	Identification
RESULTS_SEARCH_6_PARAMETERS_PARAGON_METHOD_SETTINGS_UI_CYS_ALKYLATION	Iodoacetamide
RESULTS_SEARCH_6_PARAMETERS_PARAGON_METHOD_SETTINGS_UI_DIGESTION	Trypsin
RESULTS_SEARCH_6_PARAMETERS_PARAGON_METHOD_SETTINGS_UI_SPECIAL_FACTOR	Urea denaturation
RESULTS_SEARCH_6_PARAMETERS_PARAGON_METHOD_SETTINGS_UI_INSTRUMENT	TripleTOF 5600
RESULTS_SEARCH_6_PARAMETERS_PARAGON_METHOD_SETTINGS_UI_SEARCH_EFFORT	Thorough
RESULTS_SEARCH_6_PARAMETERS_PARAGON_METHOD_SETTINGS_UI_ID_FOCUS	Biological modifications
RESULTS_SEARCH_6_PARAMETERS_PARAGON_METHOD_SETTINGS_UI_USER_NAME	WIN-PVT3EI9I5O2\Administrator
RESULTS_SEARCH_6_PARAMETERS_PARAGON_METHOD_SETTINGS_UI_MACHINE_NAME	WIN-PVT3EI9I5O2
RESULTS_SEARCH_6_PARAMETERS_PARAGON_METHOD_SETTINGS_UI_SEARCH_ID	6.3812e+17
RESULTS_SEARCH_6_PARAMETERS_PARAGON_METHOD_SETTINGS_UI_START_TIME	2023-02-14 09:00:42
RESULTS_SEARCH_6_PARAMETERS_PARAGON_METHOD_SETTINGS_UI_MIN_UNUSED_PROTSCORE	0.0458
RESULTS_SEARCH_6_PARAMETERS_PARAGON_METHOD_SETTINGS_UI_PSPEP	TRUE
RESULTS_SEARCH_7_time_cpu	210937
RESULTS_SEARCH_7_time_duration	253422
RESULTS_SEARCH_7_version	5.0.1.4874
RESULTS_SEARCH_7_xml:id	SEARCH:1:638119620424826450_3
RESULTS_SEARCH_7_PARAMETERS_chemical_data_edited	FALSE
RESULTS_SEARCH_7_PARAMETERS_do_multiprecursor_search	TRUE
RESULTS_SEARCH_7_PARAMETERS_do_reverse_search	TRUE
RESULTS_SEARCH_7_PARAMETERS_max_quant_labels	35
RESULTS_SEARCH_7_PARAMETERS_maxresults	15
RESULTS_SEARCH_7_PARAMETERS_separate_searches	FALSE
RESULTS_SEARCH_7_PARAMETERS_MSTOLERANCE_type	dalton
RESULTS_SEARCH_7_PARAMETERS_MSTOLERANCE_value	0.05
RESULTS_SEARCH_7_PARAMETERS_MSMSTOLERANCE_type	dalton
RESULTS_SEARCH_7_PARAMETERS_MSMSTOLERANCE_value	0.1
RESULTS_SEARCH_7_PARAMETERS_MS_STANDARD_DEVIATION_type	dalton
RESULTS_SEARCH_7_PARAMETERS_MS_STANDARD_DEVIATION_value	0.0011
RESULTS_SEARCH_7_PARAMETERS_MSMS_STANDARD_DEVIATION_type	dalton
RESULTS_SEARCH_7_PARAMETERS_MSMS_STANDARD_DEVIATION_value	0.01
RESULTS_SEARCH_7_PARAMETERS_FASTA_filename	C:\AB SCIEX\ProteinPilot Data\SearchDatabases\uniprot-Homo sapiens-swissTrEMBL-isof-14022023.fasta
RESULTS_SEARCH_7_PARAMETERS_AUTO_CALIBRATION_ms	TRUE
RESULTS_SEARCH_7_PARAMETERS_AUTO_CALIBRATION_msexport	FALSE
RESULTS_SEARCH_7_PARAMETERS_AUTO_CALIBRATION_msms	TRUE
RESULTS_SEARCH_7_PARAMETERS_AUTO_CALIBRATION_msmstolsdratio	2.75
RESULTS_SEARCH_7_PARAMETERS_AUTO_CALIBRATION_mstolsdratio	7
RESULTS_SEARCH_7_PARAMETERS_AUTO_CALIBRATION_squareroot	TRUE
RESULTS_SEARCH_7_PARAMETERS_AUTO_CALIBRATION_type	dalton
RESULTS_SEARCH_7_PARAMETERS_AUTO_CALIBRATION_MCP_d_s_s_f	0.0666667
RESULTS_SEARCH_7_PARAMETERS_AUTO_CALIBRATION_MCP_d_s_w_f	3
RESULTS_SEARCH_7_PARAMETERS_AUTO_CALIBRATION_MCP_m_f_r_mbc	200
RESULTS_SEARCH_7_PARAMETERS_AUTO_CALIBRATION_MCP_m_m_c	10
RESULTS_SEARCH_7_PARAMETERS_AUTO_CALIBRATION_MCP_m_m_f_s	0.25
RESULTS_SEARCH_7_PARAMETERS_AUTO_CALIBRATION_MCP_m_m_p_f	0.33
RESULTS_SEARCH_7_PARAMETERS_AUTO_CALIBRATION_MCP_m_m_p_rms_f	1
RESULTS_SEARCH_7_PARAMETERS_AUTO_CALIBRATION_MCP_m_p_t_f	1
RESULTS_SEARCH_7_PARAMETERS_AUTO_CALIBRATION_MCP_m_r_h_n_b	15
RESULTS_SEARCH_7_PARAMETERS_AUTO_CALIBRATION_MCP_m_z_n_s	99
RESULTS_SEARCH_7_PARAMETERS_AUTO_CALIBRATION_MCP_m_z_s_mn_f_r	0.0666667
RESULTS_SEARCH_7_PARAMETERS_AUTO_CALIBRATION_MCP_m_z_s_mx_f_r	0.1
RESULTS_SEARCH_7_PARAMETERS_MS_AUTO_CALIBRATION_OUT_avres	-5.95834e-09
RESULTS_SEARCH_7_PARAMETERS_MS_AUTO_CALIBRATION_OUT_c0	0.000509448
RESULTS_SEARCH_7_PARAMETERS_MS_AUTO_CALIBRATION_OUT_c1minus1	-1.80739e-05
RESULTS_SEARCH_7_PARAMETERS_MS_AUTO_CALIBRATION_OUT_c2	0
RESULTS_SEARCH_7_PARAMETERS_MS_AUTO_CALIBRATION_OUT_file	1
RESULTS_SEARCH_7_PARAMETERS_MS_AUTO_CALIBRATION_OUT_partnumber	4
RESULTS_SEARCH_7_PARAMETERS_MS_AUTO_CALIBRATION_OUT_polyorder	1
RESULTS_SEARCH_7_PARAMETERS_MS_AUTO_CALIBRATION_OUT_sample	1
RESULTS_SEARCH_7_PARAMETERS_MS_AUTO_CALIBRATION_OUT_squareroot	TRUE
RESULTS_SEARCH_7_PARAMETERS_MSMS_AUTO_CALIBRATION_OUT_avres	-1.09815e-07
RESULTS_SEARCH_7_PARAMETERS_MSMS_AUTO_CALIBRATION_OUT_c0	0.000190743
RESULTS_SEARCH_7_PARAMETERS_MSMS_AUTO_CALIBRATION_OUT_c1minus1	-7.8103e-06
RESULTS_SEARCH_7_PARAMETERS_MSMS_AUTO_CALIBRATION_OUT_c2	0
RESULTS_SEARCH_7_PARAMETERS_MSMS_AUTO_CALIBRATION_OUT_file	1
RESULTS_SEARCH_7_PARAMETERS_MSMS_AUTO_CALIBRATION_OUT_partnumber	4
RESULTS_SEARCH_7_PARAMETERS_MSMS_AUTO_CALIBRATION_OUT_polyorder	1
RESULTS_SEARCH_7_PARAMETERS_MSMS_AUTO_CALIBRATION_OUT_sample	1
RESULTS_SEARCH_7_PARAMETERS_MSMS_AUTO_CALIBRATION_OUT_squareroot	TRUE
RESULTS_SEARCH_7_PARAMETERS_MAX_PRECURSORS_FRAGLET	5
RESULTS_SEARCH_7_PARAMETERS_MAX_PRECURSORS_TAGLET	1
RESULTS_SEARCH_7_PARAMETERS_PRECURSORS_DR_FRAGLET	10
RESULTS_SEARCH_7_PARAMETERS_PRECURSORS_DR_TAGLET	3
RESULTS_SEARCH_7_PARAMETERS_DEFAULT_CHARGE_STATE_1_charge	2
RESULTS_SEARCH_7_PARAMETERS_DEFAULT_CHARGE_STATE_1_probability	1
RESULTS_SEARCH_7_PARAMETERS_DEFAULT_CHARGE_STATE_2_charge	3
RESULTS_SEARCH_7_PARAMETERS_DEFAULT_CHARGE_STATE_2_probability	1
RESULTS_SEARCH_7_PARAMETERS_DEFAULT_CHARGE_STATE_3_charge	4
RESULTS_SEARCH_7_PARAMETERS_DEFAULT_CHARGE_STATE_3_probability	1
RESULTS_SEARCH_7_PARAMETERS_VERSION	5.0.1.0, 4895
RESULTS_SEARCH_7_PARAMETERS_PARAGON_VERSION	5.0.1.0, 4874
RESULTS_SEARCH_7_PARAMETERS_APPLICATION	ProteinPilot(tm) Software
RESULTS_SEARCH_7_PARAMETERS_PROGROUP_alternativedispositionmaximumfoldprobabilitydrop	100
RESULTS_SEARCH_7_PARAMETERS_PROGROUP_alternativedispositionmaximumfoldscoredrop	2
RESULTS_SEARCH_7_PARAMETERS_PROGROUP_autodiscordantpeptidethreshold	0.3
RESULTS_SEARCH_7_PARAMETERS_PROGROUP_bayesconfidencecalclulation	TRUE
RESULTS_SEARCH_7_PARAMETERS_PROGROUP_calibrateconfidence	TRUE
RESULTS_SEARCH_7_PARAMETERS_PROGROUP_compresspeptides	FALSE
RESULTS_SEARCH_7_PARAMETERS_PROGROUP_confidencepercentthresholdforexcludingothersfromquant	15
RESULTS_SEARCH_7_PARAMETERS_PROGROUP_confidencepercentthresholdforincludingselfinquant	15
RESULTS_SEARCH_7_PARAMETERS_PROGROUP_donotstoremspeaklists	FALSE
RESULTS_SEARCH_7_PARAMETERS_PROGROUP_fasta	C:\AB SCIEX\ProteinPilot Data\SearchDatabases\uniprot-Homo sapiens-swissTrEMBL-isof-14022023.fasta
RESULTS_SEARCH_7_PARAMETERS_PROGROUP_featuregroupminpepconf	0.66
RESULTS_SEARCH_7_PARAMETERS_PROGROUP_featuregroupminups	0.47
RESULTS_SEARCH_7_PARAMETERS_PROGROUP_focusingintersection	4
RESULTS_SEARCH_7_PARAMETERS_PROGROUP_focusingminimummatchconfidence	0.1
RESULTS_SEARCH_7_PARAMETERS_PROGROUP_focusingminunusedprotscore	0.1
RESULTS_SEARCH_7_PARAMETERS_PROGROUP_focusingsubsetcutoff	6
RESULTS_SEARCH_7_PARAMETERS_PROGROUP_intersection	1.3
RESULTS_SEARCH_7_PARAMETERS_PROGROUP_minimummatchconfidencecutoff	0.001
RESULTS_SEARCH_7_PARAMETERS_PROGROUP_minunusedprotscore	0.0458
RESULTS_SEARCH_7_PARAMETERS_PROGROUP_subsetcutoff	2
RESULTS_SEARCH_7_PARAMETERS_PROGROUP_unusedprotscorethresholdforexcludingothersfromquant	1.3
RESULTS_SEARCH_7_PARAMETERS_PEAKLIST_count	3877
RESULTS_SEARCH_7_PARAMETERS_PEAKLIST_filenumber	1
RESULTS_SEARCH_7_PARAMETERS_PEAKLIST_original_count	3877
RESULTS_SEARCH_7_PARAMETERS_PEAKLIST_originalfilename	Z:\PC2-Raw-Data\Proteomics\Data\Service\SP0059\230206-SP0059-Exo-1.wiff
RESULTS_SEARCH_7_PARAMETERS_PEAKLIST_partnumber	4
RESULTS_SEARCH_7_PARAMETERS_QUANT_TYPE_background_correction	FALSE
RESULTS_SEARCH_7_PARAMETERS_QUANT_TYPE_bias_correction	TRUE
RESULTS_SEARCH_7_PARAMETERS_QUANT_TYPE_keep_extreme_peptides_over_fraction	0
RESULTS_SEARCH_7_PARAMETERS_QUANT_TYPE_low_confidence_check	TRUE
RESULTS_SEARCH_7_PARAMETERS_QUANT_TYPE_low_intensity_check	TRUE
RESULTS_SEARCH_7_PARAMETERS_QUANT_TYPE_median_statistic	TRUE
RESULTS_SEARCH_7_PARAMETERS_QUANT_TYPE_mod_check	TRUE
RESULTS_SEARCH_7_PARAMETERS_QUANT_TYPE_quant_threshold	-1
RESULTS_SEARCH_7_PARAMETERS_QUANT_TYPE_quant_threshold_sn	1900-01-09
RESULTS_SEARCH_7_PARAMETERS_QUANT_TYPE_separate_searches	FALSE
RESULTS_SEARCH_7_PARAMETERS_QUANT_TYPE_shared_msms_check	TRUE
RESULTS_SEARCH_7_PARAMETERS_PARAGON_METHOD_SETTINGS_UI_SAMPLE_TYPE	Identification
RESULTS_SEARCH_7_PARAMETERS_PARAGON_METHOD_SETTINGS_UI_CYS_ALKYLATION	Iodoacetamide
RESULTS_SEARCH_7_PARAMETERS_PARAGON_METHOD_SETTINGS_UI_DIGESTION	Trypsin
RESULTS_SEARCH_7_PARAMETERS_PARAGON_METHOD_SETTINGS_UI_SPECIAL_FACTOR	Urea denaturation
RESULTS_SEARCH_7_PARAMETERS_PARAGON_METHOD_SETTINGS_UI_INSTRUMENT	TripleTOF 5600
RESULTS_SEARCH_7_PARAMETERS_PARAGON_METHOD_SETTINGS_UI_SEARCH_EFFORT	Thorough
RESULTS_SEARCH_7_PARAMETERS_PARAGON_METHOD_SETTINGS_UI_ID_FOCUS	Biological modifications
RESULTS_SEARCH_7_PARAMETERS_PARAGON_METHOD_SETTINGS_UI_USER_NAME	WIN-PVT3EI9I5O2\Administrator
RESULTS_SEARCH_7_PARAMETERS_PARAGON_METHOD_SETTINGS_UI_MACHINE_NAME	WIN-PVT3EI9I5O2
RESULTS_SEARCH_7_PARAMETERS_PARAGON_METHOD_SETTINGS_UI_SEARCH_ID	6.3812e+17
RESULTS_SEARCH_7_PARAMETERS_PARAGON_METHOD_SETTINGS_UI_START_TIME	2023-02-14 09:00:42
RESULTS_SEARCH_7_PARAMETERS_PARAGON_METHOD_SETTINGS_UI_MIN_UNUSED_PROTSCORE	0.0458
RESULTS_SEARCH_7_PARAMETERS_PARAGON_METHOD_SETTINGS_UI_PSPEP	TRUE
RESULTS_SEARCH_8_time_cpu	677171
RESULTS_SEARCH_8_time_duration	688863
RESULTS_SEARCH_8_version	5.0.1.4874
RESULTS_SEARCH_8_xml:id	SEARCH:2:638119620424826450_3
RESULTS_SEARCH_8_PARAMETERS_chemical_data_edited	FALSE
RESULTS_SEARCH_8_PARAMETERS_do_multiprecursor_search	TRUE
RESULTS_SEARCH_8_PARAMETERS_do_reverse_search	TRUE
RESULTS_SEARCH_8_PARAMETERS_max_quant_labels	35
RESULTS_SEARCH_8_PARAMETERS_maxresults	15
RESULTS_SEARCH_8_PARAMETERS_separate_searches	FALSE
RESULTS_SEARCH_8_PARAMETERS_MSTOLERANCE_type	dalton
RESULTS_SEARCH_8_PARAMETERS_MSTOLERANCE_value	0.05
RESULTS_SEARCH_8_PARAMETERS_MSMSTOLERANCE_type	dalton
RESULTS_SEARCH_8_PARAMETERS_MSMSTOLERANCE_value	0.1
RESULTS_SEARCH_8_PARAMETERS_MS_STANDARD_DEVIATION_type	dalton
RESULTS_SEARCH_8_PARAMETERS_MS_STANDARD_DEVIATION_value	0.0011
RESULTS_SEARCH_8_PARAMETERS_MSMS_STANDARD_DEVIATION_type	dalton
RESULTS_SEARCH_8_PARAMETERS_MSMS_STANDARD_DEVIATION_value	0.01
RESULTS_SEARCH_8_PARAMETERS_FASTA_filename	C:\AB SCIEX\ProteinPilot Data\SearchDatabases\uniprot-Homo sapiens-swissTrEMBL-isof-14022023.fasta
RESULTS_SEARCH_8_PARAMETERS_AUTO_CALIBRATION_ms	TRUE
RESULTS_SEARCH_8_PARAMETERS_AUTO_CALIBRATION_msexport	FALSE
RESULTS_SEARCH_8_PARAMETERS_AUTO_CALIBRATION_msms	TRUE
RESULTS_SEARCH_8_PARAMETERS_AUTO_CALIBRATION_msmstolsdratio	2.75
RESULTS_SEARCH_8_PARAMETERS_AUTO_CALIBRATION_mstolsdratio	7
RESULTS_SEARCH_8_PARAMETERS_AUTO_CALIBRATION_squareroot	TRUE
RESULTS_SEARCH_8_PARAMETERS_AUTO_CALIBRATION_type	dalton
RESULTS_SEARCH_8_PARAMETERS_AUTO_CALIBRATION_MCP_d_s_s_f	0.0666667
RESULTS_SEARCH_8_PARAMETERS_AUTO_CALIBRATION_MCP_d_s_w_f	3
RESULTS_SEARCH_8_PARAMETERS_AUTO_CALIBRATION_MCP_m_f_r_mbc	200
RESULTS_SEARCH_8_PARAMETERS_AUTO_CALIBRATION_MCP_m_m_c	10
RESULTS_SEARCH_8_PARAMETERS_AUTO_CALIBRATION_MCP_m_m_f_s	0.25
RESULTS_SEARCH_8_PARAMETERS_AUTO_CALIBRATION_MCP_m_m_p_f	0.33
RESULTS_SEARCH_8_PARAMETERS_AUTO_CALIBRATION_MCP_m_m_p_rms_f	1
RESULTS_SEARCH_8_PARAMETERS_AUTO_CALIBRATION_MCP_m_p_t_f	1
RESULTS_SEARCH_8_PARAMETERS_AUTO_CALIBRATION_MCP_m_r_h_n_b	15
RESULTS_SEARCH_8_PARAMETERS_AUTO_CALIBRATION_MCP_m_z_n_s	99
RESULTS_SEARCH_8_PARAMETERS_AUTO_CALIBRATION_MCP_m_z_s_mn_f_r	0.0666667
RESULTS_SEARCH_8_PARAMETERS_AUTO_CALIBRATION_MCP_m_z_s_mx_f_r	0.1
RESULTS_SEARCH_8_PARAMETERS_MS_AUTO_CALIBRATION_OUT_avres	-5.95834e-09
RESULTS_SEARCH_8_PARAMETERS_MS_AUTO_CALIBRATION_OUT_c0	0.000509448
RESULTS_SEARCH_8_PARAMETERS_MS_AUTO_CALIBRATION_OUT_c1minus1	-1.80739e-05
RESULTS_SEARCH_8_PARAMETERS_MS_AUTO_CALIBRATION_OUT_c2	0
RESULTS_SEARCH_8_PARAMETERS_MS_AUTO_CALIBRATION_OUT_file	1
RESULTS_SEARCH_8_PARAMETERS_MS_AUTO_CALIBRATION_OUT_partnumber	4
RESULTS_SEARCH_8_PARAMETERS_MS_AUTO_CALIBRATION_OUT_polyorder	1
RESULTS_SEARCH_8_PARAMETERS_MS_AUTO_CALIBRATION_OUT_sample	1
RESULTS_SEARCH_8_PARAMETERS_MS_AUTO_CALIBRATION_OUT_squareroot	TRUE
RESULTS_SEARCH_8_PARAMETERS_MSMS_AUTO_CALIBRATION_OUT_avres	-1.09815e-07
RESULTS_SEARCH_8_PARAMETERS_MSMS_AUTO_CALIBRATION_OUT_c0	0.000190743
RESULTS_SEARCH_8_PARAMETERS_MSMS_AUTO_CALIBRATION_OUT_c1minus1	-7.8103e-06
RESULTS_SEARCH_8_PARAMETERS_MSMS_AUTO_CALIBRATION_OUT_c2	0
RESULTS_SEARCH_8_PARAMETERS_MSMS_AUTO_CALIBRATION_OUT_file	1
RESULTS_SEARCH_8_PARAMETERS_MSMS_AUTO_CALIBRATION_OUT_partnumber	4
RESULTS_SEARCH_8_PARAMETERS_MSMS_AUTO_CALIBRATION_OUT_polyorder	1
RESULTS_SEARCH_8_PARAMETERS_MSMS_AUTO_CALIBRATION_OUT_sample	1
RESULTS_SEARCH_8_PARAMETERS_MSMS_AUTO_CALIBRATION_OUT_squareroot	TRUE
RESULTS_SEARCH_8_PARAMETERS_MAX_PRECURSORS_FRAGLET	1900-01-05
RESULTS_SEARCH_8_PARAMETERS_MAX_PRECURSORS_TAGLET	1
RESULTS_SEARCH_8_PARAMETERS_PRECURSORS_DR_FRAGLET	10
RESULTS_SEARCH_8_PARAMETERS_PRECURSORS_DR_TAGLET	3
RESULTS_SEARCH_8_PARAMETERS_DEFAULT_CHARGE_STATE_1_charge	1900-01-02
RESULTS_SEARCH_8_PARAMETERS_DEFAULT_CHARGE_STATE_1_probability	1
RESULTS_SEARCH_8_PARAMETERS_DEFAULT_CHARGE_STATE_2_charge	3
RESULTS_SEARCH_8_PARAMETERS_DEFAULT_CHARGE_STATE_2_probability	1
RESULTS_SEARCH_8_PARAMETERS_DEFAULT_CHARGE_STATE_3_charge	4
RESULTS_SEARCH_8_PARAMETERS_DEFAULT_CHARGE_STATE_3_probability	1
RESULTS_SEARCH_8_PARAMETERS_VERSION	5.0.1.0, 4895
RESULTS_SEARCH_8_PARAMETERS_PARAGON_VERSION	5.0.1.0, 4874
RESULTS_SEARCH_8_PARAMETERS_APPLICATION	ProteinPilot(tm) Software
RESULTS_SEARCH_8_PARAMETERS_PROGROUP_alternativedispositionmaximumfoldprobabilitydrop	100
RESULTS_SEARCH_8_PARAMETERS_PROGROUP_alternativedispositionmaximumfoldscoredrop	2
RESULTS_SEARCH_8_PARAMETERS_PROGROUP_autodiscordantpeptidethreshold	0.3
RESULTS_SEARCH_8_PARAMETERS_PROGROUP_bayesconfidencecalclulation	TRUE
RESULTS_SEARCH_8_PARAMETERS_PROGROUP_calibrateconfidence	TRUE
RESULTS_SEARCH_8_PARAMETERS_PROGROUP_compresspeptides	FALSE
RESULTS_SEARCH_8_PARAMETERS_PROGROUP_confidencepercentthresholdforexcludingothersfromquant	15
RESULTS_SEARCH_8_PARAMETERS_PROGROUP_confidencepercentthresholdforincludingselfinquant	15
RESULTS_SEARCH_8_PARAMETERS_PROGROUP_donotstoremspeaklists	FALSE
RESULTS_SEARCH_8_PARAMETERS_PROGROUP_fasta	C:\AB SCIEX\ProteinPilot Data\SearchDatabases\uniprot-Homo sapiens-swissTrEMBL-isof-14022023.fasta
RESULTS_SEARCH_8_PARAMETERS_PROGROUP_featuregroupminpepconf	0.66
RESULTS_SEARCH_8_PARAMETERS_PROGROUP_featuregroupminups	0.47
RESULTS_SEARCH_8_PARAMETERS_PROGROUP_focusingintersection	4
RESULTS_SEARCH_8_PARAMETERS_PROGROUP_focusingminimummatchconfidence	0.1
RESULTS_SEARCH_8_PARAMETERS_PROGROUP_focusingminunusedprotscore	0.1
RESULTS_SEARCH_8_PARAMETERS_PROGROUP_focusingsubsetcutoff	6
RESULTS_SEARCH_8_PARAMETERS_PROGROUP_intersection	1.3
RESULTS_SEARCH_8_PARAMETERS_PROGROUP_minimummatchconfidencecutoff	0.001
RESULTS_SEARCH_8_PARAMETERS_PROGROUP_minunusedprotscore	0.0458
RESULTS_SEARCH_8_PARAMETERS_PROGROUP_subsetcutoff	2
RESULTS_SEARCH_8_PARAMETERS_PROGROUP_unusedprotscorethresholdforexcludingothersfromquant	1.3
RESULTS_SEARCH_8_PARAMETERS_PEAKLIST_count	3877
RESULTS_SEARCH_8_PARAMETERS_PEAKLIST_filenumber	1
RESULTS_SEARCH_8_PARAMETERS_PEAKLIST_original_count	3877
RESULTS_SEARCH_8_PARAMETERS_PEAKLIST_originalfilename	Z:\PC2-Raw-Data\Proteomics\Data\Service\SP0059\230206-SP0059-Exo-1.wiff
RESULTS_SEARCH_8_PARAMETERS_PEAKLIST_partnumber	4
RESULTS_SEARCH_8_PARAMETERS_QUANT_TYPE_background_correction	FALSE
RESULTS_SEARCH_8_PARAMETERS_QUANT_TYPE_bias_correction	TRUE
RESULTS_SEARCH_8_PARAMETERS_QUANT_TYPE_keep_extreme_peptides_over_fraction	0
RESULTS_SEARCH_8_PARAMETERS_QUANT_TYPE_low_confidence_check	TRUE
RESULTS_SEARCH_8_PARAMETERS_QUANT_TYPE_low_intensity_check	TRUE
RESULTS_SEARCH_8_PARAMETERS_QUANT_TYPE_median_statistic	TRUE
RESULTS_SEARCH_8_PARAMETERS_QUANT_TYPE_mod_check	TRUE
RESULTS_SEARCH_8_PARAMETERS_QUANT_TYPE_quant_threshold	-1
RESULTS_SEARCH_8_PARAMETERS_QUANT_TYPE_quant_threshold_sn	9
RESULTS_SEARCH_8_PARAMETERS_QUANT_TYPE_separate_searches	FALSE
RESULTS_SEARCH_8_PARAMETERS_QUANT_TYPE_shared_msms_check	TRUE
RESULTS_SEARCH_8_PARAMETERS_PARAGON_METHOD_SETTINGS_UI_SAMPLE_TYPE	Identification
RESULTS_SEARCH_8_PARAMETERS_PARAGON_METHOD_SETTINGS_UI_CYS_ALKYLATION	Iodoacetamide
RESULTS_SEARCH_8_PARAMETERS_PARAGON_METHOD_SETTINGS_UI_DIGESTION	Trypsin
RESULTS_SEARCH_8_PARAMETERS_PARAGON_METHOD_SETTINGS_UI_SPECIAL_FACTOR	Urea denaturation
RESULTS_SEARCH_8_PARAMETERS_PARAGON_METHOD_SETTINGS_UI_INSTRUMENT	TripleTOF 5600
RESULTS_SEARCH_8_PARAMETERS_PARAGON_METHOD_SETTINGS_UI_SEARCH_EFFORT	Thorough
RESULTS_SEARCH_8_PARAMETERS_PARAGON_METHOD_SETTINGS_UI_ID_FOCUS	Biological modifications
RESULTS_SEARCH_8_PARAMETERS_PARAGON_METHOD_SETTINGS_UI_USER_NAME	WIN-PVT3EI9I5O2\Administrator
RESULTS_SEARCH_8_PARAMETERS_PARAGON_METHOD_SETTINGS_UI_MACHINE_NAME	WIN-PVT3EI9I5O2
RESULTS_SEARCH_8_PARAMETERS_PARAGON_METHOD_SETTINGS_UI_SEARCH_ID	6.3812e+17
RESULTS_SEARCH_8_PARAMETERS_PARAGON_METHOD_SETTINGS_UI_START_TIME	2023-02-14 09:00:42
RESULTS_SEARCH_8_PARAMETERS_PARAGON_METHOD_SETTINGS_UI_MIN_UNUSED_PROTSCORE	0.0458
RESULTS_SEARCH_8_PARAMETERS_PARAGON_METHOD_SETTINGS_UI_PSPEP	TRUE
RESULTS_SEARCH_9_time_cpu	212968
RESULTS_SEARCH_9_time_duration	2664-04-16
RESULTS_SEARCH_9_version	5.0.1.4874
RESULTS_SEARCH_9_xml:id	SEARCH:1:638119620424826450_4
RESULTS_SEARCH_9_PARAMETERS_chemical_data_edited	FALSE
RESULTS_SEARCH_9_PARAMETERS_do_multiprecursor_search	TRUE
RESULTS_SEARCH_9_PARAMETERS_do_reverse_search	TRUE
RESULTS_SEARCH_9_PARAMETERS_max_quant_labels	35
RESULTS_SEARCH_9_PARAMETERS_maxresults	15
RESULTS_SEARCH_9_PARAMETERS_separate_searches	FALSE
RESULTS_SEARCH_9_PARAMETERS_MSTOLERANCE_type	dalton
RESULTS_SEARCH_9_PARAMETERS_MSTOLERANCE_value	0.05
RESULTS_SEARCH_9_PARAMETERS_MSMSTOLERANCE_type	dalton
RESULTS_SEARCH_9_PARAMETERS_MSMSTOLERANCE_value	0.1
RESULTS_SEARCH_9_PARAMETERS_MS_STANDARD_DEVIATION_type	dalton
RESULTS_SEARCH_9_PARAMETERS_MS_STANDARD_DEVIATION_value	0.0011
RESULTS_SEARCH_9_PARAMETERS_MSMS_STANDARD_DEVIATION_type	dalton
RESULTS_SEARCH_9_PARAMETERS_MSMS_STANDARD_DEVIATION_value	0.01
RESULTS_SEARCH_9_PARAMETERS_FASTA_filename	C:\AB SCIEX\ProteinPilot Data\SearchDatabases\uniprot-Homo sapiens-swissTrEMBL-isof-14022023.fasta
RESULTS_SEARCH_9_PARAMETERS_AUTO_CALIBRATION_ms	TRUE
RESULTS_SEARCH_9_PARAMETERS_AUTO_CALIBRATION_msexport	FALSE
RESULTS_SEARCH_9_PARAMETERS_AUTO_CALIBRATION_msms	TRUE
RESULTS_SEARCH_9_PARAMETERS_AUTO_CALIBRATION_msmstolsdratio	2.75
RESULTS_SEARCH_9_PARAMETERS_AUTO_CALIBRATION_mstolsdratio	7
RESULTS_SEARCH_9_PARAMETERS_AUTO_CALIBRATION_squareroot	TRUE
RESULTS_SEARCH_9_PARAMETERS_AUTO_CALIBRATION_type	dalton
RESULTS_SEARCH_9_PARAMETERS_AUTO_CALIBRATION_MCP_d_s_s_f	0.0666667
RESULTS_SEARCH_9_PARAMETERS_AUTO_CALIBRATION_MCP_d_s_w_f	3
RESULTS_SEARCH_9_PARAMETERS_AUTO_CALIBRATION_MCP_m_f_r_mbc	200
RESULTS_SEARCH_9_PARAMETERS_AUTO_CALIBRATION_MCP_m_m_c	1900-01-10
RESULTS_SEARCH_9_PARAMETERS_AUTO_CALIBRATION_MCP_m_m_f_s	0.25
RESULTS_SEARCH_9_PARAMETERS_AUTO_CALIBRATION_MCP_m_m_p_f	0.33
RESULTS_SEARCH_9_PARAMETERS_AUTO_CALIBRATION_MCP_m_m_p_rms_f	1
RESULTS_SEARCH_9_PARAMETERS_AUTO_CALIBRATION_MCP_m_p_t_f	1
RESULTS_SEARCH_9_PARAMETERS_AUTO_CALIBRATION_MCP_m_r_h_n_b	15
RESULTS_SEARCH_9_PARAMETERS_AUTO_CALIBRATION_MCP_m_z_n_s	99
RESULTS_SEARCH_9_PARAMETERS_AUTO_CALIBRATION_MCP_m_z_s_mn_f_r	0.0666667
RESULTS_SEARCH_9_PARAMETERS_AUTO_CALIBRATION_MCP_m_z_s_mx_f_r	0.1
RESULTS_SEARCH_9_PARAMETERS_MS_AUTO_CALIBRATION_OUT_avres	9.78019e-09
RESULTS_SEARCH_9_PARAMETERS_MS_AUTO_CALIBRATION_OUT_c0	0.000416886
RESULTS_SEARCH_9_PARAMETERS_MS_AUTO_CALIBRATION_OUT_c1minus1	-1.42436e-05
RESULTS_SEARCH_9_PARAMETERS_MS_AUTO_CALIBRATION_OUT_c2	0
RESULTS_SEARCH_9_PARAMETERS_MS_AUTO_CALIBRATION_OUT_file	1
RESULTS_SEARCH_9_PARAMETERS_MS_AUTO_CALIBRATION_OUT_partnumber	5
RESULTS_SEARCH_9_PARAMETERS_MS_AUTO_CALIBRATION_OUT_polyorder	1
RESULTS_SEARCH_9_PARAMETERS_MS_AUTO_CALIBRATION_OUT_sample	1
RESULTS_SEARCH_9_PARAMETERS_MS_AUTO_CALIBRATION_OUT_squareroot	TRUE
RESULTS_SEARCH_9_PARAMETERS_MSMS_AUTO_CALIBRATION_OUT_avres	-9.54983e-08
RESULTS_SEARCH_9_PARAMETERS_MSMS_AUTO_CALIBRATION_OUT_c0	0.000197522
RESULTS_SEARCH_9_PARAMETERS_MSMS_AUTO_CALIBRATION_OUT_c1minus1	-8.02041e-06
RESULTS_SEARCH_9_PARAMETERS_MSMS_AUTO_CALIBRATION_OUT_c2	0
RESULTS_SEARCH_9_PARAMETERS_MSMS_AUTO_CALIBRATION_OUT_file	1
RESULTS_SEARCH_9_PARAMETERS_MSMS_AUTO_CALIBRATION_OUT_partnumber	5
RESULTS_SEARCH_9_PARAMETERS_MSMS_AUTO_CALIBRATION_OUT_polyorder	1
RESULTS_SEARCH_9_PARAMETERS_MSMS_AUTO_CALIBRATION_OUT_sample	1
RESULTS_SEARCH_9_PARAMETERS_MSMS_AUTO_CALIBRATION_OUT_squareroot	TRUE
RESULTS_SEARCH_9_PARAMETERS_MAX_PRECURSORS_FRAGLET	5
RESULTS_SEARCH_9_PARAMETERS_MAX_PRECURSORS_TAGLET	1
RESULTS_SEARCH_9_PARAMETERS_PRECURSORS_DR_FRAGLET	10
RESULTS_SEARCH_9_PARAMETERS_PRECURSORS_DR_TAGLET	3
RESULTS_SEARCH_9_PARAMETERS_DEFAULT_CHARGE_STATE_1_charge	2
RESULTS_SEARCH_9_PARAMETERS_DEFAULT_CHARGE_STATE_1_probability	1
RESULTS_SEARCH_9_PARAMETERS_DEFAULT_CHARGE_STATE_2_charge	3
RESULTS_SEARCH_9_PARAMETERS_DEFAULT_CHARGE_STATE_2_probability	1
RESULTS_SEARCH_9_PARAMETERS_DEFAULT_CHARGE_STATE_3_charge	4
RESULTS_SEARCH_9_PARAMETERS_DEFAULT_CHARGE_STATE_3_probability	1
RESULTS_SEARCH_9_PARAMETERS_VERSION	5.0.1.0, 4895
RESULTS_SEARCH_9_PARAMETERS_PARAGON_VERSION	5.0.1.0, 4874
RESULTS_SEARCH_9_PARAMETERS_APPLICATION	ProteinPilot(tm) Software
RESULTS_SEARCH_9_PARAMETERS_PROGROUP_alternativedispositionmaximumfoldprobabilitydrop	100
RESULTS_SEARCH_9_PARAMETERS_PROGROUP_alternativedispositionmaximumfoldscoredrop	2
RESULTS_SEARCH_9_PARAMETERS_PROGROUP_autodiscordantpeptidethreshold	0.3
RESULTS_SEARCH_9_PARAMETERS_PROGROUP_bayesconfidencecalclulation	TRUE
RESULTS_SEARCH_9_PARAMETERS_PROGROUP_calibrateconfidence	TRUE
RESULTS_SEARCH_9_PARAMETERS_PROGROUP_compresspeptides	FALSE
RESULTS_SEARCH_9_PARAMETERS_PROGROUP_confidencepercentthresholdforexcludingothersfromquant	1900-01-15
RESULTS_SEARCH_9_PARAMETERS_PROGROUP_confidencepercentthresholdforincludingselfinquant	15
RESULTS_SEARCH_9_PARAMETERS_PROGROUP_donotstoremspeaklists	FALSE
RESULTS_SEARCH_9_PARAMETERS_PROGROUP_fasta	C:\AB SCIEX\ProteinPilot Data\SearchDatabases\uniprot-Homo sapiens-swissTrEMBL-isof-14022023.fasta
RESULTS_SEARCH_9_PARAMETERS_PROGROUP_featuregroupminpepconf	0.66
RESULTS_SEARCH_9_PARAMETERS_PROGROUP_featuregroupminups	0.47
RESULTS_SEARCH_9_PARAMETERS_PROGROUP_focusingintersection	4
RESULTS_SEARCH_9_PARAMETERS_PROGROUP_focusingminimummatchconfidence	0.1
RESULTS_SEARCH_9_PARAMETERS_PROGROUP_focusingminunusedprotscore	0.1
RESULTS_SEARCH_9_PARAMETERS_PROGROUP_focusingsubsetcutoff	6
RESULTS_SEARCH_9_PARAMETERS_PROGROUP_intersection	1.3
RESULTS_SEARCH_9_PARAMETERS_PROGROUP_minimummatchconfidencecutoff	0.001
RESULTS_SEARCH_9_PARAMETERS_PROGROUP_minunusedprotscore	0.0458
RESULTS_SEARCH_9_PARAMETERS_PROGROUP_subsetcutoff	2
RESULTS_SEARCH_9_PARAMETERS_PROGROUP_unusedprotscorethresholdforexcludingothersfromquant	1.3
RESULTS_SEARCH_9_PARAMETERS_PEAKLIST_count	3922
RESULTS_SEARCH_9_PARAMETERS_PEAKLIST_filenumber	1
RESULTS_SEARCH_9_PARAMETERS_PEAKLIST_original_count	3922
RESULTS_SEARCH_9_PARAMETERS_PEAKLIST_originalfilename	Z:\PC2-Raw-Data\Proteomics\Data\Service\SP0059\230206-SP0059-Exo-1.wiff
RESULTS_SEARCH_9_PARAMETERS_PEAKLIST_partnumber	5
RESULTS_SEARCH_9_PARAMETERS_QUANT_TYPE_background_correction	FALSE
RESULTS_SEARCH_9_PARAMETERS_QUANT_TYPE_bias_correction	TRUE
RESULTS_SEARCH_9_PARAMETERS_QUANT_TYPE_keep_extreme_peptides_over_fraction	0
RESULTS_SEARCH_9_PARAMETERS_QUANT_TYPE_low_confidence_check	TRUE
RESULTS_SEARCH_9_PARAMETERS_QUANT_TYPE_low_intensity_check	TRUE
RESULTS_SEARCH_9_PARAMETERS_QUANT_TYPE_median_statistic	TRUE
RESULTS_SEARCH_9_PARAMETERS_QUANT_TYPE_mod_check	TRUE
RESULTS_SEARCH_9_PARAMETERS_QUANT_TYPE_quant_threshold	-1
RESULTS_SEARCH_9_PARAMETERS_QUANT_TYPE_quant_threshold_sn	9
RESULTS_SEARCH_9_PARAMETERS_QUANT_TYPE_separate_searches	FALSE
RESULTS_SEARCH_9_PARAMETERS_QUANT_TYPE_shared_msms_check	TRUE
RESULTS_SEARCH_9_PARAMETERS_PARAGON_METHOD_SETTINGS_UI_SAMPLE_TYPE	Identification
RESULTS_SEARCH_9_PARAMETERS_PARAGON_METHOD_SETTINGS_UI_CYS_ALKYLATION	Iodoacetamide
RESULTS_SEARCH_9_PARAMETERS_PARAGON_METHOD_SETTINGS_UI_DIGESTION	Trypsin
RESULTS_SEARCH_9_PARAMETERS_PARAGON_METHOD_SETTINGS_UI_SPECIAL_FACTOR	Urea denaturation
RESULTS_SEARCH_9_PARAMETERS_PARAGON_METHOD_SETTINGS_UI_INSTRUMENT	TripleTOF 5600
RESULTS_SEARCH_9_PARAMETERS_PARAGON_METHOD_SETTINGS_UI_SEARCH_EFFORT	Thorough
RESULTS_SEARCH_9_PARAMETERS_PARAGON_METHOD_SETTINGS_UI_ID_FOCUS	Biological modifications
RESULTS_SEARCH_9_PARAMETERS_PARAGON_METHOD_SETTINGS_UI_USER_NAME	WIN-PVT3EI9I5O2\Administrator
RESULTS_SEARCH_9_PARAMETERS_PARAGON_METHOD_SETTINGS_UI_MACHINE_NAME	WIN-PVT3EI9I5O2
RESULTS_SEARCH_9_PARAMETERS_PARAGON_METHOD_SETTINGS_UI_SEARCH_ID	6.3812e+17
RESULTS_SEARCH_9_PARAMETERS_PARAGON_METHOD_SETTINGS_UI_START_TIME	2023-02-14 09:00:42
RESULTS_SEARCH_9_PARAMETERS_PARAGON_METHOD_SETTINGS_UI_MIN_UNUSED_PROTSCORE	0.0458
RESULTS_SEARCH_9_PARAMETERS_PARAGON_METHOD_SETTINGS_UI_PSPEP	TRUE
RESULTS_SEARCH_10_time_cpu	695703
RESULTS_SEARCH_10_time_duration	705171
RESULTS_SEARCH_10_version	5.0.1.4874
RESULTS_SEARCH_10_xml:id	SEARCH:2:638119620424826450_4
RESULTS_SEARCH_10_PARAMETERS_chemical_data_edited	FALSE
RESULTS_SEARCH_10_PARAMETERS_do_multiprecursor_search	TRUE
RESULTS_SEARCH_10_PARAMETERS_do_reverse_search	TRUE
RESULTS_SEARCH_10_PARAMETERS_max_quant_labels	35
RESULTS_SEARCH_10_PARAMETERS_maxresults	15
RESULTS_SEARCH_10_PARAMETERS_separate_searches	FALSE
RESULTS_SEARCH_10_PARAMETERS_MSTOLERANCE_type	dalton
RESULTS_SEARCH_10_PARAMETERS_MSTOLERANCE_value	0.05
RESULTS_SEARCH_10_PARAMETERS_MSMSTOLERANCE_type	dalton
RESULTS_SEARCH_10_PARAMETERS_MSMSTOLERANCE_value	0.1
RESULTS_SEARCH_10_PARAMETERS_MS_STANDARD_DEVIATION_type	dalton
RESULTS_SEARCH_10_PARAMETERS_MS_STANDARD_DEVIATION_value	0.0011
RESULTS_SEARCH_10_PARAMETERS_MSMS_STANDARD_DEVIATION_type	dalton
RESULTS_SEARCH_10_PARAMETERS_MSMS_STANDARD_DEVIATION_value	0.01
RESULTS_SEARCH_10_PARAMETERS_FASTA_filename	C:\AB SCIEX\ProteinPilot Data\SearchDatabases\uniprot-Homo sapiens-swissTrEMBL-isof-14022023.fasta
RESULTS_SEARCH_10_PARAMETERS_AUTO_CALIBRATION_ms	TRUE
RESULTS_SEARCH_10_PARAMETERS_AUTO_CALIBRATION_msexport	FALSE
RESULTS_SEARCH_10_PARAMETERS_AUTO_CALIBRATION_msms	TRUE
RESULTS_SEARCH_10_PARAMETERS_AUTO_CALIBRATION_msmstolsdratio	2.75
RESULTS_SEARCH_10_PARAMETERS_AUTO_CALIBRATION_mstolsdratio	7
RESULTS_SEARCH_10_PARAMETERS_AUTO_CALIBRATION_squareroot	TRUE
RESULTS_SEARCH_10_PARAMETERS_AUTO_CALIBRATION_type	dalton
RESULTS_SEARCH_10_PARAMETERS_AUTO_CALIBRATION_MCP_d_s_s_f	0.0666667
RESULTS_SEARCH_10_PARAMETERS_AUTO_CALIBRATION_MCP_d_s_w_f	3
RESULTS_SEARCH_10_PARAMETERS_AUTO_CALIBRATION_MCP_m_f_r_mbc	200
RESULTS_SEARCH_10_PARAMETERS_AUTO_CALIBRATION_MCP_m_m_c	10
RESULTS_SEARCH_10_PARAMETERS_AUTO_CALIBRATION_MCP_m_m_f_s	0.25
RESULTS_SEARCH_10_PARAMETERS_AUTO_CALIBRATION_MCP_m_m_p_f	0.33
RESULTS_SEARCH_10_PARAMETERS_AUTO_CALIBRATION_MCP_m_m_p_rms_f	1
RESULTS_SEARCH_10_PARAMETERS_AUTO_CALIBRATION_MCP_m_p_t_f	1
RESULTS_SEARCH_10_PARAMETERS_AUTO_CALIBRATION_MCP_m_r_h_n_b	15
RESULTS_SEARCH_10_PARAMETERS_AUTO_CALIBRATION_MCP_m_z_n_s	99
RESULTS_SEARCH_10_PARAMETERS_AUTO_CALIBRATION_MCP_m_z_s_mn_f_r	0.0666667
RESULTS_SEARCH_10_PARAMETERS_AUTO_CALIBRATION_MCP_m_z_s_mx_f_r	0.1
RESULTS_SEARCH_10_PARAMETERS_MS_AUTO_CALIBRATION_OUT_avres	9.78019e-09
RESULTS_SEARCH_10_PARAMETERS_MS_AUTO_CALIBRATION_OUT_c0	0.000416886
RESULTS_SEARCH_10_PARAMETERS_MS_AUTO_CALIBRATION_OUT_c1minus1	-1.42436e-05
RESULTS_SEARCH_10_PARAMETERS_MS_AUTO_CALIBRATION_OUT_c2	0
RESULTS_SEARCH_10_PARAMETERS_MS_AUTO_CALIBRATION_OUT_file	1
RESULTS_SEARCH_10_PARAMETERS_MS_AUTO_CALIBRATION_OUT_partnumber	5
RESULTS_SEARCH_10_PARAMETERS_MS_AUTO_CALIBRATION_OUT_polyorder	1
RESULTS_SEARCH_10_PARAMETERS_MS_AUTO_CALIBRATION_OUT_sample	1
RESULTS_SEARCH_10_PARAMETERS_MS_AUTO_CALIBRATION_OUT_squareroot	TRUE
RESULTS_SEARCH_10_PARAMETERS_MSMS_AUTO_CALIBRATION_OUT_avres	-9.54983e-08
RESULTS_SEARCH_10_PARAMETERS_MSMS_AUTO_CALIBRATION_OUT_c0	0.000197522
RESULTS_SEARCH_10_PARAMETERS_MSMS_AUTO_CALIBRATION_OUT_c1minus1	-8.02041e-06
RESULTS_SEARCH_10_PARAMETERS_MSMS_AUTO_CALIBRATION_OUT_c2	0
RESULTS_SEARCH_10_PARAMETERS_MSMS_AUTO_CALIBRATION_OUT_file	1
RESULTS_SEARCH_10_PARAMETERS_MSMS_AUTO_CALIBRATION_OUT_partnumber	5
RESULTS_SEARCH_10_PARAMETERS_MSMS_AUTO_CALIBRATION_OUT_polyorder	1
RESULTS_SEARCH_10_PARAMETERS_MSMS_AUTO_CALIBRATION_OUT_sample	1
RESULTS_SEARCH_10_PARAMETERS_MSMS_AUTO_CALIBRATION_OUT_squareroot	TRUE
RESULTS_SEARCH_10_PARAMETERS_MAX_PRECURSORS_FRAGLET	5
RESULTS_SEARCH_10_PARAMETERS_MAX_PRECURSORS_TAGLET	1
RESULTS_SEARCH_10_PARAMETERS_PRECURSORS_DR_FRAGLET	10
RESULTS_SEARCH_10_PARAMETERS_PRECURSORS_DR_TAGLET	1900-01-03
RESULTS_SEARCH_10_PARAMETERS_DEFAULT_CHARGE_STATE_1_charge	2
RESULTS_SEARCH_10_PARAMETERS_DEFAULT_CHARGE_STATE_1_probability	1
RESULTS_SEARCH_10_PARAMETERS_DEFAULT_CHARGE_STATE_2_charge	3
RESULTS_SEARCH_10_PARAMETERS_DEFAULT_CHARGE_STATE_2_probability	1
RESULTS_SEARCH_10_PARAMETERS_DEFAULT_CHARGE_STATE_3_charge	4
RESULTS_SEARCH_10_PARAMETERS_DEFAULT_CHARGE_STATE_3_probability	1
RESULTS_SEARCH_10_PARAMETERS_VERSION	5.0.1.0, 4895
RESULTS_SEARCH_10_PARAMETERS_PARAGON_VERSION	5.0.1.0, 4874
RESULTS_SEARCH_10_PARAMETERS_APPLICATION	ProteinPilot(tm) Software
RESULTS_SEARCH_10_PARAMETERS_PROGROUP_alternativedispositionmaximumfoldprobabilitydrop	100
RESULTS_SEARCH_10_PARAMETERS_PROGROUP_alternativedispositionmaximumfoldscoredrop	2
RESULTS_SEARCH_10_PARAMETERS_PROGROUP_autodiscordantpeptidethreshold	0.3
RESULTS_SEARCH_10_PARAMETERS_PROGROUP_bayesconfidencecalclulation	TRUE
RESULTS_SEARCH_10_PARAMETERS_PROGROUP_calibrateconfidence	TRUE
RESULTS_SEARCH_10_PARAMETERS_PROGROUP_compresspeptides	FALSE
RESULTS_SEARCH_10_PARAMETERS_PROGROUP_confidencepercentthresholdforexcludingothersfromquant	15
RESULTS_SEARCH_10_PARAMETERS_PROGROUP_confidencepercentthresholdforincludingselfinquant	15
RESULTS_SEARCH_10_PARAMETERS_PROGROUP_donotstoremspeaklists	FALSE
RESULTS_SEARCH_10_PARAMETERS_PROGROUP_fasta	C:\AB SCIEX\ProteinPilot Data\SearchDatabases\uniprot-Homo sapiens-swissTrEMBL-isof-14022023.fasta
RESULTS_SEARCH_10_PARAMETERS_PROGROUP_featuregroupminpepconf	0.66
RESULTS_SEARCH_10_PARAMETERS_PROGROUP_featuregroupminups	0.47
RESULTS_SEARCH_10_PARAMETERS_PROGROUP_focusingintersection	4
RESULTS_SEARCH_10_PARAMETERS_PROGROUP_focusingminimummatchconfidence	0.1
RESULTS_SEARCH_10_PARAMETERS_PROGROUP_focusingminunusedprotscore	0.1
RESULTS_SEARCH_10_PARAMETERS_PROGROUP_focusingsubsetcutoff	6
RESULTS_SEARCH_10_PARAMETERS_PROGROUP_intersection	1.3
RESULTS_SEARCH_10_PARAMETERS_PROGROUP_minimummatchconfidencecutoff	0.001
RESULTS_SEARCH_10_PARAMETERS_PROGROUP_minunusedprotscore	0.0458
RESULTS_SEARCH_10_PARAMETERS_PROGROUP_subsetcutoff	2
RESULTS_SEARCH_10_PARAMETERS_PROGROUP_unusedprotscorethresholdforexcludingothersfromquant	1.3
RESULTS_SEARCH_10_PARAMETERS_PEAKLIST_count	3922
RESULTS_SEARCH_10_PARAMETERS_PEAKLIST_filenumber	1
RESULTS_SEARCH_10_PARAMETERS_PEAKLIST_original_count	3922
RESULTS_SEARCH_10_PARAMETERS_PEAKLIST_originalfilename	Z:\PC2-Raw-Data\Proteomics\Data\Service\SP0059\230206-SP0059-Exo-1.wiff
RESULTS_SEARCH_10_PARAMETERS_PEAKLIST_partnumber	5
RESULTS_SEARCH_10_PARAMETERS_QUANT_TYPE_background_correction	FALSE
RESULTS_SEARCH_10_PARAMETERS_QUANT_TYPE_bias_correction	TRUE
RESULTS_SEARCH_10_PARAMETERS_QUANT_TYPE_keep_extreme_peptides_over_fraction	0
RESULTS_SEARCH_10_PARAMETERS_QUANT_TYPE_low_confidence_check	TRUE
RESULTS_SEARCH_10_PARAMETERS_QUANT_TYPE_low_intensity_check	TRUE
RESULTS_SEARCH_10_PARAMETERS_QUANT_TYPE_median_statistic	TRUE
RESULTS_SEARCH_10_PARAMETERS_QUANT_TYPE_mod_check	TRUE
RESULTS_SEARCH_10_PARAMETERS_QUANT_TYPE_quant_threshold	-1
RESULTS_SEARCH_10_PARAMETERS_QUANT_TYPE_quant_threshold_sn	9
RESULTS_SEARCH_10_PARAMETERS_QUANT_TYPE_separate_searches	FALSE
RESULTS_SEARCH_10_PARAMETERS_QUANT_TYPE_shared_msms_check	TRUE
RESULTS_SEARCH_10_PARAMETERS_PARAGON_METHOD_SETTINGS_UI_SAMPLE_TYPE	Identification
RESULTS_SEARCH_10_PARAMETERS_PARAGON_METHOD_SETTINGS_UI_CYS_ALKYLATION	Iodoacetamide
RESULTS_SEARCH_10_PARAMETERS_PARAGON_METHOD_SETTINGS_UI_DIGESTION	Trypsin
RESULTS_SEARCH_10_PARAMETERS_PARAGON_METHOD_SETTINGS_UI_SPECIAL_FACTOR	Urea denaturation
RESULTS_SEARCH_10_PARAMETERS_PARAGON_METHOD_SETTINGS_UI_INSTRUMENT	TripleTOF 5600
RESULTS_SEARCH_10_PARAMETERS_PARAGON_METHOD_SETTINGS_UI_SEARCH_EFFORT	Thorough
RESULTS_SEARCH_10_PARAMETERS_PARAGON_METHOD_SETTINGS_UI_ID_FOCUS	Biological modifications
RESULTS_SEARCH_10_PARAMETERS_PARAGON_METHOD_SETTINGS_UI_USER_NAME	WIN-PVT3EI9I5O2\Administrator
RESULTS_SEARCH_10_PARAMETERS_PARAGON_METHOD_SETTINGS_UI_MACHINE_NAME	WIN-PVT3EI9I5O2
RESULTS_SEARCH_10_PARAMETERS_PARAGON_METHOD_SETTINGS_UI_SEARCH_ID	6.3812e+17
RESULTS_SEARCH_10_PARAMETERS_PARAGON_METHOD_SETTINGS_UI_START_TIME	2023-02-14 09:00:42
RESULTS_SEARCH_10_PARAMETERS_PARAGON_METHOD_SETTINGS_UI_MIN_UNUSED_PROTSCORE	0.0458
RESULTS_SEARCH_10_PARAMETERS_PARAGON_METHOD_SETTINGS_UI_PSPEP	TRUE
RESULTS_SEARCH_11_time_cpu	193203
RESULTS_SEARCH_11_time_duration	229000
RESULTS_SEARCH_11_version	5.0.1.4874
RESULTS_SEARCH_11_xml:id	SEARCH:1:638119620424826450_5
RESULTS_SEARCH_11_PARAMETERS_chemical_data_edited	FALSE
RESULTS_SEARCH_11_PARAMETERS_do_multiprecursor_search	TRUE
RESULTS_SEARCH_11_PARAMETERS_do_reverse_search	TRUE
RESULTS_SEARCH_11_PARAMETERS_max_quant_labels	35
RESULTS_SEARCH_11_PARAMETERS_maxresults	15
RESULTS_SEARCH_11_PARAMETERS_separate_searches	FALSE
RESULTS_SEARCH_11_PARAMETERS_MSTOLERANCE_type	dalton
RESULTS_SEARCH_11_PARAMETERS_MSTOLERANCE_value	0.05
RESULTS_SEARCH_11_PARAMETERS_MSMSTOLERANCE_type	dalton
RESULTS_SEARCH_11_PARAMETERS_MSMSTOLERANCE_value	0.1
RESULTS_SEARCH_11_PARAMETERS_MS_STANDARD_DEVIATION_type	dalton
RESULTS_SEARCH_11_PARAMETERS_MS_STANDARD_DEVIATION_value	0.0011
RESULTS_SEARCH_11_PARAMETERS_MSMS_STANDARD_DEVIATION_type	dalton
RESULTS_SEARCH_11_PARAMETERS_MSMS_STANDARD_DEVIATION_value	0.01
RESULTS_SEARCH_11_PARAMETERS_FASTA_filename	C:\AB SCIEX\ProteinPilot Data\SearchDatabases\uniprot-Homo sapiens-swissTrEMBL-isof-14022023.fasta
RESULTS_SEARCH_11_PARAMETERS_AUTO_CALIBRATION_ms	TRUE
RESULTS_SEARCH_11_PARAMETERS_AUTO_CALIBRATION_msexport	FALSE
RESULTS_SEARCH_11_PARAMETERS_AUTO_CALIBRATION_msms	TRUE
RESULTS_SEARCH_11_PARAMETERS_AUTO_CALIBRATION_msmstolsdratio	2.75
RESULTS_SEARCH_11_PARAMETERS_AUTO_CALIBRATION_mstolsdratio	7
RESULTS_SEARCH_11_PARAMETERS_AUTO_CALIBRATION_squareroot	TRUE
RESULTS_SEARCH_11_PARAMETERS_AUTO_CALIBRATION_type	dalton
RESULTS_SEARCH_11_PARAMETERS_AUTO_CALIBRATION_MCP_d_s_s_f	0.0666667
RESULTS_SEARCH_11_PARAMETERS_AUTO_CALIBRATION_MCP_d_s_w_f	3
RESULTS_SEARCH_11_PARAMETERS_AUTO_CALIBRATION_MCP_m_f_r_mbc	200
RESULTS_SEARCH_11_PARAMETERS_AUTO_CALIBRATION_MCP_m_m_c	10
RESULTS_SEARCH_11_PARAMETERS_AUTO_CALIBRATION_MCP_m_m_f_s	0.25
RESULTS_SEARCH_11_PARAMETERS_AUTO_CALIBRATION_MCP_m_m_p_f	0.33
RESULTS_SEARCH_11_PARAMETERS_AUTO_CALIBRATION_MCP_m_m_p_rms_f	1
RESULTS_SEARCH_11_PARAMETERS_AUTO_CALIBRATION_MCP_m_p_t_f	1
RESULTS_SEARCH_11_PARAMETERS_AUTO_CALIBRATION_MCP_m_r_h_n_b	15
RESULTS_SEARCH_11_PARAMETERS_AUTO_CALIBRATION_MCP_m_z_n_s	99
RESULTS_SEARCH_11_PARAMETERS_AUTO_CALIBRATION_MCP_m_z_s_mn_f_r	0.0666667
RESULTS_SEARCH_11_PARAMETERS_AUTO_CALIBRATION_MCP_m_z_s_mx_f_r	0.1
RESULTS_SEARCH_11_PARAMETERS_MS_AUTO_CALIBRATION_OUT_avres	3.85541e-08
RESULTS_SEARCH_11_PARAMETERS_MS_AUTO_CALIBRATION_OUT_c0	0.000444716
RESULTS_SEARCH_11_PARAMETERS_MS_AUTO_CALIBRATION_OUT_c1minus1	-1.52753e-05
RESULTS_SEARCH_11_PARAMETERS_MS_AUTO_CALIBRATION_OUT_c2	0
RESULTS_SEARCH_11_PARAMETERS_MS_AUTO_CALIBRATION_OUT_file	1
RESULTS_SEARCH_11_PARAMETERS_MS_AUTO_CALIBRATION_OUT_partnumber	1900-01-06
RESULTS_SEARCH_11_PARAMETERS_MS_AUTO_CALIBRATION_OUT_polyorder	1
RESULTS_SEARCH_11_PARAMETERS_MS_AUTO_CALIBRATION_OUT_sample	1
RESULTS_SEARCH_11_PARAMETERS_MS_AUTO_CALIBRATION_OUT_squareroot	TRUE
RESULTS_SEARCH_11_PARAMETERS_MSMS_AUTO_CALIBRATION_OUT_avres	-2.25188e-07
RESULTS_SEARCH_11_PARAMETERS_MSMS_AUTO_CALIBRATION_OUT_c0	0.000159032
RESULTS_SEARCH_11_PARAMETERS_MSMS_AUTO_CALIBRATION_OUT_c1minus1	-6.45955e-06
RESULTS_SEARCH_11_PARAMETERS_MSMS_AUTO_CALIBRATION_OUT_c2	0
RESULTS_SEARCH_11_PARAMETERS_MSMS_AUTO_CALIBRATION_OUT_file	1
RESULTS_SEARCH_11_PARAMETERS_MSMS_AUTO_CALIBRATION_OUT_partnumber	6
RESULTS_SEARCH_11_PARAMETERS_MSMS_AUTO_CALIBRATION_OUT_polyorder	1
RESULTS_SEARCH_11_PARAMETERS_MSMS_AUTO_CALIBRATION_OUT_sample	1
RESULTS_SEARCH_11_PARAMETERS_MSMS_AUTO_CALIBRATION_OUT_squareroot	TRUE
RESULTS_SEARCH_11_PARAMETERS_MAX_PRECURSORS_FRAGLET	5
RESULTS_SEARCH_11_PARAMETERS_MAX_PRECURSORS_TAGLET	1
RESULTS_SEARCH_11_PARAMETERS_PRECURSORS_DR_FRAGLET	10
RESULTS_SEARCH_11_PARAMETERS_PRECURSORS_DR_TAGLET	3
RESULTS_SEARCH_11_PARAMETERS_DEFAULT_CHARGE_STATE_1_charge	2
RESULTS_SEARCH_11_PARAMETERS_DEFAULT_CHARGE_STATE_1_probability	1
RESULTS_SEARCH_11_PARAMETERS_DEFAULT_CHARGE_STATE_2_charge	3
RESULTS_SEARCH_11_PARAMETERS_DEFAULT_CHARGE_STATE_2_probability	1
RESULTS_SEARCH_11_PARAMETERS_DEFAULT_CHARGE_STATE_3_charge	4
RESULTS_SEARCH_11_PARAMETERS_DEFAULT_CHARGE_STATE_3_probability	1
RESULTS_SEARCH_11_PARAMETERS_VERSION	5.0.1.0, 4895
RESULTS_SEARCH_11_PARAMETERS_PARAGON_VERSION	5.0.1.0, 4874
RESULTS_SEARCH_11_PARAMETERS_APPLICATION	ProteinPilot(tm) Software
RESULTS_SEARCH_11_PARAMETERS_PROGROUP_alternativedispositionmaximumfoldprobabilitydrop	100
RESULTS_SEARCH_11_PARAMETERS_PROGROUP_alternativedispositionmaximumfoldscoredrop	2
RESULTS_SEARCH_11_PARAMETERS_PROGROUP_autodiscordantpeptidethreshold	0.3
RESULTS_SEARCH_11_PARAMETERS_PROGROUP_bayesconfidencecalclulation	TRUE
RESULTS_SEARCH_11_PARAMETERS_PROGROUP_calibrateconfidence	TRUE
RESULTS_SEARCH_11_PARAMETERS_PROGROUP_compresspeptides	FALSE
RESULTS_SEARCH_11_PARAMETERS_PROGROUP_confidencepercentthresholdforexcludingothersfromquant	1900-01-15
RESULTS_SEARCH_11_PARAMETERS_PROGROUP_confidencepercentthresholdforincludingselfinquant	15
RESULTS_SEARCH_11_PARAMETERS_PROGROUP_donotstoremspeaklists	FALSE
RESULTS_SEARCH_11_PARAMETERS_PROGROUP_fasta	C:\AB SCIEX\ProteinPilot Data\SearchDatabases\uniprot-Homo sapiens-swissTrEMBL-isof-14022023.fasta
RESULTS_SEARCH_11_PARAMETERS_PROGROUP_featuregroupminpepconf	0.66
RESULTS_SEARCH_11_PARAMETERS_PROGROUP_featuregroupminups	0.47
RESULTS_SEARCH_11_PARAMETERS_PROGROUP_focusingintersection	4
RESULTS_SEARCH_11_PARAMETERS_PROGROUP_focusingminimummatchconfidence	0.1
RESULTS_SEARCH_11_PARAMETERS_PROGROUP_focusingminunusedprotscore	0.1
RESULTS_SEARCH_11_PARAMETERS_PROGROUP_focusingsubsetcutoff	6
RESULTS_SEARCH_11_PARAMETERS_PROGROUP_intersection	1.3
RESULTS_SEARCH_11_PARAMETERS_PROGROUP_minimummatchconfidencecutoff	0.001
RESULTS_SEARCH_11_PARAMETERS_PROGROUP_minunusedprotscore	0.0458
RESULTS_SEARCH_11_PARAMETERS_PROGROUP_subsetcutoff	2
RESULTS_SEARCH_11_PARAMETERS_PROGROUP_unusedprotscorethresholdforexcludingothersfromquant	1.3
RESULTS_SEARCH_11_PARAMETERS_PEAKLIST_count	3891
RESULTS_SEARCH_11_PARAMETERS_PEAKLIST_filenumber	1
RESULTS_SEARCH_11_PARAMETERS_PEAKLIST_original_count	3891
RESULTS_SEARCH_11_PARAMETERS_PEAKLIST_originalfilename	Z:\PC2-Raw-Data\Proteomics\Data\Service\SP0059\230206-SP0059-Exo-1.wiff
RESULTS_SEARCH_11_PARAMETERS_PEAKLIST_partnumber	1900-01-06
RESULTS_SEARCH_11_PARAMETERS_QUANT_TYPE_background_correction	FALSE
RESULTS_SEARCH_11_PARAMETERS_QUANT_TYPE_bias_correction	TRUE
RESULTS_SEARCH_11_PARAMETERS_QUANT_TYPE_keep_extreme_peptides_over_fraction	0
RESULTS_SEARCH_11_PARAMETERS_QUANT_TYPE_low_confidence_check	TRUE
RESULTS_SEARCH_11_PARAMETERS_QUANT_TYPE_low_intensity_check	TRUE
RESULTS_SEARCH_11_PARAMETERS_QUANT_TYPE_median_statistic	TRUE
RESULTS_SEARCH_11_PARAMETERS_QUANT_TYPE_mod_check	TRUE
RESULTS_SEARCH_11_PARAMETERS_QUANT_TYPE_quant_threshold	-1
RESULTS_SEARCH_11_PARAMETERS_QUANT_TYPE_quant_threshold_sn	9
RESULTS_SEARCH_11_PARAMETERS_QUANT_TYPE_separate_searches	FALSE
RESULTS_SEARCH_11_PARAMETERS_QUANT_TYPE_shared_msms_check	TRUE
RESULTS_SEARCH_11_PARAMETERS_PARAGON_METHOD_SETTINGS_UI_SAMPLE_TYPE	Identification
RESULTS_SEARCH_11_PARAMETERS_PARAGON_METHOD_SETTINGS_UI_CYS_ALKYLATION	Iodoacetamide
RESULTS_SEARCH_11_PARAMETERS_PARAGON_METHOD_SETTINGS_UI_DIGESTION	Trypsin
RESULTS_SEARCH_11_PARAMETERS_PARAGON_METHOD_SETTINGS_UI_SPECIAL_FACTOR	Urea denaturation
RESULTS_SEARCH_11_PARAMETERS_PARAGON_METHOD_SETTINGS_UI_INSTRUMENT	TripleTOF 5600
RESULTS_SEARCH_11_PARAMETERS_PARAGON_METHOD_SETTINGS_UI_SEARCH_EFFORT	Thorough
RESULTS_SEARCH_11_PARAMETERS_PARAGON_METHOD_SETTINGS_UI_ID_FOCUS	Biological modifications
RESULTS_SEARCH_11_PARAMETERS_PARAGON_METHOD_SETTINGS_UI_USER_NAME	WIN-PVT3EI9I5O2\Administrator
RESULTS_SEARCH_11_PARAMETERS_PARAGON_METHOD_SETTINGS_UI_MACHINE_NAME	WIN-PVT3EI9I5O2
RESULTS_SEARCH_11_PARAMETERS_PARAGON_METHOD_SETTINGS_UI_SEARCH_ID	6.3812e+17
RESULTS_SEARCH_11_PARAMETERS_PARAGON_METHOD_SETTINGS_UI_START_TIME	2023-02-14 09:00:42
RESULTS_SEARCH_11_PARAMETERS_PARAGON_METHOD_SETTINGS_UI_MIN_UNUSED_PROTSCORE	0.0458
RESULTS_SEARCH_11_PARAMETERS_PARAGON_METHOD_SETTINGS_UI_PSPEP	TRUE
RESULTS_SEARCH_12_time_cpu	3786-05-15
RESULTS_SEARCH_12_time_duration	707301
RESULTS_SEARCH_12_version	5.0.1.4874
RESULTS_SEARCH_12_xml:id	SEARCH:2:638119620424826450_5
RESULTS_SEARCH_12_PARAMETERS_chemical_data_edited	FALSE
RESULTS_SEARCH_12_PARAMETERS_do_multiprecursor_search	TRUE
RESULTS_SEARCH_12_PARAMETERS_do_reverse_search	TRUE
RESULTS_SEARCH_12_PARAMETERS_max_quant_labels	35
RESULTS_SEARCH_12_PARAMETERS_maxresults	15
RESULTS_SEARCH_12_PARAMETERS_separate_searches	FALSE
RESULTS_SEARCH_12_PARAMETERS_MSTOLERANCE_type	dalton
RESULTS_SEARCH_12_PARAMETERS_MSTOLERANCE_value	0.05
RESULTS_SEARCH_12_PARAMETERS_MSMSTOLERANCE_type	dalton
RESULTS_SEARCH_12_PARAMETERS_MSMSTOLERANCE_value	0.1
RESULTS_SEARCH_12_PARAMETERS_MS_STANDARD_DEVIATION_type	dalton
RESULTS_SEARCH_12_PARAMETERS_MS_STANDARD_DEVIATION_value	0.0011
RESULTS_SEARCH_12_PARAMETERS_MSMS_STANDARD_DEVIATION_type	dalton
RESULTS_SEARCH_12_PARAMETERS_MSMS_STANDARD_DEVIATION_value	0.01
RESULTS_SEARCH_12_PARAMETERS_FASTA_filename	C:\AB SCIEX\ProteinPilot Data\SearchDatabases\uniprot-Homo sapiens-swissTrEMBL-isof-14022023.fasta
RESULTS_SEARCH_12_PARAMETERS_AUTO_CALIBRATION_ms	TRUE
RESULTS_SEARCH_12_PARAMETERS_AUTO_CALIBRATION_msexport	FALSE
RESULTS_SEARCH_12_PARAMETERS_AUTO_CALIBRATION_msms	TRUE
RESULTS_SEARCH_12_PARAMETERS_AUTO_CALIBRATION_msmstolsdratio	2.75
RESULTS_SEARCH_12_PARAMETERS_AUTO_CALIBRATION_mstolsdratio	7
RESULTS_SEARCH_12_PARAMETERS_AUTO_CALIBRATION_squareroot	TRUE
RESULTS_SEARCH_12_PARAMETERS_AUTO_CALIBRATION_type	dalton
RESULTS_SEARCH_12_PARAMETERS_AUTO_CALIBRATION_MCP_d_s_s_f	0.0666667
RESULTS_SEARCH_12_PARAMETERS_AUTO_CALIBRATION_MCP_d_s_w_f	3
RESULTS_SEARCH_12_PARAMETERS_AUTO_CALIBRATION_MCP_m_f_r_mbc	200
RESULTS_SEARCH_12_PARAMETERS_AUTO_CALIBRATION_MCP_m_m_c	10
RESULTS_SEARCH_12_PARAMETERS_AUTO_CALIBRATION_MCP_m_m_f_s	0.25
RESULTS_SEARCH_12_PARAMETERS_AUTO_CALIBRATION_MCP_m_m_p_f	0.33
RESULTS_SEARCH_12_PARAMETERS_AUTO_CALIBRATION_MCP_m_m_p_rms_f	1
RESULTS_SEARCH_12_PARAMETERS_AUTO_CALIBRATION_MCP_m_p_t_f	1
RESULTS_SEARCH_12_PARAMETERS_AUTO_CALIBRATION_MCP_m_r_h_n_b	15
RESULTS_SEARCH_12_PARAMETERS_AUTO_CALIBRATION_MCP_m_z_n_s	99
RESULTS_SEARCH_12_PARAMETERS_AUTO_CALIBRATION_MCP_m_z_s_mn_f_r	0.0666667
RESULTS_SEARCH_12_PARAMETERS_AUTO_CALIBRATION_MCP_m_z_s_mx_f_r	0.1
RESULTS_SEARCH_12_PARAMETERS_MS_AUTO_CALIBRATION_OUT_avres	3.85541e-08
RESULTS_SEARCH_12_PARAMETERS_MS_AUTO_CALIBRATION_OUT_c0	0.000444716
RESULTS_SEARCH_12_PARAMETERS_MS_AUTO_CALIBRATION_OUT_c1minus1	-1.52753e-05
RESULTS_SEARCH_12_PARAMETERS_MS_AUTO_CALIBRATION_OUT_c2	0
RESULTS_SEARCH_12_PARAMETERS_MS_AUTO_CALIBRATION_OUT_file	1
RESULTS_SEARCH_12_PARAMETERS_MS_AUTO_CALIBRATION_OUT_partnumber	6
RESULTS_SEARCH_12_PARAMETERS_MS_AUTO_CALIBRATION_OUT_polyorder	1
RESULTS_SEARCH_12_PARAMETERS_MS_AUTO_CALIBRATION_OUT_sample	1
RESULTS_SEARCH_12_PARAMETERS_MS_AUTO_CALIBRATION_OUT_squareroot	TRUE
RESULTS_SEARCH_12_PARAMETERS_MSMS_AUTO_CALIBRATION_OUT_avres	-2.25188e-07
RESULTS_SEARCH_12_PARAMETERS_MSMS_AUTO_CALIBRATION_OUT_c0	0.000159032
RESULTS_SEARCH_12_PARAMETERS_MSMS_AUTO_CALIBRATION_OUT_c1minus1	-6.45955e-06
RESULTS_SEARCH_12_PARAMETERS_MSMS_AUTO_CALIBRATION_OUT_c2	0
RESULTS_SEARCH_12_PARAMETERS_MSMS_AUTO_CALIBRATION_OUT_file	1
RESULTS_SEARCH_12_PARAMETERS_MSMS_AUTO_CALIBRATION_OUT_partnumber	6
RESULTS_SEARCH_12_PARAMETERS_MSMS_AUTO_CALIBRATION_OUT_polyorder	1
RESULTS_SEARCH_12_PARAMETERS_MSMS_AUTO_CALIBRATION_OUT_sample	1
RESULTS_SEARCH_12_PARAMETERS_MSMS_AUTO_CALIBRATION_OUT_squareroot	TRUE
RESULTS_SEARCH_12_PARAMETERS_MAX_PRECURSORS_FRAGLET	5
RESULTS_SEARCH_12_PARAMETERS_MAX_PRECURSORS_TAGLET	1
RESULTS_SEARCH_12_PARAMETERS_PRECURSORS_DR_FRAGLET	10
RESULTS_SEARCH_12_PARAMETERS_PRECURSORS_DR_TAGLET	3
RESULTS_SEARCH_12_PARAMETERS_DEFAULT_CHARGE_STATE_1_charge	2
RESULTS_SEARCH_12_PARAMETERS_DEFAULT_CHARGE_STATE_1_probability	1
RESULTS_SEARCH_12_PARAMETERS_DEFAULT_CHARGE_STATE_2_charge	3
RESULTS_SEARCH_12_PARAMETERS_DEFAULT_CHARGE_STATE_2_probability	1
RESULTS_SEARCH_12_PARAMETERS_DEFAULT_CHARGE_STATE_3_charge	1900-01-04
RESULTS_SEARCH_12_PARAMETERS_DEFAULT_CHARGE_STATE_3_probability	1
RESULTS_SEARCH_12_PARAMETERS_VERSION	5.0.1.0, 4895
RESULTS_SEARCH_12_PARAMETERS_PARAGON_VERSION	5.0.1.0, 4874
RESULTS_SEARCH_12_PARAMETERS_APPLICATION	ProteinPilot(tm) Software
RESULTS_SEARCH_12_PARAMETERS_PROGROUP_alternativedispositionmaximumfoldprobabilitydrop	100
RESULTS_SEARCH_12_PARAMETERS_PROGROUP_alternativedispositionmaximumfoldscoredrop	2
RESULTS_SEARCH_12_PARAMETERS_PROGROUP_autodiscordantpeptidethreshold	0.3
RESULTS_SEARCH_12_PARAMETERS_PROGROUP_bayesconfidencecalclulation	TRUE
RESULTS_SEARCH_12_PARAMETERS_PROGROUP_calibrateconfidence	TRUE
RESULTS_SEARCH_12_PARAMETERS_PROGROUP_compresspeptides	FALSE
RESULTS_SEARCH_12_PARAMETERS_PROGROUP_confidencepercentthresholdforexcludingothersfromquant	15
RESULTS_SEARCH_12_PARAMETERS_PROGROUP_confidencepercentthresholdforincludingselfinquant	15
RESULTS_SEARCH_12_PARAMETERS_PROGROUP_donotstoremspeaklists	FALSE
RESULTS_SEARCH_12_PARAMETERS_PROGROUP_fasta	C:\AB SCIEX\ProteinPilot Data\SearchDatabases\uniprot-Homo sapiens-swissTrEMBL-isof-14022023.fasta
RESULTS_SEARCH_12_PARAMETERS_PROGROUP_featuregroupminpepconf	0.66
RESULTS_SEARCH_12_PARAMETERS_PROGROUP_featuregroupminups	0.47
RESULTS_SEARCH_12_PARAMETERS_PROGROUP_focusingintersection	4
RESULTS_SEARCH_12_PARAMETERS_PROGROUP_focusingminimummatchconfidence	0.1
RESULTS_SEARCH_12_PARAMETERS_PROGROUP_focusingminunusedprotscore	0.1
RESULTS_SEARCH_12_PARAMETERS_PROGROUP_focusingsubsetcutoff	6
RESULTS_SEARCH_12_PARAMETERS_PROGROUP_intersection	1.3
RESULTS_SEARCH_12_PARAMETERS_PROGROUP_minimummatchconfidencecutoff	0.001
RESULTS_SEARCH_12_PARAMETERS_PROGROUP_minunusedprotscore	0.0458
RESULTS_SEARCH_12_PARAMETERS_PROGROUP_subsetcutoff	2
RESULTS_SEARCH_12_PARAMETERS_PROGROUP_unusedprotscorethresholdforexcludingothersfromquant	1.3
RESULTS_SEARCH_12_PARAMETERS_PEAKLIST_count	3891
RESULTS_SEARCH_12_PARAMETERS_PEAKLIST_filenumber	1
RESULTS_SEARCH_12_PARAMETERS_PEAKLIST_original_count	1910-08-26
RESULTS_SEARCH_12_PARAMETERS_PEAKLIST_originalfilename	Z:\PC2-Raw-Data\Proteomics\Data\Service\SP0059\230206-SP0059-Exo-1.wiff
RESULTS_SEARCH_12_PARAMETERS_PEAKLIST_partnumber	6
RESULTS_SEARCH_12_PARAMETERS_QUANT_TYPE_background_correction	FALSE
RESULTS_SEARCH_12_PARAMETERS_QUANT_TYPE_bias_correction	TRUE
RESULTS_SEARCH_12_PARAMETERS_QUANT_TYPE_keep_extreme_peptides_over_fraction	0
RESULTS_SEARCH_12_PARAMETERS_QUANT_TYPE_low_confidence_check	TRUE
RESULTS_SEARCH_12_PARAMETERS_QUANT_TYPE_low_intensity_check	TRUE
RESULTS_SEARCH_12_PARAMETERS_QUANT_TYPE_median_statistic	TRUE
RESULTS_SEARCH_12_PARAMETERS_QUANT_TYPE_mod_check	TRUE
RESULTS_SEARCH_12_PARAMETERS_QUANT_TYPE_quant_threshold	-1
RESULTS_SEARCH_12_PARAMETERS_QUANT_TYPE_quant_threshold_sn	9
RESULTS_SEARCH_12_PARAMETERS_QUANT_TYPE_separate_searches	FALSE
RESULTS_SEARCH_12_PARAMETERS_QUANT_TYPE_shared_msms_check	TRUE
RESULTS_SEARCH_12_PARAMETERS_PARAGON_METHOD_SETTINGS_UI_SAMPLE_TYPE	Identification
RESULTS_SEARCH_12_PARAMETERS_PARAGON_METHOD_SETTINGS_UI_CYS_ALKYLATION	Iodoacetamide
RESULTS_SEARCH_12_PARAMETERS_PARAGON_METHOD_SETTINGS_UI_DIGESTION	Trypsin
RESULTS_SEARCH_12_PARAMETERS_PARAGON_METHOD_SETTINGS_UI_SPECIAL_FACTOR	Urea denaturation
RESULTS_SEARCH_12_PARAMETERS_PARAGON_METHOD_SETTINGS_UI_INSTRUMENT	TripleTOF 5600
RESULTS_SEARCH_12_PARAMETERS_PARAGON_METHOD_SETTINGS_UI_SEARCH_EFFORT	Thorough
RESULTS_SEARCH_12_PARAMETERS_PARAGON_METHOD_SETTINGS_UI_ID_FOCUS	Biological modifications
RESULTS_SEARCH_12_PARAMETERS_PARAGON_METHOD_SETTINGS_UI_USER_NAME	WIN-PVT3EI9I5O2\Administrator
RESULTS_SEARCH_12_PARAMETERS_PARAGON_METHOD_SETTINGS_UI_MACHINE_NAME	WIN-PVT3EI9I5O2
RESULTS_SEARCH_12_PARAMETERS_PARAGON_METHOD_SETTINGS_UI_SEARCH_ID	6.3812e+17
RESULTS_SEARCH_12_PARAMETERS_PARAGON_METHOD_SETTINGS_UI_START_TIME	2023-02-14 09:00:42
RESULTS_SEARCH_12_PARAMETERS_PARAGON_METHOD_SETTINGS_UI_MIN_UNUSED_PROTSCORE	0.0458
RESULTS_SEARCH_12_PARAMETERS_PARAGON_METHOD_SETTINGS_UI_PSPEP	TRUE
RESULTS_SEARCH_13_time_cpu	178890
RESULTS_SEARCH_13_time_duration	210239
RESULTS_SEARCH_13_version	5.0.1.4874
RESULTS_SEARCH_13_xml:id	SEARCH:1:638119620424826450_6
RESULTS_SEARCH_13_PARAMETERS_chemical_data_edited	FALSE
RESULTS_SEARCH_13_PARAMETERS_do_multiprecursor_search	TRUE
RESULTS_SEARCH_13_PARAMETERS_do_reverse_search	TRUE
RESULTS_SEARCH_13_PARAMETERS_max_quant_labels	35
RESULTS_SEARCH_13_PARAMETERS_maxresults	15
RESULTS_SEARCH_13_PARAMETERS_separate_searches	FALSE
RESULTS_SEARCH_13_PARAMETERS_MSTOLERANCE_type	dalton
RESULTS_SEARCH_13_PARAMETERS_MSTOLERANCE_value	0.05
RESULTS_SEARCH_13_PARAMETERS_MSMSTOLERANCE_type	dalton
RESULTS_SEARCH_13_PARAMETERS_MSMSTOLERANCE_value	0.1
RESULTS_SEARCH_13_PARAMETERS_MS_STANDARD_DEVIATION_type	dalton
RESULTS_SEARCH_13_PARAMETERS_MS_STANDARD_DEVIATION_value	0.0011
RESULTS_SEARCH_13_PARAMETERS_MSMS_STANDARD_DEVIATION_type	dalton
RESULTS_SEARCH_13_PARAMETERS_MSMS_STANDARD_DEVIATION_value	0.01
RESULTS_SEARCH_13_PARAMETERS_FASTA_filename	C:\AB SCIEX\ProteinPilot Data\SearchDatabases\uniprot-Homo sapiens-swissTrEMBL-isof-14022023.fasta
RESULTS_SEARCH_13_PARAMETERS_AUTO_CALIBRATION_ms	TRUE
RESULTS_SEARCH_13_PARAMETERS_AUTO_CALIBRATION_msexport	FALSE
RESULTS_SEARCH_13_PARAMETERS_AUTO_CALIBRATION_msms	TRUE
RESULTS_SEARCH_13_PARAMETERS_AUTO_CALIBRATION_msmstolsdratio	2.75
RESULTS_SEARCH_13_PARAMETERS_AUTO_CALIBRATION_mstolsdratio	7
RESULTS_SEARCH_13_PARAMETERS_AUTO_CALIBRATION_squareroot	TRUE
RESULTS_SEARCH_13_PARAMETERS_AUTO_CALIBRATION_type	dalton
RESULTS_SEARCH_13_PARAMETERS_AUTO_CALIBRATION_MCP_d_s_s_f	0.0666667
RESULTS_SEARCH_13_PARAMETERS_AUTO_CALIBRATION_MCP_d_s_w_f	3
RESULTS_SEARCH_13_PARAMETERS_AUTO_CALIBRATION_MCP_m_f_r_mbc	200
RESULTS_SEARCH_13_PARAMETERS_AUTO_CALIBRATION_MCP_m_m_c	10
RESULTS_SEARCH_13_PARAMETERS_AUTO_CALIBRATION_MCP_m_m_f_s	0.25
RESULTS_SEARCH_13_PARAMETERS_AUTO_CALIBRATION_MCP_m_m_p_f	0.33
RESULTS_SEARCH_13_PARAMETERS_AUTO_CALIBRATION_MCP_m_m_p_rms_f	1
RESULTS_SEARCH_13_PARAMETERS_AUTO_CALIBRATION_MCP_m_p_t_f	1
RESULTS_SEARCH_13_PARAMETERS_AUTO_CALIBRATION_MCP_m_r_h_n_b	15
RESULTS_SEARCH_13_PARAMETERS_AUTO_CALIBRATION_MCP_m_z_n_s	99
RESULTS_SEARCH_13_PARAMETERS_AUTO_CALIBRATION_MCP_m_z_s_mn_f_r	0.0666667
RESULTS_SEARCH_13_PARAMETERS_AUTO_CALIBRATION_MCP_m_z_s_mx_f_r	0.1
RESULTS_SEARCH_13_PARAMETERS_MS_AUTO_CALIBRATION_OUT_avres	-3.61315e-07
RESULTS_SEARCH_13_PARAMETERS_MS_AUTO_CALIBRATION_OUT_c0	0.000357877
RESULTS_SEARCH_13_PARAMETERS_MS_AUTO_CALIBRATION_OUT_c1minus1	-1.14941e-05
RESULTS_SEARCH_13_PARAMETERS_MS_AUTO_CALIBRATION_OUT_c2	0
RESULTS_SEARCH_13_PARAMETERS_MS_AUTO_CALIBRATION_OUT_file	1
RESULTS_SEARCH_13_PARAMETERS_MS_AUTO_CALIBRATION_OUT_partnumber	7
RESULTS_SEARCH_13_PARAMETERS_MS_AUTO_CALIBRATION_OUT_polyorder	1
RESULTS_SEARCH_13_PARAMETERS_MS_AUTO_CALIBRATION_OUT_sample	1
RESULTS_SEARCH_13_PARAMETERS_MS_AUTO_CALIBRATION_OUT_squareroot	TRUE
RESULTS_SEARCH_13_PARAMETERS_MSMS_AUTO_CALIBRATION_OUT_avres	-1.73195e-07
RESULTS_SEARCH_13_PARAMETERS_MSMS_AUTO_CALIBRATION_OUT_c0	0.000151092
RESULTS_SEARCH_13_PARAMETERS_MSMS_AUTO_CALIBRATION_OUT_c1minus1	-5.93441e-06
RESULTS_SEARCH_13_PARAMETERS_MSMS_AUTO_CALIBRATION_OUT_c2	0
RESULTS_SEARCH_13_PARAMETERS_MSMS_AUTO_CALIBRATION_OUT_file	1
RESULTS_SEARCH_13_PARAMETERS_MSMS_AUTO_CALIBRATION_OUT_partnumber	7
RESULTS_SEARCH_13_PARAMETERS_MSMS_AUTO_CALIBRATION_OUT_polyorder	1
RESULTS_SEARCH_13_PARAMETERS_MSMS_AUTO_CALIBRATION_OUT_sample	1
RESULTS_SEARCH_13_PARAMETERS_MSMS_AUTO_CALIBRATION_OUT_squareroot	TRUE
RESULTS_SEARCH_13_PARAMETERS_MAX_PRECURSORS_FRAGLET	5
RESULTS_SEARCH_13_PARAMETERS_MAX_PRECURSORS_TAGLET	1
RESULTS_SEARCH_13_PARAMETERS_PRECURSORS_DR_FRAGLET	10
RESULTS_SEARCH_13_PARAMETERS_PRECURSORS_DR_TAGLET	3
RESULTS_SEARCH_13_PARAMETERS_DEFAULT_CHARGE_STATE_1_charge	2
RESULTS_SEARCH_13_PARAMETERS_DEFAULT_CHARGE_STATE_1_probability	1
RESULTS_SEARCH_13_PARAMETERS_DEFAULT_CHARGE_STATE_2_charge	3
RESULTS_SEARCH_13_PARAMETERS_DEFAULT_CHARGE_STATE_2_probability	1
RESULTS_SEARCH_13_PARAMETERS_DEFAULT_CHARGE_STATE_3_charge	4
RESULTS_SEARCH_13_PARAMETERS_DEFAULT_CHARGE_STATE_3_probability	1
RESULTS_SEARCH_13_PARAMETERS_VERSION	5.0.1.0, 4895
RESULTS_SEARCH_13_PARAMETERS_PARAGON_VERSION	5.0.1.0, 4874
RESULTS_SEARCH_13_PARAMETERS_APPLICATION	ProteinPilot(tm) Software
RESULTS_SEARCH_13_PARAMETERS_PROGROUP_alternativedispositionmaximumfoldprobabilitydrop	100
RESULTS_SEARCH_13_PARAMETERS_PROGROUP_alternativedispositionmaximumfoldscoredrop	2
RESULTS_SEARCH_13_PARAMETERS_PROGROUP_autodiscordantpeptidethreshold	0.3
RESULTS_SEARCH_13_PARAMETERS_PROGROUP_bayesconfidencecalclulation	TRUE
RESULTS_SEARCH_13_PARAMETERS_PROGROUP_calibrateconfidence	TRUE
RESULTS_SEARCH_13_PARAMETERS_PROGROUP_compresspeptides	FALSE
RESULTS_SEARCH_13_PARAMETERS_PROGROUP_confidencepercentthresholdforexcludingothersfromquant	15
RESULTS_SEARCH_13_PARAMETERS_PROGROUP_confidencepercentthresholdforincludingselfinquant	15
RESULTS_SEARCH_13_PARAMETERS_PROGROUP_donotstoremspeaklists	FALSE
RESULTS_SEARCH_13_PARAMETERS_PROGROUP_fasta	C:\AB SCIEX\ProteinPilot Data\SearchDatabases\uniprot-Homo sapiens-swissTrEMBL-isof-14022023.fasta
RESULTS_SEARCH_13_PARAMETERS_PROGROUP_featuregroupminpepconf	0.66
RESULTS_SEARCH_13_PARAMETERS_PROGROUP_featuregroupminups	0.47
RESULTS_SEARCH_13_PARAMETERS_PROGROUP_focusingintersection	4
RESULTS_SEARCH_13_PARAMETERS_PROGROUP_focusingminimummatchconfidence	0.1
RESULTS_SEARCH_13_PARAMETERS_PROGROUP_focusingminunusedprotscore	0.1
RESULTS_SEARCH_13_PARAMETERS_PROGROUP_focusingsubsetcutoff	6
RESULTS_SEARCH_13_PARAMETERS_PROGROUP_intersection	1900-01-01 07:12:00
RESULTS_SEARCH_13_PARAMETERS_PROGROUP_minimummatchconfidencecutoff	0.001
RESULTS_SEARCH_13_PARAMETERS_PROGROUP_minunusedprotscore	0.0458
RESULTS_SEARCH_13_PARAMETERS_PROGROUP_subsetcutoff	2
RESULTS_SEARCH_13_PARAMETERS_PROGROUP_unusedprotscorethresholdforexcludingothersfromquant	1.3
RESULTS_SEARCH_13_PARAMETERS_PEAKLIST_count	1910-08-25
RESULTS_SEARCH_13_PARAMETERS_PEAKLIST_filenumber	1
RESULTS_SEARCH_13_PARAMETERS_PEAKLIST_original_count	3890
RESULTS_SEARCH_13_PARAMETERS_PEAKLIST_originalfilename	Z:\PC2-Raw-Data\Proteomics\Data\Service\SP0059\230206-SP0059-Exo-1.wiff
RESULTS_SEARCH_13_PARAMETERS_PEAKLIST_partnumber	7
RESULTS_SEARCH_13_PARAMETERS_QUANT_TYPE_background_correction	FALSE
RESULTS_SEARCH_13_PARAMETERS_QUANT_TYPE_bias_correction	TRUE
RESULTS_SEARCH_13_PARAMETERS_QUANT_TYPE_keep_extreme_peptides_over_fraction	0
RESULTS_SEARCH_13_PARAMETERS_QUANT_TYPE_low_confidence_check	TRUE
RESULTS_SEARCH_13_PARAMETERS_QUANT_TYPE_low_intensity_check	TRUE
RESULTS_SEARCH_13_PARAMETERS_QUANT_TYPE_median_statistic	TRUE
RESULTS_SEARCH_13_PARAMETERS_QUANT_TYPE_mod_check	TRUE
RESULTS_SEARCH_13_PARAMETERS_QUANT_TYPE_quant_threshold	-1
RESULTS_SEARCH_13_PARAMETERS_QUANT_TYPE_quant_threshold_sn	9
RESULTS_SEARCH_13_PARAMETERS_QUANT_TYPE_separate_searches	FALSE
RESULTS_SEARCH_13_PARAMETERS_QUANT_TYPE_shared_msms_check	TRUE
RESULTS_SEARCH_13_PARAMETERS_PARAGON_METHOD_SETTINGS_UI_SAMPLE_TYPE	Identification
RESULTS_SEARCH_13_PARAMETERS_PARAGON_METHOD_SETTINGS_UI_CYS_ALKYLATION	Iodoacetamide
RESULTS_SEARCH_13_PARAMETERS_PARAGON_METHOD_SETTINGS_UI_DIGESTION	Trypsin
RESULTS_SEARCH_13_PARAMETERS_PARAGON_METHOD_SETTINGS_UI_SPECIAL_FACTOR	Urea denaturation
RESULTS_SEARCH_13_PARAMETERS_PARAGON_METHOD_SETTINGS_UI_INSTRUMENT	TripleTOF 5600
RESULTS_SEARCH_13_PARAMETERS_PARAGON_METHOD_SETTINGS_UI_SEARCH_EFFORT	Thorough
RESULTS_SEARCH_13_PARAMETERS_PARAGON_METHOD_SETTINGS_UI_ID_FOCUS	Biological modifications
RESULTS_SEARCH_13_PARAMETERS_PARAGON_METHOD_SETTINGS_UI_USER_NAME	WIN-PVT3EI9I5O2\Administrator
RESULTS_SEARCH_13_PARAMETERS_PARAGON_METHOD_SETTINGS_UI_MACHINE_NAME	WIN-PVT3EI9I5O2
RESULTS_SEARCH_13_PARAMETERS_PARAGON_METHOD_SETTINGS_UI_SEARCH_ID	6.3812e+17
RESULTS_SEARCH_13_PARAMETERS_PARAGON_METHOD_SETTINGS_UI_START_TIME	2023-02-14 09:00:42
RESULTS_SEARCH_13_PARAMETERS_PARAGON_METHOD_SETTINGS_UI_MIN_UNUSED_PROTSCORE	0.0458
RESULTS_SEARCH_13_PARAMETERS_PARAGON_METHOD_SETTINGS_UI_PSPEP	TRUE
RESULTS_SEARCH_14_time_cpu	731812
RESULTS_SEARCH_14_time_duration	740902
RESULTS_SEARCH_14_version	5.0.1.4874
RESULTS_SEARCH_14_xml:id	SEARCH:2:638119620424826450_6
RESULTS_SEARCH_14_PARAMETERS_chemical_data_edited	FALSE
RESULTS_SEARCH_14_PARAMETERS_do_multiprecursor_search	TRUE
RESULTS_SEARCH_14_PARAMETERS_do_reverse_search	TRUE
RESULTS_SEARCH_14_PARAMETERS_max_quant_labels	35
RESULTS_SEARCH_14_PARAMETERS_maxresults	15
RESULTS_SEARCH_14_PARAMETERS_separate_searches	FALSE
RESULTS_SEARCH_14_PARAMETERS_MSTOLERANCE_type	dalton
RESULTS_SEARCH_14_PARAMETERS_MSTOLERANCE_value	0.05
RESULTS_SEARCH_14_PARAMETERS_MSMSTOLERANCE_type	dalton
RESULTS_SEARCH_14_PARAMETERS_MSMSTOLERANCE_value	0.1
RESULTS_SEARCH_14_PARAMETERS_MS_STANDARD_DEVIATION_type	dalton
RESULTS_SEARCH_14_PARAMETERS_MS_STANDARD_DEVIATION_value	0.0011
RESULTS_SEARCH_14_PARAMETERS_MSMS_STANDARD_DEVIATION_type	dalton
RESULTS_SEARCH_14_PARAMETERS_MSMS_STANDARD_DEVIATION_value	0.01
RESULTS_SEARCH_14_PARAMETERS_FASTA_filename	C:\AB SCIEX\ProteinPilot Data\SearchDatabases\uniprot-Homo sapiens-swissTrEMBL-isof-14022023.fasta
RESULTS_SEARCH_14_PARAMETERS_AUTO_CALIBRATION_ms	TRUE
RESULTS_SEARCH_14_PARAMETERS_AUTO_CALIBRATION_msexport	FALSE
RESULTS_SEARCH_14_PARAMETERS_AUTO_CALIBRATION_msms	TRUE
RESULTS_SEARCH_14_PARAMETERS_AUTO_CALIBRATION_msmstolsdratio	2.75
RESULTS_SEARCH_14_PARAMETERS_AUTO_CALIBRATION_mstolsdratio	7
RESULTS_SEARCH_14_PARAMETERS_AUTO_CALIBRATION_squareroot	TRUE
RESULTS_SEARCH_14_PARAMETERS_AUTO_CALIBRATION_type	dalton
RESULTS_SEARCH_14_PARAMETERS_AUTO_CALIBRATION_MCP_d_s_s_f	0.0666667
RESULTS_SEARCH_14_PARAMETERS_AUTO_CALIBRATION_MCP_d_s_w_f	3
RESULTS_SEARCH_14_PARAMETERS_AUTO_CALIBRATION_MCP_m_f_r_mbc	200
RESULTS_SEARCH_14_PARAMETERS_AUTO_CALIBRATION_MCP_m_m_c	10
RESULTS_SEARCH_14_PARAMETERS_AUTO_CALIBRATION_MCP_m_m_f_s	0.25
RESULTS_SEARCH_14_PARAMETERS_AUTO_CALIBRATION_MCP_m_m_p_f	0.33
RESULTS_SEARCH_14_PARAMETERS_AUTO_CALIBRATION_MCP_m_m_p_rms_f	1
RESULTS_SEARCH_14_PARAMETERS_AUTO_CALIBRATION_MCP_m_p_t_f	1
RESULTS_SEARCH_14_PARAMETERS_AUTO_CALIBRATION_MCP_m_r_h_n_b	15
RESULTS_SEARCH_14_PARAMETERS_AUTO_CALIBRATION_MCP_m_z_n_s	99
RESULTS_SEARCH_14_PARAMETERS_AUTO_CALIBRATION_MCP_m_z_s_mn_f_r	0.0666667
RESULTS_SEARCH_14_PARAMETERS_AUTO_CALIBRATION_MCP_m_z_s_mx_f_r	0.1
RESULTS_SEARCH_14_PARAMETERS_MS_AUTO_CALIBRATION_OUT_avres	-3.61315e-07
RESULTS_SEARCH_14_PARAMETERS_MS_AUTO_CALIBRATION_OUT_c0	0.000357877
RESULTS_SEARCH_14_PARAMETERS_MS_AUTO_CALIBRATION_OUT_c1minus1	-1.14941e-05
RESULTS_SEARCH_14_PARAMETERS_MS_AUTO_CALIBRATION_OUT_c2	0
RESULTS_SEARCH_14_PARAMETERS_MS_AUTO_CALIBRATION_OUT_file	1
RESULTS_SEARCH_14_PARAMETERS_MS_AUTO_CALIBRATION_OUT_partnumber	7
RESULTS_SEARCH_14_PARAMETERS_MS_AUTO_CALIBRATION_OUT_polyorder	1
RESULTS_SEARCH_14_PARAMETERS_MS_AUTO_CALIBRATION_OUT_sample	1
RESULTS_SEARCH_14_PARAMETERS_MS_AUTO_CALIBRATION_OUT_squareroot	TRUE
RESULTS_SEARCH_14_PARAMETERS_MSMS_AUTO_CALIBRATION_OUT_avres	-1.73195e-07
RESULTS_SEARCH_14_PARAMETERS_MSMS_AUTO_CALIBRATION_OUT_c0	0.000151092
RESULTS_SEARCH_14_PARAMETERS_MSMS_AUTO_CALIBRATION_OUT_c1minus1	-5.93441e-06
RESULTS_SEARCH_14_PARAMETERS_MSMS_AUTO_CALIBRATION_OUT_c2	0
RESULTS_SEARCH_14_PARAMETERS_MSMS_AUTO_CALIBRATION_OUT_file	1
RESULTS_SEARCH_14_PARAMETERS_MSMS_AUTO_CALIBRATION_OUT_partnumber	7
RESULTS_SEARCH_14_PARAMETERS_MSMS_AUTO_CALIBRATION_OUT_polyorder	1
RESULTS_SEARCH_14_PARAMETERS_MSMS_AUTO_CALIBRATION_OUT_sample	1
RESULTS_SEARCH_14_PARAMETERS_MSMS_AUTO_CALIBRATION_OUT_squareroot	TRUE
RESULTS_SEARCH_14_PARAMETERS_MAX_PRECURSORS_FRAGLET	5
RESULTS_SEARCH_14_PARAMETERS_MAX_PRECURSORS_TAGLET	1
RESULTS_SEARCH_14_PARAMETERS_PRECURSORS_DR_FRAGLET	10
RESULTS_SEARCH_14_PARAMETERS_PRECURSORS_DR_TAGLET	3
RESULTS_SEARCH_14_PARAMETERS_DEFAULT_CHARGE_STATE_1_charge	2
RESULTS_SEARCH_14_PARAMETERS_DEFAULT_CHARGE_STATE_1_probability	1
RESULTS_SEARCH_14_PARAMETERS_DEFAULT_CHARGE_STATE_2_charge	3
RESULTS_SEARCH_14_PARAMETERS_DEFAULT_CHARGE_STATE_2_probability	1
RESULTS_SEARCH_14_PARAMETERS_DEFAULT_CHARGE_STATE_3_charge	4
RESULTS_SEARCH_14_PARAMETERS_DEFAULT_CHARGE_STATE_3_probability	1
RESULTS_SEARCH_14_PARAMETERS_VERSION	5.0.1.0, 4895
RESULTS_SEARCH_14_PARAMETERS_PARAGON_VERSION	5.0.1.0, 4874
RESULTS_SEARCH_14_PARAMETERS_APPLICATION	ProteinPilot(tm) Software
RESULTS_SEARCH_14_PARAMETERS_PROGROUP_alternativedispositionmaximumfoldprobabilitydrop	100
RESULTS_SEARCH_14_PARAMETERS_PROGROUP_alternativedispositionmaximumfoldscoredrop	2
RESULTS_SEARCH_14_PARAMETERS_PROGROUP_autodiscordantpeptidethreshold	0.3
RESULTS_SEARCH_14_PARAMETERS_PROGROUP_bayesconfidencecalclulation	TRUE
RESULTS_SEARCH_14_PARAMETERS_PROGROUP_calibrateconfidence	TRUE
RESULTS_SEARCH_14_PARAMETERS_PROGROUP_compresspeptides	FALSE
RESULTS_SEARCH_14_PARAMETERS_PROGROUP_confidencepercentthresholdforexcludingothersfromquant	15
RESULTS_SEARCH_14_PARAMETERS_PROGROUP_confidencepercentthresholdforincludingselfinquant	15
RESULTS_SEARCH_14_PARAMETERS_PROGROUP_donotstoremspeaklists	FALSE
RESULTS_SEARCH_14_PARAMETERS_PROGROUP_fasta	C:\AB SCIEX\ProteinPilot Data\SearchDatabases\uniprot-Homo sapiens-swissTrEMBL-isof-14022023.fasta
RESULTS_SEARCH_14_PARAMETERS_PROGROUP_featuregroupminpepconf	0.66
RESULTS_SEARCH_14_PARAMETERS_PROGROUP_featuregroupminups	0.47
RESULTS_SEARCH_14_PARAMETERS_PROGROUP_focusingintersection	4
RESULTS_SEARCH_14_PARAMETERS_PROGROUP_focusingminimummatchconfidence	0.1
RESULTS_SEARCH_14_PARAMETERS_PROGROUP_focusingminunusedprotscore	0.1
RESULTS_SEARCH_14_PARAMETERS_PROGROUP_focusingsubsetcutoff	1900-01-06
RESULTS_SEARCH_14_PARAMETERS_PROGROUP_intersection	1.3
RESULTS_SEARCH_14_PARAMETERS_PROGROUP_minimummatchconfidencecutoff	0.001
RESULTS_SEARCH_14_PARAMETERS_PROGROUP_minunusedprotscore	0.0458
RESULTS_SEARCH_14_PARAMETERS_PROGROUP_subsetcutoff	1900-01-02
RESULTS_SEARCH_14_PARAMETERS_PROGROUP_unusedprotscorethresholdforexcludingothersfromquant	1.3
RESULTS_SEARCH_14_PARAMETERS_PEAKLIST_count	3890
RESULTS_SEARCH_14_PARAMETERS_PEAKLIST_filenumber	1
RESULTS_SEARCH_14_PARAMETERS_PEAKLIST_original_count	3890
RESULTS_SEARCH_14_PARAMETERS_PEAKLIST_originalfilename	Z:\PC2-Raw-Data\Proteomics\Data\Service\SP0059\230206-SP0059-Exo-1.wiff
RESULTS_SEARCH_14_PARAMETERS_PEAKLIST_partnumber	1900-01-07
RESULTS_SEARCH_14_PARAMETERS_QUANT_TYPE_background_correction	FALSE
RESULTS_SEARCH_14_PARAMETERS_QUANT_TYPE_bias_correction	TRUE
RESULTS_SEARCH_14_PARAMETERS_QUANT_TYPE_keep_extreme_peptides_over_fraction	0
RESULTS_SEARCH_14_PARAMETERS_QUANT_TYPE_low_confidence_check	TRUE
RESULTS_SEARCH_14_PARAMETERS_QUANT_TYPE_low_intensity_check	TRUE
RESULTS_SEARCH_14_PARAMETERS_QUANT_TYPE_median_statistic	TRUE
RESULTS_SEARCH_14_PARAMETERS_QUANT_TYPE_mod_check	TRUE
RESULTS_SEARCH_14_PARAMETERS_QUANT_TYPE_quant_threshold	-1
RESULTS_SEARCH_14_PARAMETERS_QUANT_TYPE_quant_threshold_sn	9
RESULTS_SEARCH_14_PARAMETERS_QUANT_TYPE_separate_searches	FALSE
RESULTS_SEARCH_14_PARAMETERS_QUANT_TYPE_shared_msms_check	TRUE
RESULTS_SEARCH_14_PARAMETERS_PARAGON_METHOD_SETTINGS_UI_SAMPLE_TYPE	Identification
RESULTS_SEARCH_14_PARAMETERS_PARAGON_METHOD_SETTINGS_UI_CYS_ALKYLATION	Iodoacetamide
RESULTS_SEARCH_14_PARAMETERS_PARAGON_METHOD_SETTINGS_UI_DIGESTION	Trypsin
RESULTS_SEARCH_14_PARAMETERS_PARAGON_METHOD_SETTINGS_UI_SPECIAL_FACTOR	Urea denaturation
RESULTS_SEARCH_14_PARAMETERS_PARAGON_METHOD_SETTINGS_UI_INSTRUMENT	TripleTOF 5600
RESULTS_SEARCH_14_PARAMETERS_PARAGON_METHOD_SETTINGS_UI_SEARCH_EFFORT	Thorough
RESULTS_SEARCH_14_PARAMETERS_PARAGON_METHOD_SETTINGS_UI_ID_FOCUS	Biological modifications
RESULTS_SEARCH_14_PARAMETERS_PARAGON_METHOD_SETTINGS_UI_USER_NAME	WIN-PVT3EI9I5O2\Administrator
RESULTS_SEARCH_14_PARAMETERS_PARAGON_METHOD_SETTINGS_UI_MACHINE_NAME	WIN-PVT3EI9I5O2
RESULTS_SEARCH_14_PARAMETERS_PARAGON_METHOD_SETTINGS_UI_SEARCH_ID	6.3812e+17
RESULTS_SEARCH_14_PARAMETERS_PARAGON_METHOD_SETTINGS_UI_START_TIME	2023-02-14 09:00:42
RESULTS_SEARCH_14_PARAMETERS_PARAGON_METHOD_SETTINGS_UI_MIN_UNUSED_PROTSCORE	0.0458
RESULTS_SEARCH_14_PARAMETERS_PARAGON_METHOD_SETTINGS_UI_PSPEP	TRUE
RESULTS_SEARCH_15_time_cpu	109187
RESULTS_SEARCH_15_time_duration	142589
RESULTS_SEARCH_15_version	5.0.1.4874
RESULTS_SEARCH_15_xml:id	SEARCH:1:638119620424826450_7
RESULTS_SEARCH_15_PARAMETERS_chemical_data_edited	FALSE
RESULTS_SEARCH_15_PARAMETERS_do_multiprecursor_search	TRUE
RESULTS_SEARCH_15_PARAMETERS_do_reverse_search	TRUE
RESULTS_SEARCH_15_PARAMETERS_max_quant_labels	35
RESULTS_SEARCH_15_PARAMETERS_maxresults	15
RESULTS_SEARCH_15_PARAMETERS_separate_searches	FALSE
RESULTS_SEARCH_15_PARAMETERS_MSTOLERANCE_type	dalton
RESULTS_SEARCH_15_PARAMETERS_MSTOLERANCE_value	0.05
RESULTS_SEARCH_15_PARAMETERS_MSMSTOLERANCE_type	dalton
RESULTS_SEARCH_15_PARAMETERS_MSMSTOLERANCE_value	0.1
RESULTS_SEARCH_15_PARAMETERS_MS_STANDARD_DEVIATION_type	dalton
RESULTS_SEARCH_15_PARAMETERS_MS_STANDARD_DEVIATION_value	0.0011
RESULTS_SEARCH_15_PARAMETERS_MSMS_STANDARD_DEVIATION_type	dalton
RESULTS_SEARCH_15_PARAMETERS_MSMS_STANDARD_DEVIATION_value	0.01
RESULTS_SEARCH_15_PARAMETERS_FASTA_filename	C:\AB SCIEX\ProteinPilot Data\SearchDatabases\uniprot-Homo sapiens-swissTrEMBL-isof-14022023.fasta
RESULTS_SEARCH_15_PARAMETERS_AUTO_CALIBRATION_ms	TRUE
RESULTS_SEARCH_15_PARAMETERS_AUTO_CALIBRATION_msexport	FALSE
RESULTS_SEARCH_15_PARAMETERS_AUTO_CALIBRATION_msms	TRUE
RESULTS_SEARCH_15_PARAMETERS_AUTO_CALIBRATION_msmstolsdratio	2.75
RESULTS_SEARCH_15_PARAMETERS_AUTO_CALIBRATION_mstolsdratio	7
RESULTS_SEARCH_15_PARAMETERS_AUTO_CALIBRATION_squareroot	TRUE
RESULTS_SEARCH_15_PARAMETERS_AUTO_CALIBRATION_type	dalton
RESULTS_SEARCH_15_PARAMETERS_AUTO_CALIBRATION_MCP_d_s_s_f	0.0666667
RESULTS_SEARCH_15_PARAMETERS_AUTO_CALIBRATION_MCP_d_s_w_f	3
RESULTS_SEARCH_15_PARAMETERS_AUTO_CALIBRATION_MCP_m_f_r_mbc	200
RESULTS_SEARCH_15_PARAMETERS_AUTO_CALIBRATION_MCP_m_m_c	10
RESULTS_SEARCH_15_PARAMETERS_AUTO_CALIBRATION_MCP_m_m_f_s	0.25
RESULTS_SEARCH_15_PARAMETERS_AUTO_CALIBRATION_MCP_m_m_p_f	0.33
RESULTS_SEARCH_15_PARAMETERS_AUTO_CALIBRATION_MCP_m_m_p_rms_f	1
RESULTS_SEARCH_15_PARAMETERS_AUTO_CALIBRATION_MCP_m_p_t_f	1
RESULTS_SEARCH_15_PARAMETERS_AUTO_CALIBRATION_MCP_m_r_h_n_b	15
RESULTS_SEARCH_15_PARAMETERS_AUTO_CALIBRATION_MCP_m_z_n_s	99
RESULTS_SEARCH_15_PARAMETERS_AUTO_CALIBRATION_MCP_m_z_s_mn_f_r	0.0666667
RESULTS_SEARCH_15_PARAMETERS_AUTO_CALIBRATION_MCP_m_z_s_mx_f_r	0.1
RESULTS_SEARCH_15_PARAMETERS_MS_AUTO_CALIBRATION_OUT_avres	-3.77894e-07
RESULTS_SEARCH_15_PARAMETERS_MS_AUTO_CALIBRATION_OUT_c0	-0.00011374
RESULTS_SEARCH_15_PARAMETERS_MS_AUTO_CALIBRATION_OUT_c1minus1	7.38051e-06
RESULTS_SEARCH_15_PARAMETERS_MS_AUTO_CALIBRATION_OUT_c2	0
RESULTS_SEARCH_15_PARAMETERS_MS_AUTO_CALIBRATION_OUT_file	1
RESULTS_SEARCH_15_PARAMETERS_MS_AUTO_CALIBRATION_OUT_partnumber	8
RESULTS_SEARCH_15_PARAMETERS_MS_AUTO_CALIBRATION_OUT_polyorder	1
RESULTS_SEARCH_15_PARAMETERS_MS_AUTO_CALIBRATION_OUT_sample	1
RESULTS_SEARCH_15_PARAMETERS_MS_AUTO_CALIBRATION_OUT_squareroot	TRUE
RESULTS_SEARCH_15_PARAMETERS_MSMS_AUTO_CALIBRATION_OUT_avres	-1.65473e-07
RESULTS_SEARCH_15_PARAMETERS_MSMS_AUTO_CALIBRATION_OUT_c0	0.000137039
RESULTS_SEARCH_15_PARAMETERS_MSMS_AUTO_CALIBRATION_OUT_c1minus1	-5.53582e-06
RESULTS_SEARCH_15_PARAMETERS_MSMS_AUTO_CALIBRATION_OUT_c2	0
RESULTS_SEARCH_15_PARAMETERS_MSMS_AUTO_CALIBRATION_OUT_file	1
RESULTS_SEARCH_15_PARAMETERS_MSMS_AUTO_CALIBRATION_OUT_partnumber	8
RESULTS_SEARCH_15_PARAMETERS_MSMS_AUTO_CALIBRATION_OUT_polyorder	1
RESULTS_SEARCH_15_PARAMETERS_MSMS_AUTO_CALIBRATION_OUT_sample	1
RESULTS_SEARCH_15_PARAMETERS_MSMS_AUTO_CALIBRATION_OUT_squareroot	TRUE
RESULTS_SEARCH_15_PARAMETERS_MAX_PRECURSORS_FRAGLET	5
RESULTS_SEARCH_15_PARAMETERS_MAX_PRECURSORS_TAGLET	1
RESULTS_SEARCH_15_PARAMETERS_PRECURSORS_DR_FRAGLET	10
RESULTS_SEARCH_15_PARAMETERS_PRECURSORS_DR_TAGLET	3
RESULTS_SEARCH_15_PARAMETERS_DEFAULT_CHARGE_STATE_1_charge	2
RESULTS_SEARCH_15_PARAMETERS_DEFAULT_CHARGE_STATE_1_probability	1
RESULTS_SEARCH_15_PARAMETERS_DEFAULT_CHARGE_STATE_2_charge	3
RESULTS_SEARCH_15_PARAMETERS_DEFAULT_CHARGE_STATE_2_probability	1
RESULTS_SEARCH_15_PARAMETERS_DEFAULT_CHARGE_STATE_3_charge	4
RESULTS_SEARCH_15_PARAMETERS_DEFAULT_CHARGE_STATE_3_probability	1
RESULTS_SEARCH_15_PARAMETERS_VERSION	5.0.1.0, 4895
RESULTS_SEARCH_15_PARAMETERS_PARAGON_VERSION	5.0.1.0, 4874
RESULTS_SEARCH_15_PARAMETERS_APPLICATION	ProteinPilot(tm) Software
RESULTS_SEARCH_15_PARAMETERS_PROGROUP_alternativedispositionmaximumfoldprobabilitydrop	100
RESULTS_SEARCH_15_PARAMETERS_PROGROUP_alternativedispositionmaximumfoldscoredrop	2
RESULTS_SEARCH_15_PARAMETERS_PROGROUP_autodiscordantpeptidethreshold	0.3
RESULTS_SEARCH_15_PARAMETERS_PROGROUP_bayesconfidencecalclulation	TRUE
RESULTS_SEARCH_15_PARAMETERS_PROGROUP_calibrateconfidence	TRUE
RESULTS_SEARCH_15_PARAMETERS_PROGROUP_compresspeptides	FALSE
RESULTS_SEARCH_15_PARAMETERS_PROGROUP_confidencepercentthresholdforexcludingothersfromquant	15
RESULTS_SEARCH_15_PARAMETERS_PROGROUP_confidencepercentthresholdforincludingselfinquant	15
RESULTS_SEARCH_15_PARAMETERS_PROGROUP_donotstoremspeaklists	FALSE
RESULTS_SEARCH_15_PARAMETERS_PROGROUP_fasta	C:\AB SCIEX\ProteinPilot Data\SearchDatabases\uniprot-Homo sapiens-swissTrEMBL-isof-14022023.fasta
RESULTS_SEARCH_15_PARAMETERS_PROGROUP_featuregroupminpepconf	0.66
RESULTS_SEARCH_15_PARAMETERS_PROGROUP_featuregroupminups	0.47
RESULTS_SEARCH_15_PARAMETERS_PROGROUP_focusingintersection	4
RESULTS_SEARCH_15_PARAMETERS_PROGROUP_focusingminimummatchconfidence	0.1
RESULTS_SEARCH_15_PARAMETERS_PROGROUP_focusingminunusedprotscore	0.1
RESULTS_SEARCH_15_PARAMETERS_PROGROUP_focusingsubsetcutoff	6
RESULTS_SEARCH_15_PARAMETERS_PROGROUP_intersection	1.3
RESULTS_SEARCH_15_PARAMETERS_PROGROUP_minimummatchconfidencecutoff	00:01:26.400000
RESULTS_SEARCH_15_PARAMETERS_PROGROUP_minunusedprotscore	0.0458
RESULTS_SEARCH_15_PARAMETERS_PROGROUP_subsetcutoff	2
RESULTS_SEARCH_15_PARAMETERS_PROGROUP_unusedprotscorethresholdforexcludingothersfromquant	1.3
RESULTS_SEARCH_15_PARAMETERS_PEAKLIST_count	3912
RESULTS_SEARCH_15_PARAMETERS_PEAKLIST_filenumber	1
RESULTS_SEARCH_15_PARAMETERS_PEAKLIST_original_count	3912
RESULTS_SEARCH_15_PARAMETERS_PEAKLIST_originalfilename	Z:\PC2-Raw-Data\Proteomics\Data\Service\SP0059\230206-SP0059-Exo-1.wiff
RESULTS_SEARCH_15_PARAMETERS_PEAKLIST_partnumber	8
RESULTS_SEARCH_15_PARAMETERS_QUANT_TYPE_background_correction	FALSE
RESULTS_SEARCH_15_PARAMETERS_QUANT_TYPE_bias_correction	TRUE
RESULTS_SEARCH_15_PARAMETERS_QUANT_TYPE_keep_extreme_peptides_over_fraction	0
RESULTS_SEARCH_15_PARAMETERS_QUANT_TYPE_low_confidence_check	TRUE
RESULTS_SEARCH_15_PARAMETERS_QUANT_TYPE_low_intensity_check	TRUE
RESULTS_SEARCH_15_PARAMETERS_QUANT_TYPE_median_statistic	TRUE
RESULTS_SEARCH_15_PARAMETERS_QUANT_TYPE_mod_check	TRUE
RESULTS_SEARCH_15_PARAMETERS_QUANT_TYPE_quant_threshold	-1
RESULTS_SEARCH_15_PARAMETERS_QUANT_TYPE_quant_threshold_sn	9
RESULTS_SEARCH_15_PARAMETERS_QUANT_TYPE_separate_searches	FALSE
RESULTS_SEARCH_15_PARAMETERS_QUANT_TYPE_shared_msms_check	TRUE
RESULTS_SEARCH_15_PARAMETERS_PARAGON_METHOD_SETTINGS_UI_SAMPLE_TYPE	Identification
RESULTS_SEARCH_15_PARAMETERS_PARAGON_METHOD_SETTINGS_UI_CYS_ALKYLATION	Iodoacetamide
RESULTS_SEARCH_15_PARAMETERS_PARAGON_METHOD_SETTINGS_UI_DIGESTION	Trypsin
RESULTS_SEARCH_15_PARAMETERS_PARAGON_METHOD_SETTINGS_UI_SPECIAL_FACTOR	Urea denaturation
RESULTS_SEARCH_15_PARAMETERS_PARAGON_METHOD_SETTINGS_UI_INSTRUMENT	TripleTOF 5600
RESULTS_SEARCH_15_PARAMETERS_PARAGON_METHOD_SETTINGS_UI_SEARCH_EFFORT	Thorough
RESULTS_SEARCH_15_PARAMETERS_PARAGON_METHOD_SETTINGS_UI_ID_FOCUS	Biological modifications
RESULTS_SEARCH_15_PARAMETERS_PARAGON_METHOD_SETTINGS_UI_USER_NAME	WIN-PVT3EI9I5O2\Administrator
RESULTS_SEARCH_15_PARAMETERS_PARAGON_METHOD_SETTINGS_UI_MACHINE_NAME	WIN-PVT3EI9I5O2
RESULTS_SEARCH_15_PARAMETERS_PARAGON_METHOD_SETTINGS_UI_SEARCH_ID	6.3812e+17
RESULTS_SEARCH_15_PARAMETERS_PARAGON_METHOD_SETTINGS_UI_START_TIME	2023-02-14 09:00:42
RESULTS_SEARCH_15_PARAMETERS_PARAGON_METHOD_SETTINGS_UI_MIN_UNUSED_PROTSCORE	0.0458
RESULTS_SEARCH_15_PARAMETERS_PARAGON_METHOD_SETTINGS_UI_PSPEP	TRUE
RESULTS_SEARCH_16_time_cpu	665156
RESULTS_SEARCH_16_time_duration	675826
RESULTS_SEARCH_16_version	5.0.1.4874
RESULTS_SEARCH_16_xml:id	SEARCH:2:638119620424826450_7
RESULTS_SEARCH_16_PARAMETERS_chemical_data_edited	FALSE
RESULTS_SEARCH_16_PARAMETERS_do_multiprecursor_search	TRUE
RESULTS_SEARCH_16_PARAMETERS_do_reverse_search	TRUE
RESULTS_SEARCH_16_PARAMETERS_max_quant_labels	35
RESULTS_SEARCH_16_PARAMETERS_maxresults	1900-01-15
RESULTS_SEARCH_16_PARAMETERS_separate_searches	FALSE
RESULTS_SEARCH_16_PARAMETERS_MSTOLERANCE_type	dalton
RESULTS_SEARCH_16_PARAMETERS_MSTOLERANCE_value	0.05
RESULTS_SEARCH_16_PARAMETERS_MSMSTOLERANCE_type	dalton
RESULTS_SEARCH_16_PARAMETERS_MSMSTOLERANCE_value	0.1
RESULTS_SEARCH_16_PARAMETERS_MS_STANDARD_DEVIATION_type	dalton
RESULTS_SEARCH_16_PARAMETERS_MS_STANDARD_DEVIATION_value	0.0011
RESULTS_SEARCH_16_PARAMETERS_MSMS_STANDARD_DEVIATION_type	dalton
RESULTS_SEARCH_16_PARAMETERS_MSMS_STANDARD_DEVIATION_value	0.01
RESULTS_SEARCH_16_PARAMETERS_FASTA_filename	C:\AB SCIEX\ProteinPilot Data\SearchDatabases\uniprot-Homo sapiens-swissTrEMBL-isof-14022023.fasta
RESULTS_SEARCH_16_PARAMETERS_AUTO_CALIBRATION_ms	TRUE
RESULTS_SEARCH_16_PARAMETERS_AUTO_CALIBRATION_msexport	FALSE
RESULTS_SEARCH_16_PARAMETERS_AUTO_CALIBRATION_msms	TRUE
RESULTS_SEARCH_16_PARAMETERS_AUTO_CALIBRATION_msmstolsdratio	2.75
RESULTS_SEARCH_16_PARAMETERS_AUTO_CALIBRATION_mstolsdratio	7
RESULTS_SEARCH_16_PARAMETERS_AUTO_CALIBRATION_squareroot	TRUE
RESULTS_SEARCH_16_PARAMETERS_AUTO_CALIBRATION_type	dalton
RESULTS_SEARCH_16_PARAMETERS_AUTO_CALIBRATION_MCP_d_s_s_f	0.0666667
RESULTS_SEARCH_16_PARAMETERS_AUTO_CALIBRATION_MCP_d_s_w_f	3
RESULTS_SEARCH_16_PARAMETERS_AUTO_CALIBRATION_MCP_m_f_r_mbc	200
RESULTS_SEARCH_16_PARAMETERS_AUTO_CALIBRATION_MCP_m_m_c	10
RESULTS_SEARCH_16_PARAMETERS_AUTO_CALIBRATION_MCP_m_m_f_s	0.25
RESULTS_SEARCH_16_PARAMETERS_AUTO_CALIBRATION_MCP_m_m_p_f	0.33
RESULTS_SEARCH_16_PARAMETERS_AUTO_CALIBRATION_MCP_m_m_p_rms_f	1
RESULTS_SEARCH_16_PARAMETERS_AUTO_CALIBRATION_MCP_m_p_t_f	1
RESULTS_SEARCH_16_PARAMETERS_AUTO_CALIBRATION_MCP_m_r_h_n_b	15
RESULTS_SEARCH_16_PARAMETERS_AUTO_CALIBRATION_MCP_m_z_n_s	99
RESULTS_SEARCH_16_PARAMETERS_AUTO_CALIBRATION_MCP_m_z_s_mn_f_r	0.0666667
RESULTS_SEARCH_16_PARAMETERS_AUTO_CALIBRATION_MCP_m_z_s_mx_f_r	0.1
RESULTS_SEARCH_16_PARAMETERS_MS_AUTO_CALIBRATION_OUT_avres	-3.77894e-07
RESULTS_SEARCH_16_PARAMETERS_MS_AUTO_CALIBRATION_OUT_c0	-0.00011374
RESULTS_SEARCH_16_PARAMETERS_MS_AUTO_CALIBRATION_OUT_c1minus1	7.38051e-06
RESULTS_SEARCH_16_PARAMETERS_MS_AUTO_CALIBRATION_OUT_c2	0
RESULTS_SEARCH_16_PARAMETERS_MS_AUTO_CALIBRATION_OUT_file	1
RESULTS_SEARCH_16_PARAMETERS_MS_AUTO_CALIBRATION_OUT_partnumber	1900-01-08
RESULTS_SEARCH_16_PARAMETERS_MS_AUTO_CALIBRATION_OUT_polyorder	1900-01-01
RESULTS_SEARCH_16_PARAMETERS_MS_AUTO_CALIBRATION_OUT_sample	1
RESULTS_SEARCH_16_PARAMETERS_MS_AUTO_CALIBRATION_OUT_squareroot	TRUE
RESULTS_SEARCH_16_PARAMETERS_MSMS_AUTO_CALIBRATION_OUT_avres	-1.65473e-07
RESULTS_SEARCH_16_PARAMETERS_MSMS_AUTO_CALIBRATION_OUT_c0	0.000137039
RESULTS_SEARCH_16_PARAMETERS_MSMS_AUTO_CALIBRATION_OUT_c1minus1	-5.53582e-06
RESULTS_SEARCH_16_PARAMETERS_MSMS_AUTO_CALIBRATION_OUT_c2	0
RESULTS_SEARCH_16_PARAMETERS_MSMS_AUTO_CALIBRATION_OUT_file	1
RESULTS_SEARCH_16_PARAMETERS_MSMS_AUTO_CALIBRATION_OUT_partnumber	8
RESULTS_SEARCH_16_PARAMETERS_MSMS_AUTO_CALIBRATION_OUT_polyorder	1900-01-01
RESULTS_SEARCH_16_PARAMETERS_MSMS_AUTO_CALIBRATION_OUT_sample	1
RESULTS_SEARCH_16_PARAMETERS_MSMS_AUTO_CALIBRATION_OUT_squareroot	TRUE
RESULTS_SEARCH_16_PARAMETERS_MAX_PRECURSORS_FRAGLET	5
RESULTS_SEARCH_16_PARAMETERS_MAX_PRECURSORS_TAGLET	1
RESULTS_SEARCH_16_PARAMETERS_PRECURSORS_DR_FRAGLET	10
RESULTS_SEARCH_16_PARAMETERS_PRECURSORS_DR_TAGLET	3
RESULTS_SEARCH_16_PARAMETERS_DEFAULT_CHARGE_STATE_1_charge	2
RESULTS_SEARCH_16_PARAMETERS_DEFAULT_CHARGE_STATE_1_probability	1
RESULTS_SEARCH_16_PARAMETERS_DEFAULT_CHARGE_STATE_2_charge	3
RESULTS_SEARCH_16_PARAMETERS_DEFAULT_CHARGE_STATE_2_probability	1
RESULTS_SEARCH_16_PARAMETERS_DEFAULT_CHARGE_STATE_3_charge	4
RESULTS_SEARCH_16_PARAMETERS_DEFAULT_CHARGE_STATE_3_probability	1
RESULTS_SEARCH_16_PARAMETERS_VERSION	5.0.1.0, 4895
RESULTS_SEARCH_16_PARAMETERS_PARAGON_VERSION	5.0.1.0, 4874
RESULTS_SEARCH_16_PARAMETERS_APPLICATION	ProteinPilot(tm) Software
RESULTS_SEARCH_16_PARAMETERS_PROGROUP_alternativedispositionmaximumfoldprobabilitydrop	100
RESULTS_SEARCH_16_PARAMETERS_PROGROUP_alternativedispositionmaximumfoldscoredrop	2
RESULTS_SEARCH_16_PARAMETERS_PROGROUP_autodiscordantpeptidethreshold	0.3
RESULTS_SEARCH_16_PARAMETERS_PROGROUP_bayesconfidencecalclulation	TRUE
RESULTS_SEARCH_16_PARAMETERS_PROGROUP_calibrateconfidence	TRUE
RESULTS_SEARCH_16_PARAMETERS_PROGROUP_compresspeptides	FALSE
RESULTS_SEARCH_16_PARAMETERS_PROGROUP_confidencepercentthresholdforexcludingothersfromquant	15
RESULTS_SEARCH_16_PARAMETERS_PROGROUP_confidencepercentthresholdforincludingselfinquant	15
RESULTS_SEARCH_16_PARAMETERS_PROGROUP_donotstoremspeaklists	FALSE
RESULTS_SEARCH_16_PARAMETERS_PROGROUP_fasta	C:\AB SCIEX\ProteinPilot Data\SearchDatabases\uniprot-Homo sapiens-swissTrEMBL-isof-14022023.fasta
RESULTS_SEARCH_16_PARAMETERS_PROGROUP_featuregroupminpepconf	0.66
RESULTS_SEARCH_16_PARAMETERS_PROGROUP_featuregroupminups	0.47
RESULTS_SEARCH_16_PARAMETERS_PROGROUP_focusingintersection	4
RESULTS_SEARCH_16_PARAMETERS_PROGROUP_focusingminimummatchconfidence	0.1
RESULTS_SEARCH_16_PARAMETERS_PROGROUP_focusingminunusedprotscore	0.1
RESULTS_SEARCH_16_PARAMETERS_PROGROUP_focusingsubsetcutoff	1900-01-06
RESULTS_SEARCH_16_PARAMETERS_PROGROUP_intersection	1.3
RESULTS_SEARCH_16_PARAMETERS_PROGROUP_minimummatchconfidencecutoff	0.001
RESULTS_SEARCH_16_PARAMETERS_PROGROUP_minunusedprotscore	0.0458
RESULTS_SEARCH_16_PARAMETERS_PROGROUP_subsetcutoff	2
RESULTS_SEARCH_16_PARAMETERS_PROGROUP_unusedprotscorethresholdforexcludingothersfromquant	1.3
RESULTS_SEARCH_16_PARAMETERS_PEAKLIST_count	3912
RESULTS_SEARCH_16_PARAMETERS_PEAKLIST_filenumber	1
RESULTS_SEARCH_16_PARAMETERS_PEAKLIST_original_count	3912
RESULTS_SEARCH_16_PARAMETERS_PEAKLIST_originalfilename	Z:\PC2-Raw-Data\Proteomics\Data\Service\SP0059\230206-SP0059-Exo-1.wiff
RESULTS_SEARCH_16_PARAMETERS_PEAKLIST_partnumber	8
RESULTS_SEARCH_16_PARAMETERS_QUANT_TYPE_background_correction	FALSE
RESULTS_SEARCH_16_PARAMETERS_QUANT_TYPE_bias_correction	TRUE
RESULTS_SEARCH_16_PARAMETERS_QUANT_TYPE_keep_extreme_peptides_over_fraction	0
RESULTS_SEARCH_16_PARAMETERS_QUANT_TYPE_low_confidence_check	TRUE
RESULTS_SEARCH_16_PARAMETERS_QUANT_TYPE_low_intensity_check	TRUE
RESULTS_SEARCH_16_PARAMETERS_QUANT_TYPE_median_statistic	TRUE
RESULTS_SEARCH_16_PARAMETERS_QUANT_TYPE_mod_check	TRUE
RESULTS_SEARCH_16_PARAMETERS_QUANT_TYPE_quant_threshold	-1
RESULTS_SEARCH_16_PARAMETERS_QUANT_TYPE_quant_threshold_sn	9
RESULTS_SEARCH_16_PARAMETERS_QUANT_TYPE_separate_searches	FALSE
RESULTS_SEARCH_16_PARAMETERS_QUANT_TYPE_shared_msms_check	TRUE
RESULTS_SEARCH_16_PARAMETERS_PARAGON_METHOD_SETTINGS_UI_SAMPLE_TYPE	Identification
RESULTS_SEARCH_16_PARAMETERS_PARAGON_METHOD_SETTINGS_UI_CYS_ALKYLATION	Iodoacetamide
RESULTS_SEARCH_16_PARAMETERS_PARAGON_METHOD_SETTINGS_UI_DIGESTION	Trypsin
RESULTS_SEARCH_16_PARAMETERS_PARAGON_METHOD_SETTINGS_UI_SPECIAL_FACTOR	Urea denaturation
RESULTS_SEARCH_16_PARAMETERS_PARAGON_METHOD_SETTINGS_UI_INSTRUMENT	TripleTOF 5600
RESULTS_SEARCH_16_PARAMETERS_PARAGON_METHOD_SETTINGS_UI_SEARCH_EFFORT	Thorough
RESULTS_SEARCH_16_PARAMETERS_PARAGON_METHOD_SETTINGS_UI_ID_FOCUS	Biological modifications
RESULTS_SEARCH_16_PARAMETERS_PARAGON_METHOD_SETTINGS_UI_USER_NAME	WIN-PVT3EI9I5O2\Administrator
RESULTS_SEARCH_16_PARAMETERS_PARAGON_METHOD_SETTINGS_UI_MACHINE_NAME	WIN-PVT3EI9I5O2
RESULTS_SEARCH_16_PARAMETERS_PARAGON_METHOD_SETTINGS_UI_SEARCH_ID	6.3812e+17
RESULTS_SEARCH_16_PARAMETERS_PARAGON_METHOD_SETTINGS_UI_START_TIME	2023-02-14 09:00:42
RESULTS_SEARCH_16_PARAMETERS_PARAGON_METHOD_SETTINGS_UI_MIN_UNUSED_PROTSCORE	0.0458
RESULTS_SEARCH_16_PARAMETERS_PARAGON_METHOD_SETTINGS_UI_PSPEP	TRUE
RESULTS_SEARCH_17_time_cpu	411406
RESULTS_SEARCH_17_time_duration	447915
RESULTS_SEARCH_17_version	5.0.1.4874
RESULTS_SEARCH_17_xml:id	SEARCH:1:638119620424826450_8
RESULTS_SEARCH_17_PARAMETERS_chemical_data_edited	FALSE
RESULTS_SEARCH_17_PARAMETERS_do_multiprecursor_search	TRUE
RESULTS_SEARCH_17_PARAMETERS_do_reverse_search	TRUE
RESULTS_SEARCH_17_PARAMETERS_max_quant_labels	35
RESULTS_SEARCH_17_PARAMETERS_maxresults	15
RESULTS_SEARCH_17_PARAMETERS_separate_searches	FALSE
RESULTS_SEARCH_17_PARAMETERS_MSTOLERANCE_type	dalton
RESULTS_SEARCH_17_PARAMETERS_MSTOLERANCE_value	0.05
RESULTS_SEARCH_17_PARAMETERS_MSMSTOLERANCE_type	dalton
RESULTS_SEARCH_17_PARAMETERS_MSMSTOLERANCE_value	0.1
RESULTS_SEARCH_17_PARAMETERS_MS_STANDARD_DEVIATION_type	dalton
RESULTS_SEARCH_17_PARAMETERS_MS_STANDARD_DEVIATION_value	0.0011
RESULTS_SEARCH_17_PARAMETERS_MSMS_STANDARD_DEVIATION_type	dalton
RESULTS_SEARCH_17_PARAMETERS_MSMS_STANDARD_DEVIATION_value	0.01
RESULTS_SEARCH_17_PARAMETERS_FASTA_filename	C:\AB SCIEX\ProteinPilot Data\SearchDatabases\uniprot-Homo sapiens-swissTrEMBL-isof-14022023.fasta
RESULTS_SEARCH_17_PARAMETERS_AUTO_CALIBRATION_ms	TRUE
RESULTS_SEARCH_17_PARAMETERS_AUTO_CALIBRATION_msexport	FALSE
RESULTS_SEARCH_17_PARAMETERS_AUTO_CALIBRATION_msms	TRUE
RESULTS_SEARCH_17_PARAMETERS_AUTO_CALIBRATION_msmstolsdratio	2.75
RESULTS_SEARCH_17_PARAMETERS_AUTO_CALIBRATION_mstolsdratio	7
RESULTS_SEARCH_17_PARAMETERS_AUTO_CALIBRATION_squareroot	TRUE
RESULTS_SEARCH_17_PARAMETERS_AUTO_CALIBRATION_type	dalton
RESULTS_SEARCH_17_PARAMETERS_AUTO_CALIBRATION_MCP_d_s_s_f	0.0666667
RESULTS_SEARCH_17_PARAMETERS_AUTO_CALIBRATION_MCP_d_s_w_f	3
RESULTS_SEARCH_17_PARAMETERS_AUTO_CALIBRATION_MCP_m_f_r_mbc	200
RESULTS_SEARCH_17_PARAMETERS_AUTO_CALIBRATION_MCP_m_m_c	1900-01-10
RESULTS_SEARCH_17_PARAMETERS_AUTO_CALIBRATION_MCP_m_m_f_s	0.25
RESULTS_SEARCH_17_PARAMETERS_AUTO_CALIBRATION_MCP_m_m_p_f	0.33
RESULTS_SEARCH_17_PARAMETERS_AUTO_CALIBRATION_MCP_m_m_p_rms_f	1
RESULTS_SEARCH_17_PARAMETERS_AUTO_CALIBRATION_MCP_m_p_t_f	1
RESULTS_SEARCH_17_PARAMETERS_AUTO_CALIBRATION_MCP_m_r_h_n_b	15
RESULTS_SEARCH_17_PARAMETERS_AUTO_CALIBRATION_MCP_m_z_n_s	99
RESULTS_SEARCH_17_PARAMETERS_AUTO_CALIBRATION_MCP_m_z_s_mn_f_r	0.0666667
RESULTS_SEARCH_17_PARAMETERS_AUTO_CALIBRATION_MCP_m_z_s_mx_f_r	0.1
RESULTS_SEARCH_17_PARAMETERS_MAX_PRECURSORS_FRAGLET	5
RESULTS_SEARCH_17_PARAMETERS_MAX_PRECURSORS_TAGLET	1
RESULTS_SEARCH_17_PARAMETERS_PRECURSORS_DR_FRAGLET	10
RESULTS_SEARCH_17_PARAMETERS_PRECURSORS_DR_TAGLET	3
RESULTS_SEARCH_17_PARAMETERS_DEFAULT_CHARGE_STATE_1_charge	2
RESULTS_SEARCH_17_PARAMETERS_DEFAULT_CHARGE_STATE_1_probability	1
RESULTS_SEARCH_17_PARAMETERS_DEFAULT_CHARGE_STATE_2_charge	3
RESULTS_SEARCH_17_PARAMETERS_DEFAULT_CHARGE_STATE_2_probability	1
RESULTS_SEARCH_17_PARAMETERS_DEFAULT_CHARGE_STATE_3_charge	4
RESULTS_SEARCH_17_PARAMETERS_DEFAULT_CHARGE_STATE_3_probability	1
RESULTS_SEARCH_17_PARAMETERS_VERSION	5.0.1.0, 4895
RESULTS_SEARCH_17_PARAMETERS_PARAGON_VERSION	5.0.1.0, 4874
RESULTS_SEARCH_17_PARAMETERS_APPLICATION	ProteinPilot(tm) Software
RESULTS_SEARCH_17_PARAMETERS_PROGROUP_alternativedispositionmaximumfoldprobabilitydrop	100
RESULTS_SEARCH_17_PARAMETERS_PROGROUP_alternativedispositionmaximumfoldscoredrop	2
RESULTS_SEARCH_17_PARAMETERS_PROGROUP_autodiscordantpeptidethreshold	0.3
RESULTS_SEARCH_17_PARAMETERS_PROGROUP_bayesconfidencecalclulation	TRUE
RESULTS_SEARCH_17_PARAMETERS_PROGROUP_calibrateconfidence	TRUE
[truncated: 166 more rows]

## Sheet: Metadata Calculations
	Subsearch	Search string	present		File index down	Part number	Spectra - 'original'	Spectra 'count' - non-empty?	max original Spectra for part	Max non-empty spectra for part	File Index for first only
	1	RESULTS_SEARCH_1_PARAMETERS_PEAKLIST_rawdatafilename		Z:\PC2-Raw-Data\Proteomics\Data\Service\SP0059\230206-SP0059-Exo-1.wiff	1	1	3905	3905	3905	3905	1
	2	RESULTS_SEARCH_2_PARAMETERS_PEAKLIST_rawdatafilename		Z:\PC2-Raw-Data\Proteomics\Data\Service\SP0059\230206-SP0059-Exo-1.wiff	1	1	3905	3905
	3	RESULTS_SEARCH_3_PARAMETERS_PEAKLIST_rawdatafilename		Z:\PC2-Raw-Data\Proteomics\Data\Service\SP0059\230206-SP0059-Exo-1.wiff	1	2	3917	3917	3917	3917
1 if Rapid, 2 if Thor	4	RESULTS_SEARCH_4_PARAMETERS_PEAKLIST_rawdatafilename		Z:\PC2-Raw-Data\Proteomics\Data\Service\SP0059\230206-SP0059-Exo-1.wiff	1	2	3917	3917
2	5	RESULTS_SEARCH_5_PARAMETERS_PEAKLIST_rawdatafilename		Z:\PC2-Raw-Data\Proteomics\Data\Service\SP0059\230206-SP0059-Exo-1.wiff	1	3	3912	3912	3912	3912
	6	RESULTS_SEARCH_6_PARAMETERS_PEAKLIST_rawdatafilename		Z:\PC2-Raw-Data\Proteomics\Data\Service\SP0059\230206-SP0059-Exo-1.wiff	1	3	3912	3912
# Segments	7	RESULTS_SEARCH_7_PARAMETERS_PEAKLIST_rawdatafilename		Z:\PC2-Raw-Data\Proteomics\Data\Service\SP0059\230206-SP0059-Exo-1.wiff	1	4	3877	3877	3877	3877
18	8	RESULTS_SEARCH_8_PARAMETERS_PEAKLIST_rawdatafilename		Z:\PC2-Raw-Data\Proteomics\Data\Service\SP0059\230206-SP0059-Exo-1.wiff	1	4	3877	3877
(max is 1000 segments)	9	RESULTS_SEARCH_9_PARAMETERS_PEAKLIST_rawdatafilename		Z:\PC2-Raw-Data\Proteomics\Data\Service\SP0059\230206-SP0059-Exo-1.wiff	1	5	3922	3922	3922	3922
	10	RESULTS_SEARCH_10_PARAMETERS_PEAKLIST_rawdatafilename		Z:\PC2-Raw-Data\Proteomics\Data\Service\SP0059\230206-SP0059-Exo-1.wiff	1	5	3922	3922
	11	RESULTS_SEARCH_11_PARAMETERS_PEAKLIST_rawdatafilename		Z:\PC2-Raw-Data\Proteomics\Data\Service\SP0059\230206-SP0059-Exo-1.wiff	1	6	3891	3891	3891	3891
	12	RESULTS_SEARCH_12_PARAMETERS_PEAKLIST_rawdatafilename		Z:\PC2-Raw-Data\Proteomics\Data\Service\SP0059\230206-SP0059-Exo-1.wiff	1	6	3891	3891
	13	RESULTS_SEARCH_13_PARAMETERS_PEAKLIST_rawdatafilename		Z:\PC2-Raw-Data\Proteomics\Data\Service\SP0059\230206-SP0059-Exo-1.wiff	1	7	3890	3890	3890	3890
	14	RESULTS_SEARCH_14_PARAMETERS_PEAKLIST_rawdatafilename		Z:\PC2-Raw-Data\Proteomics\Data\Service\SP0059\230206-SP0059-Exo-1.wiff	1	7	3890	3890
	15	RESULTS_SEARCH_15_PARAMETERS_PEAKLIST_rawdatafilename		Z:\PC2-Raw-Data\Proteomics\Data\Service\SP0059\230206-SP0059-Exo-1.wiff	1	8	3912	3912	3912	3912
	16	RESULTS_SEARCH_16_PARAMETERS_PEAKLIST_rawdatafilename		Z:\PC2-Raw-Data\Proteomics\Data\Service\SP0059\230206-SP0059-Exo-1.wiff	1	8	3912	3912
	17	RESULTS_SEARCH_17_PARAMETERS_PEAKLIST_rawdatafilename		Z:\PC2-Raw-Data\Proteomics\Data\Service\SP0059\230206-SP0059-Exo-1.wiff	1	9	3889	3887	3889	3887
	18	RESULTS_SEARCH_18_PARAMETERS_PEAKLIST_rawdatafilename		Z:\PC2-Raw-Data\Proteomics\Data\Service\SP0059\230206-SP0059-Exo-1.wiff	1	9	3889	3887

## Sheet: Curated Metadata
Group file metadata term	Metadata Description (of raw extracted item)	Use Partial Match	Term in Stream	Derived (Calculated)	Value	Validation check/comments	Conversion type, if done	Conversion factor		Metadata Category	Metadata Description of Final Metadata Item (converted manually, if applicable)	Value
	Group filename			1						Attributes - General	Group filename	230206-SP0059-Exo-1.group
RESULTS_SEARCH_1_PARAMETERS_PARAGON_METHOD_SETTINGS_UI_START_TIME	Start date		1		2023-02-14 09:00:42					Attributes - General	Start date	2023-02-14 09:00:42
RESULTS_SEARCH_STAT_search_begin_time_clock	Start time		1		2023-02-14 09:00:42					Attributes - General	Start time	2023-02-14 09:00:42
RESULTS_SEARCH_1_PARAMETERS_PARAGON_METHOD_SETTINGS_UI_USER_NAME	User name		1		WIN-PVT3EI9I5O2\Administrator					Attributes - General	User name	WIN-PVT3EI9I5O2\Administrator
RESULTS_SEARCH_1_xml:id	Internal search identifier number		1	1						Attributes - General	Internal search identifier number
PARAMETERS_PEAKLIST_original_count				1						Attributes - Input data	Number of spectra in search	35115
PARAMETERS_PEAKLIST_count				1						Attributes - Input data	Number of non-empty spectra in search	35113
PARAMETERS_PEAKLIST_filenumber	Number of input files	1	1	1	1					Attributes - Input data	Number of input files	1
RESULTS_SEARCH_1_PARAMETERS_PARAGON_METHOD_SETTINGS_UI_SAMPLE_TYPE	Sample Type		1		Identification					Parameters - User settings	Sample Type	Identification
RESULTS_SEARCH_1_PARAMETERS_PARAGON_METHOD_SETTINGS_UI_CYS_ALKYLATION	Cysteine Alkylation		1		Iodoacetamide					Parameters - User settings	Cysteine Alkylation	Iodoacetamide
RESULTS_SEARCH_1_PARAMETERS_PARAGON_METHOD_SETTINGS_UI_DIGESTION	Digestion		1		Trypsin					Parameters - User settings	Digestion	Trypsin
RESULTS_SEARCH_1_PARAMETERS_PARAGON_METHOD_SETTINGS_UI_SPECIAL_FACTOR	Special Factors		1		Urea denaturation					Parameters - User settings	Special Factors	Urea denaturation
RESULTS_SEARCH_1_PARAMETERS_PARAGON_METHOD_SETTINGS_UI_INSTRUMENT	Instrument		1		TripleTOF 5600					Parameters - User settings	Instrument	TripleTOF 5600
RESULTS_SEARCH_1_PARAMETERS_PARAGON_METHOD_SETTINGS_UI_SPECIES	Species									Parameters - User settings	Species
RESULTS_SEARCH_1_PARAMETERS_PARAGON_METHOD_SETTINGS_UI_SEARCH_EFFORT	Search Effort		1		Thorough					Parameters - User settings	Search Effort	Thorough
RESULTS_SEARCH_1_PARAMETERS_PARAGON_METHOD_SETTINGS_UI_ID_FOCUS	ID Focus		1		Biological modifications					Parameters - User settings	ID Focus	Biological modifications
RESULTS_SEARCH_1_PARAMETERS_PARAGON_METHOD_SETTINGS_UI_MIN_UNUSED_PROTSCORE	Minimum Unused ProtScore		1		0.0458					Parameters - User settings	Minimum Unused ProtScore	0.0458
RESULTS_SEARCH_1_PARAMETERS_PARAGON_METHOD_SETTINGS_UI_PSPEP	FDR Analysis		1		TRUE		Logical to English			Parameters - User settings	FDR Analysis	Yes
	Quantitation						Logical to English			Parameters - User settings	Quantitation
RESULTS_SEARCH_1_PARAMETERS_QUANT_TYPE_background_correction	Background Correction		1		FALSE		Logical to English			Parameters - User settings	Background Correction	No
RESULTS_SEARCH_1_PARAMETERS_QUANT_TYPE_bias_correction	Bias Correction		1		TRUE		Logical to English			Parameters - User settings	Bias Correction	Yes
	Channel to use as denominator in ratios									Parameters - User settings	Channel to use as denominator in ratios
RESULTS_SEARCH_1_PARAMETERS_chemical_data_edited	Modified Data Dictionary or Parameter Translation		1		FALSE		Logical to English			Parameters - User settings	Modified Data Dictionary or Parameter Translation	No
RESULTS_SEARCH_1_PARAMETERS_FASTA_filename	Database filename		1		C:\AB SCIEX\ProteinPilot Data\SearchDatabases\uniprot-Homo sapiens-swissTrEMBL-isof-14022023.fasta					Attributes - Search database	Database filename	C:\AB SCIEX\ProteinPilot Data\SearchDatabases\uniprot-Homo sapiens-swissTrEMBL-isof-14022023.fasta
				1						Attributes - Search database	Number of Proteins in Database	229296
RESULTS_SEARCH_STAT_num_proteins	Number of proteins searched		1		458592					Attributes - Search database	Number of proteins searched	458592
				1						Attributes - Search database	Number of Residues in Database	75906192
RESULTS_SEARCH_STAT_num_residues	Number of residues searched		1		151812384					Attributes - Search database	Number of residues searched	151812384
RESULTS_SEARCH_STAT_computer_memory	RAM (MB)		1		65406					Attributes - Hardware	RAM (MB)	65406
RESULTS_SEARCH_STAT_computer_name	Computer name		1		WIN-PVT3EI9I5O2					Attributes - Hardware	Computer name	WIN-PVT3EI9I5O2
RESULTS_SEARCH_STAT_number_cores	Number of cores in computer		1		8					Attributes - Hardware	Number of cores in computer	8
RESULTS_SEARCH_STAT_number_processors	Number of threads (double cores if hyperthreading on)		1		16					Attributes - Hardware	Number of threads (double cores if hyperthreading on)	16
RESULTS_SEARCH_STAT_number_licensed_tasks	Number of cores licensed to use		1		16					Attributes - Software environment	Number of cores licensed to use	16
RESULTS_SEARCH_STAT_os	Operating system		1		Windows Server 2012 R2 Datacenter (6.2.9200)					Attributes - Software environment	Operating system	Windows Server 2012 R2 Datacenter (6.2.9200)
RESULTS_SEARCH_1_PARAMETERS_VERSION	ProteinPilot Software Version		1		5.0.1.0, 4895					Attributes - Software environment	ProteinPilot Software Version	5.0.1.0, 4895
RESULTS_SEARCH_1_PARAMETERS_PARAGON_VERSION	Paragon Algorithm Version		1		5.0.1.0, 4874					Attributes - Software environment	Paragon Algorithm Version	5.0.1.0, 4874
RESULTS_SEARCH_1_PARAMETERS_APPLICATION	Application name		1		ProteinPilot(tm) Software					Attributes - Software environment	Application name	ProteinPilot(tm) Software
RESULTS_GROUPRESULTSUMMARY_1_confidence	Confidence of first row in summary statistics ID statistics		1		0.99		Fraction to %	100		Statistics - Protein Summary Table	Percent Confidence of first row in Summary Statistics ID Statistics	99
RESULTS_GROUPRESULTSUMMARY_1_distinctpeptides	Distinct peptides associated with 99% confidence proteins		1		2653					Statistics - Protein Summary Table	Distinct peptides associated with 99% confidence proteins	2653
RESULTS_GROUPRESULTSUMMARY_1_proteinsbeforegroupping	Proteins before grouping (99% confidence)		1		4315					Statistics - Protein Summary Table	Proteins before grouping (99% confidence)	4315
RESULTS_GROUPRESULTSUMMARY_1_proteinsidentified	Proteins detected (99% confidence)		1		75					Statistics - Protein Summary Table	Proteins detected (99% confidence)	75
RESULTS_GROUPRESULTSUMMARY_1_spectraidentified	Spectra associated with 99% confidence proteins		1		6266					Statistics - Protein Summary Table	Spectra associated with 99% confidence proteins	6266
RESULTS_GROUPRESULTSUMMARY_2_confidence	Confidence of second row in Summary Statistics ID statistics		1		0.95		Fraction to %	100		Statistics - Protein Summary Table	Percent Confidence of first row in Summary Statistics ID Statistics	95
RESULTS_GROUPRESULTSUMMARY_2_distinctpeptides	Distinct peptides associated with 95% confidence proteins		1		2692					Statistics - Protein Summary Table	Distinct peptides associated with 95% confidence proteins	2692
RESULTS_GROUPRESULTSUMMARY_2_proteinsbeforegroupping	Proteins before grouping (95% confidence)		1		6056					Statistics - Protein Summary Table	Proteins before grouping (95% confidence)	6056
RESULTS_GROUPRESULTSUMMARY_2_proteinsidentified	Proteins detected (95% confidence)		1		93					Statistics - Protein Summary Table	Proteins detected (95% confidence)	93
RESULTS_GROUPRESULTSUMMARY_2_spectraidentified	Spectra associated with 95% confidence proteins		1		6330					Statistics - Protein Summary Table	Spectra associated with 95% confidence proteins	6330
RESULTS_GROUPRESULTSUMMARY_3_confidence	Confidence of third row in summary statistics ID statistics		1		0.66		Fraction to %	100		Statistics - Protein Summary Table	Percent Confidence of first row in Summary Statistics ID Statistics	66
RESULTS_GROUPRESULTSUMMARY_3_distinctpeptides	Distinct peptides associated with 66% confidence proteins		1		2713					Statistics - Protein Summary Table	Distinct peptides associated with 66% confidence proteins	2713
RESULTS_GROUPRESULTSUMMARY_3_proteinsbeforegroupping	Proteins before grouping (66% confidence)		1		7563					Statistics - Protein Summary Table	Proteins before grouping (66% confidence)	7563
RESULTS_GROUPRESULTSUMMARY_3_proteinsidentified	Proteins detected (66% confidence)		1		107					Statistics - Protein Summary Table	Proteins detected (66% confidence)	107
RESULTS_GROUPRESULTSUMMARY_3_spectraidentified	Spectra associated with 66% confidence proteins		1		6358					Statistics - Protein Summary Table	Spectra associated with 66% confidence proteins	6358
RESULTS_GROUPRESULTSUMMARY_4_confidence	Confidence of fourth row in Summary Statistics ID statistics		1		0.100088		Fraction to %	100		Statistics - Protein Summary Table	Percent Confidence of first row in Summary Statistics ID Statistics	10.0088
RESULTS_GROUPRESULTSUMMARY_4_distinctpeptides	Distinct peptides associated with 10% confidence proteins		1		2759					Statistics - Protein Summary Table	Distinct peptides associated with 10% confidence proteins	2759
RESULTS_GROUPRESULTSUMMARY_4_proteinsbeforegroupping	Proteins before grouping (10% confidence)		1		10457					Statistics - Protein Summary Table	Proteins before grouping (10% confidence)	10457
RESULTS_GROUPRESULTSUMMARY_4_proteinsidentified	Proteins detected (10% confidence)		1		141					Statistics - Protein Summary Table	Proteins detected (10% confidence)	141
RESULTS_GROUPRESULTSUMMARY_4_spectraidentified	Spectra associated with 10% confidence proteins		1		6432					Statistics - Protein Summary Table	Spectra associated with 10% confidence proteins	6432
PARAMETERS_PEAKLIST_partnumber	Number of segments the input data are broken into	1	1	1	9					Parameters - Search Dimension Factors	Number of segments the input data are broken into	9
				1						Parameters - Search Dimension Factors	Number of searches per segment (2 for Thorough, 1 for Rapid)	2
				1						Parameters - Search Dimension Factors	Number of apparent sub-searches in group file	18
RESULTS_SEARCH_1_PARAMETERS_do_reverse_search	Do reversed search		1		TRUE					Parameters - Search Dimension Factors	Do reversed search	TRUE
RESULTS_SEARCH_1_PARAMETERS_QUANT_TYPE_separate_searches	Do separate searches for each plex in MS1 quantitation		1		FALSE					Parameters - Search Dimension Factors	Do separate searches for each plex in MS1 quantitation	FALSE
RESULTS_SEARCH_1_PARAMETERS_maxresults	Maximum number of hypotheses to keep per spectrum		1		15					Parameters - Search Dimension Factors	Maximum number of hypotheses to keep per spectrum	15
RESULTS_SEARCH_1_PARAMETERS_MSTOLERANCE_type	MS1 initial mass error tolerance type		1		dalton					Parameters - Identification - Mass accuracy	MS1 initial mass error tolerance type	dalton
RESULTS_SEARCH_1_PARAMETERS_MSTOLERANCE_value	MS1 initial mass error tolerance value		1		0.05					Parameters - Identification - Mass accuracy	MS1 initial mass error tolerance value	0.05
RESULTS_SEARCH_1_PARAMETERS_MSMSTOLERANCE_type	MS2 initial mass error tolerance type		1		dalton					Parameters - Identification - Mass accuracy	MS2 initial mass error tolerance type	dalton
RESULTS_SEARCH_1_PARAMETERS_MSMSTOLERANCE_value	MS2 initial mass error tolerance value		1		0.1					Parameters - Identification - Mass accuracy	MS2 initial mass error tolerance value	0.1
RESULTS_SEARCH_1_PARAMETERS_MS_STANDARD_DEVIATION_type	MS1 final mass error standard deviation type		1		dalton					Parameters - Identification - Mass accuracy	MS1 final mass error standard deviation type	dalton
RESULTS_SEARCH_1_PARAMETERS_MS_STANDARD_DEVIATION_value	MS1 final mass error standard deviation value		1		0.0011					Parameters - Identification - Mass accuracy	MS1 final mass error standard deviation value	0.0011
RESULTS_SEARCH_1_PARAMETERS_MSMS_STANDARD_DEVIATION_type	MS2 final mass error standard deviation type		1		dalton					Parameters - Identification - Mass accuracy	MS2 final mass error standard deviation type	dalton
RESULTS_SEARCH_1_PARAMETERS_MSMS_STANDARD_DEVIATION_value	MS2 final mass error standard deviation value		1		0.01					Parameters - Identification - Mass accuracy	MS2 final mass error standard deviation value	0.01
RESULTS_SEARCH_1_PARAMETERS_do_multiprecursor_search	Use multi-precursor search function		1		TRUE					Parameters - Identification - Multi-precursor search	Use multi-precursor search function	TRUE
RESULTS_SEARCH_1_PARAMETERS_MAX_PRECURSORS_FRAGLET	Maximum number of different precursor masses to try to match to in the Fraglet stage when doing multi-precursor search		1		5					Parameters - Identification - Multi-precursor search	Maximum number of different precursor masses to try to match to in the Fraglet stage when doing multi-precursor search	5
RESULTS_SEARCH_1_PARAMETERS_PRECURSORS_DR_FRAGLET	Maximum dynamic range gap of secondary precursors vs primary precursor in the Fraglet stage when doing multi-precursor search		1		10					Parameters - Identification - Multi-precursor search	Maximum dynamic range gap of secondary precursors vs primary precursor in the Fraglet stage when doing multi-precursor search	10
RESULTS_SEARCH_1_PARAMETERS_MAX_PRECURSORS_TAGLET	Maximum number of different precursor masses to try to match to in the Taglet stage when doing multi-precursor search		1		1					Parameters - Identification - Multi-precursor search	Maximum number of different precursor masses to try to match to in the Taglet stage when doing multi-precursor search	1
RESULTS_SEARCH_1_PARAMETERS_PRECURSORS_DR_TAGLET	Maximum dynamic range gap of secondary precursors vs primary precursor in the Taglet stage when doing multi-precursor search		1		3					Parameters - Identification - Multi-precursor search	Maximum dynamic range gap of secondary precursors vs primary precursor in the Taglet stage when doing multi-precursor search	3
RESULTS_SEARCH_1_PARAMETERS_DEFAULT_CHARGE_STATE_1_charge	First charge state to consider when precursor z is not determined		1		2					Parameters - Identification - Charge ambiguity	First charge state to consider when precursor z is not determined	2
RESULTS_SEARCH_1_PARAMETERS_DEFAULT_CHARGE_STATE_1_probability	Probability of first charge state to consider when precursor z is not determined		1		1					Parameters - Identification - Charge ambiguity	Probability of first charge state to consider when precursor z is not determined	1
RESULTS_SEARCH_1_PARAMETERS_DEFAULT_CHARGE_STATE_2_charge	Second charge state to consider when precursor z is not determined		1		3					Parameters - Identification - Charge ambiguity	Second charge state to consider when precursor z is not determined	3
RESULTS_SEARCH_1_PARAMETERS_DEFAULT_CHARGE_STATE_2_probability	Probability of second charge state to consider when precursor z is not determined		1		1					Parameters - Identification - Charge ambiguity	Probability of second charge state to consider when precursor z is not determined	1
RESULTS_SEARCH_1_PARAMETERS_DEFAULT_CHARGE_STATE_3_charge	Third charge state to consider when precursor z is not determined		1		4					Parameters - Identification - Charge ambiguity	Third charge state to consider when precursor z is not determined	4
RESULTS_SEARCH_1_PARAMETERS_DEFAULT_CHARGE_STATE_3_probability	Probability of third charge state to consider when precursor z is not determined		1		1					Parameters - Identification - Charge ambiguity	Probability of third charge state to consider when precursor z is not determined	1
RESULTS_SEARCH_1_PARAMETERS_DEFAULT_CHARGE_STATE_4_charge	Fourth charge state to consider when precursor z is not determined									Parameters - Identification - Charge ambiguity	Fourth charge state to consider when precursor z is not determined
RESULTS_SEARCH_1_PARAMETERS_DEFAULT_CHARGE_STATE_4_probability	Probability of fourth charge state to consider when precursor z is not determined									Parameters - Identification - Charge ambiguity	Probability of fourth charge state to consider when precursor z is not determined
RESULTS_SEARCH_1_PARAMETERS_PROGROUP_bayesconfidencecalclulation	Use Bayesian protein confidence calculation		1		TRUE					Parameters - Protein Grouping	Use Bayesian protein confidence calculation	TRUE
RESULTS_SEARCH_1_PARAMETERS_PROGROUP_calibrateconfidence	Use peptide FDR analysis to recalibrate peptide confidences		1		TRUE					Parameters - Protein Grouping	Use peptide FDR analysis to recalibrate peptide confidences	TRUE
RESULTS_SEARCH_1_PARAMETERS_PROGROUP_focusingintersection	In mid-Pro Group, minimum Intersection ProtScore to be in Same Group		1		4					Parameters - Protein Grouping	In mid-Pro Group, minimum Intersection ProtScore to be in Same Group	4
RESULTS_SEARCH_1_PARAMETERS_PROGROUP_focusingminunusedprotscore	In mid-Pro Group, minimum Unused ProtScore to keep a Group		1		0.1					Parameters - Protein Grouping	In mid-Pro Group, minimum Unused ProtScore to keep a Group	0.1
RESULTS_SEARCH_1_PARAMETERS_PROGROUP_focusingsubsetcutoff	In mid-Pro Group, keep competitor proteins with ProtScore units from winner		1		6					Parameters - Protein Grouping	In mid-Pro Group, keep competitor proteins with ProtScore units from winner	6
RESULTS_SEARCH_1_PARAMETERS_PROGROUP_intersection	In final Pro Group, minimum Intersection ProtScore to be in same group		1		1.3					Parameters - Protein Grouping	In final Pro Group, minimum Intersection ProtScore to be in same group	1.3
RESULTS_SEARCH_1_PARAMETERS_PROGROUP_minunusedprotscore	In final Pro Group, minimum Unused ProtScore to keep a group		1		0.0458					Parameters - Protein Grouping	In final Pro Group, minimum Unused ProtScore to keep a group	0.0458
RESULTS_SEARCH_1_PARAMETERS_PROGROUP_subsetcutoff	In final Pro Group, keep competitor proteins with ProtScore units from winner		1		2					Parameters - Protein Grouping	In final Pro Group, keep competitor proteins with ProtScore units from winner	2
RESULTS_SEARCH_1_PARAMETERS_QUANT_TYPE_background_correction	Do isobaric quant background correction algorithm		1		FALSE					Parameters - Quantitation - processing	Do isobaric quant background correction algorithm	FALSE
RESULTS_SEARCH_1_PARAMETERS_QUANT_TYPE_bias_correction	Normalize the central tendency of protein ratios to be unity		1		TRUE					Parameters - Quantitation - processing	Normalize the central tendency of protein ratios to be unity	TRUE
RESULTS_SEARCH_1_PARAMETERS_QUANT_TYPE_median_statistic	Compute protein-level ratios from the median of peptide ratios		1		TRUE					Parameters - Quantitation - processing	Compute protein-level ratios from the median of peptide ratios	TRUE
RESULTS_SEARCH_1_PARAMETERS_QUANT_TYPE_quant_threshold	Quant threshold setting no longer used		1		-1					Parameters - Quantitation - processing	Quant threshold setting no longer used	-1
RESULTS_SEARCH_1_PARAMETERS_QUANT_TYPE_quant_threshold_sn	Use measures for quantitation if signal to noise is greater than		1		9					Parameters - Quantitation - processing	Use measures for quantitation if signal to noise is greater than	9
RESULTS_SEARCH_1_PARAMETERS_max_quant_labels	Maximum number of labels allowed on a peptide for it to be used for quantitation		1		35					Parameters - Quantitation - curation	Maximum number of labels allowed on a peptide for it to be used for quantitation	35
RESULTS_SEARCH_1_PARAMETERS_QUANT_TYPE_keep_extreme_peptides_over_fraction	Include extreme ratios in the protein ratio calculation if the fraction of peptides from a protein having extreme ratios is greater than		1		0					Parameters - Quantitation - curation	Include extreme ratios in the protein ratio calculation if the fraction of peptides from a protein having extreme ratios is greater than	0
RESULTS_SEARCH_1_PARAMETERS_QUANT_TYPE_low_confidence_check	Exclude quantitation data if identification confidence does not pass a threshold value		1		TRUE					Parameters - Quantitation - curation	Exclude quantitation data if identification confidence does not pass a threshold value	TRUE
RESULTS_SEARCH_1_PARAMETERS_QUANT_TYPE_low_intensity_check	Exclude quantitation data if a minimum intensity is not passed		1		TRUE					Parameters - Quantitation - curation	Exclude quantitation data if a minimum intensity is not passed	TRUE
RESULTS_SEARCH_1_PARAMETERS_QUANT_TYPE_mod_check	Exclude quantitation data based on discordant peptide logic		1		TRUE					Parameters - Quantitation - curation	Exclude quantitation data based on discordant peptide logic	TRUE
RESULTS_SEARCH_1_PARAMETERS_QUANT_TYPE_shared_msms_check	Exclude quantitation data using sharing logic		1		TRUE					Parameters - Quantitation - curation	Exclude quantitation data using sharing logic	TRUE
RESULTS_SEARCH_1_PARAMETERS_PROGROUP_unusedprotscorethresholdforexcludingothersfromquant	Minimum protein confidence to consider a protein confident and capable of excluding spectra as shared		1		1.3					Parameters - Quantitation - curation	Minimum protein confidence to consider a protein confident and capable of excluding spectra as shared	1.3
RESULTS_SEARCH_1_PARAMETERS_PROGROUP_confidencepercentthresholdforexcludingothersfromquant	Minimum peptide percent confidence from a confident protein to consider a spectrum shared		1		15					Parameters - Quantitation - curation	Minimum peptide percent confidence from a confident protein to consider a spectrum shared	15
RESULTS_SEARCH_1_PARAMETERS_PROGROUP_confidencepercentthresholdforincludingselfinquant	Minimum peptide confidence to be used for quantitation		1		15					Parameters - Quantitation - curation	Minimum peptide confidence to be used for quantitation	15
RESULTS_SEARCH_1_PARAMETERS_PROGROUP_autodiscordantpeptidethreshold	Consider a peptide discordant if joint feature probability less than		1		0.3					Parameters - Quantitation - curation	Consider a peptide discordant if joint feature probability less than	0.3
RESULTS_SEARCH_1_PARAMETERS_PROGROUP_compresspeptides	Show results only for distinct peptides, suppressing redundancy		1		FALSE					Parameters - Non-functional	Show results only for distinct peptides, suppressing redundancy	FALSE
RESULTS_SEARCH_1_PARAMETERS_PROGROUP_donotstoremspeaklists	Do not store MS1 level data		1		FALSE					Parameters - Non-functional	Do not store MS1 level data	FALSE
RESULTS_SEARCH_STAT_search_begin_time_clock	Start time - Search		1		2023-02-14 09:00:42					Statistics - Processing Times - Start&Stop Clock Times	Start time - Search	2023-02-14 09:00:42
RESULTS_SEARCH_STAT_search_end_time_clock	End time - Search		1		2023-02-14 14:06:32					Statistics - Processing Times - Start&Stop Clock Times	End time - Search	2023-02-14 14:06:32
RESULTS_SEARCH_STAT_stage_searching_begin_time_clock	Start time - Identification algorithm stages		1		2023-02-14 13:22:21					Statistics - Processing Times - Start&Stop Clock Times	Start time - Identification algorithm stages	2023-02-14 13:22:21
RESULTS_SEARCH_STAT_stage_searching_end_time_clock	End time - Identification algorithm stages		1		2023-02-14 13:59:13					Statistics - Processing Times - Start&Stop Clock Times	End time - Identification algorithm stages	2023-02-14 13:59:13
RESULTS_SEARCH_STAT_stage_signal_processing_begin_time_clock	Start time - Signal processing stage		1		2023-02-14 09:00:43					Statistics - Processing Times - Start&Stop Clock Times	Start time - Signal processing stage	2023-02-14 09:00:43
RESULTS_SEARCH_STAT_stage_signal_processing_end_time_clock	End time - Signal processing stage		1		2023-02-14 13:22:20					Statistics - Processing Times - Start&Stop Clock Times	End time - Signal processing stage	2023-02-14 13:22:20
RESULTS_SEARCH_STAT_stage_waiting_begin_time_clock	Start time - Waiting stage		1		2023-02-14 13:22:20					Statistics - Processing Times - Start&Stop Clock Times	Start time - Waiting stage	2023-02-14 13:22:20
RESULTS_SEARCH_STAT_stage_waiting_end_time_clock	End time - Waiting stage		1		2023-02-14 13:22:21					Statistics - Processing Times - Start&Stop Clock Times	End time - Waiting stage	2023-02-14 13:22:21
RESULTS_SEARCH_STAT_task_fraglet_exe_begin_time_clock	Start time - Fraglet Algorithm search stage		1		2023-02-14 13:22:40					Statistics - Processing Times - Start&Stop Clock Times	Start time - Fraglet Algorithm search stage	2023-02-14 13:22:40
RESULTS_SEARCH_STAT_task_fraglet_exe_end_time_clock	End time - Fraglet Algorithm search stage		1		2023-02-14 13:33:57					Statistics - Processing Times - Start&Stop Clock Times	End time - Fraglet Algorithm search stage	2023-02-14 13:33:57
RESULTS_SEARCH_STAT_task_focusing_begin_time_clock	Start time - Mid-Pro Group Algorithm stage		1		2023-02-14 13:33:57					Statistics - Processing Times - Start&Stop Clock Times	Start time - Mid-Pro Group Algorithm stage	2023-02-14 13:33:57
RESULTS_SEARCH_STAT_task_focusing_end_time_clock	End time - Mid-Pro Group Algorithm stage		1		2023-02-14 13:36:07					Statistics - Processing Times - Start&Stop Clock Times	End time - Mid-Pro Group Algorithm stage	2023-02-14 13:36:07
RESULTS_SEARCH_STAT_task_taglet_exe_begin_time_clock	Start time - Taglet Algorithm search stage		1		2023-02-14 13:36:07					Statistics - Processing Times - Start&Stop Clock Times	Start time - Taglet Algorithm search stage	2023-02-14 13:36:07
RESULTS_SEARCH_STAT_task_taglet_exe_end_time_clock	End time - Taglet Algorithm search stage		1		2023-02-14 13:55:16					Statistics - Processing Times - Start&Stop Clock Times	End time - Taglet Algorithm search stage	2023-02-14 13:55:16
RESULTS_SEARCH_STAT_task_progroup_begin_time_clock	Start time - Final Pro Group Algorithm stage		1		2023-02-14 13:55:16					Statistics - Processing Times - Start&Stop Clock Times	Start time - Final Pro Group Algorithm stage	2023-02-14 13:55:16
RESULTS_SEARCH_STAT_task_progroup_end_time_clock	End time - Final Pro Group Algorithm stage		1		2023-02-14 13:59:12					Statistics - Processing Times - Start&Stop Clock Times	End time - Final Pro Group Algorithm stage	2023-02-14 13:59:12
RESULTS_SEARCH_STAT_stage_fdr_begin_time_clock	Start time - FDR analysis stage		1		2023-02-14 13:59:13					Statistics - Processing Times - Start&Stop Clock Times	Start time - FDR analysis stage	2023-02-14 13:59:13
RESULTS_SEARCH_STAT_stage_fdr_end_time_clock	End time - FDR analysis stage		1		2023-02-14 14:06:32					Statistics - Processing Times - Start&Stop Clock Times	End time - FDR analysis stage	2023-02-14 14:06:32
RESULTS_SEARCH_STAT_search_time_duration	Clock Time Duration for Full Search (ms)		1		18350102		msec to min	1.66667e-05		Statistics - Processing Times - Duration in Real Clock Times	Clock time duration - Full search (min)	305.835
RESULTS_SEARCH_STAT_stage_searching_time_duration	Clock Time Duration for Identification Algorithm Stages (ms)		1		2211853		msec to min	1.66667e-05		Statistics - Processing Times - Duration in Real Clock Times	Clock time duration - Identification algorithm stages (min)	36.8642
RESULTS_SEARCH_STAT_stage_signal_processing_time_duration	Clock Time Duration for Waiting Stage (ms)		1		15696520		msec to min	1.66667e-05		Statistics - Processing Times - Duration in Real Clock Times	Clock time duration - Signal processing stage (min)	261.609
RESULTS_SEARCH_STAT_stage_waiting_time_duration	Clock Time Duration for Signal Processing Stage (ms)		1		1332		msec to min	1.66667e-05		Statistics - Processing Times - Duration in Real Clock Times	Clock time duration - Waiting stage (min)	0.0222
RESULTS_SEARCH_STAT_task_fraglet_exe_time_duration	Clock Time Duration for Fraglet Algorithm Stage (ms)		1		677849		msec to min	1.66667e-05		Statistics - Processing Times - Duration in Real Clock Times	Clock time duration - Fraglet Algorithm stage (min)	11.2975
RESULTS_SEARCH_STAT_task_focusing_time_duration	Clock Time Duration for Mid-Pro Group Algorithm Stage (ms)		1		129156		msec to min	1.66667e-05		Statistics - Processing Times - Duration in Real Clock Times	Clock time duration - Mid-Pro Group Algorithm stage (min)	2.1526
RESULTS_SEARCH_STAT_task_taglet_exe_time_duration	Clock Time Duration for Taglet Algorithm Stage (ms)		1		1149496		msec to min	1.66667e-05		Statistics - Processing Times - Duration in Real Clock Times	Clock time duration - Taglet Algorithm stage (min)	19.1583
RESULTS_SEARCH_STAT_task_progroup_time_duration	Clock Time Duration for Pro Group Algorithm Stage (ms)		1		236377		msec to min	1.66667e-05		Statistics - Processing Times - Duration in Real Clock Times	Clock time duration - Pro Group Algorithm stage (min)	3.93962
RESULTS_SEARCH_STAT_stage_fdr_time_duration	Clock Time Duration for FDR Analysis (ms)		1		439293		msec to min	1.66667e-05		Statistics - Processing Times - Duration in Real Clock Times	Clock time duration - FDR Analysis (min)	7.32155
				1						Statistics - Processing Times - Duration in Real Clock Times	Clock time not accounted for in measured stages	0.33465
	CPU Time Duration for Signal Processing Stage (ms)						msec to min	1.66667e-05		Statistics - Processing Times - Duration in CPU Time	CPU time duration - Signal Processing stage (min)
RESULTS_SEARCH_STAT_task_fraglet_exe_time_cpu	CPU Time Duration for Fraglet Algorithm Stage (ms)		1		2057359		msec to min	1.66667e-05		Statistics - Processing Times - Duration in CPU Time	CPU time duration - Fraglet Algorithm stage (min)	34.2893
RESULTS_SEARCH_STAT_task_focusing_time_cpu	CPU Time Duration for Mid-Pro Group Algorithm Stage (ms)		1		140250		msec to min	1.66667e-05		Statistics - Processing Times - Duration in CPU Time	CPU time duration - Mid-Pro Group Algorithm stage (min)	2.3375
RESULTS_SEARCH_STAT_task_taglet_exe_time_cpu	CPU Time Duration for Taglet Algorithm Stage (ms)		1		6115921		msec to min	1.66667e-05		Statistics - Processing Times - Duration in CPU Time	CPU time duration - Taglet Algorithm stage (min)	101.932
RESULTS_SEARCH_STAT_task_progroup_time_cpu	CPU Time Duration for Pro Group Algorithm Stage (ms)		1		235812		msec to min	1.66667e-05		Statistics - Processing Times - Duration in CPU Time	CPU time duration - Pro Group Algorithm stage (min)	3.9302
				1						Statistics - Processing Times - Percent by Stage	Percent of clock time - Identification Algorithm stages	0.120536
				1						Statistics - Processing Times - Percent by Stage	Percent of clock time - Signal Processing stage	0.855391
				1						Statistics - Processing Times - Percent by Stage	Percent of clock time - Waiting stage	7.25882e-05
				1						Statistics - Processing Times - Percent by Stage	Percent of clock time - Fraglet Algorithm stage	0.0369398
				1						Statistics - Processing Times - Percent by Stage	Percent of clock time - Mid-Pro Group Algorithm stage	0.00703843
				1						Statistics - Processing Times - Percent by Stage	Percent of clock time - Taglet Algorithm stage	0.0626425
				1						Statistics - Processing Times - Percent by Stage	Percent of clock time - Pro Group Algorithm stage	0.0128815
				1						Statistics - Processing Times - Percent by Stage	Percent of clock time - FDR Analysis	0.0239395
				1						Statistics - Processing Rate - Clock (Sec/Spectrum)	Clock time rate (sec/spect) - Full Search	0.522572
				1						Statistics - Processing Rate - Clock (Sec/Spectrum)	Clock time rate (sec/spect) - Identification Algorithm stages	0.0629888
				1						Statistics - Processing Rate - Clock (Sec/Spectrum)	Clock time rate (sec/spect) - Signal processing stage	0.447003
				1						Statistics - Processing Rate - Clock (Sec/Spectrum)	Clock time rate (sec/spect) - Waiting stage	3.79325e-05
				1						Statistics - Processing Rate - Clock (Sec/Spectrum)	Clock time rate (sec/spect) - Fraglet Algorithm stage	0.0193037
				1						Statistics - Processing Rate - Clock (Sec/Spectrum)	Clock time rate (sec/spect) - Mid-Pro Group Algorithm stage	0.00367809
				1						Statistics - Processing Rate - Clock (Sec/Spectrum)	Clock time rate (sec/spect) - Taglet Algorithm stage	0.0327352
				1						Statistics - Processing Rate - Clock (Sec/Spectrum)	Clock time rate (sec/spect) - Pro Group Algorithm stage	0.00673151
				1						Statistics - Processing Rate - Clock (Sec/Spectrum)	Clock time rate (sec/spect) - FDR Analysis	0.0125101
				1						Statistics - Processing Rate - CPU (Sec/Spectrum)	CPU time rate (sec/spect) - Signal processing stage
				1						Statistics - Processing Rate - CPU (Sec/Spectrum)	CPU time rate (sec/spect) - Fraglet Algorithm stage	0.0585892
				1						Statistics - Processing Rate - CPU (Sec/Spectrum)	CPU time rate (sec/spect) - Mid-Pro Group Algorithm stage	0.00399402
				1						Statistics - Processing Rate - CPU (Sec/Spectrum)	CPU time rate (sec/spect) - Taglet Algorithm stage	0.174168
				1						Statistics - Processing Rate - CPU (Sec/Spectrum)	CPU time rate (sec/spect) - Pro Group Algorithm stage	0.00671542
				1						Statistics - Processing Rate - Clock (Sec/Spectrum/DB Protein)	Clock time rate (sec/spect/DB protein) - Full search	1.13951e-06
				1						Statistics - Processing Rate - Clock (Sec/Spectrum/DB Protein)	Clock time rate (sec/spect/DB protein) - Identification algorithm stages	1.37353e-07
				1						Statistics - Processing Rate - Clock (Sec/Spectrum/DB Protein)	Clock time rate (sec/spect/DB protein) - Signal processing stage	9.7473e-07
				1						Statistics - Processing Rate - Clock (Sec/Spectrum/DB Protein)	Clock time rate (sec/spect/DB protein) - Waiting stage	8.27152e-11
				1						Statistics - Processing Rate - Clock (Sec/Spectrum/DB Protein)	Clock time rate (sec/spect/DB protein) - Fraglet Algorithm stage	4.20934e-08
				1						Statistics - Processing Rate - Clock (Sec/Spectrum/DB Protein)	Clock time rate (sec/spect/DB protein) - Mid-Pro Group Algorithm stage	8.02039e-09
				1						Statistics - Processing Rate - Clock (Sec/Spectrum/DB Protein)	Clock time rate (sec/spect/DB protein) - Taglet Algorithm stage	7.13819e-08
				1						Statistics - Processing Rate - Clock (Sec/Spectrum/DB Protein)	Clock time rate (sec/spect/DB protein) - Pro Group Algorithm stage	1.46786e-08
				1						Statistics - Processing Rate - Clock (Sec/Spectrum/DB Protein)	Clock time rate (sec/spect/DB protein) - FDR Analysis	2.72794e-08
				1						Statistics - Processing Rate - CPU (Sec/Spectrum/DB Protein)	CPU time rate (sec/spect/DB protein) - Signal processing stage
				1						Statistics - Processing Rate - CPU (Sec/Spectrum/DB Protein)	CPU time rate (sec/spect/DB protein) - Fraglet Algorithm stage	1.27759e-07
				1						Statistics - Processing Rate - CPU (Sec/Spectrum/DB Protein)	CPU time rate (sec/spect/DB protein) - Mid-Pro Group Algorithm stage	8.70931e-09
				1						Statistics - Processing Rate - CPU (Sec/Spectrum/DB Protein)	CPU time rate (sec/spect/DB protein) - Taglet Algorithm stage	3.79789e-07
				1						Statistics - Processing Rate - CPU (Sec/Spectrum/DB Protein)	CPU time rate (sec/spect/DB protein) - Pro Group Algorithm stage	1.46436e-08
				1						Statistics - Extent of Distribution - Fundamental	Distribution factor - CPU vs. clock time - Signal processing stage
				1						Statistics - Extent of Distribution - Fundamental	Distribution factor - CPU vs. clock time - Fraglet Algorithm stage	3.03513
				1						Statistics - Extent of Distribution - Fundamental	Distribution factor - CPU vs. clock time - Mid-Pro Group Algorithm stage	1.0859
				1						Statistics - Extent of Distribution - Fundamental	Distribution factor - CPU vs. clock time - Taglet Algorithm stage	5.32052
				1						Statistics - Extent of Distribution - Fundamental	Distribution factor - CPU vs. clock time - Pro Group Algorithm stage	0.99761
				1						Statistics - Extent of Distribution - vs Segments	Ratio of distribution factor to number of search segments - Signal processing stage
				1						Statistics - Extent of Distribution - vs Segments	Ratio of distribution factor to number of search segments - Fraglet Algorithm stage	0.337237
				1						Statistics - Extent of Distribution - vs Segments	Ratio of distribution factor to number of search segments - Mid-Pro Group Algorithm stage	0.120655
				1						Statistics - Extent of Distribution - vs Segments	Ratio of distribution factor to number of search segments - Taglet Algorithm stage	0.591169
				1						Statistics - Extent of Distribution - vs Segments	Ratio of distribution factor to number of search segments - Pro Group Algorithm stage	0.110846
				1						Statistics - Extent of Distribution - vs Licensed Cores	Ratio of distribution factor to number of licensed cores - Signal processing stage
				1						Statistics - Extent of Distribution - vs Licensed Cores	Ratio of distribution factor to number of licensed cores - Fraglet Algorithm stage	0.189696
				1						Statistics - Extent of Distribution - vs Licensed Cores	Ratio of distribution factor to number of licensed cores - Mid-Pro Group Algorithm stage	0.0678685
				1						Statistics - Extent of Distribution - vs Licensed Cores	Ratio of distribution factor to number of licensed cores - Taglet Algorithm stage	0.332533
				1						Statistics - Extent of Distribution - vs Licensed Cores	Ratio of distribution factor to number of licensed cores - Pro Group Algorithm stage	0.0623506
PARAMETERS_PEAKLIST_original_count	Average number of spectra per segment	1	1	1	3901.67					Statistics - Search Segmentation	Average number of spectra per segment	3901.67
PARAMETERS_PEAKLIST_original_count	Standard deviation of number of spectra per segment	1	1	1	14.9194					Statistics - Search Segmentation	Standard deviation of number of spectra per segment	14.9194
PARAMETERS_PEAKLIST_original_count	Maximum number of spectra per segment	1	1	1	3922					Statistics - Search Segmentation	Maximum number of spectra per segment	3922
PARAMETERS_PEAKLIST_original_count	Minimum number of spectra per segment	1	1	1	3877					Statistics - Search Segmentation	Minimum number of spectra per segment	3877
										Attributes - Input data filenames	Filename of Input File 1	Z:\PC2-Raw-Data\Proteomics\Data\Service\SP0059\230206-SP0059-Exo-1.wiff
										Attributes - Input data filenames	Filename of Input File 2
										Attributes - Input data filenames	Filename of Input File 3
										Attributes - Input data filenames	Filename of Input File 4
										Attributes - Input data filenames	Filename of Input File 5
										Attributes - Input data filenames	Filename of Input File 6
										Attributes - Input data filenames	Filename of Input File 7
										Attributes - Input data filenames	Filename of Input File 8
										Attributes - Input data filenames	Filename of Input File 9
										Attributes - Input data filenames	Filename of Input File 10
										Attributes - Input data filenames	Filename of Input File 11
										Attributes - Input data filenames	Filename of Input File 12
										Attributes - Input data filenames	Filename of Input File 13
										Attributes - Input data filenames	Filename of Input File 14
										Attributes - Input data filenames	Filename of Input File 15
										Attributes - Input data filenames	Filename of Input File 16
										Attributes - Input data filenames	Filename of Input File 17
										Attributes - Input data filenames	Filename of Input File 18
										Attributes - Input data filenames	Filename of Input File 19
										Attributes - Input data filenames	Filename of Input File 20
										Attributes - Input data filenames	Filename of Input File 21
										Attributes - Input data filenames	Filename of Input File 22
										Attributes - Input data filenames	Filename of Input File 23
										Attributes - Input data filenames	Filename of Input File 24
										Attributes - Input data filenames	Filename of Input File 25
										Attributes - Input data filenames	Filename of Input File 26
										Attributes - Input data filenames	Filename of Input File 27
										Attributes - Input data filenames	Filename of Input File 28
										Attributes - Input data filenames	Filename of Input File 29
										Attributes - Input data filenames	Filename of Input File 30
										Attributes - Input data filenames	Filename of Input File 31
										Attributes - Input data filenames	Filename of Input File 32
										Attributes - Input data filenames	Filename of Input File 33
										Attributes - Input data filenames	Filename of Input File 34
										Attributes - Input data filenames	Filename of Input File 35
										Attributes - Input data filenames	Filename of Input File 36
										Attributes - Input data filenames	Filename of Input File 37
										Attributes - Input data filenames	Filename of Input File 38
										Attributes - Input data filenames	Filename of Input File 39
										Attributes - Input data filenames	Filename of Input File 40
										Attributes - Input data filenames	Filename of Input File 41
										Attributes - Input data filenames	Filename of Input File 42
										Attributes - Input data filenames	Filename of Input File 43
										Attributes - Input data filenames	Filename of Input File 44
										Attributes - Input data filenames	Filename of Input File 45
										Attributes - Input data filenames	Filename of Input File 46
										Attributes - Input data filenames	Filename of Input File 47
										Attributes - Input data filenames	Filename of Input File 48
										Attributes - Input data filenames	Filename of Input File 49
										Attributes - Input data filenames	Filename of Input File 50
										Attributes - Input data filenames	Filename of Input File 51
										Attributes - Input data filenames	Filename of Input File 52
										Attributes - Input data filenames	Filename of Input File 53
										Attributes - Input data filenames	Filename of Input File 54
										Attributes - Input data filenames	Filename of Input File 55
										Attributes - Input data filenames	Filename of Input File 56
										Attributes - Input data filenames	Filename of Input File 57
										Attributes - Input data filenames	Filename of Input File 58
										Attributes - Input data filenames	Filename of Input File 59
										Attributes - Input data filenames	Filename of Input File 60
										Attributes - Input data filenames	Filename of Input File 61
										Attributes - Input data filenames	Filename of Input File 62
										Attributes - Input data filenames	Filename of Input File 63
										Attributes - Input data filenames	Filename of Input File 64
										Attributes - Input data filenames	Filename of Input File 65
										Attributes - Input data filenames	Filename of Input File 66
										Attributes - Input data filenames	Filename of Input File 67
										Attributes - Input data filenames	Filename of Input File 68
										Attributes - Input data filenames	Filename of Input File 69
										Attributes - Input data filenames	Filename of Input File 70
										Attributes - Input data filenames	Filename of Input File 71
										Attributes - Input data filenames	Filename of Input File 72
										Attributes - Input data filenames	Filename of Input File 73
										Attributes - Input data filenames	Filename of Input File 74
										Attributes - Input data filenames	Filename of Input File 75
										Attributes - Input data filenames	Filename of Input File 76
										Attributes - Input data filenames	Filename of Input File 77
										Attributes - Input data filenames	Filename of Input File 78
										Attributes - Input data filenames	Filename of Input File 79
										Attributes - Input data filenames	Filename of Input File 80
										Attributes - Input data filenames	Filename of Input File 81
										Attributes - Input data filenames	Filename of Input File 82
										Attributes - Input data filenames	Filename of Input File 83
										Attributes - Input data filenames	Filename of Input File 84
										Attributes - Input data filenames	Filename of Input File 85
										Attributes - Input data filenames	Filename of Input File 86
										Attributes - Input data filenames	Filename of Input File 87
										Attributes - Input data filenames	Filename of Input File 88
										Attributes - Input data filenames	Filename of Input File 89
										Attributes - Input data filenames	Filename of Input File 90
										Attributes - Input data filenames	Filename of Input File 91
										Attributes - Input data filenames	Filename of Input File 92
										Attributes - Input data filenames	Filename of Input File 93
										Attributes - Input data filenames	Filename of Input File 94
										Attributes - Input data filenames	Filename of Input File 95
										Attributes - Input data filenames	Filename of Input File 96
										Attributes - Input data filenames	Filename of Input File 97
										Attributes - Input data filenames	Filename of Input File 98
										Attributes - Input data filenames	Filename of Input File 99
										Attributes - Input data filenames	Filename of Input File 100
										Attributes - Input data filenames	Filename of Input File 101
										Attributes - Input data filenames	Filename of Input File 102
										Attributes - Input data filenames	Filename of Input File 103
										Attributes - Input data filenames	Filename of Input File 104
										Attributes - Input data filenames	Filename of Input File 105
										Attributes - Input data filenames	Filename of Input File 106
										Attributes - Input data filenames	Filename of Input File 107
										Attributes - Input data filenames	Filename of Input File 108
										Attributes - Input data filenames	Filename of Input File 109
										Attributes - Input data filenames	Filename of Input File 110
										Attributes - Input data filenames	Filename of Input File 111
										Attributes - Input data filenames	Filename of Input File 112
										Attributes - Input data filenames	Filename of Input File 113
										Attributes - Input data filenames	Filename of Input File 114
										Attributes - Input data filenames	Filename of Input File 115
										Attributes - Input data filenames	Filename of Input File 116
										Attributes - Input data filenames	Filename of Input File 117
										Attributes - Input data filenames	Filename of Input File 118
										Attributes - Input data filenames	Filename of Input File 119
										Attributes - Input data filenames	Filename of Input File 120
										Attributes - Input data filenames	Filename of Input File 121
										Attributes - Input data filenames	Filename of Input File 122
										Attributes - Input data filenames	Filename of Input File 123
										Attributes - Input data filenames	Filename of Input File 124
										Attributes - Input data filenames	Filename of Input File 125
										Attributes - Input data filenames	Filename of Input File 126
										Attributes - Input data filenames	Filename of Input File 127
										Attributes - Input data filenames	Filename of Input File 128
										Attributes - Input data filenames	Filename of Input File 129
										Attributes - Input data filenames	Filename of Input File 130
										Attributes - Input data filenames	Filename of Input File 131
										Attributes - Input data filenames	Filename of Input File 132
										Attributes - Input data filenames	Filename of Input File 133
										Attributes - Input data filenames	Filename of Input File 134
										Attributes - Input data filenames	Filename of Input File 135
										Attributes - Input data filenames	Filename of Input File 136
										Attributes - Input data filenames	Filename of Input File 137
										Attributes - Input data filenames	Filename of Input File 138
										Attributes - Input data filenames	Filename of Input File 139
										Attributes - Input data filenames	Filename of Input File 140
										Attributes - Input data filenames	Filename of Input File 141
										Attributes - Input data filenames	Filename of Input File 142
										Attributes - Input data filenames	Filename of Input File 143
										Attributes - Input data filenames	Filename of Input File 144
										Attributes - Input data filenames	Filename of Input File 145
										Attributes - Input data filenames	Filename of Input File 146
										Attributes - Input data filenames	Filename of Input File 147
										Attributes - Input data filenames	Filename of Input File 148
										Attributes - Input data filenames	Filename of Input File 149
										Attributes - Input data filenames	Filename of Input File 150
										Attributes - Input data filenames	Filename of Input File 151
										Attributes - Input data filenames	Filename of Input File 152
										Attributes - Input data filenames	Filename of Input File 153
										Attributes - Input data filenames	Filename of Input File 154
										Attributes - Input data filenames	Filename of Input File 155
										Attributes - Input data filenames	Filename of Input File 156
										Attributes - Input data filenames	Filename of Input File 157
										Attributes - Input data filenames	Filename of Input File 158
										Attributes - Input data filenames	Filename of Input File 159
										Attributes - Input data filenames	Filename of Input File 160
										Attributes - Input data filenames	Filename of Input File 161
										Attributes - Input data filenames	Filename of Input File 162
										Attributes - Input data filenames	Filename of Input File 163
										Attributes - Input data filenames	Filename of Input File 164
										Attributes - Input data filenames	Filename of Input File 165
										Attributes - Input data filenames	Filename of Input File 166
										Attributes - Input data filenames	Filename of Input File 167
										Attributes - Input data filenames	Filename of Input File 168
										Attributes - Input data filenames	Filename of Input File 169
										Attributes - Input data filenames	Filename of Input File 170
										Attributes - Input data filenames	Filename of Input File 171
										Attributes - Input data filenames	Filename of Input File 172
										Attributes - Input data filenames	Filename of Input File 173
										Attributes - Input data filenames	Filename of Input File 174
										Attributes - Input data filenames	Filename of Input File 175
										Attributes - Input data filenames	Filename of Input File 176
										Attributes - Input data filenames	Filename of Input File 177
										Attributes - Input data filenames	Filename of Input File 178
										Attributes - Input data filenames	Filename of Input File 179
										Attributes - Input data filenames	Filename of Input File 180
										Attributes - Input data filenames	Filename of Input File 181
										Attributes - Input data filenames	Filename of Input File 182
										Attributes - Input data filenames	Filename of Input File 183
										Attributes - Input data filenames	Filename of Input File 184
										Attributes - Input data filenames	Filename of Input File 185
										Attributes - Input data filenames	Filename of Input File 186
										Attributes - Input data filenames	Filename of Input File 187
										Attributes - Input data filenames	Filename of Input File 188
										Attributes - Input data filenames	Filename of Input File 189
										Attributes - Input data filenames	Filename of Input File 190
										Attributes - Input data filenames	Filename of Input File 191
										Attributes - Input data filenames	Filename of Input File 192
										Attributes - Input data filenames	Filename of Input File 193
										Attributes - Input data filenames	Filename of Input File 194
										Attributes - Input data filenames	Filename of Input File 195
										Attributes - Input data filenames	Filename of Input File 196
										Attributes - Input data filenames	Filename of Input File 197
										Attributes - Input data filenames	Filename of Input File 198
										Attributes - Input data filenames	Filename of Input File 199
										Attributes - Input data filenames	Filename of Input File 200

## Sheet: Protein Level Data
Protein Level Data	Unused ProtScore Threshold	Confidence Threshold	Forward	Reverse	Correct	Incorrect	Total	Global FDR	q-value	Fit Unused ProtScore Threshold	Fit Confidence Threshold	Fit Forward	Fit Reverse	Fit Correct	Fit Incorrect	Fit Total	Fit Global FDR	Fit Local FDR
	423.52	1	1	0	1	0	1	0	0	423.52	1	0.999997	2.56111e-06	0.999995	5.12222e-06	1	5.12222e-06	5.12578e-06
	107.03	1	2	0	2	0	2	0	0	107.03	1	1.99999	5.12578e-06	1.99999	1.02516e-05	2	5.12578e-06	5.12934e-06
	77.94	1	3	0	3	0	3	0	0	77.94	1	2.99999	7.69402e-06	2.99998	1.5388e-05	3	5.12935e-06	5.13648e-06
	71.69	1	4	0	4	0	4	0	0	71.69	1	3.99999	1.02658e-05	3.99998	2.05317e-05	4	5.13291e-06	5.14361e-06
	58.38	1	5	0	5	0	5	0	0	58.38	1	4.99999	1.28412e-05	4.99997	2.56824e-05	5	5.13648e-06	5.15076e-06
	45.41	1	6	0	6	0	6	0	0	45.41	1	5.99998	1.54202e-05	5.99997	3.08403e-05	6	5.14005e-06	5.15791e-06
	40.88	1	7	0	7	0	7	0	0	40.88	1	6.99998	1.80027e-05	6.99996	3.60054e-05	7	5.14363e-06	5.16507e-06
	38.27	1	8	0	8	0	8	0	0	38.27	1	7.99998	2.05888e-05	7.99996	4.11776e-05	8	5.14721e-06	5.17224e-06
	37.5	1	9	0	9	0	9	0	0	37.5	1	8.99998	2.31785e-05	8.99995	4.63571e-05	9	5.15078e-06	5.17942e-06
	33.03	1	10	0	10	0	10	0	0	33.03	1	9.99997	2.57718e-05	9.99995	5.15437e-05	10	5.15437e-06	5.1866e-06
	31.51	1	11	0	11	0	11	0	0	31.51	1	11	2.83687e-05	10.9999	5.67374e-05	11	5.15795e-06	5.19379e-06
	28.98	1	12	0	12	0	12	0	0	28.98	1	12	3.09692e-05	11.9999	6.19384e-05	12	5.16154e-06	5.20099e-06
	28.66	1	13	0	13	0	13	0	0	28.66	1	13	3.35733e-05	12.9999	6.71466e-05	13	5.16513e-06	5.20819e-06
	27.92	1	14	0	14	0	14	0	0	27.92	1	14	3.6181e-05	13.9999	7.2362e-05	14	5.16872e-06	5.21541e-06
	26.82	1	15	0	15	0	15	0	0	26.82	1	15	3.87923e-05	14.9999	7.75847e-05	15	5.17231e-06	5.22263e-06
	25.09	1	16	0	16	0	16	0	0	25.09	1	16	4.14073e-05	15.9999	8.28145e-05	16	5.17591e-06	5.22985e-06
	24.59	1	17	0	17	0	17	0	0	24.59	1	17	4.40258e-05	16.9999	8.80516e-05	17	5.17951e-06	5.23709e-06
	24.12	1	18	0	18	0	18	0	0	24.12	1	18	4.6648e-05	17.9999	9.32959e-05	18	5.18311e-06	5.24433e-06
	20.5	1	19	0	19	0	19	0	0	20.5	1	19	4.92738e-05	18.9999	9.85475e-05	19	5.18671e-06	5.25158e-06
	20.05	1	20	0	20	0	20	0	0	20.05	1	19.9999	5.19032e-05	19.9999	0.000103806	20	5.19032e-06	5.25884e-06
	17.42	1	21	0	21	0	21	0	0	17.42	1	20.9999	5.45362e-05	20.9999	0.000109072	21	5.19393e-06	5.26611e-06
	16.76	1	22	0	22	0	22	0	0	16.76	1	21.9999	5.71729e-05	21.9999	0.000114346	22	5.19754e-06	5.27338e-06
	14.72	1	23	0	23	0	23	0	0	14.72	1	22.9999	5.98133e-05	22.9999	0.000119627	23	5.20115e-06	5.28066e-06
	14.38	1	24	0	24	0	24	0	0	14.38	1	23.9999	6.24572e-05	23.9999	0.000124914	24	5.20477e-06	5.28795e-06
	14.3	1	25	0	25	0	25	0	0	14.3	1	24.9999	6.51048e-05	24.9999	0.00013021	25	5.20839e-06	5.29524e-06
	13.78	1	26	0	26	0	26	0	0	13.78	1	25.9999	6.77561e-05	25.9999	0.000135512	26	5.21201e-06	5.30255e-06
	13.27	1	27	0	27	0	27	0	0	13.27	1	26.9999	7.0411e-05	26.9999	0.000140822	27	5.21563e-06	5.30986e-06
	12.79	1	28	0	28	0	28	0	0	12.79	1	27.9999	7.30696e-05	27.9999	0.000146139	28	5.21926e-06	5.31717e-06
	12.07	1	29	0	29	0	29	0	0	12.07	1	28.9999	7.57319e-05	28.9998	0.000151464	29	5.22289e-06	5.3245e-06
	11.37	1	30	0	30	0	30	0	0	11.37	1	29.9999	7.83978e-05	29.9998	0.000156796	30	5.22652e-06	5.33183e-06
	11.12	1	31	0	31	0	31	0	0	11.12	1	30.9999	8.10674e-05	30.9998	0.000162135	31	5.23015e-06	5.33917e-06
	9.65	1	32	0	32	0	32	0	0	9.65	1	31.9999	8.37406e-05	31.9998	0.000167481	32	5.23379e-06	5.34652e-06
	9.07	1	33	0	33	0	33	0	0	9.07	1	32.9999	8.64176e-05	32.9998	0.000172835	33	5.23743e-06	5.35388e-06
	8.68	1	34	0	34	0	34	0	0	8.68	1	33.9999	8.90982e-05	33.9998	0.000178196	34	5.24107e-06	5.36124e-06
	8.65	1	35	0	35	0	35	0	0	8.65	1	34.9999	9.17825e-05	34.9998	0.000183565	35	5.24471e-06	5.36861e-06
	8.25	1	36	0	36	0	36	0	0	8.25	1	35.9999	9.44705e-05	35.9998	0.000188941	36	5.24836e-06	5.37599e-06
	8.22	1	37	0	37	0	37	0	0	8.22	1	36.9999	9.71622e-05	36.9998	0.000194324	37	5.25201e-06	5.38337e-06
	8.12	1	38	0	38	0	38	0	0	8.12	1	37.9999	9.98576e-05	37.9998	0.000199715	38	5.25566e-06	5.39077e-06
	8.08	1	39	0	39	0	39	0	0	8.08	1	38.9999	0.000102557	38.9998	0.000205113	39	5.25932e-06	5.39817e-06
	7.8	1	40	0	40	0	40	0	0	7.8	1	39.9999	0.000105259	39.9998	0.000210519	40	5.26297e-06	5.40557e-06
	7.77	1	41	0	41	0	41	0	0	7.77	1	40.9999	0.000107966	40.9998	0.000215932	41	5.26663e-06	5.41299e-06
	7.63	1	42	0	42	0	42	0	0	7.63	1	41.9999	0.000110676	41.9998	0.000221352	42	5.27029e-06	5.42041e-06
	7.06	1	43	0	43	0	43	0	0	7.06	1	42.9999	0.00011339	42.9998	0.00022678	43	5.27396e-06	5.42784e-06
	6.86	1	44	0	44	0	44	0	0	6.86	1	43.9999	0.000116108	43.9998	0.000232215	44	5.27762e-06	5.43528e-06
	6.55	1	45	0	45	0	45	0	0	6.55	1	44.9999	0.000118829	44.9998	0.000237658	45	5.28129e-06	5.44273e-06
	6.23	0.999999	46	0	46	0	46	0	0	6.23	0.999999	45.9999	0.000121554	45.9998	0.000243108	46	5.28496e-06	5.45018e-06
	5.76	0.999998	47	0	47	0	47	0	0	5.76	0.999998	46.9999	0.000124283	46.9998	0.000248566	47	5.28864e-06	5.45764e-06
	5.65	0.999998	48	0	48	0	48	0	0	5.65	0.999998	47.9999	0.000127016	47.9997	0.000254031	48	5.29231e-06	5.46511e-06
	4.99	0.99999	49	0	49	0	49	0	0	4.99	0.99999	48.9999	0.000129752	48.9997	0.000259504	49	5.29599e-06	5.47258e-06
	4.82	0.999985	50	0	50	0	50	0	0	4.82	0.999985	49.9999	0.000132492	49.9997	0.000264984	50	5.29967e-06	5.48007e-06
	4.57	0.999973	51	0	51	0	51	0	0	4.57	0.999973	50.9999	0.000135236	50.9997	0.000270471	51	5.30336e-06	5.48756e-06
	4.47	0.999966	52	0	52	0	52	0	0	4.47	0.999966	51.9999	0.000137983	51.9997	0.000275966	52	5.30704e-06	5.49506e-06
	4.37	0.999957	53	0	53	0	53	0	0	4.37	0.999957	52.9999	0.000140734	52.9997	0.000281469	53	5.31073e-06	5.50256e-06
	4.23	0.999941	54	0	54	0	54	0	0	4.23	0.999941	53.9999	0.000143489	53.9997	0.000286979	54	5.31443e-06	5.51007e-06
	4.15	0.999929	55	0	55	0	55	0	0	4.15	0.999929	54.9999	0.000146248	54.9997	0.000292497	55	5.31812e-06	5.51759e-06
	4.01	0.999902	56	0	56	0	56	0	0	4.01	0.999902	55.9999	0.000149011	55.9997	0.000298022	56	5.32182e-06	5.52512e-06
	4	0.9999	60	0	60	0	60	0	0	4	0.9999	56.9998	0.000151777	56.9997	0.000303554	57	5.32551e-06	5.54398e-06
	3.4	0.999602	61	0	61	0	61	0	0	4	0.9999	57.9998	0.000154547	57.9997	0.000309095	58	5.32922e-06	5.54398e-06
	2.95	0.998878	62	0	62	0	62	0	0	4	0.9999	58.9998	0.000157321	58.9997	0.000314642	59	5.33292e-06	5.54398e-06
	2.71	0.99805	64	0	64	0	64	0	0	4	0.9999	59.9998	0.000160099	59.9997	0.000320198	60	5.33663e-06	5.54398e-06
	2.65	0.997761	65	0	65	0	65	0	0	3.4	0.999602	60.9998	0.00016288	60.9997	0.00032576	61	5.34034e-06	5.56288e-06
	2.45	0.996452	66	0	66	0	66	0	0	2.95	0.998878	61.9998	0.000165665	61.9997	0.000331331	62	5.34405e-06	5.57045e-06
	2.4	0.996019	67	0	67	0	67	0	0	2.71	0.99805	62.9998	0.000168454	62.9997	0.000336909	63	5.34776e-06	5.58182e-06
	2.39	0.995926	68	0	68	0	68	0	0	2.71	0.99805	63.9998	0.000171247	63.9997	0.000342495	64	5.35148e-06	5.58182e-06
	2.37	0.995734	69	0	69	0	69	0	0	2.65	0.997761	64.9998	0.000174044	64.9997	0.000348088	65	5.3552e-06	5.59321e-06
	2.36	0.995635	70	0	70	0	70	0	0	2.45	0.996452	65.9998	0.000176844	65.9996	0.000353689	66	5.35892e-06	5.60082e-06
	2.29	0.994871	71	0	71	0	71	0	0	2.4	0.996019	66.9998	0.000179649	66.9996	0.000359297	67	5.36264e-06	5.60843e-06
	2.21	0.993834	72	0	72	0	72	0	0	2.39	0.995926	67.9998	0.000182457	67.9996	0.000364913	68	5.36637e-06	5.61605e-06
	2.07	0.991489	73	0	73	0	73	0	0	2.37	0.995734	68.9998	0.000185268	68.9996	0.000370537	69	5.3701e-06	5.62367e-06
	2.02	0.99045	74	0	74	0	74	0	0	2.36	0.995635	69.9998	0.000188084	69.9996	0.000376168	70	5.37383e-06	5.63131e-06
	2.01	0.990228	75	0	75	0	75	0	0	2.29	0.994871	70.9998	0.000190904	70.9996	0.000381807	71	5.37756e-06	5.63895e-06
	2	0.99	90	0	90	0	90	0	0	2.21	0.993834	71.9998	0.000193727	71.9996	0.000387454	72	5.3813e-06	5.6466e-06
	1.71	0.980502	91	0	91	0	91	0	0	2.07	0.991489	72.9998	0.000196554	72.9996	0.000393108	73	5.38504e-06	5.65425e-06
	1.66	0.978122	92	0	92	0	92	0	0	2.02	0.99045	73.9998	0.000199385	73.9996	0.00039877	74	5.38878e-06	5.66191e-06
	1.34	0.954291	93	0	93	0	93	0	0	2.01	0.990228	74.9998	0.00020222	74.9996	0.000404439	75	5.39252e-06	5.66959e-06
	1.24	0.942456	94	0	94	0	94	0	0	2	0.99	75.9998	0.000205058	75.9996	0.000410117	76	5.39627e-06	5.73122e-06
	1.23	0.941116	95	0	95	0	95	0	0	2	0.99	76.9998	0.000207901	76.9996	0.000415802	77	5.40002e-06	5.73122e-06
	1.12	0.924142	96	0	96	0	96	0	0	2	0.99	77.9998	0.000210747	77.9996	0.000421494	78	5.40377e-06	5.73122e-06
	1.1	0.920567	97	0	97	0	97	0	0	2	0.99	78.9998	0.000213597	78.9996	0.000427195	79	5.40753e-06	5.73122e-06
	1.07	0.914886	98	0	98	0	98	0	0	2	0.99	79.9998	0.000216451	79.9996	0.000432903	80	5.41128e-06	5.73122e-06
	1.02	0.904501	99	0	99	0	99	0	0	2	0.99	80.9998	0.000219309	80.9996	0.000438618	81	5.41504e-06	5.73122e-06
	0.94	0.885185	100	0	100	0	100	0	0	2	0.99	81.9998	0.000222171	81.9996	0.000444342	82	5.4188e-06	5.73122e-06
	0.9	0.874107	101	0	101	0	101	0	0	2	0.99	82.9998	0.000225037	82.9995	0.000450073	83	5.42257e-06	5.73122e-06
	0.82	0.848644	102	0	102	0	102	0	0	2	0.99	83.9998	0.000227906	83.9995	0.000455812	84	5.42633e-06	5.73122e-06
	0.75	0.822172	103	0	103	0	103	0	0	2	0.99	84.9998	0.000230779	84.9995	0.000461559	85	5.4301e-06	5.73122e-06
	0.68	0.79107	104	0	104	0	104	0	0	2	0.99	85.9998	0.000233657	85.9995	0.000467313	86	5.43387e-06	5.73122e-06
	0.62	0.760117	105	0	105	0	105	0	0	2	0.99	86.9998	0.000236538	86.9995	0.000473075	87	5.43765e-06	5.73122e-06
	0.53	0.704879	106	0	106	0	106	0	0	2	0.99	87.9998	0.000239423	87.9995	0.000478845	88	5.44143e-06	5.73122e-06
	0.5	0.683772	107	0	107	0	107	0	0	2	0.99	88.9998	0.000242312	88.9995	0.000484623	89	5.4452e-06	5.73122e-06
	0.45	0.645187	107	1	106	2	108	0.0185185	0.0168067	2	0.99	89.9998	0.000245204	89.9995	0.000490409	90	5.44899e-06	5.73122e-06
	0.43	0.628465	108	1	107	2	109	0.0183486	0.0168067	1.71	0.980502	90.9998	0.000248101	90.9995	0.000496202	91	5.45277e-06	5.79334e-06
	0.38	0.583131	109	1	108	2	110	0.0181818	0.0168067	1.66	0.978122	91.9997	0.000251002	91.9995	0.000502003	92	5.45656e-06	5.80114e-06
	0.37	0.57342	110	1	109	2	111	0.018018	0.0168067	1.34	0.954291	92.9997	0.000253906	92.9995	0.000507812	93	5.46035e-06	5.80894e-06
	0.31	0.510221	111	1	110	2	112	0.0178571	0.0168067	1.24	0.942456	93.9997	0.000256814	93.9995	0.000513629	94	5.46414e-06	5.81676e-06
	0.3	0.498813	112	1	111	2	113	0.0176991	0.0168067	1.23	0.941116	94.9997	0.000259727	94.9995	0.000519454	95	5.46793e-06	5.82458e-06
	0.26	0.450459	113	1	112	2	114	0.0175439	0.0168067	1.12	0.924142	95.9997	0.000262643	95.9995	0.000525286	96	5.47173e-06	5.83241e-06
	0.25	0.437659	114	1	113	2	115	0.0173913	0.0168067	1.1	0.920567	96.9997	0.000265563	96.9995	0.000531126	97	5.47553e-06	5.84024e-06
	0.24	0.42456	115	1	114	2	116	0.0172414	0.0168067	1.07	0.914886	97.9997	0.000268487	97.9995	0.000536974	98	5.47933e-06	5.84809e-06
	0.21	0.383405	116	1	115	2	117	0.017094	0.0168067	1.02	0.904501	98.9997	0.000271415	98.9995	0.00054283	99	5.48313e-06	5.85594e-06
	0.2	0.369043	117	1	116	2	118	0.0169492	0.0168067	0.94	0.885185	99.9997	0.000274347	99.9995	0.000548694	100	5.48694e-06	5.8638e-06
	0.19	0.354346	118	1	117	2	119	0.0168067	0.0168067	0.9	0.874107	101	0.000277283	100.999	0.000554566	101	5.49075e-06	5.87166e-06
	0.17	0.323917	118	2	116	4	120	0.0333333	0.0327869	0.82	0.848644	102	0.000280223	101.999	0.000560445	102	5.49456e-06	5.87953e-06
	0.16	0.308169	120	2	118	4	122	0.0327869	0.0327869	0.75	0.822172	103	0.000283166	102.999	0.000566333	103	5.49837e-06	5.88742e-06
	0.15	0.292054	121	3	118	6	124	0.0483871	0.046875	0.68	0.79107	104	0.000286114	103.999	0.000572228	104	5.50219e-06	5.8953e-06
	0.13	0.25869	122	3	119	6	125	0.048	0.046875	0.62	0.760117	105	0.000289066	104.999	0.000578131	105	5.50601e-06	5.9032e-06
	0.12	0.241422	123	3	120	6	126	0.047619	0.046875	0.53	0.704879	106	0.000292029	105.999	0.000584059	106	5.50999e-06	5.91173e-06
	0.1	0.205672	125	3	122	6	128	0.046875	0.046875	0.5	0.683772	106.999	0.00135919	106.997	0.00271838	107	2.54055e-05	7.39183e-05
	0.09	0.187169	127	4	123	8	131	0.0610687	0.0610687	0.45	0.645187	107.92	0.0797122	107.841	0.159424	108	0.00147615	0.184685
	0.08	0.168236	130	6	124	12	136	0.0882353	0.0857143	0.43	0.628465	108.822	0.177862	108.644	0.355723	109	0.00326351	0.196289
	0.06	0.129036	134	6	128	12	140	0.0857143	0.0857143	0.38	0.583131	109.719	0.280603	109.439	0.561207	110	0.00510188	0.205474
	0.05	0.108749	134	7	127	14	141	0.0992908	0.0992908	0.37	0.57342	110.612	0.388057	110.224	0.776114	111	0.00699202	0.214897
										0.31	0.510221	111.5	0.500341	110.999	1.00068	112	0.00893466	0.224559
										0.3	0.498813	112.382	0.617575	111.765	1.23515	113	0.0109305	0.234458
										0.26	0.450459	113.26	0.739877	112.52	1.47975	114	0.0129803	0.244594
										0.25	0.437659	114.133	0.867364	113.265	1.73473	115	0.0150846	0.254965
										0.24	0.42456	115	1.00015	114	2.00031	116	0.017244	0.26557
										0.21	0.383405	115.862	1.13836	114.723	2.27673	117	0.0194592	0.276409
										0.2	0.369043	116.718	1.28211	115.436	2.56421	118	0.0217306	0.287479
										0.19	0.354346	117.568	1.4315	116.137	2.863	119	0.0240588	0.298779
										0.17	0.323917	118.413	1.58666	116.827	3.17332	120	0.0264443	0.310307
										0.16	0.308169	119.252	1.7477	117.505	3.49539	121	0.0288875	0.328023
										0.16	0.308169	120.085	1.91472	118.171	3.82944	122	0.0313889	0.328023
										0.15	0.292054	120.912	2.08785	118.824	4.17569	123	0.0339487	0.352427
										0.15	0.292054	121.733	2.26718	119.466	4.53437	124	0.0365675	0.352427
										0.13	0.25869	122.547	2.45284	120.094	4.90568	125	0.0392455	0.371306
										0.12	0.241422	123.355	2.64493	120.71	5.28985	126	0.041983	0.384164
										0.1	0.205672	124.156	2.84355	121.313	5.6871	127	0.0447803	0.40385
										0.1	0.205672	124.951	3.04881	121.902	6.09762	128	0.0476377	0.40385
										0.09	0.187169	125.739	3.26082	122.478	6.52164	129	0.0505554	0.437707
										0.09	0.187169	126.52	3.47968	123.041	6.95936	130	0.0535335	0.437707
										0.09	0.187169	127.295	3.70549	123.589	7.41098	131	0.0565723	0.437707
										0.08	0.168236	128.062	3.93835	124.123	7.8767	132	0.0596719	0.494513
										0.08	0.168236	128.822	4.17836	124.643	8.35672	133	0.0628325	0.494513
										0.08	0.168236	129.574	4.42562	125.149	8.85124	134	0.066054	0.494513
										0.08	0.168236	130.32	4.68023	125.64	9.36045	135	0.0693367	0.494513
										0.08	0.168236	131.058	4.94227	126.115	9.88455	136	0.0726805	0.494513
										0.06	0.129036	131.788	5.21186	126.576	10.4237	137	0.0760855	1
										0.06	0.129036	132.511	5.48906	127.022	10.9781	138	0.0795516	1
										0.06	0.129036	133.226	5.77399	127.452	11.548	139	0.083079	1
										0.06	0.129036	133.933	6.06672	127.867	12.1334	140	0.0866675	1
										0.05	0.108749	134.633	6.36735	128.265	12.7347	141	0.090317	1

## Sheet: Distinct Peptide Level Data
Distinct Peptide Level Data		Confidence Threshold	Forward	Reverse	Correct	Incorrect	Total	Global FDR	q-value		Fit Confidence Threshold	Fit Forward	Fit Reverse	Fit Correct	Fit Incorrect	Fit Total	Fit Global FDR	Fit Local FDR
		1	285	0	285	0	285	0	0		1	0.999936	6.37205e-05	0.999873	0.000127441	1	0.000127441	0.000127778
		0.9999	362	0	362	0	362	0	0		1	1.99987	0.000127442	1.99975	0.000254885	2	0.000127442	0.000127778
		0.9998	552	0	552	0	552	0	0		1	2.99981	0.000191165	2.99962	0.00038233	3	0.000127443	0.000127778
		0.9997	674	0	674	0	674	0	0		1	3.99975	0.000254889	3.99949	0.000509779	4	0.000127445	0.000127778
		0.9996	712	0	712	0	712	0	0		1	4.99968	0.000318615	4.99936	0.000637229	5	0.000127446	0.000127778
		0.9995	742	0	742	0	742	0	0		1	5.99962	0.000382341	5.99924	0.000764682	6	0.000127447	0.000127778
		0.9994	770	0	770	0	770	0	0		1	6.99955	0.000446069	6.99911	0.000892137	7	0.000127448	0.000127778
		0.9993	796	0	796	0	796	0	0		1	7.99949	0.000509798	7.99898	0.0010196	8	0.000127449	0.000127778
		0.9992	851	0	851	0	851	0	0		1	8.99943	0.000573528	8.99885	0.00114706	9	0.000127451	0.000127778
		0.9991	858	0	858	0	858	0	0		1	9.99936	0.000637259	9.99873	0.00127452	10	0.000127452	0.000127778
		0.999	882	0	882	0	882	0	0		1	10.9993	0.000700991	10.9986	0.00140198	11	0.000127453	0.000127778
		0.9989	887	0	887	0	887	0	0		1	11.9992	0.000764725	11.9985	0.00152945	12	0.000127454	0.000127778
		0.9988	904	0	904	0	904	0	0		1	12.9992	0.00082846	12.9983	0.00165692	13	0.000127455	0.000127778
		0.9987	921	0	921	0	921	0	0		1	13.9991	0.000892196	13.9982	0.00178439	14	0.000127457	0.000127778
		0.9986	938	0	938	0	938	0	0		1	14.999	0.000955933	14.9981	0.00191187	15	0.000127458	0.000127778
		0.9985	947	0	947	0	947	0	0		1	15.999	0.00101967	15.998	0.00203934	16	0.000127459	0.000127778
		0.9984	970	0	970	0	970	0	0		1	16.9989	0.00108341	16.9978	0.00216682	17	0.00012746	0.000127778
		0.9983	982	0	982	0	982	0	0		1	17.9989	0.00114715	17.9977	0.0022943	18	0.000127461	0.000127778
		0.9982	992	0	992	0	992	0	0		1	18.9988	0.00121089	18.9976	0.00242179	19	0.000127462	0.000127778
		0.9981	1003	0	1003	0	1003	0	0		1	19.9987	0.00127464	19.9975	0.00254927	20	0.000127464	0.000127778
		0.998	1015	0	1015	0	1015	0	0		1	20.9987	0.00133838	20.9973	0.00267676	21	0.000127465	0.000127778
		0.9979	1024	0	1024	0	1024	0	0		1	21.9986	0.00140213	21.9972	0.00280425	22	0.000127466	0.000127778
		0.9978	1035	0	1035	0	1035	0	0		1	22.9985	0.00146587	22.9971	0.00293175	23	0.000127467	0.000127778
		0.9977	1042	0	1042	0	1042	0	0		1	23.9985	0.00152962	23.9969	0.00305924	24	0.000127468	0.000127778
		0.9976	1051	0	1051	0	1051	0	0		1	24.9984	0.00159337	24.9968	0.00318674	25	0.00012747	0.000127778
		0.9975	1059	0	1059	0	1059	0	0		1	25.9983	0.00165712	25.9967	0.00331424	26	0.000127471	0.000127778
		0.9974	1071	0	1071	0	1071	0	0		1	26.9983	0.00172087	26.9966	0.00344174	27	0.000127472	0.000127778
		0.9973	1088	0	1088	0	1088	0	0		1	27.9982	0.00178462	27.9964	0.00356925	28	0.000127473	0.000127778
		0.9972	1091	0	1091	0	1091	0	0		1	28.9982	0.00184838	28.9963	0.00369675	29	0.000127474	0.000127778
		0.9971	1095	0	1095	0	1095	0	0		1	29.9981	0.00191213	29.9962	0.00382426	30	0.000127475	0.000127778
		0.997	1096	0	1096	0	1096	0	0		1	30.998	0.00197589	30.996	0.00395178	31	0.000127477	0.000127778
		0.9969	1105	0	1105	0	1105	0	0		1	31.998	0.00203965	31.9959	0.00407929	32	0.000127478	0.000127778
		0.9968	1115	0	1115	0	1115	0	0		1	32.9979	0.0021034	32.9958	0.00420681	33	0.000127479	0.000127778
		0.9967	1121	0	1121	0	1121	0	0		1	33.9978	0.00216716	33.9957	0.00433433	34	0.00012748	0.000127778
		0.9966	1131	0	1131	0	1131	0	0		1	34.9978	0.00223092	34.9955	0.00446185	35	0.000127481	0.000127778
		0.9965	1137	0	1137	0	1137	0	0		1	35.9977	0.00229469	35.9954	0.00458937	36	0.000127483	0.000127778
		0.9964	1144	0	1144	0	1144	0	0		1	36.9976	0.00235845	36.9953	0.0047169	37	0.000127484	0.000127778
		0.9963	1146	0	1146	0	1146	0	0		1	37.9976	0.00242221	37.9952	0.00484443	38	0.000127485	0.000127778
		0.9962	1150	0	1150	0	1150	0	0		1	38.9975	0.00248598	38.995	0.00497196	39	0.000127486	0.000127778
		0.9961	1152	0	1152	0	1152	0	0		1	39.9975	0.00254975	39.9949	0.00509949	40	0.000127487	0.000127778
		0.996	1158	0	1158	0	1158	0	0		1	40.9974	0.00261352	40.9948	0.00522703	41	0.000127489	0.000127778
		0.9959	1175	0	1175	0	1175	0	0		1	41.9973	0.00267728	41.9946	0.00535457	42	0.00012749	0.000127778
		0.9958	1179	0	1179	0	1179	0	0		1	42.9973	0.00274105	42.9945	0.00548211	43	0.000127491	0.000127778
		0.9957	1189	0	1189	0	1189	0	0		1	43.9972	0.00280483	43.9944	0.00560965	44	0.000127492	0.000127778
		0.9956	1196	0	1196	0	1196	0	0		1	44.9971	0.0028686	44.9943	0.0057372	45	0.000127493	0.000127778
		0.9955	1201	0	1201	0	1201	0	0		1	45.9971	0.00293237	45.9941	0.00586475	46	0.000127494	0.000127778
		0.9954	1211	0	1211	0	1211	0	0		1	46.997	0.00299615	46.994	0.0059923	47	0.000127496	0.000127778
		0.9953	1213	0	1213	0	1213	0	0		1	47.9969	0.00305992	47.9939	0.00611985	48	0.000127497	0.000127778
		0.9952	1217	0	1217	0	1217	0	0		1	48.9969	0.0031237	48.9938	0.0062474	49	0.000127498	0.000127778
		0.9951	1221	0	1221	0	1221	0	0		1	49.9968	0.00318748	49.9936	0.00637496	50	0.000127499	0.000127778
		0.995	1225	0	1225	0	1225	0	0		1	50.9967	0.00325126	50.9935	0.00650252	51	0.0001275	0.000127778
		0.9949	1228	0	1228	0	1228	0	0		1	51.9967	0.00331504	51.9934	0.00663008	52	0.000127502	0.000127778
		0.9948	1233	0	1233	0	1233	0	0		1	52.9966	0.00337882	52.9932	0.00675765	53	0.000127503	0.000127778
		0.9947	1235	0	1235	0	1235	0	0		1	53.9966	0.00344261	53.9931	0.00688521	54	0.000127504	0.000127778
		0.9946	1236	0	1236	0	1236	0	0		1	54.9965	0.00350639	54.993	0.00701278	55	0.000127505	0.000127778
		0.9945	1254	0	1254	0	1254	0	0		1	55.9964	0.00357018	55.9929	0.00714036	56	0.000127506	0.000127778
		0.9944	1257	0	1257	0	1257	0	0		1	56.9964	0.00363396	56.9927	0.00726793	57	0.000127508	0.000127778
		0.9943	1260	0	1260	0	1260	0	0		1	57.9963	0.00369775	57.9926	0.00739551	58	0.000127509	0.000127778
		0.9941	1269	0	1269	0	1269	0	0		1	58.9962	0.00376154	58.9925	0.00752308	59	0.00012751	0.000127778
		0.994	1270	0	1270	0	1270	0	0		1	59.9962	0.00382533	59.9923	0.00765067	60	0.000127511	0.000127778
		0.9939	1279	0	1279	0	1279	0	0		1	60.9961	0.00388912	60.9922	0.00777825	61	0.000127512	0.000127778
		0.9938	1281	0	1281	0	1281	0	0		1	61.996	0.00395292	61.9921	0.00790583	62	0.000127513	0.000127778
		0.9937	1282	0	1282	0	1282	0	0		1	62.996	0.00401671	62.992	0.00803342	63	0.000127515	0.000127778
		0.9936	1284	0	1284	0	1284	0	0		1	63.9959	0.00408051	63.9918	0.00816101	64	0.000127516	0.000127778
		0.9935	1286	0	1286	0	1286	0	0		1	64.9959	0.0041443	64.9917	0.00828861	65	0.000127517	0.000127778
		0.9934	1288	0	1288	0	1288	0	0		1	65.9958	0.0042081	65.9916	0.0084162	66	0.000127518	0.000127778
		0.9932	1291	0	1291	0	1291	0	0		1	66.9957	0.0042719	66.9915	0.0085438	67	0.000127519	0.000127778
		0.9931	1295	0	1295	0	1295	0	0		1	67.9957	0.0043357	67.9913	0.0086714	68	0.000127521	0.000127778
		0.9929	1298	0	1298	0	1298	0	0		1	68.9956	0.0043995	68.9912	0.008799	69	0.000127522	0.000127778
		0.9928	1299	0	1299	0	1299	0	0		1	69.9955	0.0044633	69.9911	0.00892661	70	0.000127523	0.000127778
		0.9927	1301	0	1301	0	1301	0	0		1	70.9955	0.00452711	70.9909	0.00905421	71	0.000127524	0.000127778
		0.9926	1312	0	1312	0	1312	0	0		1	71.9954	0.00459091	71.9908	0.00918182	72	0.000127525	0.000127778
		0.9925	1314	0	1314	0	1314	0	0		1	72.9953	0.00465472	72.9907	0.00930944	73	0.000127527	0.000127778
		0.9924	1315	0	1315	0	1315	0	0		1	73.9953	0.00471852	73.9906	0.00943705	74	0.000127528	0.000127778
		0.9923	1317	0	1317	0	1317	0	0		1	74.9952	0.00478233	74.9904	0.00956467	75	0.000127529	0.000127778
		0.9922	1321	0	1321	0	1321	0	0		1	75.9952	0.00484614	75.9903	0.00969229	76	0.00012753	0.000127778
		0.9921	1325	0	1325	0	1325	0	0		1	76.9951	0.00490995	76.9902	0.00981991	77	0.000127531	0.000127778
		0.992	1330	0	1330	0	1330	0	0		1	77.995	0.00497377	77.9901	0.00994753	78	0.000127532	0.000127778
		0.9919	1331	0	1331	0	1331	0	0		1	78.995	0.00503758	78.9899	0.0100752	79	0.000127534	0.000127778
		0.9918	1341	0	1341	0	1341	0	0		1	79.9949	0.00510139	79.9898	0.0102028	80	0.000127535	0.000127778
		0.9917	1342	0	1342	0	1342	0	0		1	80.9948	0.00516521	80.9897	0.0103304	81	0.000127536	0.000127778
		0.9916	1343	0	1343	0	1343	0	0		1	81.9948	0.00522903	81.9895	0.0104581	82	0.000127537	0.000127778
		0.9914	1349	0	1349	0	1349	0	0		1	82.9947	0.00529284	82.9894	0.0105857	83	0.000127538	0.000127778
		0.9912	1350	0	1350	0	1350	0	0		1	83.9946	0.00535666	83.9893	0.0107133	84	0.00012754	0.000127778
		0.991	1356	0	1356	0	1356	0	0		1	84.9946	0.00542048	84.9892	0.010841	85	0.000127541	0.000127778
		0.9909	1357	0	1357	0	1357	0	0		1	85.9945	0.0054843	85.989	0.0109686	86	0.000127542	0.000127778
		0.9908	1358	0	1358	0	1358	0	0		1	86.9945	0.00554813	86.9889	0.0110963	87	0.000127543	0.000127778
		0.9907	1359	0	1359	0	1359	0	0		1	87.9944	0.00561195	87.9888	0.0112239	88	0.000127544	0.000127778
		0.9906	1364	0	1364	0	1364	0	0		1	88.9943	0.00567578	88.9886	0.0113516	89	0.000127546	0.000127778
		0.9905	1365	0	1365	0	1365	0	0		1	89.9943	0.0057396	89.9885	0.0114792	90	0.000127547	0.000127778
		0.9904	1366	0	1366	0	1366	0	0		1	90.9942	0.00580343	90.9884	0.0116069	91	0.000127548	0.000127778
		0.9902	1370	0	1370	0	1370	0	0		1	91.9941	0.00586726	91.9883	0.0117345	92	0.000127549	0.000127778
		0.99	1376	0	1376	0	1376	0	0		1	92.9941	0.00593109	92.9881	0.0118622	93	0.00012755	0.000127778
		0.9899	1377	0	1377	0	1377	0	0		1	93.994	0.00599492	93.988	0.0119898	94	0.000127551	0.000127778
		0.9898	1380	0	1380	0	1380	0	0		1	94.9939	0.00605875	94.9879	0.0121175	95	0.000127553	0.000127778
		0.9897	1381	0	1381	0	1381	0	0		1	95.9939	0.00612258	95.9878	0.0122452	96	0.000127554	0.000127778
		0.9895	1382	0	1382	0	1382	0	0		1	96.9938	0.00618642	96.9876	0.0123728	97	0.000127555	0.000127778
		0.9894	1384	0	1384	0	1384	0	0		1	97.9937	0.00625025	97.9875	0.0125005	98	0.000127556	0.000127778
		0.9892	1385	0	1385	0	1385	0	0		1	98.9937	0.00631409	98.9874	0.0126282	99	0.000127557	0.000127778
		0.9891	1387	0	1387	0	1387	0	0		1	99.9936	0.00637793	99.9872	0.0127559	100	0.000127559	0.000127778
		0.989	1388	0	1388	0	1388	0	0		1	100.994	0.00644177	100.987	0.0128835	101	0.00012756	0.000127778
		0.9888	1389	0	1389	0	1389	0	0		1	101.993	0.00650561	101.987	0.0130112	102	0.000127561	0.000127778
		0.9887	1393	0	1393	0	1393	0	0		1	102.993	0.00656945	102.987	0.0131389	103	0.000127562	0.000127778
		0.9885	1397	0	1397	0	1397	0	0		1	103.993	0.00663329	103.987	0.0132666	104	0.000127563	0.000127778
		0.9883	1414	0	1414	0	1414	0	0		1	104.993	0.00669714	104.987	0.0133943	105	0.000127565	0.000127778
		0.9882	1415	0	1415	0	1415	0	0		1	105.993	0.00676098	105.986	0.013522	106	0.000127566	0.000127778
		0.988	1416	0	1416	0	1416	0	0		1	106.993	0.00682483	106.986	0.0136497	107	0.000127567	0.000127778
		0.9879	1421	0	1421	0	1421	0	0		1	107.993	0.00688868	107.986	0.0137774	108	0.000127568	0.000127778
		0.9876	1423	0	1423	0	1423	0	0		1	108.993	0.00695252	108.986	0.013905	109	0.000127569	0.000127778
		0.9875	1424	0	1424	0	1424	0	0		1	109.993	0.00701637	109.986	0.0140327	110	0.00012757	0.000127778
		0.9874	1427	0	1427	0	1427	0	0		1	110.993	0.00708023	110.986	0.0141605	111	0.000127572	0.000127778
		0.9872	1441	0	1441	0	1441	0	0		1	111.993	0.00714408	111.986	0.0142882	112	0.000127573	0.000127778
		0.987	1442	0	1442	0	1442	0	0		1	112.993	0.00720793	112.986	0.0144159	113	0.000127574	0.000127778
		0.9869	1444	0	1444	0	1444	0	0		1	113.993	0.00727179	113.985	0.0145436	114	0.000127575	0.000127778
		0.9866	1445	0	1445	0	1445	0	0		1	114.993	0.00733564	114.985	0.0146713	115	0.000127576	0.000127778
		0.9865	1446	0	1446	0	1446	0	0		1	115.993	0.0073995	115.985	0.014799	116	0.000127578	0.000127778
		0.9863	1447	0	1447	0	1447	0	0		1	116.993	0.00746336	116.985	0.0149267	117	0.000127579	0.000127778
		0.9862	1448	0	1448	0	1448	0	0		1	117.992	0.00752722	117.985	0.0150544	118	0.00012758	0.000127778
		0.9859	1450	0	1450	0	1450	0	0		1	118.992	0.00759108	118.985	0.0151822	119	0.000127581	0.000127778
		0.9857	1451	0	1451	0	1451	0	0		1	119.992	0.00765494	119.985	0.0153099	120	0.000127582	0.000127778
		0.9854	1452	0	1452	0	1452	0	0		1	120.992	0.0077188	120.985	0.0154376	121	0.000127584	0.000127778
		0.9853	1453	0	1453	0	1453	0	0		1	121.992	0.00778267	121.984	0.0155653	122	0.000127585	0.000127778
		0.9852	1454	0	1454	0	1454	0	0		1	122.992	0.00784653	122.984	0.0156931	123	0.000127586	0.000127778
		0.985	1459	0	1459	0	1459	0	0		1	123.992	0.0079104	123.984	0.0158208	124	0.000127587	0.000127778
		0.9847	1460	0	1460	0	1460	0	0		1	124.992	0.00797427	124.984	0.0159485	125	0.000127588	0.000127778
		0.9846	1461	0	1461	0	1461	0	0		1	125.992	0.00803813	125.984	0.0160763	126	0.000127589	0.000127778
		0.9844	1462	0	1462	0	1462	0	0		1	126.992	0.008102	126.984	0.016204	127	0.000127591	0.000127778
		0.9842	1466	0	1466	0	1466	0	0		1	127.992	0.00816588	127.984	0.0163318	128	0.000127592	0.000127778
		0.984	1472	0	1472	0	1472	0	0		1	128.992	0.00822975	128.984	0.0164595	129	0.000127593	0.000127778
		0.9838	1473	0	1473	0	1473	0	0		1	129.992	0.00829362	129.983	0.0165872	130	0.000127594	0.000127778
		0.9837	1474	0	1474	0	1474	0	0		1	130.992	0.0083575	130.983	0.016715	131	0.000127595	0.000127778
		0.9835	1476	0	1476	0	1476	0	0		1	131.992	0.00842137	131.983	0.0168427	132	0.000127597	0.000127778
		0.9833	1478	0	1478	0	1478	0	0		1	132.992	0.00848525	132.983	0.0169705	133	0.000127598	0.000127778
		0.9829	1480	0	1480	0	1480	0	0		1	133.991	0.00854913	133.983	0.0170983	134	0.000127599	0.000127778
		0.9826	1484	0	1484	0	1484	0	0		1	134.991	0.00861301	134.983	0.017226	135	0.0001276	0.000127778
		0.9822	1486	0	1486	0	1486	0	0		1	135.991	0.00867689	135.983	0.0173538	136	0.000127601	0.000127778
		0.982	1487	0	1487	0	1487	0	0		1	136.991	0.00874077	136.983	0.0174815	137	0.000127603	0.000127778
		0.9819	1489	0	1489	0	1489	0	0		1	137.991	0.00880465	137.982	0.0176093	138	0.000127604	0.000127778
		0.9818	1493	0	1493	0	1493	0	0		1	138.991	0.00886854	138.982	0.0177371	139	0.000127605	0.000127778
		0.9814	1494	0	1494	0	1494	0	0		1	139.991	0.00893242	139.982	0.0178648	140	0.000127606	0.000127778
		0.9812	1497	0	1497	0	1497	0	0		1	140.991	0.00899631	140.982	0.0179926	141	0.000127607	0.000127778
		0.9811	1498	0	1498	0	1498	0	0		1	141.991	0.0090602	141.982	0.0181204	142	0.000127608	0.000127778
		0.981	1499	1	1498	2	1500	0.00133333	0.00124688		1	142.991	0.00912409	142.982	0.0182482	143	0.00012761	0.000127778
		0.9806	1501	1	1500	2	1502	0.00133156	0.00124688		1	143.991	0.00918798	143.982	0.018376	144	0.000127611	0.000127778
		0.9805	1512	1	1511	2	1513	0.00132188	0.00124688		1	144.991	0.00925187	144.981	0.0185037	145	0.000127612	0.000127778
		0.9803	1515	1	1514	2	1516	0.00131926	0.00124688		1	145.991	0.00931576	145.981	0.0186315	146	0.000127613	0.000127778
		0.9801	1516	1	1515	2	1517	0.00131839	0.00124688		1	146.991	0.00937966	146.981	0.0187593	147	0.000127614	0.000127778
		0.98	1517	1	1516	2	1518	0.00131752	0.00124688		1	147.991	0.00944355	147.981	0.0188871	148	0.000127616	0.000127778
		0.9799	1519	1	1518	2	1520	0.00131579	0.00124688		1	148.99	0.00950745	148.981	0.0190149	149	0.000127617	0.000127778
		0.9797	1520	1	1519	2	1521	0.00131492	0.00124688		1	149.99	0.00957135	149.981	0.0191427	150	0.000127618	0.000127778
		0.9796	1521	1	1520	2	1522	0.00131406	0.00124688		1	150.99	0.00963524	150.981	0.0192705	151	0.000127619	0.000127778
		0.9794	1522	1	1521	2	1523	0.0013132	0.00124688		1	151.99	0.00969914	151.981	0.0193983	152	0.00012762	0.000127778
		0.9789	1523	1	1522	2	1524	0.00131234	0.00124688		1	152.99	0.00976305	152.98	0.0195261	153	0.000127622	0.000127778
		0.9788	1524	1	1523	2	1525	0.00131148	0.00124688		1	153.99	0.00982695	153.98	0.0196539	154	0.000127623	0.000127778
		0.9785	1527	1	1526	2	1528	0.0013089	0.00124688		1	154.99	0.00989085	154.98	0.0197817	155	0.000127624	0.000127778
		0.9784	1532	1	1531	2	1533	0.00130463	0.00124688		1	155.99	0.00995476	155.98	0.0199095	156	0.000127625	0.000127778
		0.9783	1533	1	1532	2	1534	0.00130378	0.00124688		1	156.99	0.0100187	156.98	0.0200373	157	0.000127626	0.000127778
		0.9779	1534	1	1533	2	1535	0.00130293	0.00124688		1	157.99	0.0100826	157.98	0.0201651	158	0.000127627	0.000127778
		0.9778	1535	1	1534	2	1536	0.00130208	0.00124688		1	158.99	0.0101465	158.98	0.020293	159	0.000127629	0.000127778
		0.9777	1536	1	1535	2	1537	0.00130124	0.00124688		1	159.99	0.0102104	159.98	0.0204208	160	0.00012763	0.000127778
		0.9776	1537	1	1536	2	1538	0.00130039	0.00124688		1	160.99	0.0102743	160.979	0.0205486	161	0.000127631	0.000127778
		0.9774	1538	1	1537	2	1539	0.00129955	0.00124688		1	161.99	0.0103382	161.979	0.0206764	162	0.000127632	0.000127778
		0.9769	1539	1	1538	2	1540	0.0012987	0.00124688		1	162.99	0.0104021	162.979	0.0208042	163	0.000127633	0.000127778
		0.9765	1540	1	1539	2	1541	0.00129786	0.00124688		1	163.99	0.010466	163.979	0.0209321	164	0.000127635	0.000127778
		0.9764	1542	1	1541	2	1543	0.00129618	0.00124688		1	164.989	0.01053	164.979	0.0210599	165	0.000127636	0.000127778
		0.9762	1543	1	1542	2	1544	0.00129534	0.00124688		1	165.989	0.0105939	165.979	0.0211877	166	0.000127637	0.000127778
		0.976	1544	1	1543	2	1545	0.0012945	0.00124688		1	166.989	0.0106578	166.979	0.0213156	167	0.000127638	0.000127778
		0.9758	1545	1	1544	2	1546	0.00129366	0.00124688		1	167.989	0.0107217	167.979	0.0214434	168	0.000127639	0.000127778
		0.9755	1552	1	1551	2	1553	0.00128783	0.00124688		1	168.989	0.0107856	168.978	0.0215712	169	0.000127641	0.000127778
		0.9753	1553	1	1552	2	1554	0.001287	0.00124688		1	169.989	0.0108495	169.978	0.0216991	170	0.000127642	0.000127778
		0.9748	1554	1	1553	2	1555	0.00128617	0.00124688		1	170.989	0.0109135	170.978	0.0218269	171	0.000127643	0.000127778
		0.9746	1559	1	1558	2	1560	0.00128205	0.00124688		1	171.989	0.0109774	171.978	0.0219548	172	0.000127644	0.000127778
		0.9742	1560	1	1559	2	1561	0.00128123	0.00124688		1	172.989	0.0110413	172.978	0.0220826	173	0.000127645	0.000127778
		0.9739	1564	1	1563	2	1565	0.00127796	0.00124688		1	173.989	0.0111052	173.978	0.0222105	174	0.000127646	0.000127778
		0.9738	1568	1	1567	2	1569	0.0012747	0.00124688		1	174.989	0.0111692	174.978	0.0223383	175	0.000127648	0.000127778
		0.9736	1569	1	1568	2	1570	0.00127389	0.00124688		1	175.989	0.0112331	175.978	0.0224662	176	0.000127649	0.000127778
		0.9733	1570	1	1569	2	1571	0.00127307	0.00124688		1	176.989	0.011297	176.977	0.0225941	177	0.00012765	0.000127778
		0.9731	1571	1	1570	2	1572	0.00127226	0.00124688		1	177.989	0.011361	177.977	0.0227219	178	0.000127651	0.000127778
		0.9729	1572	1	1571	2	1573	0.00127146	0.00124688		1	178.989	0.0114249	178.977	0.0228498	179	0.000127652	0.000127778
		0.9725	1574	1	1573	2	1575	0.00126984	0.00124688		1	179.989	0.0114888	179.977	0.0229776	180	0.000127654	0.000127778
		0.9718	1576	1	1575	2	1577	0.00126823	0.00124688		1	180.988	0.0115528	180.977	0.0231055	181	0.000127655	0.000127778
		0.9717	1577	1	1576	2	1578	0.00126743	0.00124688		1	181.988	0.0116167	181.977	0.0232334	182	0.000127656	0.000127778
		0.9712	1579	1	1578	2	1580	0.00126582	0.00124688		1	182.988	0.0116806	182.977	0.0233613	183	0.000127657	0.000127778
		0.971	1580	1	1579	2	1581	0.00126502	0.00124688		1	183.988	0.0117446	183.977	0.0234891	184	0.000127658	0.000127778
		0.9708	1581	1	1580	2	1582	0.00126422	0.00124688		1	184.988	0.0118085	184.976	0.023617	185	0.00012766	0.000127778
		0.9704	1582	1	1581	2	1583	0.00126342	0.00124688		1	185.988	0.0118724	185.976	0.0237449	186	0.000127661	0.000127778
		0.9703	1584	1	1583	2	1585	0.00126183	0.00124688		1	186.988	0.0119364	186.976	0.0238728	187	0.000127662	0.000127778
		0.97	1586	1	1585	2	1587	0.00126024	0.00124688		1	187.988	0.0120003	187.976	0.0240007	188	0.000127663	0.000127778
		0.9699	1587	1	1586	2	1588	0.00125945	0.00124688		1	188.988	0.0120643	188.976	0.0241286	189	0.000127664	0.000127778
		0.9695	1596	1	1595	2	1597	0.00125235	0.00124688		1	189.988	0.0121282	189.976	0.0242564	190	0.000127665	0.000127778
		0.9693	1597	1	1596	2	1598	0.00125156	0.00124688		1	190.988	0.0121922	190.976	0.0243843	191	0.000127667	0.000127778
		0.9692	1598	1	1597	2	1599	0.00125078	0.00124688		1	191.988	0.0122561	191.975	0.0245122	192	0.000127668	0.000127778
		0.9687	1599	1	1598	2	1600	0.00125	0.00124688		1	192.988	0.0123201	192.975	0.0246401	193	0.000127669	0.000127778
		0.9686	1600	1	1599	2	1601	0.00124922	0.00124688		1	193.988	0.012384	193.975	0.024768	194	0.00012767	0.000127778
		0.9683	1603	1	1602	2	1604	0.00124688	0.00124688		1	194.988	0.012448	194.975	0.0248959	195	0.000127671	0.000127778
		0.9681	1603	2	1601	4	1605	0.00249221	0.00232693		1	195.987	0.0125119	195.975	0.0250238	196	0.000127673	0.000127778
		0.9679	1607	2	1605	4	1609	0.00248602	0.00232693		1	196.987	0.0125759	196.975	0.0251517	197	0.000127674	0.000127778
		0.9672	1608	2	1606	4	1610	0.00248447	0.00232693		1	197.987	0.0126398	197.975	0.0252796	198	0.000127675	0.000127778
		0.9668	1609	2	1607	4	1611	0.00248293	0.00232693		1	198.987	0.0127038	198.975	0.0254076	199	0.000127676	0.000127778
		0.9667	1611	2	1609	4	1613	0.00247985	0.00232693		1	199.987	0.0127677	199.974	0.0255355	200	0.000127677	0.000127778
		0.9666	1612	2	1610	4	1614	0.00247831	0.00232693		1	200.987	0.0128317	200.974	0.0256634	201	0.000127679	0.000127778
		0.9665	1618	2	1616	4	1620	0.00246914	0.00232693		1	201.987	0.0128957	201.974	0.0257913	202	0.00012768	0.000127778
		0.9661	1619	2	1617	4	1621	0.00246761	0.00232693		1	202.987	0.0129596	202.974	0.0259192	203	0.000127681	0.000127778
		0.9657	1620	2	1618	4	1622	0.00246609	0.00232693		1	203.987	0.0130236	203.974	0.0260472	204	0.000127682	0.000127778
		0.9652	1628	2	1626	4	1630	0.00245399	0.00232693		1	204.987	0.0130875	204.974	0.0261751	205	0.000127683	0.000127778
		0.9643	1629	2	1627	4	1631	0.00245248	0.00232693		1	205.987	0.0131515	205.974	0.026303	206	0.000127685	0.000127778
		0.9642	1630	2	1628	4	1632	0.00245098	0.00232693		1	206.987	0.0132155	206.974	0.0264309	207	0.000127686	0.000127778
		0.9634	1632	2	1630	4	1634	0.00244798	0.00232693		1	207.987	0.0132794	207.973	0.0265589	208	0.000127687	0.000127778
		0.9633	1634	2	1632	4	1636	0.00244499	0.00232693		1	208.987	0.0133434	208.973	0.0266868	209	0.000127688	0.000127778
		0.9626	1635	2	1633	4	1637	0.00244349	0.00232693		1	209.987	0.0134074	209.973	0.0268147	210	0.000127689	0.000127778
		0.9624	1636	2	1634	4	1638	0.002442	0.00232693		1	210.987	0.0134713	210.973	0.0269427	211	0.00012769	0.000127778
		0.9619	1637	2	1635	4	1639	0.00244051	0.00232693		1	211.986	0.0135353	211.973	0.0270706	212	0.000127692	0.000127778
		0.9617	1641	2	1639	4	1643	0.00243457	0.00232693		1	212.986	0.0135993	212.973	0.0271986	213	0.000127693	0.000127778
		0.9616	1648	2	1646	4	1650	0.00242424	0.00232693		1	213.986	0.0136633	213.973	0.0273265	214	0.000127694	0.000127778
		0.9614	1649	2	1647	4	1651	0.00242277	0.00232693		1	214.986	0.0137272	214.973	0.0274545	215	0.000127695	0.000127778
		0.9609	1650	2	1648	4	1652	0.00242131	0.00232693		1	215.986	0.0137912	215.972	0.0275824	216	0.000127696	0.000127778
		0.9605	1651	2	1649	4	1653	0.00241984	0.00232693		1	216.986	0.0138552	216.972	0.0277104	217	0.000127698	0.000127778
		0.9604	1652	2	1650	4	1654	0.00241838	0.00232693		1	217.986	0.0139192	217.972	0.0278383	218	0.000127699	0.000127778
		0.96	1656	2	1654	4	1658	0.00241255	0.00232693		1	218.986	0.0139831	218.972	0.0279663	219	0.0001277	0.000127778
		0.9594	1661	2	1659	4	1663	0.00240529	0.00232693		1	219.986	0.0140471	219.972	0.0280943	220	0.000127701	0.000127778
		0.9591	1662	2	1660	4	1664	0.00240385	0.00232693		1	220.986	0.0141111	220.972	0.0282222	221	0.000127702	0.000127778
		0.9584	1663	2	1661	4	1665	0.0024024	0.00232693		1	221.986	0.0141751	221.972	0.0283502	222	0.000127704	0.000127778
		0.9583	1664	2	1662	4	1666	0.00240096	0.00232693		1	222.986	0.0142391	222.972	0.0284782	223	0.000127705	0.000127778
		0.9577	1665	2	1663	4	1667	0.00239952	0.00232693		1	223.986	0.0143031	223.971	0.0286061	224	0.000127706	0.000127778
		0.9573	1666	2	1664	4	1668	0.00239808	0.00232693		1	224.986	0.0143671	224.971	0.0287341	225	0.000127707	0.000127778
		0.9563	1669	2	1667	4	1671	0.00239378	0.00232693		1	225.986	0.014431	225.971	0.0288621	226	0.000127708	0.000127778
		0.9561	1670	2	1668	4	1672	0.00239234	0.00232693		1	226.986	0.014495	226.971	0.0289901	227	0.00012771	0.000127778
		0.9554	1671	2	1669	4	1673	0.00239091	0.00232693		1	227.985	0.014559	227.971	0.029118	228	0.000127711	0.000127778
		0.955	1690	2	1688	4	1692	0.00236407	0.00232693		1	228.985	0.014623	228.971	0.029246	229	0.000127712	0.000127778
		0.9545	1691	2	1689	4	1693	0.00236267	0.00232693		1	229.985	0.014687	229.971	0.029374	230	0.000127713	0.000127778
		0.9538	1692	2	1690	4	1694	0.00236128	0.00232693		1	230.985	0.014751	230.97	0.029502	231	0.000127714	0.000127778
		0.9535	1694	2	1692	4	1696	0.00235849	0.00232693		1	231.985	0.014815	231.97	0.02963	232	0.000127715	0.000127778
		0.9534	1695	2	1693	4	1697	0.0023571	0.00232693		1	232.985	0.014879	232.97	0.029758	233	0.000127717	0.000127778
		0.9533	1696	2	1694	4	1698	0.00235571	0.00232693		1	233.985	0.014943	233.97	0.029886	234	0.000127718	0.000127778
		0.9526	1697	2	1695	4	1699	0.00235433	0.00232693		1	234.985	0.015007	234.97	0.030014	235	0.000127719	0.000127778
		0.9523	1698	2	1696	4	1700	0.00235294	0.00232693		1	235.985	0.015071	235.97	0.030142	236	0.00012772	0.000127778
		0.9514	1699	2	1697	4	1701	0.00235156	0.00232693		1	236.985	0.015135	236.97	0.03027	237	0.000127721	0.000127778
		0.9513	1700	2	1698	4	1702	0.00235018	0.00232693		1	237.985	0.015199	237.97	0.030398	238	0.000127723	0.000127778
		0.9502	1704	2	1702	4	1706	0.00234467	0.00232693		1	238.985	0.015263	238.969	0.030526	239	0.000127724	0.000127778
		0.9501	1707	2	1705	4	1709	0.00234055	0.00232693		1	239.985	0.015327	239.969	0.030654	240	0.000127725	0.000127778
		0.9492	1709	2	1707	4	1711	0.00233781	0.00232693		1	240.985	0.015391	240.969	0.030782	241	0.000127726	0.000127778
		0.9491	1710	2	1708	4	1712	0.00233645	0.00232693		1	241.985	0.015455	241.969	0.03091	242	0.000127727	0.000127778
		0.9489	1711	2	1709	4	1713	0.00233508	0.00232693		1	242.984	0.015519	242.969	0.0310381	243	0.000127729	0.000127778
		0.9488	1712	2	1710	4	1714	0.00233372	0.00232693		1	243.984	0.015583	243.969	0.0311661	244	0.00012773	0.000127778
		0.9479	1717	2	1715	4	1719	0.00232693	0.00232693		1	244.984	0.0156471	244.969	0.0312941	245	0.000127731	0.000127778
		0.9468	1717	3	1714	6	1720	0.00348837	0.0031679		1	245.984	0.0157111	245.969	0.0314221	246	0.000127732	0.000127778
		0.9462	1718	3	1715	6	1721	0.00348635	0.0031679		1	246.984	0.0157751	246.968	0.0315502	247	0.000127733	0.000127778
		0.9456	1720	3	1717	6	1723	0.0034823	0.0031679		1	247.984	0.0158391	247.968	0.0316782	248	0.000127735	0.000127778
		0.9455	1721	3	1718	6	1724	0.00348028	0.0031679		1	248.984	0.0159031	248.968	0.0318062	249	0.000127736	0.000127778
		0.9448	1726	3	1723	6	1729	0.00347021	0.0031679		1	249.984	0.0159671	249.968	0.0319343	250	0.000127737	0.000127778
		0.9444	1727	3	1724	6	1730	0.00346821	0.0031679		1	250.984	0.0160312	250.968	0.0320623	251	0.000127738	0.000127778
		0.9439	1728	3	1725	6	1731	0.0034662	0.0031679		1	251.984	0.0160952	251.968	0.0321904	252	0.00012774	0.000127778
		0.9434	1729	3	1726	6	1732	0.0034642	0.0031679		1	252.984	0.0161592	252.968	0.0323184	253	0.000127741	0.000127778
		0.943	1736	3	1733	6	1739	0.00345026	0.0031679		1	253.984	0.0162232	253.968	0.0324465	254	0.000127742	0.000127778
		0.9419	1740	3	1737	6	1743	0.00344234	0.0031679		1	254.984	0.0162873	254.967	0.0325745	255	0.000127743	0.000127778
		0.9404	1742	3	1739	6	1745	0.0034384	0.0031679		1	255.984	0.0163513	255.967	0.0327026	256	0.000127744	0.000127778
		0.94	1750	3	1747	6	1753	0.0034227	0.0031679		1	256.984	0.0164153	256.967	0.0328306	257	0.000127746	0.000127778
		0.9392	1751	3	1748	6	1754	0.00342075	0.0031679		1	257.984	0.0164793	257.967	0.0329587	258	0.000127747	0.000127778
		0.9389	1756	3	1753	6	1759	0.00341103	0.0031679		1	258.983	0.0165434	258.967	0.0330868	259	0.000127748	0.000127778
		0.9384	1757	3	1754	6	1760	0.00340909	0.0031679		1	259.983	0.0166074	259.967	0.0332148	260	0.000127749	0.000127778
		0.9374	1758	3	1755	6	1761	0.00340716	0.0031679		1	260.983	0.0166714	260.967	0.0333429	261	0.000127751	0.000127778
		0.9365	1759	3	1756	6	1762	0.00340522	0.0031679		1	261.983	0.0167355	261.967	0.033471	262	0.000127752	0.000127778
		0.9351	1760	3	1757	6	1763	0.00340329	0.0031679		1	262.983	0.0167995	262.966	0.033599	263	0.000127753	0.000127778
		0.9347	1762	3	1759	6	1765	0.00339943	0.0031679		1	263.983	0.0168636	263.966	0.0337271	264	0.000127754	0.000127778
		0.9341	1763	3	1760	6	1766	0.00339751	0.0031679		1	264.983	0.0169276	264.966	0.0338552	265	0.000127755	0.000127778
		0.9336	1764	3	1761	6	1767	0.00339559	0.0031679		1	265.983	0.0169916	265.966	0.0339833	266	0.000127757	0.000127778
		0.9334	1765	3	1762	6	1768	0.00339367	0.0031679		1	266.983	0.0170557	266.966	0.0341114	267	0.000127758	0.000127778
		0.9325	1766	3	1763	6	1769	0.00339175	0.0031679		1	267.983	0.0171197	267.966	0.0342395	268	0.000127759	0.000127778
		0.9324	1767	3	1764	6	1770	0.00338983	0.0031679		1	268.983	0.0171838	268.966	0.0343676	269	0.00012776	0.000127778
		0.9323	1777	3	1774	6	1780	0.00337079	0.0031679		1	269.983	0.0172478	269.966	0.0344957	270	0.000127762	0.000127778
		0.9322	1778	3	1775	6	1781	0.00336889	0.0031679		1	270.983	0.0173119	270.965	0.0346238	271	0.000127763	0.000127778
		0.9317	1780	3	1777	6	1783	0.00336511	0.0031679		1	271.983	0.0173759	271.965	0.0347519	272	0.000127764	0.000127778
		0.9308	1781	3	1778	6	1784	0.00336323	0.0031679		1	272.983	0.01744	272.965	0.03488	273	0.000127766	0.000127778
		0.9307	1782	3	1779	6	1785	0.00336134	0.0031679		1	273.982	0.017504	273.965	0.0350081	274	0.000127767	0.000127778
		0.9291	1796	3	1793	6	1799	0.00333519	0.0031679		1	274.982	0.0175681	274.965	0.0351362	275	0.000127768	0.000127778
		0.929	1798	3	1795	6	1801	0.00333148	0.0031679		1	275.982	0.0176322	275.965	0.0352643	276	0.000127769	0.000127778
		0.9286	1799	3	1796	6	1802	0.00332963	0.0031679		1	276.982	0.0176962	276.965	0.0353925	277	0.000127771	0.000127778
		0.9275	1800	3	1797	6	1803	0.00332779	0.0031679		1	277.982	0.0177603	277.964	0.0355206	278	0.000127772	0.000127778
		0.9272	1801	3	1798	6	1804	0.00332594	0.0031679		1	278.982	0.0178244	278.964	0.0356487	279	0.000127773	0.000127778
		0.9259	1805	3	1802	6	1808	0.00331858	0.0031679		1	279.982	0.0178884	279.964	0.0357769	280	0.000127774	0.000127778
		0.925	1806	3	1803	6	1809	0.00331675	0.0031679		1	280.982	0.0179525	280.964	0.035905	281	0.000127776	0.000127778
		0.9243	1807	3	1804	6	1810	0.00331492	0.0031679		1	281.982	0.0180166	281.964	0.0360331	282	0.000127777	0.000127778
		0.9235	1808	3	1805	6	1811	0.00331309	0.0031679		1	282.982	0.0180806	282.964	0.0361613	283	0.000127778	0.000127778
		0.9229	1809	3	1806	6	1812	0.00331126	0.0031679		1	283.982	0.0181447	283.964	0.0362894	284	0.00012778	0.000127778
		0.9219	1810	3	1807	6	1813	0.00330943	0.0031679		1	284.982	0.0182088	284.964	0.0364176	285	0.000127781	0.000127778
		0.9216	1811	3	1808	6	1814	0.00330761	0.0031679		0.9999	285.982	0.0182729	285.963	0.0365458	286	0.000127782	0.000128446
		0.9209	1812	3	1809	6	1815	0.00330579	0.0031679		0.9999	286.982	0.018337	286.963	0.0366739	287	0.000127784	0.000128446
		0.9196	1813	3	1810	6	1816	0.00330396	0.0031679		0.9999	287.982	0.0184011	287.963	0.0368021	288	0.000127785	0.000128446
		0.9191	1815	3	1812	6	1818	0.00330033	0.0031679		0.9999	288.982	0.0184651	288.963	0.0369303	289	0.000127786	0.000128446
		0.9187	1821	3	1818	6	1824	0.00328947	0.0031679		0.9999	289.981	0.0185292	289.963	0.0370585	290	0.000127788	0.000128446
		0.9176	1825	3	1822	6	1828	0.00328228	0.0031679		0.9999	290.981	0.0185933	290.963	0.0371867	291	0.000127789	0.000128446
		0.9174	1826	3	1823	6	1829	0.00328048	0.0031679		0.9999	291.981	0.0186574	291.963	0.0373148	292	0.000127791	0.000128446
		0.917	1828	3	1825	6	1831	0.0032769	0.0031679		0.9999	292.981	0.0187215	292.963	0.037443	293	0.000127792	0.000128446
		0.9163	1831	3	1828	6	1834	0.00327154	0.0031679		0.9999	293.981	0.0187856	293.962	0.0375712	294	0.000127793	0.000128446
		0.9156	1832	3	1829	6	1835	0.00326975	0.0031679		0.9999	294.981	0.0188497	294.962	0.0376995	295	0.000127795	0.000128446
		0.9155	1833	3	1830	6	1836	0.00326797	0.0031679		0.9999	295.981	0.0189138	295.962	0.0378277	296	0.000127796	0.000128446
		0.9145	1834	3	1831	6	1837	0.00326619	0.0031679		0.9999	296.981	0.0189779	296.962	0.0379559	297	0.000127798	0.000128446
		0.9137	1835	3	1832	6	1838	0.00326442	0.0031679		0.9999	297.981	0.0190421	297.962	0.0380841	298	0.000127799	0.000128446
		0.9135	1839	3	1836	6	1842	0.00325733	0.0031679		0.9999	298.981	0.0191062	298.962	0.0382123	299	0.0001278	0.000128446
		0.9114	1840	3	1837	6	1843	0.00325556	0.0031679		0.9999	299.981	0.0191703	299.962	0.0383406	300	0.000127802	0.000128446
		0.9106	1849	3	1846	6	1852	0.00323974	0.0031679		0.9999	300.981	0.0192344	300.962	0.0384688	301	0.000127803	0.000128446
		0.9098	1850	3	1847	6	1853	0.00323799	0.0031679		0.9999	301.981	0.0192985	301.961	0.0385971	302	0.000127805	0.000128446
		0.9069	1851	3	1848	6	1854	0.00323625	0.0031679		0.9999	302.981	0.0193627	302.961	0.0387253	303	0.000127806	0.000128446
		0.9066	1852	3	1849	6	1855	0.0032345	0.0031679		0.9999	303.981	0.0194268	303.961	0.0388536	304	0.000127808	0.000128446
		0.9058	1853	3	1850	6	1856	0.00323276	0.0031679		0.9999	304.981	0.0194909	304.961	0.0389819	305	0.000127809	0.000128446
		0.9047	1857	3	1854	6	1860	0.00322581	0.0031679		0.9999	305.98	0.0195551	305.961	0.0391102	306	0.000127811	0.000128446
		0.9038	1861	3	1858	6	1864	0.00321888	0.0031679		0.9999	306.98	0.0196192	306.961	0.0392384	307	0.000127813	0.000128446
		0.9023	1862	3	1859	6	1865	0.00321716	0.0031679		0.9999	307.98	0.0196834	307.961	0.0393667	308	0.000127814	0.000128446
		0.9017	1863	3	1860	6	1866	0.00321543	0.0031679		0.9999	308.98	0.0197475	308.961	0.039495	309	0.000127816	0.000128446
		0.9014	1866	3	1863	6	1869	0.00321027	0.0031679		0.9999	309.98	0.0198117	309.96	0.0396233	310	0.000127817	0.000128446
		0.9007	1872	3	1869	6	1875	0.0032	0.0031679		0.9999	310.98	0.0198758	310.96	0.0397517	311	0.000127819	0.000128446
		0.9	1873	3	1870	6	1876	0.00319829	0.0031679		0.9999	311.98	0.01994	311.96	0.03988	312	0.00012782	0.000128446
		0.8995	1877	3	1874	6	1880	0.00319149	0.0031679		0.9999	312.98	0.0200042	312.96	0.0400083	313	0.000127822	0.000128446
		0.8979	1878	3	1875	6	1881	0.00318979	0.0031679		0.9999	313.98	0.0200683	313.96	0.0401367	314	0.000127824	0.000128446
		0.8975	1879	3	1876	6	1882	0.0031881	0.0031679		0.9999	314.98	0.0201325	314.96	0.040265	315	0.000127825	0.000128446
		0.8973	1880	3	1877	6	1883	0.0031864	0.0031679		0.9999	315.98	0.0201967	315.96	0.0403934	316	0.000127827	0.000128446
		0.895	1882	3	1879	6	1885	0.00318302	0.0031679		0.9999	316.98	0.0202609	316.959	0.0405218	317	0.000127829	0.000128446
		0.8935	1883	3	1880	6	1886	0.00318134	0.0031679		0.9999	317.98	0.0203251	317.959	0.0406501	318	0.000127831	0.000128446
		0.8933	1885	3	1882	6	1888	0.00317797	0.0031679		0.9999	318.98	0.0203893	318.959	0.0407785	319	0.000127832	0.000128446
		0.893	1886	3	1883	6	1889	0.00317628	0.0031679		0.9999	319.98	0.0204535	319.959	0.0409069	320	0.000127834	0.000128446
		0.8928	1887	3	1884	6	1890	0.0031746	0.0031679		0.9999	320.979	0.0205177	320.959	0.0410353	321	0.000127836	0.000128446
		0.8925	1888	3	1885	6	1891	0.00317292	0.0031679		0.9999	321.979	0.0205819	321.959	0.0411638	322	0.000127838	0.000128446
		0.8899	1889	3	1886	6	1892	0.00317125	0.0031679		0.9999	322.979	0.0206461	322.959	0.0412922	323	0.00012784	0.000128446
		0.8885	1890	3	1887	6	1893	0.00316957	0.0031679		0.9999	323.979	0.0207103	323.959	0.0414206	324	0.000127841	0.000128446
		0.8881	1891	3	1888	6	1894	0.0031679	0.0031679		0.9999	324.979	0.0207746	324.958	0.0415491	325	0.000127843	0.000128446
		0.8879	1891	4	1887	8	1895	0.00422164	0.00412371		0.9999	325.979	0.0208388	325.958	0.0416776	326	0.000127845	0.000128446
		0.8873	1892	4	1888	8	1896	0.00421941	0.00412371		0.9999	326.979	0.020903	326.958	0.0418061	327	0.000127847	0.000128446
		0.8857	1893	4	1889	8	1897	0.00421719	0.00412371		0.9999	327.979	0.0209673	327.958	0.0419345	328	0.000127849	0.000128446
		0.8841	1898	4	1894	8	1902	0.0042061	0.00412371		0.9999	328.979	0.0210315	328.958	0.0420631	329	0.000127851	0.000128446
		0.8835	1901	4	1897	8	1905	0.00419948	0.00412371		0.9999	329.979	0.0210958	329.958	0.0421916	330	0.000127853	0.000128446
		0.8833	1902	4	1898	8	1906	0.00419727	0.00412371		0.9999	330.979	0.0211601	330.958	0.0423201	331	0.000127855	0.000128446
		0.8818	1903	4	1899	8	1907	0.00419507	0.00412371		0.9999	331.979	0.0212243	331.958	0.0424487	332	0.000127857	0.000128446
		0.8808	1905	4	1901	8	1909	0.00419068	0.00412371		0.9999	332.979	0.0212886	332.957	0.0425772	333	0.00012786	0.000128446
		0.8785	1906	4	1902	8	1910	0.00418848	0.00412371		0.9999	333.979	0.0213529	333.957	0.0427058	334	0.000127862	0.000128446
		0.8784	1907	4	1903	8	1911	0.00418629	0.00412371		0.9999	334.979	0.0214172	334.957	0.0428344	335	0.000127864	0.000128446
		0.8782	1908	4	1904	8	1912	0.0041841	0.00412371		0.9999	335.979	0.0214815	335.957	0.042963	336	0.000127866	0.000128446
		0.8763	1917	4	1913	8	1921	0.0041645	0.00412371		0.9999	336.978	0.0215458	336.957	0.0430916	337	0.000127868	0.000128446
		0.8762	1918	4	1914	8	1922	0.00416233	0.00412371		0.9999	337.978	0.0216101	337.957	0.0432203	338	0.000127871	0.000128446
		0.8756	1919	4	1915	8	1923	0.00416017	0.00412371		0.9999	338.978	0.0216745	338.957	0.0433489	339	0.000127873	0.000128446
		0.8733	1920	4	1916	8	1924	0.004158	0.00412371		0.9999	339.978	0.0217388	339.957	0.0434776	340	0.000127875	0.000128446
		0.8731	1921	4	1917	8	1925	0.00415584	0.00412371		0.9999	340.978	0.0218031	340.956	0.0436063	341	0.000127878	0.000128446
		0.873	1923	4	1919	8	1927	0.00415153	0.00412371		0.9999	341.978	0.0218675	341.956	0.043735	342	0.00012788	0.000128446
		0.8703	1926	4	1922	8	1930	0.00414508	0.00412371		0.9999	342.978	0.0219319	342.956	0.0438637	343	0.000127883	0.000128446
		0.8674	1927	4	1923	8	1931	0.00414293	0.00412371		0.9999	343.978	0.0219962	343.956	0.0439925	344	0.000127885	0.000128446
		0.8673	1930	4	1926	8	1934	0.0041365	0.00412371		0.9999	344.978	0.0220606	344.956	0.0441213	345	0.000127888	0.000128446
		0.8642	1931	4	1927	8	1935	0.00413437	0.00412371		0.9999	345.978	0.022125	345.956	0.04425	346	0.00012789	0.000128446
		0.8636	1932	4	1928	8	1936	0.00413223	0.00412371		0.9999	346.978	0.0221894	346.956	0.0443789	347	0.000127893	0.000128446
		0.8619	1933	4	1929	8	1937	0.0041301	0.00412371		0.9999	347.978	0.0222538	347.955	0.0445077	348	0.000127896	0.000128446
		0.8617	1934	4	1930	8	1938	0.00412797	0.00412371		0.9999	348.978	0.0223183	348.955	0.0446365	349	0.000127898	0.000128446
		0.859	1935	4	1931	8	1939	0.00412584	0.00412371		0.9999	349.978	0.0223827	349.955	0.0447654	350	0.000127901	0.000128446
		0.8578	1936	4	1932	8	1940	0.00412371	0.00412371		0.9999	350.978	0.0224472	350.955	0.0448943	351	0.000127904	0.000128446
		0.8576	1936	5	1931	10	1941	0.00515198	0.00511509		0.9999	351.977	0.0225116	351.955	0.0450232	352	0.000127907	0.000128446
		0.8561	1937	5	1932	10	1942	0.00514933	0.00511509		0.9999	352.977	0.0225761	352.955	0.0451522	353	0.00012791	0.000128446
		0.8556	1938	5	1933	10	1943	0.00514668	0.00511509		0.9999	353.977	0.0226406	353.955	0.0452811	354	0.000127913	0.000128446
		0.8546	1939	5	1934	10	1944	0.00514403	0.00511509		0.9999	354.977	0.0227051	354.955	0.0454101	355	0.000127916	0.000128446
		0.8534	1940	5	1935	10	1945	0.00514139	0.00511509		0.9999	355.977	0.0227696	355.954	0.0455391	356	0.000127919	0.000128446
		0.8512	1941	5	1936	10	1946	0.00513875	0.00511509		0.9999	356.977	0.0228341	356.954	0.0456682	357	0.000127922	0.000128446
		0.85	1942	5	1937	10	1947	0.00513611	0.00511509		0.9999	357.977	0.0228986	357.954	0.0457973	358	0.000127925	0.000128446
		0.8498	1943	5	1938	10	1948	0.00513347	0.00511509		0.9999	358.977	0.0229632	358.954	0.0459263	359	0.000127929	0.000128446
		0.8494	1947	5	1942	10	1952	0.00512295	0.00511509		0.9999	359.977	0.0230277	359.954	0.0460555	360	0.000127932	0.000128446
		0.8487	1948	5	1943	10	1953	0.00512033	0.00511509		0.9999	360.977	0.0230923	360.954	0.0461846	361	0.000127935	0.000128446
		0.8469	1950	5	1945	10	1955	0.00511509	0.00511509		0.9999	361.977	0.0231569	361.954	0.0463138	362	0.000127939	0.000128446
		0.8444	1950	6	1944	12	1956	0.00613497	0.00607903		0.9998	362.977	0.0232215	362.954	0.046443	363	0.000127942	0.000137466
		0.8438	1951	6	1945	12	1957	0.00613183	0.00607903		0.9998	363.977	0.0232861	363.953	0.0465723	364	0.000127946	0.000137466
		0.843	1952	6	1946	12	1958	0.0061287	0.00607903		0.9998	364.977	0.0233508	364.953	0.0467015	365	0.000127949	0.000137466
		0.8419	1954	6	1948	12	1960	0.00612245	0.00607903		0.9998	365.977	0.0234154	365.953	0.0468309	366	0.000127953	0.000137466
		0.8373	1956	6	1950	12	1962	0.00611621	0.00607903		0.9998	366.977	0.0234801	366.953	0.0469602	367	0.000127957	0.000137466
		0.8364	1960	6	1954	12	1966	0.00610376	0.00607903		0.9998	367.976	0.0235448	367.953	0.0470896	368	0.000127961	0.000137466
		0.8362	1964	6	1958	12	1970	0.00609137	0.00607903		0.9998	368.976	0.0236095	368.953	0.047219	369	0.000127965	0.000137466
		0.8349	1965	6	1959	12	1971	0.00608828	0.00607903		0.9998	369.976	0.0236742	369.953	0.0473484	370	0.000127969	0.000137466
		0.834	1966	6	1960	12	1972	0.00608519	0.00607903		0.9998	370.976	0.023739	370.953	0.0474779	371	0.000127973	0.000137466
		0.8337	1967	6	1961	12	1973	0.00608211	0.00607903		0.9998	371.976	0.0238037	371.952	0.0476074	372	0.000127977	0.000137466
		0.8307	1968	6	1962	12	1974	0.00607903	0.00607903		0.9998	372.976	0.0238685	372.952	0.047737	373	0.000127981	0.000137466
		0.8296	1969	7	1962	14	1976	0.00708502	0.00707786		0.9998	373.976	0.0239333	373.952	0.0478666	374	0.000127985	0.000137466
		0.8262	1971	7	1964	14	1978	0.00707786	0.00707786		0.9998	374.976	0.0239981	374.952	0.0479962	375	0.00012799	0.000137466
		0.8238	1971	8	1963	16	1979	0.00808489	0.00792864		0.9998	375.976	0.0240629	375.952	0.0481259	376	0.000127994	0.000137466
		0.8225	1972	8	1964	16	1980	0.00808081	0.00792864		0.9998	376.976	0.0241278	376.952	0.0482556	377	0.000127999	0.000137466
		0.8203	1974	8	1966	16	1982	0.00807265	0.00792864		0.9998	377.976	0.0241927	377.952	0.0483853	378	0.000128004	0.000137466
		0.8187	1982	8	1974	16	1990	0.0080402	0.00792864		0.9998	378.976	0.0242576	378.951	0.0485151	379	0.000128008	0.000137466
		0.8185	1989	8	1981	16	1997	0.00801202	0.00792864		0.9998	379.976	0.0243225	379.951	0.048645	380	0.000128013	0.000137466
		0.8167	1998	8	1990	16	2006	0.00797607	0.00792864		0.9998	380.976	0.0243874	380.951	0.0487749	381	0.000128018	0.000137466
		0.8146	1999	8	1991	16	2007	0.0079721	0.00792864		0.9998	381.976	0.0244524	381.951	0.0489048	382	0.000128023	0.000137466
		0.8131	2000	8	1992	16	2008	0.00796813	0.00792864		0.9998	382.975	0.0245174	382.951	0.0490348	383	0.000128028	0.000137466
		0.8105	2001	8	1993	16	2009	0.00796416	0.00792864		0.9998	383.975	0.0245824	383.951	0.0491648	384	0.000128033	0.000137466
		0.8095	2002	8	1994	16	2010	0.0079602	0.00792864		0.9998	384.975	0.0246474	384.951	0.0492949	385	0.000128039	0.000137466
		0.8077	2003	8	1995	16	2011	0.00795624	0.00792864		0.9998	385.975	0.0247125	385.951	0.049425	386	0.000128044	0.000137466
		0.8065	2004	8	1996	16	2012	0.00795229	0.00792864		0.9998	386.975	0.0247776	386.95	0.0495552	387	0.00012805	0.000137466
		0.8057	2008	8	2000	16	2016	0.00793651	0.00792864		0.9998	387.975	0.0248427	387.95	0.0496854	388	0.000128055	0.000137466
		0.8031	2009	8	2001	16	2017	0.00793257	0.00792864		0.9998	388.975	0.0249079	388.95	0.0498157	389	0.000128061	0.000137466
		0.8023	2010	8	2002	16	2018	0.00792864	0.00792864		0.9998	389.975	0.024973	389.95	0.049946	390	0.000128067	0.000137466
		0.802	2010	9	2001	18	2019	0.0089153	0.0089153		0.9998	390.975	0.0250382	390.95	0.0500764	391	0.000128073	0.000137466
		0.8012	2010	10	2000	20	2020	0.00990099	0.0098668		0.9998	391.975	0.0251034	391.95	0.0502069	392	0.000128079	0.000137466
		0.8	2011	10	2001	20	2021	0.00989609	0.0098668		0.9998	392.975	0.0251687	392.95	0.0503374	393	0.000128085	0.000137466
		0.7981	2012	10	2002	20	2022	0.0098912	0.0098668		0.9998	393.975	0.025234	393.95	0.0504679	394	0.000128091	0.000137466
		0.7943	2013	10	2003	20	2023	0.00988631	0.0098668		0.9998	394.975	0.0252993	394.949	0.0505986	395	0.000128098	0.000137466
		0.7939	2015	10	2005	20	2025	0.00987654	0.0098668		0.9998	395.975	0.0253646	395.949	0.0507293	396	0.000128104	0.000137466
		0.7921	2017	10	2007	20	2027	0.0098668	0.0098668		0.9998	396.975	0.02543	396.949	0.05086	397	0.000128111	0.000137466
		0.7913	2017	11	2006	22	2028	0.0108481	0.0106486		0.9998	397.975	0.0254954	397.949	0.0509908	398	0.000128118	0.000137466
		0.7903	2019	11	2008	22	2030	0.0108374	0.0106486		0.9998	398.974	0.0255608	398.949	0.0511217	399	0.000128125	0.000137466
		0.7895	2020	11	2009	22	2031	0.0108321	0.0106486		0.9998	399.974	0.0256263	399.949	0.0512526	400	0.000128132	0.000137466
		0.7889	2021	11	2010	22	2032	0.0108268	0.0106486		0.9998	400.974	0.0256918	400.949	0.0513836	401	0.000128139	0.000137466
		0.7884	2037	11	2026	22	2048	0.0107422	0.0106486		0.9998	401.974	0.0257573	401.948	0.0515147	402	0.000128146	0.000137466
		0.7864	2038	11	2027	22	2049	0.0107369	0.0106486		0.9998	402.974	0.0258229	402.948	0.0516458	403	0.000128153	0.000137466
		0.784	2039	11	2028	22	2050	0.0107317	0.0106486		0.9998	403.974	0.0258885	403.948	0.0517771	404	0.000128161	0.000137466
		0.7825	2053	11	2042	22	2064	0.0106589	0.0106486		0.9998	404.974	0.0259542	404.948	0.0519083	405	0.000128169	0.000137466
		0.7824	2055	11	2044	22	2066	0.0106486	0.0106486		0.9998	405.974	0.0260198	405.948	0.0520397	406	0.000128177	0.000137466
		0.7807	2055	12	2043	24	2067	0.011611	0.0110446		0.9998	406.974	0.0260856	406.948	0.0521711	407	0.000128185	0.000137466
		0.7783	2056	12	2044	24	2068	0.0116054	0.0110446		0.9998	407.974	0.0261513	407.948	0.0523026	408	0.000128193	0.000137466
		0.7762	2058	12	2046	24	2070	0.0115942	0.0110446		0.9998	408.974	0.0262171	408.948	0.0524342	409	0.000128201	0.000137466
		0.7745	2059	12	2047	24	2071	0.0115886	0.0110446		0.9998	409.974	0.026283	409.947	0.0525659	410	0.00012821	0.000137466
		0.7742	2060	12	2048	24	2072	0.011583	0.0110446		0.9998	410.974	0.0263488	410.947	0.0526977	411	0.000128218	0.000137466
		0.7716	2061	12	2049	24	2073	0.0115774	0.0110446		0.9998	411.974	0.0264147	411.947	0.0528295	412	0.000128227	0.000137466
		0.77	2062	12	2050	24	2074	0.0115718	0.0110446		0.9998	412.974	0.0264807	412.947	0.0529614	413	0.000128236	0.000137466
		0.7672	2063	12	2051	24	2075	0.0115663	0.0110446		0.9998	413.973	0.0265467	413.947	0.0530934	414	0.000128245	0.000137466
		0.767	2069	12	2057	24	2081	0.0115329	0.0110446		0.9998	414.973	0.0266127	414.947	0.0532255	415	0.000128254	0.000137466
		0.7625	2070	12	2058	24	2082	0.0115274	0.0110446		0.9998	415.973	0.0266788	415.947	0.0533577	416	0.000128264	0.000137466
		0.7623	2071	12	2059	24	2083	0.0115218	0.0110446		0.9998	416.973	0.026745	416.947	0.0534899	417	0.000128273	0.000137466
		0.7615	2072	12	2060	24	2084	0.0115163	0.0110446		0.9998	417.973	0.0268111	417.946	0.0536223	418	0.000128283	0.000137466
		0.7589	2073	12	2061	24	2085	0.0115108	0.0110446		0.9998	418.973	0.0268774	418.946	0.0537547	419	0.000128293	0.000137466
		0.7586	2077	12	2065	24	2089	0.0114888	0.0110446		0.9998	419.973	0.0269436	419.946	0.0538873	420	0.000128303	0.000137466
		0.7585	2079	12	2067	24	2091	0.0114778	0.0110446		0.9998	420.973	0.02701	420.946	0.0540199	421	0.000128313	0.000137466
		0.7575	2081	12	2069	24	2093	0.0114668	0.0110446		0.9998	421.973	0.0270763	421.946	0.0541527	422	0.000128324	0.000137466
		0.7572	2082	12	2070	24	2094	0.0114613	0.0110446		0.9998	422.973	0.0271427	422.946	0.0542855	423	0.000128335	0.000137466
		0.7567	2083	12	2071	24	2095	0.0114558	0.0110446		0.9998	423.973	0.0272092	423.946	0.0544184	424	0.000128345	0.000137466
		0.7529	2084	12	2072	24	2096	0.0114504	0.0110446		0.9998	424.973	0.0272757	424.945	0.0545515	425	0.000128356	0.000137466
		0.7527	2085	12	2073	24	2097	0.0114449	0.0110446		0.9998	425.973	0.0273423	425.945	0.0546846	426	0.000128368	0.000137466
		0.7478	2087	12	2075	24	2099	0.011434	0.0110446		0.9998	426.973	0.0274089	426.945	0.0548179	427	0.000128379	0.000137466
		0.744	2088	12	2076	24	2100	0.0114286	0.0110446		0.9998	427.973	0.0274756	427.945	0.0549512	428	0.000128391	0.000137466
		0.7429	2089	12	2077	24	2101	0.0114231	0.0110446		0.9998	428.972	0.0275424	428.945	0.0550847	429	0.000128403	0.000137466
		0.7427	2090	12	2078	24	2102	0.0114177	0.0110446		0.9998	429.972	0.0276092	429.945	0.0552183	430	0.000128415	0.000137466
		0.7412	2091	12	2079	24	2103	0.0114123	0.0110446		0.9998	430.972	0.027676	430.945	0.055352	431	0.000128427	0.000137466
		0.7406	2093	12	2081	24	2105	0.0114014	0.0110446		0.9998	431.972	0.0277429	431.945	0.0554858	432	0.000128439	0.000137466
		0.738	2095	12	2083	24	2107	0.0113906	0.0110446		0.9998	432.972	0.0278099	432.944	0.0556198	433	0.000128452	0.000137466
		0.735	2096	12	2084	24	2108	0.0113852	0.0110446		0.9998	433.972	0.0278769	433.944	0.0557538	434	0.000128465	0.000137466
		0.7328	2097	12	2085	24	2109	0.0113798	0.0110446		0.9998	434.972	0.027944	434.944	0.055888	435	0.000128478	0.000137466
		0.7313	2098	12	2086	24	2110	0.0113744	0.0110446		0.9998	435.972	0.0280111	435.944	0.0560223	436	0.000128491	0.000137466
		0.7304	2103	12	2091	24	2115	0.0113475	0.0110446		0.9998	436.972	0.0280783	436.944	0.0561567	437	0.000128505	0.000137466
		0.7277	2105	12	2093	24	2117	0.0113368	0.0110446		0.9998	437.972	0.0281456	437.944	0.0562912	438	0.000128519	0.000137466
		0.7262	2110	12	2098	24	2122	0.0113101	0.0110446		0.9998	438.972	0.028213	438.944	0.0564259	439	0.000128533	0.000137466
		0.7259	2111	12	2099	24	2123	0.0113048	0.0110446		0.9998	439.972	0.0282804	439.943	0.0565607	440	0.000128547	0.000137466
		0.7226	2112	12	2100	24	2124	0.0112994	0.0110446		0.9998	440.972	0.0283478	440.943	0.0566957	441	0.000128562	0.000137466
		0.722	2113	12	2101	24	2125	0.0112941	0.0110446		0.9998	441.972	0.0284154	441.943	0.0568308	442	0.000128576	0.000137466
		0.7188	2114	12	2102	24	2126	0.0112888	0.0110446		0.9998	442.972	0.028483	442.943	0.056966	443	0.000128591	0.000137466
		0.7185	2115	12	2103	24	2127	0.0112835	0.0110446		0.9998	443.971	0.0285507	443.943	0.0571013	444	0.000128607	0.000137466
		0.7174	2116	12	2104	24	2128	0.0112782	0.0110446		0.9998	444.971	0.0286184	444.943	0.0572368	445	0.000128622	0.000137466
		0.7166	2117	12	2105	24	2129	0.0112729	0.0110446		0.9998	445.971	0.0286862	445.943	0.0573725	446	0.000128638	0.000137466
		0.7125	2118	12	2106	24	2130	0.0112676	0.0110446		0.9998	446.971	0.0287541	446.942	0.0575083	447	0.000128654	0.000137466
		0.7121	2119	12	2107	24	2131	0.0112623	0.0110446		0.9998	447.971	0.0288221	447.942	0.0576442	448	0.00012867	0.000137466
		0.7119	2121	12	2109	24	2133	0.0112518	0.0110446		0.9998	448.971	0.0288902	448.942	0.0577803	449	0.000128687	0.000137466
		0.7094	2122	12	2110	24	2134	0.0112465	0.0110446		0.9998	449.971	0.0289583	449.942	0.0579166	450	0.000128703	0.000137466
		0.7071	2123	12	2111	24	2135	0.0112412	0.0110446		0.9998	450.971	0.0290265	450.942	0.0580529	451	0.000128721	0.000137466
		0.7068	2124	12	2112	24	2136	0.011236	0.0110446		0.9998	451.971	0.0290948	451.942	0.0581895	452	0.000128738	0.000137466
		0.7029	2125	12	2113	24	2137	0.0112307	0.0110446		0.9998	452.971	0.0291631	452.942	0.0583262	453	0.000128755	0.000137466
		0.7014	2126	12	2114	24	2138	0.0112254	0.0110446		0.9998	453.971	0.0292316	453.942	0.0584631	454	0.000128773	0.000137466
		0.6981	2127	12	2115	24	2139	0.0112202	0.0110446		0.9998	454.971	0.0293001	454.941	0.0586001	455	0.000128792	0.000137466
		0.6975	2128	12	2116	24	2140	0.011215	0.0110446		0.9998	455.971	0.0293687	455.941	0.0587374	456	0.00012881	0.000137466
		0.696	2133	12	2121	24	2145	0.0111888	0.0110446		0.9998	456.971	0.0294374	456.941	0.0588747	457	0.000128829	0.000137466
		0.6951	2150	12	2138	24	2162	0.0111008	0.0110446		0.9998	457.97	0.0295061	457.941	0.0590123	458	0.000128848	0.000137466
		0.6927	2151	12	2139	24	2163	0.0110957	0.0110446		0.9998	458.97	0.029575	458.941	0.05915	459	0.000128867	0.000137466
		0.6922	2153	12	2141	24	2165	0.0110855	0.0110446		0.9998	459.97	0.029644	459.941	0.0592879	460	0.000128887	0.000137466
		0.6906	2154	12	2142	24	2166	0.0110803	0.0110446		0.9998	460.97	0.029713	460.941	0.059426	461	0.000128907	0.000137466
		0.6878	2155	12	2143	24	2167	0.0110752	0.0110446		0.9998	461.97	0.0297821	461.94	0.0595643	462	0.000128927	0.000137466
		0.685	2156	12	2144	24	2168	0.0110701	0.0110446		0.9998	462.97	0.0298514	462.94	0.0597027	463	0.000128948	0.000137466
		0.6832	2157	12	2145	24	2169	0.011065	0.0110446		0.9998	463.97	0.0299207	463.94	0.0598413	464	0.000128968	0.000137466
		0.683	2160	12	2148	24	2172	0.0110497	0.0110446		0.9998	464.97	0.0299901	464.94	0.0599802	465	0.00012899	0.000137466
		0.6795	2161	12	2149	24	2173	0.0110446	0.0110446		0.9998	465.97	0.0300596	465.94	0.0601192	466	0.000129011	0.000137466
		0.678	2161	13	2148	26	2174	0.0119595	0.0119048		0.9998	466.97	0.0301292	466.94	0.0602584	467	0.000129033	0.000137466
		0.6769	2162	13	2149	26	2175	0.011954	0.0119048		0.9998	467.97	0.0301989	467.94	0.0603978	468	0.000129055	0.000137466
		0.6748	2163	13	2150	26	2176	0.0119485	0.0119048		0.9998	468.97	0.0302687	468.939	0.0605374	469	0.000129078	0.000137466
		0.6732	2164	13	2151	26	2177	0.011943	0.0119048		0.9998	469.97	0.0303386	469.939	0.0606772	470	0.0001291	0.000137466
		0.6731	2166	13	2153	26	2179	0.0119321	0.0119048		0.9998	470.97	0.0304086	470.939	0.0608173	471	0.000129124	0.000137466
		0.6712	2170	13	2157	26	2183	0.0119102	0.0119048		0.9998	471.97	0.0304787	471.939	0.0609575	472	0.000129147	0.000137466
		0.6703	2171	13	2158	26	2184	0.0119048	0.0119048		0.9998	472.969	0.030549	472.939	0.0610979	473	0.000129171	0.000137466
		0.6683	2171	14	2157	28	2185	0.0128146	0.0125786		0.9998	473.969	0.0306193	473.939	0.0612386	474	0.000129195	0.000137466
		0.6681	2172	14	2158	28	2186	0.0128088	0.0125786		0.9998	474.969	0.0306897	474.939	0.0613794	475	0.00012922	0.000137466
		0.6569	2173	14	2159	28	2187	0.0128029	0.0125786		0.9998	475.969	0.0307603	475.938	0.0615205	476	0.000129245	0.000137466
		0.6549	2174	14	2160	28	2188	0.0127971	0.0125786		0.9998	476.969	0.0308309	476.938	0.0616618	477	0.00012927	0.000137466
		0.6531	2176	14	2162	28	2190	0.0127854	0.0125786		0.9998	477.969	0.0309017	477.938	0.0618034	478	0.000129296	0.000137466
		0.653	2177	14	2163	28	2191	0.0127796	0.0125786		0.9998	478.969	0.0309726	478.938	0.0619451	479	0.000129322	0.000137466
		0.6515	2178	14	2164	28	2192	0.0127737	0.0125786		0.9998	479.969	0.0310436	479.938	0.0620871	480	0.000129348	0.000137466
		0.6511	2179	14	2165	28	2193	0.0127679	0.0125786		0.9998	480.969	0.0311147	480.938	0.0622293	481	0.000129375	0.000137466
		0.6481	2180	14	2166	28	2194	0.0127621	0.0125786		0.9998	481.969	0.0311859	481.938	0.0623718	482	0.000129402	0.000137466
		0.6453	2181	14	2167	28	2195	0.0127563	0.0125786		0.9998	482.969	0.0312573	482.937	0.0625145	483	0.00012943	0.000137466
		0.6446	2189	14	2175	28	2203	0.0127099	0.0125786		0.9998	483.969	0.0313287	483.937	0.0626575	484	0.000129458	0.000137466
		0.6428	2190	14	2176	28	2204	0.0127042	0.0125786		0.9998	484.969	0.0314003	484.937	0.0628007	485	0.000129486	0.000137466
		0.6395	2194	14	2180	28	2208	0.0126812	0.0125786		0.9998	485.969	0.031472	485.937	0.0629441	486	0.000129515	0.000137466
		0.638	2195	14	2181	28	2209	0.0126754	0.0125786		0.9998	486.968	0.0315439	486.937	0.0630878	487	0.000129544	0.000137466
		0.6337	2196	14	2182	28	2210	0.0126697	0.0125786		0.9998	487.968	0.0316159	487.937	0.0632317	488	0.000129573	0.000137466
		0.6329	2197	14	2183	28	2211	0.012664	0.0125786		0.9998	488.968	0.031688	488.937	0.0633759	489	0.000129603	0.000137466
		0.6324	2198	14	2184	28	2212	0.0126582	0.0125786		0.9998	489.968	0.0317602	489.936	0.0635204	490	0.000129634	0.000137466
		0.6279	2199	14	2185	28	2213	0.0126525	0.0125786		0.9998	490.968	0.0318326	490.936	0.0636651	491	0.000129664	0.000137466
		0.6278	2201	14	2187	28	2215	0.0126411	0.0125786		0.9998	491.968	0.0319051	491.936	0.0638102	492	0.000129695	0.000137466
		0.6277	2207	14	2193	28	2221	0.0126069	0.0125786		0.9998	492.968	0.0319777	492.936	0.0639554	493	0.000129727	0.000137466
		0.6228	2208	14	2194	28	2222	0.0126013	0.0125786		0.9998	493.968	0.0320505	493.936	0.064101	494	0.000129759	0.000137466
		0.6217	2209	14	2195	28	2223	0.0125956	0.0125786		0.9998	494.968	0.0321234	494.936	0.0642468	495	0.000129791	0.000137466
		0.618	2210	14	2196	28	2224	0.0125899	0.0125786		0.9998	495.968	0.0321964	495.936	0.0643929	496	0.000129824	0.000137466
		0.6177	2211	14	2197	28	2225	0.0125843	0.0125786		0.9998	496.968	0.0322696	496.935	0.0645393	497	0.000129858	0.000137466
		0.6126	2212	14	2198	28	2226	0.0125786	0.0125786		0.9998	497.968	0.032343	497.935	0.064686	498	0.000129891	0.000137466
		0.6121	2212	15	2197	30	2227	0.013471	0.0134529		0.9998	498.968	0.0324165	498.935	0.0648329	499	0.000129926	0.000137466
		0.6092	2214	15	2199	30	2229	0.013459	0.0134529		0.9998	499.968	0.0324901	499.935	0.0649802	500	0.00012996	0.000137466
		0.6055	2215	15	2200	30	2230	0.0134529	0.0134529		0.9998	500.967	0.0325639	500.935	0.0651277	501	0.000129996	0.000137466
		0.6052	2215	16	2199	32	2231	0.0143433	0.0143049		0.9998	501.967	0.0326378	501.935	0.0652756	502	0.000130031	0.000137466
		0.6041	2216	16	2200	32	2232	0.0143369	0.0143049		0.9998	502.967	0.0327119	502.935	0.0654238	503	0.000130067	0.000137466
		0.604	2219	16	2203	32	2235	0.0143177	0.0143049		0.9998	503.967	0.0327861	503.934	0.0655722	504	0.000130104	0.000137466
		0.5981	2220	16	2204	32	2236	0.0143113	0.0143049		0.9998	504.967	0.0328605	504.934	0.065721	505	0.000130141	0.000137466
		0.5973	2221	16	2205	32	2237	0.0143049	0.0143049		0.9998	505.967	0.0329351	505.934	0.0658701	506	0.000130178	0.000137466
		0.5916	2221	17	2204	34	2238	0.0151921	0.0151044		0.9998	506.967	0.0330098	506.934	0.0660195	507	0.000130216	0.000137466
		0.5906	2226	17	2209	34	2243	0.0151583	0.0151044		0.9998	507.967	0.0330846	507.934	0.0661693	508	0.000130254	0.000137466
		0.5872	2227	17	2210	34	2244	0.0151515	0.0151044		0.9998	508.967	0.0331597	508.934	0.0663193	509	0.000130293	0.000137466
		0.586	2228	17	2211	34	2245	0.0151448	0.0151044		0.9998	509.967	0.0332349	509.934	0.0664697	510	0.000130333	0.000137466
		0.5821	2229	17	2212	34	2246	0.015138	0.0151044		0.9998	510.967	0.0333102	510.933	0.0666205	511	0.000130373	0.000137466
		0.5814	2231	17	2214	34	2248	0.0151246	0.0151044		0.9998	511.967	0.0333858	511.933	0.0667715	512	0.000130413	0.000137466
		0.5739	2232	17	2215	34	2249	0.0151178	0.0151044		0.9998	512.967	0.0334615	512.933	0.0669229	513	0.000130454	0.000137466
		0.5713	2233	17	2216	34	2250	0.0151111	0.0151044		0.9998	513.966	0.0335373	513.933	0.0670747	514	0.000130495	0.000137466
		0.5694	2234	17	2217	34	2251	0.0151044	0.0151044		0.9998	514.966	0.0336134	514.933	0.0672268	515	0.000130537	0.000137466
		0.5669	2234	18	2216	36	2252	0.0159858	0.0157756		0.9998	515.966	0.0336896	515.933	0.0673792	516	0.00013058	0.000137466
		0.5637	2235	18	2217	36	2253	0.0159787	0.0157756		0.9998	516.966	0.033766	516.932	0.067532	517	0.000130623	0.000137466
		0.5627	2236	18	2218	36	2254	0.0159716	0.0157756		0.9998	517.966	0.0338426	517.932	0.0676852	518	0.000130666	0.000137466
		0.5619	2240	18	2222	36	2258	0.0159433	0.0157756		0.9998	518.966	0.0339193	518.932	0.0678387	519	0.00013071	0.000137466
		0.5618	2241	18	2223	36	2259	0.0159363	0.0157756		0.9998	519.966	0.0339963	519.932	0.0679926	520	0.000130755	0.000137466
		0.5616	2246	18	2228	36	2264	0.0159011	0.0157756		0.9998	520.966	0.0340734	520.932	0.0681468	521	0.0001308	0.000137466
		0.5569	2247	18	2229	36	2265	0.015894	0.0157756		0.9998	521.966	0.0341507	521.932	0.0683014	522	0.000130846	0.000137466
		0.5558	2253	18	2235	36	2271	0.015852	0.0157756		0.9998	522.966	0.0342282	522.932	0.0684564	523	0.000130892	0.000137466
		0.5497	2254	18	2236	36	2272	0.0158451	0.0157756		0.9998	523.966	0.0343059	523.931	0.0686118	524	0.000130939	0.000137466
		0.5469	2255	18	2237	36	2273	0.0158381	0.0157756		0.9998	524.966	0.0343838	524.931	0.0687676	525	0.000130986	0.000137466
		0.5447	2256	18	2238	36	2274	0.0158311	0.0157756		0.9998	525.966	0.0344619	525.931	0.0689238	526	0.000131034	0.000137466
		0.5413	2261	18	2243	36	2279	0.0157964	0.0157756		0.9998	526.965	0.0345402	526.931	0.0690803	527	0.000131082	0.000137466
		0.5376	2262	18	2244	36	2280	0.0157895	0.0157756		0.9998	527.965	0.0346186	527.931	0.0692373	528	0.000131131	0.000137466
		0.5374	2263	18	2245	36	2281	0.0157826	0.0157756		0.9998	528.965	0.0346973	528.931	0.0693946	529	0.000131181	0.000137466
		0.5371	2264	18	2246	36	2282	0.0157756	0.0157756		0.9998	529.965	0.0347762	529.93	0.0695524	530	0.000131231	0.000137466
		0.536	2264	19	2245	38	2283	0.0166448	0.0165939		0.9998	530.965	0.0348553	530.93	0.0697106	531	0.000131282	0.000137466
		0.5344	2270	19	2251	38	2289	0.0166011	0.0165939		0.9998	531.965	0.0349346	531.93	0.0698691	532	0.000131333	0.000137466
		0.5322	2271	19	2252	38	2290	0.0165939	0.0165939		0.9998	532.965	0.0350141	532.93	0.0700281	533	0.000131385	0.000137466
		0.5315	2271	20	2251	40	2291	0.0174596	0.017452		0.9998	533.965	0.0350938	533.93	0.0701876	534	0.000131437	0.000137466
		0.5273	2272	20	2252	40	2292	0.017452	0.017452		0.9998	534.965	0.0351737	534.93	0.0703474	535	0.000131491	0.000137466
		0.5268	2272	21	2251	42	2293	0.0183166	0.0182292		0.9998	535.965	0.0352539	535.929	0.0705077	536	0.000131544	0.000137466
		0.52	2273	21	2252	42	2294	0.0183086	0.0182292		0.9998	536.965	0.0353342	536.929	0.0706684	537	0.000131599	0.000137466
		0.5176	2274	21	2253	42	2295	0.0183007	0.0182292		0.9998	537.965	0.0354148	537.929	0.0708296	538	0.000131653	0.000137466
		0.5131	2276	21	2255	42	2297	0.0182847	0.0182292		0.9998	538.965	0.0354956	538.929	0.0709912	539	0.000131709	0.000137466
		0.5128	2278	21	2257	42	2299	0.0182688	0.0182292		0.9998	539.964	0.0355766	539.929	0.0711532	540	0.000131765	0.000137466
		0.5122	2279	21	2258	42	2300	0.0182609	0.0182292		0.9998	540.964	0.0356578	540.929	0.0713157	541	0.000131822	0.000137466
		0.5099	2280	21	2259	42	2301	0.0182529	0.0182292		0.9998	541.964	0.0357393	541.929	0.0714786	542	0.000131879	0.000137466
		0.5081	2281	21	2260	42	2302	0.018245	0.0182292		0.9998	542.964	0.035821	542.928	0.0716421	543	0.000131937	0.000137466
		0.5074	2282	21	2261	42	2303	0.0182371	0.0182292		0.9998	543.964	0.035903	543.928	0.0718059	544	0.000131996	0.000137466
		0.506	2283	21	2262	42	2304	0.0182292	0.0182292		0.9998	544.964	0.0359851	544.928	0.0719703	545	0.000132056	0.000137466
		0.5044	2283	22	2261	44	2305	0.0190889	0.018941		0.9998	545.964	0.0360675	545.928	0.0721351	546	0.000132116	0.000137466
		0.5033	2285	22	2263	44	2307	0.0190724	0.018941		0.9998	546.964	0.0361502	546.928	0.0723004	547	0.000132176	0.000137466
		0.5014	2286	22	2264	44	2308	0.0190641	0.018941		0.9998	547.964	0.0362331	547.928	0.0724661	548	0.000132237	0.000137466
		0.5013	2287	22	2265	44	2309	0.0190559	0.018941		0.9998	548.964	0.0363162	548.927	0.0726324	549	0.000132299	0.000137466
		0.4986	2288	22	2266	44	2310	0.0190476	0.018941		0.9998	549.964	0.0363996	549.927	0.0727991	550	0.000132362	0.000137466
		0.4939	2289	22	2267	44	2311	0.0190394	0.018941		0.9998	550.964	0.0364832	550.927	0.0729664	551	0.000132425	0.000137466
		0.4935	2290	22	2268	44	2312	0.0190311	0.018941		0.9998	551.963	0.0365671	551.927	0.0731341	552	0.000132489	0.000137466
		0.4895	2291	22	2269	44	2313	0.0190229	0.018941		0.9997	552.963	0.0366512	552.927	0.0733024	553	0.000132554	0.000207847
		0.4893	2293	22	2271	44	2315	0.0190065	0.018941		0.9997	553.963	0.0367356	553.927	0.0734711	554	0.000132619	0.000207847
		0.4887	2294	22	2272	44	2316	0.0189983	0.018941		0.9997	554.963	0.0368202	554.926	0.0736404	555	0.000132685	0.000207847
		0.4847	2298	22	2276	44	2320	0.0189655	0.018941		0.9997	555.963	0.0369051	555.926	0.0738102	556	0.000132752	0.000207847
		0.4843	2301	22	2279	44	2323	0.018941	0.018941		0.9997	556.963	0.0369902	556.926	0.0739805	557	0.00013282	0.000207847
		0.4802	2301	23	2278	46	2324	0.0197935	0.0197171		0.9997	557.963	0.0370757	557.926	0.0741513	558	0.000132888	0.000207847
		0.4788	2304	23	2281	46	2327	0.0197679	0.0197171		0.9997	558.963	0.0371613	558.926	0.0743227	559	0.000132957	0.000207847
		0.4753	2305	23	2282	46	2328	0.0197595	0.0197171		0.9997	559.963	0.0372473	559.926	0.0744946	560	0.000133026	0.000207847
		0.4748	2306	23	2283	46	2329	0.019751	0.0197171		0.9997	560.963	0.0373335	560.925	0.074667	561	0.000133096	0.000207847
		0.4717	2308	23	2285	46	2331	0.019734	0.0197171		0.9997	561.963	0.03742	561.925	0.07484	562	0.000133167	0.000207847
		0.4712	2309	23	2286	46	2332	0.0197256	0.0197171		0.9997	562.962	0.0375068	562.925	0.0750136	563	0.000133239	0.000207847
		0.4659	2310	23	2287	46	2333	0.0197171	0.0197171		0.9997	563.962	0.0375938	563.925	0.0751876	564	0.000133311	0.000207847
		0.4646	2310	24	2286	48	2334	0.0205656	0.0205304		0.9997	564.962	0.0376811	564.925	0.0753623	565	0.000133385	0.000207847
		0.4624	2311	24	2287	48	2335	0.0205567	0.0205304		0.9997	565.962	0.0377688	565.924	0.0755375	566	0.000133459	0.000207847
		0.46	2313	24	2289	48	2337	0.0205392	0.0205304		0.9997	566.962	0.0378566	566.924	0.0757133	567	0.000133533	0.000207847
		0.458	2314	24	2290	48	2338	0.0205304	0.0205304		0.9997	567.962	0.0379448	567.924	0.0758897	568	0.000133609	0.000207847
		0.4578	2314	25	2289	50	2339	0.0213767	0.0213311		0.9997	568.962	0.0380333	568.924	0.0760666	569	0.000133685	0.000207847
		0.4542	2315	25	2290	50	2340	0.0213675	0.0213311		0.9997	569.962	0.0381221	569.924	0.0762441	570	0.000133762	0.000207847
		0.4537	2316	25	2291	50	2341	0.0213584	0.0213311		0.9997	570.962	0.0382111	570.924	0.0764222	571	0.000133839	0.000207847
		0.4494	2317	25	2292	50	2342	0.0213493	0.0213311		0.9997	571.962	0.0383005	571.923	0.0766009	572	0.000133918	0.000207847
		0.4493	2319	25	2294	50	2344	0.0213311	0.0213311		0.9997	572.962	0.0383901	572.923	0.0767802	573	0.000133997	0.000207847
		0.4492	2319	26	2293	52	2345	0.0221748	0.0220807		0.9997	573.962	0.0384801	573.923	0.0769601	574	0.000134077	0.000207847
		0.4485	2321	26	2295	52	2347	0.0221559	0.0220807		0.9997	574.961	0.0385703	574.923	0.0771406	575	0.000134158	0.000207847
		0.4476	2322	26	2296	52	2348	0.0221465	0.0220807		0.9997	575.961	0.0386609	575.923	0.0773218	576	0.000134239	0.000207847
		0.4452	2323	26	2297	52	2349	0.0221371	0.0220807		0.9997	576.961	0.0387517	576.922	0.0775035	577	0.000134321	0.000207847
		0.4428	2324	26	2298	52	2350	0.0221277	0.0220807		0.9997	577.961	0.0388429	577.922	0.0776859	578	0.000134405	0.000207847
		0.441	2327	26	2301	52	2353	0.0220994	0.0220807		0.9997	578.961	0.0389344	578.922	0.0778689	579	0.000134489	0.000207847
		0.4399	2328	26	2302	52	2354	0.0220901	0.0220807		0.9997	579.961	0.0390262	579.922	0.0780525	580	0.000134573	0.000207847
		0.4384	2329	26	2303	52	2355	0.0220807	0.0220807		0.9997	580.961	0.0391184	580.922	0.0782367	581	0.000134659	0.000207847
		0.4369	2329	27	2302	54	2356	0.0229202	0.0227848		0.9997	581.961	0.0392108	581.922	0.0784216	582	0.000134745	0.000207847
		0.4329	2330	27	2303	54	2357	0.0229105	0.0227848		0.9997	582.961	0.0393036	582.921	0.0786072	583	0.000134832	0.000207847
		0.4314	2331	27	2304	54	2358	0.0229008	0.0227848		0.9997	583.961	0.0393967	583.921	0.0787934	584	0.00013492	0.000207847
		0.4288	2332	27	2305	54	2359	0.0228911	0.0227848		0.9997	584.961	0.0394901	584.921	0.0789803	585	0.000135009	0.000207847
		0.4258	2333	27	2306	54	2360	0.0228814	0.0227848		0.9997	585.96	0.0395839	585.921	0.0791678	586	0.000135099	0.000207847
		0.4249	2334	27	2307	54	2361	0.0228717	0.0227848		0.9997	586.96	0.039678	586.921	0.079356	587	0.000135189	0.000207847
		0.4248	2335	27	2308	54	2362	0.022862	0.0227848		0.9997	587.96	0.0397724	587.92	0.0795449	588	0.00013528	0.000207847
		0.4229	2336	27	2309	54	2363	0.0228523	0.0227848		0.9997	588.96	0.0398672	588.92	0.0797344	589	0.000135373	0.000207847
		0.4214	2338	27	2311	54	2365	0.022833	0.0227848		0.9997	589.96	0.0399623	589.92	0.0799246	590	0.000135466	0.000207847
		0.4213	2343	27	2316	54	2370	0.0227848	0.0227848		0.9997	590.96	0.0400578	590.92	0.0801156	591	0.000135559	0.000207847
		0.4208	2343	28	2315	56	2371	0.0236187	0.0235988		0.9997	591.96	0.0401536	591.92	0.0803072	592	0.000135654	0.000207847
		0.4203	2344	28	2316	56	2372	0.0236088	0.0235988		0.9997	592.96	0.0402498	592.92	0.0804995	593	0.00013575	0.000207847
		0.4168	2345	28	2317	56	2373	0.0235988	0.0235988		0.9997	593.96	0.0403463	593.919	0.0806925	594	0.000135846	0.000207847
		0.415	2345	29	2316	58	2374	0.0244313	0.0244313		0.9997	594.96	0.0404431	594.919	0.0808863	595	0.000135943	0.000207847
		0.4131	2345	30	2315	60	2375	0.0252632	0.0251572		0.9997	595.959	0.0405404	595.919	0.0810807	596	0.000136041	0.000207847
		0.4114	2346	30	2316	60	2376	0.0252525	0.0251572		0.9997	596.959	0.0406379	596.919	0.0812759	597	0.00013614	0.000207847
		0.4095	2347	30	2317	60	2377	0.0252419	0.0251572		0.9997	597.959	0.0407359	597.919	0.0814718	598	0.00013624	0.000207847
		0.4093	2348	30	2318	60	2378	0.0252313	0.0251572		0.9997	598.959	0.0408342	598.918	0.0816684	599	0.000136341	0.000207847
		0.4092	2349	30	2319	60	2379	0.0252207	0.0251572		0.9997	599.959	0.0409329	599.918	0.0818658	600	0.000136443	0.000207847
		0.4081	2350	30	2320	60	2380	0.0252101	0.0251572		0.9997	600.959	0.0410319	600.918	0.0820639	601	0.000136546	0.000207847
		0.4055	2351	30	2321	60	2381	0.0251995	0.0251572		0.9997	601.959	0.0411314	601.918	0.0822627	602	0.000136649	0.000207847
		0.4042	2353	30	2323	60	2383	0.0251783	0.0251572		0.9997	602.959	0.0412312	602.918	0.0824623	603	0.000136753	0.000207847
		0.3985	2354	30	2324	60	2384	0.0251678	0.0251572		0.9997	603.959	0.0413313	603.917	0.0826627	604	0.000136859	0.000207847
		0.3981	2355	30	2325	60	2385	0.0251572	0.0251572		0.9997	604.959	0.0414319	604.917	0.0828638	605	0.000136965	0.000207847
		0.3949	2355	31	2324	62	2386	0.0259849	0.025974		0.9997	605.958	0.0415329	605.917	0.0830657	606	0.000137072	0.000207847
		0.3945	2356	31	2325	62	2387	0.025974	0.025974		0.9997	606.958	0.0416342	606.917	0.0832684	607	0.00013718	0.000207847
		0.3939	2356	32	2324	64	2388	0.0268007	0.0267782		0.9997	607.958	0.0417359	607.917	0.0834718	608	0.000137289	0.000207847
		0.3931	2358	32	2326	64	2390	0.0267782	0.0267782		0.9997	608.958	0.041838	608.916	0.0836761	609	0.000137399	0.000207847
		0.3912	2358	33	2325	66	2391	0.0276035	0.02742		0.9997	609.958	0.0419406	609.916	0.0838811	610	0.00013751	0.000207847
		0.3909	2359	33	2326	66	2392	0.027592	0.02742		0.9997	610.958	0.0420435	610.916	0.0840869	611	0.000137622	0.000207847
		0.3878	2360	33	2327	66	2393	0.0275804	0.02742		0.9997	611.958	0.0421468	611.916	0.0842936	612	0.000137735	0.000207847
		0.3855	2364	33	2331	66	2397	0.0275344	0.02742		0.9997	612.958	0.0422505	612.915	0.084501	613	0.000137848	0.000207847
		0.3842	2366	33	2333	66	2399	0.0275115	0.02742		0.9997	613.958	0.0423546	613.915	0.0847093	614	0.000137963	0.000207847
		0.3839	2367	33	2334	66	2400	0.0275	0.02742		0.9997	614.958	0.0424592	614.915	0.0849183	615	0.000138079	0.000207847
		0.3809	2368	33	2335	66	2401	0.0274885	0.02742		0.9997	615.957	0.0425641	615.915	0.0851282	616	0.000138195	0.000207847
		0.3805	2371	33	2338	66	2404	0.0274542	0.02742		0.9997	616.957	0.0426695	616.915	0.085339	617	0.000138313	0.000207847
		0.3774	2372	33	2339	66	2405	0.0274428	0.02742		0.9997	617.957	0.0427753	617.914	0.0855505	618	0.000138431	0.000207847
		0.3771	2373	33	2340	66	2406	0.0274314	0.02742		0.9997	618.957	0.0428815	618.914	0.085763	619	0.000138551	0.000207847
		0.3769	2374	33	2341	66	2407	0.02742	0.02742		0.9997	619.957	0.0429881	619.914	0.0859762	620	0.000138671	0.000207847
		0.375	2374	34	2340	68	2408	0.0282392	0.0282041		0.9997	620.957	0.0430952	620.914	0.0861903	621	0.000138793	0.000207847
		0.3733	2375	34	2341	68	2409	0.0282275	0.0282041		0.9997	621.957	0.0432026	621.914	0.0864053	622	0.000138915	0.000207847
		0.3723	2376	34	2342	68	2410	0.0282158	0.0282041		0.9997	622.957	0.0433106	622.913	0.0866211	623	0.000139039	0.000207847
		0.3704	2377	34	2343	68	2411	0.0282041	0.0282041		0.9997	623.957	0.0434189	623.913	0.0868378	624	0.000139163	0.000207847
		0.3677	2377	35	2342	70	2412	0.0290216	0.0288541		0.9997	624.956	0.0435277	624.913	0.0870554	625	0.000139289	0.000207847
		0.3673	2378	35	2343	70	2413	0.0290095	0.0288541		0.9997	625.956	0.0436369	625.913	0.0872739	626	0.000139415	0.000207847
		0.3672	2381	35	2346	70	2416	0.0289735	0.0288541		0.9997	626.956	0.0437466	626.913	0.0874932	627	0.000139543	0.000207847
		0.3668	2382	35	2347	70	2417	0.0289615	0.0288541		0.9997	627.956	0.0438567	627.912	0.0877135	628	0.000139671	0.000207847
		0.3662	2383	35	2348	70	2418	0.0289495	0.0288541		0.9997	628.956	0.0439673	628.912	0.0879346	629	0.000139801	0.000207847
		0.364	2384	35	2349	70	2419	0.0289376	0.0288541		0.9997	629.956	0.0440783	629.912	0.0881567	630	0.000139931	0.000207847
		0.3623	2387	35	2352	70	2422	0.0289017	0.0288541		0.9997	630.956	0.0441898	630.912	0.0883797	631	0.000140063	0.000207847
		0.3614	2388	35	2353	70	2423	0.0288898	0.0288541		0.9997	631.956	0.0443018	631.911	0.0886035	632	0.000140195	0.000207847
		0.3608	2391	35	2356	70	2426	0.0288541	0.0288541		0.9997	632.956	0.0444142	632.911	0.0888283	633	0.000140329	0.000207847
		0.3579	2392	36	2356	72	2428	0.029654	0.0295567		0.9997	633.955	0.044527	633.911	0.0890541	634	0.000140464	0.000207847
		0.3573	2393	36	2357	72	2429	0.0296418	0.0295567		0.9997	634.955	0.0446404	634.911	0.0892807	635	0.0001406	0.000207847
		0.355	2394	36	2358	72	2430	0.0296296	0.0295567		0.9997	635.955	0.0447542	635.91	0.0895084	636	0.000140736	0.000207847
		0.3547	2397	36	2361	72	2433	0.0295931	0.0295567		0.9997	636.955	0.0448685	636.91	0.0897369	637	0.000140874	0.000207847
		0.354	2398	36	2362	72	2434	0.0295809	0.0295567		0.9997	637.955	0.0449832	637.91	0.0899664	638	0.000141013	0.000207847
		0.3524	2400	36	2364	72	2436	0.0295567	0.0295567		0.9997	638.955	0.0450985	638.91	0.0901969	639	0.000141153	0.000207847
		0.3516	2400	37	2363	74	2437	0.0303652	0.0302906		0.9997	639.955	0.0452142	639.91	0.0904283	640	0.000141294	0.000207847
		0.3489	2401	37	2364	74	2438	0.0303527	0.0302906		0.9997	640.955	0.0453304	640.909	0.0906607	641	0.000141436	0.000207847
		0.3487	2402	37	2365	74	2439	0.0303403	0.0302906		0.9997	641.955	0.0454471	641.909	0.0908941	642	0.00014158	0.000207847
		0.3465	2403	37	2366	74	2440	0.0303279	0.0302906		0.9997	642.954	0.0455642	642.909	0.0911285	643	0.000141724	0.000207847
		0.3461	2404	37	2367	74	2441	0.0303154	0.0302906		0.9997	643.954	0.0456819	643.909	0.0913639	644	0.000141869	0.000207847
		0.3457	2405	37	2368	74	2442	0.030303	0.0302906		0.9997	644.954	0.0458001	644.908	0.0916002	645	0.000142016	0.000207847
		0.3437	2406	37	2369	74	2443	0.0302906	0.0302906		0.9997	645.954	0.0459188	645.908	0.0918376	646	0.000142163	0.000207847
		0.3434	2406	38	2368	76	2444	0.0310966	0.0310458		0.9997	646.954	0.046038	646.908	0.0920759	647	0.000142312	0.000207847
		0.3414	2407	38	2369	76	2445	0.0310838	0.0310458		0.9997	647.954	0.0461576	647.908	0.0923153	648	0.000142462	0.000207847
		0.3409	2408	38	2370	76	2446	0.0310711	0.0310458		0.9997	648.954	0.0462778	648.907	0.0925557	649	0.000142613	0.000207847
		0.3387	2410	38	2372	76	2448	0.0310458	0.0310458		0.9997	649.954	0.0463986	649.907	0.0927971	650	0.000142765	0.000207847
		0.3381	2410	39	2371	78	2449	0.0318497	0.031759		0.9997	650.953	0.0465198	650.907	0.0930396	651	0.000142918	0.000207847
		0.3377	2413	39	2374	78	2452	0.0318108	0.031759		0.9997	651.953	0.0466415	651.907	0.0932831	652	0.000143072	0.000207847
		0.3372	2414	39	2375	78	2453	0.0317978	0.031759		0.9997	652.953	0.0467638	652.906	0.0935276	653	0.000143228	0.000207847
		0.3321	2415	39	2376	78	2454	0.0317848	0.031759		0.9997	653.953	0.0468866	653.906	0.0937732	654	0.000143384	0.000207847
		0.3317	2416	39	2377	78	2455	0.0317719	0.031759		0.9997	654.953	0.0470099	654.906	0.0940198	655	0.000143542	0.000207847
		0.329	2417	39	2378	78	2456	0.031759	0.031759		0.9997	655.953	0.0471338	655.906	0.0942675	656	0.0001437	0.000207847
		0.3288	2417	40	2377	80	2457	0.03256	0.0323756		0.9997	656.953	0.0472581	656.905	0.0945163	657	0.00014386	0.000207847
		0.3276	2421	40	2381	80	2461	0.0325071	0.0323756		0.9997	657.953	0.0473831	657.905	0.0947661	658	0.000144021	0.000207847
		0.3244	2422	40	2382	80	2462	0.0324939	0.0323756		0.9997	658.952	0.0475085	658.905	0.0950171	659	0.000144184	0.000207847
		0.3243	2430	40	2390	80	2470	0.0323887	0.0323756		0.9997	659.952	0.0476345	659.905	0.0952691	660	0.000144347	0.000207847
		0.3198	2431	40	2391	80	2471	0.0323756	0.0323756		0.9997	660.952	0.0477611	660.904	0.0955222	661	0.000144512	0.000207847
		0.3187	2432	41	2391	82	2473	0.0331581	0.0329053		0.9997	661.952	0.0478882	661.904	0.0957764	662	0.000144677	0.000207847
		0.3165	2433	41	2392	82	2474	0.0331447	0.0329053		0.9997	662.952	0.0480159	662.904	0.0960317	663	0.000144844	0.000207847
		0.3162	2435	41	2394	82	2476	0.0331179	0.0329053		0.9997	663.952	0.0481441	663.904	0.0962882	664	0.000145012	0.000207847
		0.3154	2439	41	2398	82	2480	0.0330645	0.0329053		0.9997	664.952	0.0482729	664.903	0.0965457	665	0.000145182	0.000207847
		0.3138	2440	41	2399	82	2481	0.0330512	0.0329053		0.9997	665.952	0.0484022	665.903	0.0968044	666	0.000145352	0.000207847
		0.3127	2441	41	2400	82	2482	0.0330379	0.0329053		0.9997	666.951	0.0485321	666.903	0.0970642	667	0.000145524	0.000207847
		0.311	2442	41	2401	82	2483	0.0330246	0.0329053		0.9997	667.951	0.0486626	667.903	0.0973252	668	0.000145696	0.000207847
		0.3084	2443	41	2402	82	2484	0.0330113	0.0329053		0.9997	668.951	0.0487936	668.902	0.0975873	669	0.00014587	0.000207847
		0.3071	2444	41	2403	82	2485	0.032998	0.0329053		0.9997	669.951	0.0489253	669.902	0.0978505	670	0.000146046	0.000207847
		0.3068	2446	41	2405	82	2487	0.0329715	0.0329053		0.9997	670.951	0.0490575	670.902	0.0981149	671	0.000146222	0.000207847
		0.3066	2450	41	2409	82	2491	0.0329185	0.0329053		0.9997	671.951	0.0491902	671.902	0.0983805	672	0.0001464	0.000207847
		0.3044	2451	41	2410	82	2492	0.0329053	0.0329053		0.9997	672.951	0.0493236	672.901	0.0986472	673	0.000146578	0.000207847
		0.3026	2451	42	2409	84	2493	0.0336943	0.0335866		0.9997	673.951	0.0494576	673.901	0.0989151	674	0.000146758	0.000207847
		0.3021	2453	42	2411	84	2495	0.0336673	0.0335866		0.9996	674.95	0.0495921	674.901	0.0991842	675	0.00014694	0.000292179
		0.3019	2454	42	2412	84	2496	0.0336538	0.0335866		0.9996	675.95	0.0497273	675.901	0.0994545	676	0.000147122	0.000292179
		0.2999	2455	42	2413	84	2497	0.0336404	0.0335866		0.9996	676.95	0.049863	676.9	0.099726	677	0.000147306	0.000292179
		0.2984	2457	42	2415	84	2499	0.0336134	0.0335866		0.9996	677.95	0.0499994	677.9	0.0999987	678	0.000147491	0.000292179
		0.2977	2458	42	2416	84	2500	0.0336	0.0335866		0.9996	678.95	0.0501363	678.9	0.100273	679	0.000147677	0.000292179
		0.2956	2459	42	2417	84	2501	0.0335866	0.0335866		0.9996	679.95	0.0502739	679.899	0.100548	680	0.000147864	0.000292179
		0.2943	2459	43	2416	86	2502	0.0343725	0.0342493		0.9996	680.95	0.050412	680.899	0.100824	681	0.000148053	0.000292179
		0.2929	2460	43	2417	86	2503	0.0343588	0.0342493		0.9996	681.949	0.0505508	681.899	0.101102	682	0.000148243	0.000292179
		0.2928	2461	43	2418	86	2504	0.034345	0.0342493		0.9996	682.949	0.0506902	682.899	0.10138	683	0.000148434	0.000292179
		0.2913	2462	43	2419	86	2505	0.0343313	0.0342493		0.9996	683.949	0.0508302	683.898	0.10166	684	0.000148626	0.000292179
		0.2893	2463	43	2420	86	2506	0.0343176	0.0342493		0.9996	684.949	0.0509709	684.898	0.101942	685	0.00014882	0.000292179
		0.2884	2464	43	2421	86	2507	0.0343039	0.0342493		0.9996	685.949	0.0511122	685.898	0.102224	686	0.000149015	0.000292179
		0.2875	2465	43	2422	86	2508	0.0342903	0.0342493		0.9996	686.949	0.0512541	686.897	0.102508	687	0.000149211	0.000292179
		0.2873	2466	43	2423	86	2509	0.0342766	0.0342493		0.9996	687.949	0.0513966	687.897	0.102793	688	0.000149409	0.000292179
		0.2863	2467	43	2424	86	2510	0.0342629	0.0342493		0.9996	688.948	0.0515398	688.897	0.10308	689	0.000149608	0.000292179
		0.2842	2468	43	2425	86	2511	0.0342493	0.0342493		0.9996	689.948	0.0516836	689.897	0.103367	690	0.000149808	0.000292179
		0.2833	2468	44	2424	88	2512	0.0350318	0.0348791		0.9996	690.948	0.0518281	690.896	0.103656	691	0.000150009	0.000292179
		0.283	2469	44	2425	88	2513	0.0350179	0.0348791		0.9996	691.948	0.0519732	691.896	0.103946	692	0.000150212	0.000292179
		0.2826	2470	44	2426	88	2514	0.035004	0.0348791		0.9996	692.948	0.0521189	692.896	0.104238	693	0.000150415	0.000292179
		0.2824	2471	44	2427	88	2515	0.0349901	0.0348791		0.9996	693.948	0.0522654	693.895	0.104531	694	0.000150621	0.000292179
		0.2801	2472	44	2428	88	2516	0.0349762	0.0348791		0.9996	694.948	0.0524124	694.895	0.104825	695	0.000150827	0.000292179
		0.2786	2473	44	2429	88	2517	0.0349623	0.0348791		0.9996	695.947	0.0525602	695.895	0.10512	696	0.000151035	0.000292179
		0.2758	2474	44	2430	88	2518	0.0349484	0.0348791		0.9996	696.947	0.0527086	696.895	0.105417	697	0.000151244	0.000292179
		0.2751	2475	44	2431	88	2519	0.0349345	0.0348791		0.9996	697.947	0.0528576	697.894	0.105715	698	0.000151455	0.000292179
		0.2739	2478	44	2434	88	2522	0.0348929	0.0348791		0.9996	698.947	0.0530074	698.894	0.106015	699	0.000151666	0.000292179
		0.2721	2479	44	2435	88	2523	0.0348791	0.0348791		0.9996	699.947	0.0531578	699.894	0.106316	700	0.000151879	0.000292179
		0.2711	2479	45	2434	90	2524	0.0356577	0.0356577		0.9996	700.947	0.0533089	700.893	0.106618	701	0.000152094	0.000292179
		0.2701	2480	46	2434	92	2526	0.0364212	0.036378		0.9996	701.947	0.0534607	701.893	0.106921	702	0.00015231	0.000292179
		0.2693	2481	46	2435	92	2527	0.0364068	0.036378		0.9996	702.946	0.0536131	702.893	0.107226	703	0.000152527	0.000292179
		0.2687	2482	46	2436	92	2528	0.0363924	0.036378		0.9996	703.946	0.0537663	703.892	0.107533	704	0.000152745	0.000292179
		0.2686	2483	46	2437	92	2529	0.036378	0.036378		0.9996	704.946	0.0539201	704.892	0.10784	705	0.000152965	0.000292179
		0.2683	2483	47	2436	94	2530	0.0371542	0.0371101		0.9996	705.946	0.0540746	705.892	0.108149	706	0.000153186	0.000292179
		0.2681	2484	47	2437	94	2531	0.0371395	0.0371101		0.9996	706.946	0.0542299	706.892	0.10846	707	0.000153408	0.000292179
		0.2679	2485	47	2438	94	2532	0.0371248	0.0371101		0.9996	707.946	0.0543858	707.891	0.108772	708	0.000153632	0.000292179
		0.2674	2486	47	2439	94	2533	0.0371101	0.0371101		0.9996	708.945	0.0545425	708.891	0.109085	709	0.000153857	0.000292179
		0.267	2486	48	2438	96	2534	0.0378848	0.0377358		0.9996	709.945	0.0546998	709.891	0.1094	710	0.000154084	0.000292179
		0.2661	2487	48	2439	96	2535	0.0378698	0.0377358		0.9996	710.945	0.0548579	710.89	0.109716	711	0.000154312	0.000292179
		0.2654	2488	48	2440	96	2536	0.0378549	0.0377358		0.9996	711.945	0.0550166	711.89	0.110033	712	0.000154541	0.000292179
		0.2653	2489	48	2441	96	2537	0.03784	0.0377358		0.9995	712.945	0.0551761	712.89	0.110352	713	0.000154772	0.000340634
		0.2652	2491	48	2443	96	2539	0.0378102	0.0377358		0.9995	713.945	0.0553364	713.889	0.110673	714	0.000155004	0.000340634
		0.2644	2492	48	2444	96	2540	0.0377953	0.0377358		0.9995	714.945	0.0554973	714.889	0.110995	715	0.000155237	0.000340634
		0.2643	2493	48	2445	96	2541	0.0377804	0.0377358		0.9995	715.944	0.055659	715.889	0.111318	716	0.000155472	0.000340634
		0.2634	2494	48	2446	96	2542	0.0377655	0.0377358		0.9995	716.944	0.0558214	716.888	0.111643	717	0.000155708	0.000340634
		0.2625	2495	48	2447	96	2543	0.0377507	0.0377358		0.9995	717.944	0.0559845	717.888	0.111969	718	0.000155946	0.000340634
		0.2619	2496	48	2448	96	2544	0.0377358	0.0377358		0.9995	718.944	0.0561484	718.888	0.112297	719	0.000156185	0.000340634
		0.2616	2496	49	2447	98	2545	0.0385069	0.0384918		0.9995	719.944	0.056313	719.887	0.112626	720	0.000156425	0.000340634
		0.2615	2497	49	2448	98	2546	0.0384918	0.0384918		0.9995	720.944	0.0564784	720.887	0.112957	721	0.000156667	0.000340634
		0.2607	2498	50	2448	100	2548	0.0392465	0.0392311		0.9995	721.943	0.0566445	721.887	0.113289	722	0.00015691	0.000340634
		0.2603	2499	50	2449	100	2549	0.0392311	0.0392311		0.9995	722.943	0.0568114	722.886	0.113623	723	0.000157155	0.000340634
		0.2598	2499	51	2448	102	2550	0.04	0.04		0.9995	723.943	0.056979	723.886	0.113958	724	0.000157401	0.000340634
		0.2587	2499	52	2447	104	2551	0.0407683	0.0406409		0.9995	724.943	0.0571474	724.886	0.114295	725	0.000157648	0.000340634
		0.2581	2500	52	2448	104	2552	0.0407524	0.0406409		0.9995	725.943	0.0573166	725.885	0.114633	726	0.000157897	0.000340634
		0.2575	2501	52	2449	104	2553	0.0407364	0.0406409		0.9995	726.943	0.0574865	726.885	0.114973	727	0.000158147	0.000340634
		0.2572	2502	52	2450	104	2554	0.0407204	0.0406409		0.9995	727.942	0.0576572	727.885	0.115314	728	0.000158399	0.000340634
		0.2571	2505	52	2453	104	2557	0.0406727	0.0406409		0.9995	728.942	0.0578287	728.884	0.115657	729	0.000158652	0.000340634
		0.2569	2506	52	2454	104	2558	0.0406568	0.0406409		0.9995	729.942	0.058001	729.884	0.116002	730	0.000158907	0.000340634
		0.2563	2507	52	2455	104	2559	0.0406409	0.0406409		0.9995	730.942	0.058174	730.884	0.116348	731	0.000159163	0.000340634
		0.2556	2507	53	2454	106	2560	0.0414062	0.0414062		0.9995	731.942	0.0583478	731.883	0.116696	732	0.00015942	0.000340634
		0.2555	2507	54	2453	108	2561	0.042171	0.0421546		0.9995	732.941	0.0585225	732.883	0.117045	733	0.000159679	0.000340634
		0.2554	2508	54	2454	108	2562	0.0421546	0.0421546		0.9995	733.941	0.0586979	733.883	0.117396	734	0.00015994	0.000340634
		0.2545	2508	55	2453	110	2563	0.0429185	0.042885		0.9995	734.941	0.0588741	734.882	0.117748	735	0.000160202	0.000340634
		0.254	2509	55	2454	110	2564	0.0429017	0.042885		0.9995	735.941	0.0590511	735.882	0.118102	736	0.000160465	0.000340634
		0.2536	2510	55	2455	110	2565	0.042885	0.042885		0.9995	736.941	0.0592289	736.882	0.118458	737	0.00016073	0.000340634
		0.2535	2511	56	2455	112	2567	0.0436307	0.0436137		0.9995	737.941	0.0594075	737.881	0.118815	738	0.000160996	0.000340634
		0.2531	2512	56	2456	112	2568	0.0436137	0.0436137		0.9995	738.94	0.0595869	738.881	0.119174	739	0.000161264	0.000340634
		0.2527	2512	57	2455	114	2569	0.0443752	0.044358		0.9995	739.94	0.0597672	739.88	0.119534	740	0.000161533	0.000340634
		0.2525	2513	57	2456	114	2570	0.044358	0.044358		0.9995	740.94	0.0599483	740.88	0.119897	741	0.000161804	0.000340634
		0.2518	2513	58	2455	116	2571	0.0451186	0.0451011		0.9995	741.94	0.0601301	741.88	0.12026	742	0.000162076	0.000340634
		0.2509	2514	58	2456	116	2572	0.0451011	0.0451011		0.9994	742.94	0.0603128	742.879	0.120626	743	0.00016235	0.000388435
		0.2507	2514	59	2455	118	2573	0.0458609	0.0458609		0.9994	743.94	0.0604964	743.879	0.120993	744	0.000162625	0.000388435
		0.2502	2514	60	2454	120	2574	0.04662	0.04662		0.9994	744.939	0.0606808	744.879	0.121362	745	0.000162901	0.000388435
		0.25	2514	61	2453	122	2575	0.0473786	0.0472502		0.9994	745.939	0.060866	745.878	0.121732	746	0.00016318	0.000388435
		0.2491	2515	61	2454	122	2576	0.0473602	0.0472502		0.9994	746.939	0.061052	746.878	0.122104	747	0.000163459	0.000388435
		0.2486	2516	61	2455	122	2577	0.0473419	0.0472502		0.9994	747.939	0.0612389	747.878	0.122478	748	0.00016374	0.000388435
		0.2482	2517	61	2456	122	2578	0.0473235	0.0472502		0.9994	748.939	0.0614267	748.877	0.122853	749	0.000164023	0.000388435
		0.2473	2518	61	2457	122	2579	0.0473052	0.0472502		0.9994	749.938	0.0616153	749.877	0.123231	750	0.000164307	0.000388435
		0.2467	2520	61	2459	122	2581	0.0472685	0.0472502		0.9994	750.938	0.0618047	750.876	0.123609	751	0.000164593	0.000388435
		0.2464	2521	61	2460	122	2582	0.0472502	0.0472502		0.9994	751.938	0.061995	751.876	0.12399	752	0.00016488	0.000388435
		0.2441	2522	62	2460	124	2584	0.0479876	0.0479876		0.9994	752.938	0.0621862	752.876	0.124372	753	0.000165169	0.000388435
		0.2439	2522	63	2459	126	2585	0.0487427	0.0487239		0.9994	753.938	0.0623782	753.875	0.124756	754	0.000165459	0.000388435
		0.2434	2523	63	2460	126	2586	0.0487239	0.0487239		0.9994	754.937	0.0625711	754.875	0.125142	755	0.000165751	0.000388435
		0.2427	2523	64	2459	128	2587	0.0494782	0.0494782		0.9994	755.937	0.0627649	755.874	0.12553	756	0.000166045	0.000388435
		0.2418	2523	65	2458	130	2588	0.0502318	0.0502318		0.9994	756.937	0.0629596	756.874	0.125919	757	0.00016634	0.000388435
		0.2412	2523	66	2457	132	2589	0.0509849	0.0508867		0.9994	757.937	0.0631551	757.874	0.12631	758	0.000166636	0.000388435
		0.2409	2524	66	2458	132	2590	0.0509653	0.0508867		0.9994	758.937	0.0633515	758.873	0.126703	759	0.000166934	0.000388435
		0.2407	2525	66	2459	132	2591	0.0509456	0.0508867		0.9994	759.936	0.0635488	759.873	0.127098	760	0.000167234	0.000388435
		0.2404	2526	66	2460	132	2592	0.0509259	0.0508867		0.9994	760.936	0.063747	760.873	0.127494	761	0.000167535	0.000388435
		0.2401	2527	66	2461	132	2593	0.0509063	0.0508867		0.9994	761.936	0.0639461	761.872	0.127892	762	0.000167838	0.000388435
		0.2399	2528	66	2462	132	2594	0.0508867	0.0508867		0.9994	762.936	0.0641461	762.872	0.128292	763	0.000168142	0.000388435
		0.2391	2528	67	2461	134	2595	0.0516378	0.0516179		0.9994	763.936	0.064347	763.871	0.128694	764	0.000168448	0.000388435
		0.2382	2529	67	2462	134	2596	0.0516179	0.0516179		0.9994	764.935	0.0645488	764.871	0.129098	765	0.000168755	0.000388435
		0.2373	2530	68	2462	136	2598	0.052348	0.0523278		0.9994	765.935	0.0647516	765.87	0.129503	766	0.000169064	0.000388435
		0.2371	2531	68	2463	136	2599	0.0523278	0.0523278		0.9994	766.935	0.0649552	766.87	0.12991	767	0.000169375	0.000388435
		0.2366	2531	69	2462	138	2600	0.0530769	0.0529344		0.9994	767.935	0.0651598	767.87	0.13032	768	0.000169687	0.000388435
		0.2364	2532	69	2463	138	2601	0.0530565	0.0529344		0.9994	768.935	0.0653652	768.869	0.13073	769	0.000170001	0.000388435
		0.236	2533	69	2464	138	2602	0.0530361	0.0529344		0.9994	769.934	0.0655716	769.869	0.131143	770	0.000170316	0.000388435
		0.2354	2534	69	2465	138	2603	0.0530158	0.0529344		0.9993	770.934	0.065779	770.868	0.131558	771	0.000170633	0.000438563
		0.2345	2535	69	2466	138	2604	0.0529954	0.0529344		0.9993	771.934	0.0659872	771.868	0.131974	772	0.000170951	0.000438563
		0.2344	2536	69	2467	138	2605	0.052975	0.0529344		0.9993	772.934	0.0661964	772.868	0.132393	773	0.000171272	0.000438563
		0.2343	2537	69	2468	138	2606	0.0529547	0.0529344		0.9993	773.934	0.0664066	773.867	0.132813	774	0.000171593	0.000438563
		0.2337	2538	69	2469	138	2607	0.0529344	0.0529344		0.9993	774.933	0.0666177	774.867	0.133235	775	0.000171917	0.000438563
		0.2336	2538	70	2468	140	2608	0.053681	0.0536193		0.9993	775.933	0.0668297	775.866	0.133659	776	0.000172242	0.000438563
		0.2322	2539	70	2469	140	2609	0.0536604	0.0536193		0.9993	776.933	0.0670427	776.866	0.134085	777	0.000172568	0.000438563
		0.2318	2540	70	2470	140	2610	0.0536398	0.0536193		0.9993	777.933	0.0672567	777.865	0.134513	778	0.000172896	0.000438563
		0.2313	2541	70	2471	140	2611	0.0536193	0.0536193		0.9993	778.933	0.0674716	778.865	0.134943	779	0.000173226	0.000438563
		0.2311	2541	71	2470	142	2612	0.0543645	0.0540335		0.9993	779.932	0.0676874	779.865	0.135375	780	0.000173558	0.000438563
		0.2299	2542	71	2471	142	2613	0.0543437	0.0540335		0.9993	780.932	0.0679043	780.864	0.135809	781	0.000173891	0.000438563
		0.2298	2544	71	2473	142	2615	0.0543021	0.0540335		0.9993	781.932	0.0681221	781.864	0.136244	782	0.000174225	0.000438563
		0.2297	2545	71	2474	142	2616	0.0542813	0.0540335		0.9993	782.932	0.0683409	782.863	0.136682	783	0.000174562	0.000438563
		0.229	2546	71	2475	142	2617	0.0542606	0.0540335		0.9993	783.931	0.0685607	783.863	0.137121	784	0.0001749	0.000438563
		0.2284	2547	71	2476	142	2618	0.0542399	0.0540335		0.9993	784.931	0.0687814	784.862	0.137563	785	0.000175239	0.000438563
		0.2283	2555	71	2484	142	2626	0.0540746	0.0540335		0.9993	785.931	0.0690032	785.862	0.138006	786	0.000175581	0.000438563
		0.2276	2556	71	2485	142	2627	0.0540541	0.0540335		0.9993	786.931	0.0692259	786.862	0.138452	787	0.000175924	0.000438563
		0.2272	2557	71	2486	142	2628	0.0540335	0.0540335		0.9993	787.931	0.0694496	787.861	0.138899	788	0.000176268	0.000438563
		0.2255	2558	72	2486	144	2630	0.0547529	0.0547529		0.9993	788.93	0.0696744	788.861	0.139349	789	0.000176614	0.000438563
		0.2253	2558	73	2485	146	2631	0.0554922	0.055429		0.9993	789.93	0.0699001	789.86	0.1398	790	0.000176962	0.000438563
		0.2251	2559	73	2486	146	2632	0.0554711	0.055429		0.9993	790.93	0.0701268	790.86	0.140254	791	0.000177312	0.000438563
		0.2246	2561	73	2488	146	2634	0.055429	0.055429		0.9993	791.93	0.0703546	791.859	0.140709	792	0.000177663	0.000438563
		0.2244	2561	74	2487	148	2635	0.056167	0.056167		0.9993	792.929	0.0705834	792.859	0.141167	793	0.000178016	0.000438563
		0.2235	2561	75	2486	150	2636	0.0569044	0.0567108		0.9993	793.929	0.0708132	793.858	0.141626	794	0.000178371	0.000438563
		0.2229	2562	75	2487	150	2637	0.0568828	0.0567108		0.9993	794.929	0.071044	794.858	0.142088	795	0.000178727	0.000438563
		0.2228	2563	75	2488	150	2638	0.0568613	0.0567108		0.9993	795.929	0.0712758	795.857	0.142552	796	0.000179085	0.000438563
		0.2227	2565	75	2490	150	2640	0.0568182	0.0567108		0.9992	796.928	0.0715087	796.857	0.143017	797	0.000179445	0.00052447
		0.2225	2567	75	2492	150	2642	0.0567752	0.0567108		0.9992	797.928	0.0717426	797.857	0.143485	798	0.000179806	0.00052447
		0.2216	2569	75	2494	150	2644	0.0567322	0.0567108		0.9992	798.928	0.0719775	798.856	0.143955	799	0.000180169	0.00052447
		0.2207	2570	75	2495	150	2645	0.0567108	0.0567108		0.9992	799.928	0.0722135	799.856	0.144427	800	0.000180534	0.00052447
		0.2199	2570	76	2494	152	2646	0.0574452	0.0573369		0.9992	800.928	0.0724505	800.855	0.144901	801	0.0001809	0.00052447
		0.2197	2574	76	2498	152	2650	0.0573585	0.0573369		0.9992	801.927	0.0726886	801.855	0.145377	802	0.000181268	0.00052447
		0.2196	2575	76	2499	152	2651	0.0573369	0.0573369		0.9992	802.927	0.0729278	802.854	0.145856	803	0.000181638	0.00052447
		0.2188	2575	77	2498	154	2652	0.0580694	0.0577211		0.9992	803.927	0.073168	803.854	0.146336	804	0.00018201	0.00052447
		0.2185	2576	77	2499	154	2653	0.0580475	0.0577211		0.9992	804.927	0.0734092	804.853	0.146818	805	0.000182383	0.00052447
		0.2184	2577	77	2500	154	2654	0.0580256	0.0577211		0.9992	805.926	0.0736516	805.853	0.147303	806	0.000182758	0.00052447
		0.2178	2578	77	2501	154	2655	0.0580038	0.0577211		0.9992	806.926	0.073895	806.852	0.14779	807	0.000183135	0.00052447
		0.2174	2579	77	2502	154	2656	0.0579819	0.0577211		0.9992	807.926	0.0741394	807.852	0.148279	808	0.000183513	0.00052447
		0.2172	2582	77	2505	154	2659	0.0579165	0.0577211		0.9992	808.926	0.074385	808.851	0.14877	809	0.000183894	0.00052447
		0.2169	2584	77	2507	154	2661	0.057873	0.0577211		0.9992	809.925	0.0746316	809.851	0.149263	810	0.000184276	0.00052447
		0.2164	2586	77	2509	154	2663	0.0578295	0.0577211		0.9992	810.925	0.0748793	810.85	0.149759	811	0.000184659	0.00052447
		0.2159	2588	77	2511	154	2665	0.0577861	0.0577211		0.9992	811.925	0.0751282	811.85	0.150256	812	0.000185045	0.00052447
		0.2153	2590	77	2513	154	2667	0.0577428	0.0577211		0.9992	812.925	0.0753781	812.849	0.150756	813	0.000185432	0.00052447
		0.215	2591	77	2514	154	2668	0.0577211	0.0577211		0.9992	813.924	0.0756291	813.849	0.151258	814	0.000185821	0.00052447
		0.214	2591	78	2513	156	2669	0.0584489	0.0584489		0.9992	814.924	0.0758812	814.848	0.151762	815	0.000186212	0.00052447
		0.2133	2591	79	2512	158	2670	0.059176	0.059176		0.9992	815.924	0.0761344	815.848	0.152269	816	0.000186604	0.00052447
		0.213	2591	80	2511	160	2671	0.0599027	0.0599027		0.9992	816.924	0.0763888	816.847	0.152778	817	0.000186998	0.00052447
		0.2121	2591	81	2510	162	2672	0.0606287	0.0606061		0.9992	817.923	0.0766442	817.847	0.153288	818	0.000187394	0.00052447
		0.2117	2592	81	2511	162	2673	0.0606061	0.0606061		0.9992	818.923	0.0769008	818.846	0.153802	819	0.000187792	0.00052447
		0.2114	2592	82	2510	164	2674	0.0613313	0.0613084		0.9992	819.923	0.0771585	819.846	0.154317	820	0.000188191	0.00052447
		0.2111	2593	82	2511	164	2675	0.0613084	0.0613084		0.9992	820.923	0.0774173	820.845	0.154835	821	0.000188593	0.00052447
		0.2106	2593	83	2510	166	2676	0.0620329	0.0619403		0.9992	821.922	0.0776773	821.845	0.155355	822	0.000188996	0.00052447
		0.2101	2594	83	2511	166	2677	0.0620097	0.0619403		0.9992	822.922	0.0779384	822.844	0.155877	823	0.000189401	0.00052447
		0.2094	2595	83	2512	166	2678	0.0619866	0.0619403		0.9992	823.922	0.0782006	823.844	0.156401	824	0.000189807	0.00052447
		0.2093	2596	83	2513	166	2679	0.0619634	0.0619403		0.9992	824.922	0.078464	824.843	0.156928	825	0.000190216	0.00052447
		0.2091	2597	83	2514	166	2680	0.0619403	0.0619403		0.9992	825.921	0.0787285	825.843	0.157457	826	0.000190626	0.00052447
		0.2074	2597	84	2513	168	2681	0.0626632	0.0626398		0.9992	826.921	0.0789942	826.842	0.157988	827	0.000191038	0.00052447
		0.2071	2598	84	2514	168	2682	0.0626398	0.0626398		0.9992	827.921	0.079261	827.841	0.158522	828	0.000191452	0.00052447
		0.2062	2598	85	2513	170	2683	0.0633619	0.0633619		0.9992	828.92	0.079529	828.841	0.159058	829	0.000191867	0.00052447
		0.2051	2599	86	2513	172	2685	0.0640596	0.0640596		0.9992	829.92	0.0797982	829.84	0.159596	830	0.000192285	0.00052447
		0.2048	2599	87	2512	174	2686	0.0647803	0.064588		0.9992	830.92	0.0800685	830.84	0.160137	831	0.000192704	0.00052447
		0.2044	2600	87	2513	174	2687	0.0647562	0.064588		0.9992	831.92	0.0803401	831.839	0.16068	832	0.000193125	0.00052447
		0.2036	2601	87	2514	174	2688	0.0647321	0.064588		0.9992	832.919	0.0806127	832.839	0.161225	833	0.000193548	0.00052447
		0.203	2603	87	2516	174	2690	0.064684	0.064588		0.9992	833.919	0.0808866	833.838	0.161773	834	0.000193973	0.00052447
		0.2028	2604	87	2517	174	2691	0.06466	0.064588		0.9992	834.919	0.0811617	834.838	0.162323	835	0.000194399	0.00052447
		0.2018	2605	87	2518	174	2692	0.064636	0.064588		0.9992	835.919	0.0814379	835.837	0.162876	836	0.000194828	0.00052447
		0.2015	2606	87	2519	174	2693	0.064612	0.064588		0.9992	836.918	0.0817154	836.837	0.163431	837	0.000195258	0.00052447
		0.2	2607	87	2520	174	2694	0.064588	0.064588		0.9992	837.918	0.081994	837.836	0.163988	838	0.00019569	0.00052447
		0.1999	2607	88	2519	176	2695	0.0653061	0.0652577		0.9992	838.918	0.0822739	838.835	0.164548	839	0.000196124	0.00052447
		0.1997	2608	88	2520	176	2696	0.0652819	0.0652577		0.9992	839.917	0.082555	839.835	0.16511	840	0.000196559	0.00052447
		0.1983	2609	88	2521	176	2697	0.0652577	0.0652577		0.9992	840.917	0.0828372	840.834	0.165674	841	0.000196997	0.00052447
		0.198	2609	89	2520	178	2698	0.0659748	0.0658771		0.9992	841.917	0.0831207	841.834	0.166241	842	0.000197436	0.00052447
		0.1977	2610	89	2521	178	2699	0.0659504	0.0658771		0.9992	842.917	0.0834054	842.833	0.166811	843	0.000197878	0.00052447
		0.1974	2613	89	2524	178	2702	0.0658771	0.0658771		0.9992	843.916	0.0836914	843.833	0.167383	844	0.000198321	0.00052447
		0.1966	2613	90	2523	180	2703	0.0665927	0.0665927		0.9992	844.916	0.0839786	844.832	0.167957	845	0.000198766	0.00052447
		0.1955	2613	91	2522	182	2704	0.0673077	0.0671587		0.9992	845.916	0.084267	845.831	0.168534	846	0.000199213	0.00052447
		0.1952	2614	91	2523	182	2705	0.0672828	0.0671587		0.9992	846.915	0.0845566	846.831	0.169113	847	0.000199661	0.00052447
		0.1949	2615	91	2524	182	2706	0.0672579	0.0671587		0.9992	847.915	0.0848475	847.83	0.169695	848	0.000200112	0.00052447
		0.1944	2616	91	2525	182	2707	0.0672331	0.0671587		0.9992	848.915	0.0851396	848.83	0.170279	849	0.000200564	0.00052447
		0.1933	2617	91	2526	182	2708	0.0672083	0.0671587		0.9992	849.915	0.085433	849.829	0.170866	850	0.000201019	0.00052447
		0.193	2618	91	2527	182	2709	0.0671835	0.0671587		0.9992	850.914	0.0857277	850.829	0.171455	851	0.000201475	0.00052447
		0.1921	2619	91	2528	182	2710	0.0671587	0.0671587		0.9991	851.914	0.0860236	851.828	0.172047	852	0.000201933	0.000599427
		0.1916	2619	92	2527	184	2711	0.0678716	0.0678716		0.9991	852.914	0.0863207	852.827	0.172641	853	0.000202393	0.000599427
		0.191	2619	93	2526	186	2712	0.0685841	0.0685841		0.9991	853.913	0.0866192	853.827	0.173238	854	0.000202855	0.000599427
		0.1908	2619	94	2525	188	2713	0.069296	0.069194		0.9991	854.913	0.0869189	854.826	0.173838	855	0.000203319	0.000599427
		0.1905	2620	94	2526	188	2714	0.0692704	0.069194		0.9991	855.913	0.0872199	855.826	0.17444	856	0.000203785	0.000599427
		0.1901	2622	94	2528	188	2716	0.0692194	0.069194		0.9991	856.912	0.0875222	856.825	0.175044	857	0.000204252	0.000599427
		0.1899	2623	94	2529	188	2717	0.069194	0.069194		0.9991	857.912	0.0878257	857.824	0.175651	858	0.000204722	0.000599427
		0.1898	2623	95	2528	190	2718	0.0699043	0.0698529		0.999	858.912	0.0881306	858.824	0.176261	859	0.000205193	0.000640065
		0.1893	2624	95	2529	190	2719	0.0698786	0.0698529		0.999	859.912	0.0884367	859.823	0.176873	860	0.000205667	0.000640065
		0.1887	2625	95	2530	190	2720	0.0698529	0.0698529		0.999	860.911	0.0887442	860.823	0.177488	861	0.000206142	0.000640065
		0.1886	2626	96	2530	192	2722	0.0705364	0.0705105		0.999	861.911	0.0890529	861.822	0.178106	862	0.000206619	0.000640065
		0.1884	2627	96	2531	192	2723	0.0705105	0.0705105		0.999	862.911	0.089363	862.821	0.178726	863	0.000207098	0.000640065
		0.188	2627	97	2530	194	2724	0.0712188	0.0711665		0.999	863.91	0.0896744	863.821	0.179349	864	0.00020758	0.000640065
		0.1876	2628	97	2531	194	2725	0.0711927	0.0711665		0.999	864.91	0.0899871	864.82	0.179974	865	0.000208063	0.000640065
		0.1874	2629	97	2532	194	2726	0.0711665	0.0711665		0.999	865.91	0.0903011	865.819	0.180602	866	0.000208548	0.000640065
		0.1871	2629	98	2531	196	2727	0.0718739	0.0717161		0.999	866.909	0.0906164	866.819	0.181233	867	0.000209034	0.000640065
		0.1868	2631	98	2533	196	2729	0.0718212	0.0717161		0.999	867.909	0.0909331	867.818	0.181866	868	0.000209523	0.000640065
		0.1866	2632	98	2534	196	2730	0.0717949	0.0717161		0.999	868.909	0.0912511	868.817	0.182502	869	0.000210014	0.000640065
		0.1862	2633	98	2535	196	2731	0.0717686	0.0717161		0.999	869.908	0.0915705	869.817	0.183141	870	0.000210507	0.000640065
		0.186	2634	98	2536	196	2732	0.0717423	0.0717161		0.999	870.908	0.0918912	870.816	0.183782	871	0.000211002	0.000640065
		0.1844	2635	98	2537	196	2733	0.0717161	0.0717161		0.999	871.908	0.0922133	871.816	0.184427	872	0.000211498	0.000640065
		0.1837	2635	99	2536	198	2734	0.0724214	0.0723949		0.999	872.907	0.0925367	872.815	0.185073	873	0.000211997	0.000640065
		0.1825	2636	99	2537	198	2735	0.0723949	0.0723949		0.999	873.907	0.0928615	873.814	0.185723	874	0.000212498	0.000640065
		0.1822	2636	100	2536	200	2736	0.0730994	0.0730727		0.999	874.907	0.0931876	874.814	0.186375	875	0.000213	0.000640065
		0.1813	2637	100	2537	200	2737	0.0730727	0.0730727		0.999	875.906	0.0935151	875.813	0.18703	876	0.000213505	0.000640065
		0.1812	2637	101	2536	202	2738	0.0737765	0.0737765		0.999	876.906	0.093844	876.812	0.187688	877	0.000214011	0.000640065
		0.1808	2637	102	2535	204	2739	0.0744797	0.0744254		0.999	877.906	0.0941742	877.812	0.188348	878	0.00021452	0.000640065
		0.1806	2638	102	2536	204	2740	0.0744526	0.0744254		0.999	878.905	0.0945059	878.811	0.189012	879	0.00021503	0.000640065
		0.1799	2639	102	2537	204	2741	0.0744254	0.0744254		0.999	879.905	0.0948389	879.81	0.189678	880	0.000215543	0.000640065
		0.1793	2639	103	2536	206	2742	0.0751276	0.0750455		0.999	880.905	0.0951733	880.81	0.190347	881	0.000216057	0.000640065
		0.179	2642	103	2539	206	2745	0.0750455	0.0750455		0.999	881.904	0.0955091	881.809	0.191018	882	0.000216574	0.000640065
		0.1789	2642	104	2538	208	2746	0.0757465	0.0757465		0.9989	882.904	0.0958463	882.808	0.191693	883	0.000217093	0.000680071
		0.1786	2642	105	2537	210	2747	0.076447	0.0763914		0.9989	883.904	0.096185	883.808	0.19237	884	0.000217613	0.000680071
		0.1779	2643	105	2538	210	2748	0.0764192	0.0763914		0.9989	884.903	0.096525	884.807	0.19305	885	0.000218136	0.000680071
		0.1775	2644	105	2539	210	2749	0.0763914	0.0763914		0.9989	885.903	0.0968665	885.806	0.193733	886	0.00021866	0.000680071
		0.1773	2644	106	2538	212	2750	0.0770909	0.0770909		0.9989	886.903	0.0972093	886.806	0.194419	887	0.000219187	0.000680071
		0.1767	2644	107	2537	214	2751	0.0777899	0.0777616		0.9988	887.902	0.0975536	887.805	0.195107	888	0.000219715	0.000711742
		0.1764	2645	107	2538	214	2752	0.0777616	0.0777616		0.9988	888.902	0.0978994	888.804	0.195799	889	0.000220246	0.000711742
		0.176	2645	108	2537	216	2753	0.0784599	0.0784599		0.9988	889.902	0.0982465	889.804	0.196493	890	0.000220779	0.000711742
		0.1756	2645	109	2536	218	2754	0.0791576	0.0791576		0.9988	890.901	0.0985951	890.803	0.19719	891	0.000221313	0.000711742
		0.175	2645	110	2535	220	2755	0.0798548	0.0798258		0.9988	891.901	0.0989452	891.802	0.19789	892	0.00022185	0.000711742
		0.1749	2646	110	2536	220	2756	0.0798258	0.0798258		0.9988	892.901	0.0992967	892.801	0.198593	893	0.000222389	0.000711742
		0.1746	2646	111	2535	222	2757	0.0805223	0.0805223		0.9988	893.9	0.0996496	893.801	0.199299	894	0.00022293	0.000711742
		0.1733	2646	112	2534	224	2758	0.0812183	0.0812183		0.9988	894.9	0.100004	894.8	0.200008	895	0.000223473	0.000711742
		0.1721	2646	113	2533	226	2759	0.0819137	0.0818841		0.9988	895.9	0.10036	895.799	0.20072	896	0.000224018	0.000711742
		0.1719	2647	113	2534	226	2760	0.0818841	0.0818841		0.9988	896.899	0.100717	896.799	0.201434	897	0.000224565	0.000711742
		0.1718	2647	114	2533	228	2761	0.0825788	0.0824891		0.9988	897.899	0.101076	897.798	0.202152	898	0.000225114	0.000711742
		0.1717	2648	114	2534	228	2762	0.0825489	0.0824891		0.9988	898.899	0.101436	898.797	0.202873	899	0.000225665	0.000711742
		0.1716	2649	114	2535	228	2763	0.082519	0.0824891		0.9988	899.898	0.101798	899.796	0.203596	900	0.000226218	0.000711742
		0.1715	2650	114	2536	228	2764	0.0824891	0.0824891		0.9988	900.898	0.102161	900.796	0.204323	901	0.000226773	0.000711742
		0.1705	2650	115	2535	230	2765	0.0831826	0.0831826		0.9988	901.897	0.102526	901.795	0.205052	902	0.000227331	0.000711742
		0.17	2650	116	2534	232	2766	0.0838756	0.0837545		0.9988	902.897	0.102892	902.794	0.205785	903	0.00022789	0.000711742
		0.1691	2651	116	2535	232	2767	0.0838453	0.0837545		0.9988	903.897	0.10326	903.793	0.20652	904	0.000228452	0.000711742
		0.1684	2652	116	2536	232	2768	0.083815	0.0837545		0.9987	904.896	0.103629	904.793	0.207259	905	0.000229015	0.000763005
		0.1677	2653	116	2537	232	2769	0.0837848	0.0837545		0.9987	905.896	0.104	905.792	0.208	906	0.000229581	0.000763005
		0.1676	2654	116	2538	232	2770	0.0837545	0.0837545		0.9987	906.896	0.104372	906.791	0.208745	907	0.000230149	0.000763005
		0.1662	2654	117	2537	234	2771	0.084446	0.0844156		0.9987	907.895	0.104746	907.791	0.209493	908	0.000230719	0.000763005
		0.1655	2655	117	2538	234	2772	0.0844156	0.0844156		0.9987	908.895	0.105122	908.79	0.210243	909	0.000231291	0.000763005
		0.1653	2655	118	2537	236	2773	0.0851064	0.0850144		0.9987	909.895	0.105498	909.789	0.210997	910	0.000231865	0.000763005
		0.1652	2656	118	2538	236	2774	0.0850757	0.0850144		0.9987	910.894	0.105877	910.788	0.211754	911	0.000232441	0.000763005
		0.1639	2657	118	2539	236	2775	0.085045	0.0850144		0.9987	911.894	0.106257	911.787	0.212514	912	0.000233019	0.000763005
		0.1635	2658	118	2540	236	2776	0.0850144	0.0850144		0.9987	912.893	0.106638	912.787	0.213277	913	0.0002336	0.000763005
		0.1633	2658	119	2539	238	2777	0.085704	0.085704		0.9987	913.893	0.107021	913.786	0.214043	914	0.000234183	0.000763005
		0.1632	2658	120	2538	240	2778	0.0863931	0.086145		0.9987	914.893	0.107406	914.785	0.214812	915	0.000234767	0.000763005
		0.1631	2659	120	2539	240	2779	0.086362	0.086145		0.9987	915.892	0.107792	915.784	0.215584	916	0.000235354	0.000763005
		0.1622	2660	120	2540	240	2780	0.0863309	0.086145		0.9987	916.892	0.10818	916.784	0.21636	917	0.000235943	0.000763005
		0.1617	2661	120	2541	240	2781	0.0862999	0.086145		0.9987	917.891	0.108569	917.783	0.217139	918	0.000236534	0.000763005
		0.1615	2662	120	2542	240	2782	0.0862689	0.086145		0.9987	918.891	0.10896	918.782	0.21792	919	0.000237128	0.000763005
		0.1613	2663	120	2543	240	2783	0.0862379	0.086145		0.9987	919.891	0.109353	919.781	0.218705	920	0.000237723	0.000763005
		0.1611	2665	120	2545	240	2785	0.0861759	0.086145		0.9987	920.89	0.109747	920.781	0.219493	921	0.000238321	0.000763005
		0.161	2666	120	2546	240	2786	0.086145	0.086145		0.9986	921.89	0.110142	921.78	0.220285	922	0.000238921	0.000817189
		0.1606	2666	121	2545	242	2787	0.0868317	0.0866762		0.9986	922.889	0.11054	922.779	0.221079	923	0.000239522	0.000817189
		0.1602	2667	121	2546	242	2788	0.0868006	0.0866762		0.9986	923.889	0.110938	923.778	0.221877	924	0.000240127	0.000817189
		0.1596	2668	121	2547	242	2789	0.0867695	0.0866762		0.9986	924.889	0.111339	924.777	0.222678	925	0.000240733	0.000817189
		0.1595	2671	121	2550	242	2792	0.0866762	0.0866762		0.9986	925.888	0.111741	925.777	0.223482	926	0.000241341	0.000817189
		0.1593	2671	122	2549	244	2793	0.0873613	0.08733		0.9986	926.888	0.112145	926.776	0.22429	927	0.000241952	0.000817189
		0.1591	2672	122	2550	244	2794	0.08733	0.08733		0.9986	927.887	0.11255	927.775	0.2251	928	0.000242565	0.000817189
		0.159	2672	123	2549	246	2795	0.0880143	0.0879199		0.9986	928.887	0.112957	928.774	0.225914	929	0.00024318	0.000817189
		0.1587	2673	123	2550	246	2796	0.0879828	0.0879199		0.9986	929.887	0.113366	929.773	0.226731	930	0.000243797	0.000817189
		0.1585	2674	123	2551	246	2797	0.0879514	0.0879199		0.9986	930.886	0.113776	930.772	0.227552	931	0.000244416	0.000817189
		0.1576	2675	123	2552	246	2798	0.0879199	0.0879199		0.9986	931.886	0.114188	931.772	0.228376	932	0.000245038	0.000817189
		0.1571	2675	124	2551	248	2799	0.0886031	0.0884135		0.9986	932.885	0.114601	932.771	0.229203	933	0.000245662	0.000817189
		0.1569	2677	124	2553	248	2801	0.0885398	0.0884135		0.9986	933.885	0.115016	933.77	0.230033	934	0.000246288	0.000817189
		0.1568	2678	124	2554	248	2802	0.0885082	0.0884135		0.9986	934.885	0.115433	934.769	0.230867	935	0.000246916	0.000817189
		0.1563	2679	124	2555	248	2803	0.0884766	0.0884135		0.9986	935.884	0.115852	935.768	0.231704	936	0.000247547	0.000817189
		0.1556	2680	124	2556	248	2804	0.0884451	0.0884135		0.9986	936.884	0.116272	936.767	0.232544	937	0.000248179	0.000817189
		0.1552	2681	124	2557	248	2805	0.0884135	0.0884135		0.9986	937.883	0.116694	937.767	0.233388	938	0.000248814	0.000817189
		0.1546	2681	126	2555	252	2807	0.0897756	0.0897756		0.9985	938.883	0.117117	938.766	0.234235	939	0.000249451	0.000860675
		0.154	2681	127	2554	254	2808	0.0904558	0.0903272		0.9985	939.882	0.117543	939.765	0.235085	940	0.000250091	0.000860675
		0.1527	2682	127	2555	254	2809	0.0904236	0.0903272		0.9985	940.882	0.11797	940.764	0.235939	941	0.000250732	0.000860675
		0.1525	2683	127	2556	254	2810	0.0903915	0.0903272		0.9985	941.882	0.118398	941.763	0.236797	942	0.000251376	0.000860675
		0.1524	2684	127	2557	254	2811	0.0903593	0.0903272		0.9985	942.881	0.118829	942.762	0.237657	943	0.000252022	0.000860675
		0.1523	2685	127	2558	254	2812	0.0903272	0.0903272		0.9985	943.881	0.119261	943.761	0.238521	944	0.000252671	0.000860675
		0.1519	2685	128	2557	256	2813	0.091006	0.0908446		0.9985	944.88	0.119694	944.761	0.239389	945	0.000253321	0.000860675
		0.1517	2686	128	2558	256	2814	0.0909737	0.0908446		0.9985	945.88	0.12013	945.76	0.24026	946	0.000253974	0.000860675
		0.1515	2687	128	2559	256	2815	0.0909414	0.0908446		0.9985	946.879	0.120567	946.759	0.241134	947	0.00025463	0.000860675
		0.1507	2689	128	2561	256	2817	0.0908768	0.0908446		0.9984	947.879	0.121006	947.758	0.242012	948	0.000255287	0.000916738
		0.1498	2690	128	2562	256	2818	0.0908446	0.0908446		0.9984	948.879	0.121447	948.757	0.242893	949	0.000255947	0.000916738
		0.1491	2690	129	2561	258	2819	0.0915218	0.0913598		0.9984	949.878	0.121889	949.756	0.243778	950	0.000256609	0.000916738
		0.149	2691	129	2562	258	2820	0.0914894	0.0913598		0.9984	950.878	0.122333	950.755	0.244667	951	0.000257273	0.000916738
		0.1484	2693	129	2564	258	2822	0.0914245	0.0913598		0.9984	951.877	0.122779	951.754	0.245559	952	0.00025794	0.000916738
		0.1473	2695	129	2566	258	2824	0.0913598	0.0913598		0.9984	952.877	0.123227	952.754	0.246454	953	0.000258608	0.000916738
		0.1468	2695	130	2565	260	2825	0.0920354	0.0920354		0.9984	953.876	0.123676	953.753	0.247353	954	0.00025928	0.000916738
		0.146	2695	131	2564	262	2826	0.0927105	0.0926778		0.9984	954.876	0.124128	954.752	0.248255	955	0.000259953	0.000916738
		0.1458	2696	131	2565	262	2827	0.0926778	0.0926778		0.9984	955.875	0.124581	955.751	0.249161	956	0.000260629	0.000916738
		0.1454	2696	132	2564	264	2828	0.0933522	0.0930889		0.9984	956.875	0.125035	956.75	0.250071	957	0.000261307	0.000916738
		0.1451	2697	132	2565	264	2829	0.0933192	0.0930889		0.9984	957.875	0.125492	957.749	0.250984	958	0.000261987	0.000916738
		0.1446	2699	132	2567	264	2831	0.0932533	0.0930889		0.9984	958.874	0.12595	958.748	0.251901	959	0.00026267	0.000916738
		0.1441	2700	132	2568	264	2832	0.0932203	0.0930889		0.9984	959.874	0.126411	959.747	0.252821	960	0.000263355	0.000916738
		0.144	2702	132	2570	264	2834	0.0931546	0.0930889		0.9984	960.873	0.126873	960.746	0.253745	961	0.000264043	0.000916738
		0.1435	2703	132	2571	264	2835	0.0931217	0.0930889		0.9984	961.873	0.127336	961.745	0.254673	962	0.000264732	0.000916738
		0.1432	2704	132	2572	264	2836	0.0930889	0.0930889		0.9984	962.872	0.127802	962.744	0.255604	963	0.000265424	0.000916738
		0.1425	2704	133	2571	266	2837	0.093761	0.0933989		0.9984	963.872	0.128269	963.743	0.256539	964	0.000266119	0.000916738
		0.1424	2706	133	2573	266	2839	0.093695	0.0933989		0.9984	964.871	0.128739	964.743	0.257477	965	0.000266816	0.000916738
		0.1422	2707	133	2574	266	2840	0.093662	0.0933989		0.9984	965.871	0.12921	965.742	0.258419	966	0.000267515	0.000916738
		0.1416	2708	133	2575	266	2841	0.093629	0.0933989		0.9984	966.87	0.129683	966.741	0.259365	967	0.000268216	0.000916738
		0.141	2711	133	2578	266	2844	0.0935302	0.0933989		0.9984	967.87	0.130157	967.74	0.260315	968	0.00026892	0.000916738
		0.1408	2712	133	2579	266	2845	0.0934974	0.0933989		0.9984	968.869	0.130634	968.739	0.261268	969	0.000269626	0.000916738
		0.1406	2714	133	2581	266	2847	0.0934317	0.0933989		0.9984	969.869	0.131112	969.738	0.262225	970	0.000270335	0.000916738
		0.1403	2715	133	2582	266	2848	0.0933989	0.0933989		0.9983	970.868	0.131593	970.737	0.263186	971	0.000271046	0.000981413
		0.1389	2715	134	2581	268	2849	0.0940681	0.0940351		0.9983	971.868	0.132075	971.736	0.26415	972	0.000271759	0.000981413
		0.1388	2716	134	2582	268	2850	0.0940351	0.0940351		0.9983	972.867	0.132559	972.735	0.265118	973	0.000272475	0.000981413
		0.1387	2716	135	2581	270	2851	0.0947036	0.0946372		0.9983	973.867	0.133045	973.734	0.26609	974	0.000273193	0.000981413
		0.1377	2717	135	2582	270	2852	0.0946704	0.0946372		0.9983	974.866	0.133533	974.733	0.267066	975	0.000273914	0.000981413
		0.1372	2718	135	2583	270	2853	0.0946372	0.0946372		0.9983	975.866	0.134023	975.732	0.268045	976	0.000274637	0.000981413
		0.1371	2718	136	2582	272	2854	0.0953048	0.0951049		0.9983	976.865	0.134514	976.731	0.269029	977	0.000275362	0.000981413
		0.1369	2719	136	2583	272	2855	0.0952715	0.0951049		0.9983	977.865	0.135008	977.73	0.270016	978	0.00027609	0.000981413
		0.1368	2722	136	2586	272	2858	0.0951714	0.0951049		0.9983	978.864	0.135503	978.729	0.271007	979	0.00027682	0.000981413
		0.1361	2724	136	2588	272	2860	0.0951049	0.0951049		0.9983	979.864	0.136001	979.728	0.272002	980	0.000277553	0.000981413
		0.1354	2724	137	2587	274	2861	0.0957707	0.0957038		0.9983	980.863	0.1365	980.727	0.273	981	0.000278288	0.000981413
		0.1353	2725	137	2588	274	2862	0.0957372	0.0957038		0.9983	981.863	0.137001	981.726	0.274003	982	0.000279025	0.000981413
		0.1347	2726	137	2589	274	2863	0.0957038	0.0957038		0.9982	982.862	0.137505	982.725	0.275009	983	0.000279765	0.00102394
		0.1337	2726	138	2588	276	2864	0.0963687	0.0962679		0.9982	983.862	0.13801	983.724	0.276019	984	0.000280508	0.00102394
		0.1336	2728	138	2590	276	2866	0.0963015	0.0962679		0.9982	984.861	0.138517	984.723	0.277034	985	0.000281252	0.00102394
		0.1329	2729	138	2591	276	2867	0.0962679	0.0962679		0.9982	985.861	0.139026	985.722	0.278052	986	0.000282	0.00102394
		0.1328	2730	139	2591	278	2869	0.0968979	0.096763		0.9982	986.86	0.139537	986.721	0.279074	987	0.000282749	0.00102394
		0.1321	2731	139	2592	278	2870	0.0968641	0.096763		0.9982	987.86	0.14005	987.72	0.280099	988	0.000283501	0.00102394
		0.1319	2734	139	2595	278	2873	0.096763	0.096763		0.9982	988.859	0.140565	988.719	0.281129	989	0.000284256	0.00102394
		0.1318	2735	140	2595	280	2875	0.0973913	0.0973236		0.9982	989.859	0.141082	989.718	0.282163	990	0.000285013	0.00102394
		0.1314	2736	140	2596	280	2876	0.0973574	0.0973236		0.9982	990.858	0.1416	990.717	0.283201	991	0.000285773	0.00102394
		0.131	2737	140	2597	280	2877	0.0973236	0.0973236		0.9982	991.858	0.142121	991.716	0.284243	992	0.000286535	0.00102394
		0.1307	2737	141	2596	282	2878	0.0979847	0.0979507		0.9981	992.857	0.142644	992.715	0.285288	993	0.0002873	0.00106594
		0.1305	2738	141	2597	282	2879	0.0979507	0.0979507		0.9981	993.857	0.143169	993.714	0.286338	994	0.000288067	0.00106594
		0.1303	2738	142	2596	284	2880	0.0986111	0.0985769		0.9981	994.856	0.143696	994.713	0.287392	995	0.000288836	0.00106594
		0.13	2739	142	2597	284	2881	0.0985769	0.0985769		0.9981	995.856	0.144225	995.712	0.28845	996	0.000289608	0.00106594
		0.1293	2739	143	2596	286	2882	0.0992366	0.0991334		0.9981	996.855	0.144756	996.71	0.289512	997	0.000290383	0.00106594
		0.1287	2740	143	2597	286	2883	0.0992022	0.0991334		0.9981	997.855	0.145289	997.709	0.290578	998	0.00029116	0.00106594
		0.1284	2741	143	2598	286	2884	0.0991678	0.0991334		0.9981	998.854	0.145824	998.708	0.291648	999	0.00029194	0.00106594
		0.1267	2742	143	2599	286	2885	0.0991334	0.0991334		0.9981	999.854	0.146361	999.707	0.292722	1000	0.000292722	0.00106594
		0.1264	2744	144	2600	288	2888	0.099723	0.0993103		0.9981	1000.85	0.1469	1000.71	0.2938	1001	0.000293506	0.00106594
		0.1263	2745	144	2601	288	2889	0.0996885	0.0993103		0.9981	1001.85	0.147441	1001.71	0.294882	1002	0.000294294	0.00106594
		0.1261	2746	144	2602	288	2890	0.099654	0.0993103		0.9981	1002.85	0.147984	1002.7	0.295969	1003	0.000295083	0.00106594
		0.1256	2747	144	2603	288	2891	0.0996195	0.0993103		0.998	1003.85	0.14853	1003.7	0.297059	1004	0.000295876	0.00111356
		0.1255	2748	144	2604	288	2892	0.0995851	0.0993103		0.998	1004.85	0.149077	1004.7	0.298154	1005	0.000296671	0.00111356
		0.1247	2749	144	2605	288	2893	0.0995506	0.0993103		0.998	1005.85	0.149626	1005.7	0.299253	1006	0.000297468	0.00111356
		0.1244	2751	144	2607	288	2895	0.0994819	0.0993103		0.998	1006.85	0.150178	1006.7	0.300356	1007	0.000298268	0.00111356
		0.1241	2752	144	2608	288	2896	0.0994475	0.0993103		0.998	1007.85	0.150732	1007.7	0.301463	1008	0.000299071	0.00111356
		0.1239	2754	144	2610	288	2898	0.0993789	0.0993103		0.998	1008.85	0.151287	1008.7	0.302575	1009	0.000299876	0.00111356
		0.1236	2755	144	2611	288	2899	0.0993446	0.0993103		0.998	1009.85	0.151845	1009.7	0.30369	1010	0.000300684	0.00111356
		0.1229	2756	144	2612	288	2900	0.0993103	0.0993103		0.998	1010.85	0.152405	1010.7	0.30481	1011	0.000301494	0.00111356
		0.1226	2756	145	2611	290	2901	0.0999655	0.0999311		0.998	1011.85	0.152967	1011.69	0.305934	1012	0.000302307	0.00111356
		0.1224	2757	145	2612	290	2902	0.0999311	0.0999311		0.998	1012.85	0.153531	1012.69	0.307063	1013	0.000303122	0.00111356
		0.1223	2757	146	2611	292	2903	0.100586	0.100516		0.998	1013.85	0.154098	1013.69	0.308195	1014	0.00030394	0.00111356
		0.122	2758	146	2612	292	2904	0.100551	0.100516		0.998	1014.85	0.154666	1014.69	0.309332	1015	0.000304761	0.00111356
		0.1215	2759	146	2613	292	2905	0.100516	0.100516		0.9979	1015.84	0.155237	1015.69	0.310474	1016	0.000305584	0.00115859
		0.1214	2759	147	2612	294	2906	0.10117	0.100996		0.9979	1016.84	0.15581	1016.69	0.311619	1017	0.00030641	0.00115859
		0.1211	2761	147	2614	294	2908	0.1011	0.100996		0.9979	1017.84	0.156385	1017.69	0.312769	1018	0.000307239	0.00115859
		0.1201	2763	147	2616	294	2910	0.101031	0.100996		0.9979	1018.84	0.156962	1018.69	0.313923	1019	0.00030807	0.00115859
		0.12	2764	147	2617	294	2911	0.100996	0.100996		0.9979	1019.84	0.157541	1019.68	0.315082	1020	0.000308904	0.00115859
		0.1196	2766	148	2618	296	2914	0.101579	0.101579		0.9979	1020.84	0.158122	1020.68	0.316245	1021	0.00030974	0.00115859
		0.1193	2766	149	2617	298	2915	0.10223	0.10202		0.9979	1021.84	0.158706	1021.68	0.317412	1022	0.00031058	0.00115859
		0.1188	2767	149	2618	298	2916	0.102195	0.10202		0.9979	1022.84	0.159292	1022.68	0.318584	1023	0.000311421	0.00115859
		0.1185	2768	149	2619	298	2917	0.10216	0.10202		0.9979	1023.84	0.15988	1023.68	0.31976	1024	0.000312266	0.00115859
		0.1184	2770	149	2621	298	2919	0.10209	0.10202		0.9978	1024.84	0.16047	1024.68	0.320941	1025	0.000313113	0.00120288
		0.1182	2772	149	2623	298	2921	0.10202	0.10202		0.9978	1025.84	0.161063	1025.68	0.322126	1026	0.000313963	0.00120288
		0.118	2772	150	2622	300	2922	0.102669	0.102634		0.9978	1026.84	0.161658	1026.68	0.323315	1027	0.000314815	0.00120288
		0.1176	2773	150	2623	300	2923	0.102634	0.102634		0.9978	1027.84	0.162255	1027.68	0.324509	1028	0.00031567	0.00120288
		0.1173	2773	151	2622	302	2924	0.103283	0.103283		0.9978	1028.84	0.162854	1028.67	0.325707	1029	0.000316528	0.00120288
		0.1167	2773	152	2621	304	2925	0.103932	0.103896		0.9978	1029.84	0.163455	1029.67	0.32691	1030	0.000317389	0.00120288
		0.1166	2774	152	2622	304	2926	0.103896	0.103896		0.9978	1030.84	0.164059	1030.67	0.328118	1031	0.000318252	0.00120288
		0.1159	2774	153	2621	306	2927	0.104544	0.104544		0.9978	1031.84	0.164665	1031.67	0.32933	1032	0.000319118	0.00120288
		0.1154	2774	154	2620	308	2928	0.105191	0.105191		0.9978	1032.83	0.165273	1032.67	0.330546	1033	0.000319987	0.00120288
		0.1153	2774	155	2619	310	2929	0.105838	0.105802		0.9978	1033.83	0.165884	1033.67	0.331767	1034	0.000320858	0.00120288
		0.115	2775	155	2620	310	2930	0.105802	0.105802		0.9978	1034.83	0.166496	1034.67	0.332993	1035	0.000321732	0.00120288
		0.1148	2775	156	2619	312	2931	0.106448	0.106339		0.9977	1035.83	0.167111	1035.67	0.334223	1036	0.000322609	0.00124397
		0.1147	2776	156	2620	312	2932	0.106412	0.106339		0.9977	1036.83	0.167729	1036.66	0.335458	1037	0.000323488	0.00124397
		0.1144	2777	156	2621	312	2933	0.106376	0.106339		0.9977	1037.83	0.168348	1037.66	0.336697	1038	0.000324371	0.00124397
		0.114	2778	156	2622	312	2934	0.106339	0.106339		0.9977	1038.83	0.16897	1038.66	0.337941	1039	0.000325256	0.00124397
		0.1134	2778	157	2621	314	2935	0.106985	0.106658		0.9977	1039.83	0.169595	1039.66	0.339189	1040	0.000326144	0.00124397
		0.1133	2779	157	2622	314	2936	0.106948	0.106658		0.9977	1040.83	0.170221	1040.66	0.340443	1041	0.000327034	0.00124397
		0.113	2780	157	2623	314	2937	0.106912	0.106658		0.9977	1041.83	0.17085	1041.66	0.341701	1042	0.000327928	0.00124397
		0.1129	2781	157	2624	314	2938	0.106875	0.106658		0.9976	1042.83	0.171482	1042.66	0.342963	1043	0.000328824	0.00128148
		0.1123	2782	157	2625	314	2939	0.106839	0.106658		0.9976	1043.83	0.172115	1043.66	0.344231	1044	0.000329723	0.00128148
		0.112	2783	157	2626	314	2940	0.106803	0.106658		0.9976	1044.83	0.172751	1044.65	0.345503	1045	0.000330624	0.00128148
		0.1117	2784	157	2627	314	2941	0.106766	0.106658		0.9976	1045.83	0.17339	1045.65	0.346779	1046	0.000331529	0.00128148
		0.1113	2786	157	2629	314	2943	0.106694	0.106658		0.9976	1046.83	0.17403	1046.65	0.348061	1047	0.000332436	0.00128148
		0.1112	2787	157	2630	314	2944	0.106658	0.106658		0.9976	1047.83	0.174673	1047.65	0.349347	1048	0.000333346	0.00128148
		0.1109	2788	158	2630	316	2946	0.107264	0.10701		0.9976	1048.82	0.175319	1048.65	0.350638	1049	0.000334259	0.00128148
		0.1107	2789	158	2631	316	2947	0.107228	0.10701		0.9976	1049.82	0.175967	1049.65	0.351934	1050	0.000335175	0.00128148
		0.1102	2790	158	2632	316	2948	0.107191	0.10701		0.9976	1050.82	0.176617	1050.65	0.353234	1051	0.000336094	0.00128148
		0.11	2791	158	2633	316	2949	0.107155	0.10701		0.9975	1051.82	0.17727	1051.65	0.35454	1052	0.000337015	0.00132241
		0.1098	2792	158	2634	316	2950	0.107119	0.10701		0.9975	1052.82	0.177925	1052.64	0.35585	1053	0.000337939	0.00132241
		0.1096	2793	158	2635	316	2951	0.107082	0.10701		0.9975	1053.82	0.178583	1053.64	0.357165	1054	0.000338866	0.00132241
		0.1092	2794	158	2636	316	2952	0.107046	0.10701		0.9975	1054.82	0.179243	1054.64	0.358485	1055	0.000339796	0.00132241
		0.109	2795	158	2637	316	2953	0.10701	0.10701		0.9975	1055.82	0.179905	1055.64	0.35981	1056	0.000340729	0.00132241
		0.1087	2795	159	2636	318	2954	0.107651	0.107651		0.9975	1056.82	0.18057	1056.64	0.36114	1057	0.000341665	0.00132241
		0.1084	2795	160	2635	320	2955	0.108291	0.108035		0.9975	1057.82	0.181237	1057.64	0.362474	1058	0.000342603	0.00132241
		0.1083	2798	160	2638	320	2958	0.108181	0.108035		0.9975	1058.82	0.181907	1058.64	0.363814	1059	0.000343545	0.00132241
		0.108	2799	160	2639	320	2959	0.108145	0.108035		0.9974	1059.82	0.182579	1059.63	0.365159	1060	0.000344489	0.001372
		0.1079	2802	160	2642	320	2962	0.108035	0.108035		0.9974	1060.82	0.183254	1060.63	0.366508	1061	0.000345436	0.001372
		0.1077	2803	161	2642	322	2964	0.108637	0.108527		0.9974	1061.82	0.183931	1061.63	0.367863	1062	0.000346387	0.001372
		0.1076	2804	161	2643	322	2965	0.1086	0.108527		0.9974	1062.82	0.184611	1062.63	0.369222	1063	0.00034734	0.001372
		0.1075	2805	161	2644	322	2966	0.108564	0.108527		0.9974	1063.81	0.185293	1063.63	0.370586	1064	0.000348296	0.001372
		0.1073	2806	161	2645	322	2967	0.108527	0.108527		0.9974	1064.81	0.185978	1064.63	0.371956	1065	0.000349254	0.001372
		0.1071	2806	162	2644	324	2968	0.109164	0.109017		0.9974	1065.81	0.186665	1065.63	0.37333	1066	0.000350216	0.001372
		0.107	2807	162	2645	324	2969	0.109128	0.109017		0.9974	1066.81	0.187355	1066.63	0.37471	1067	0.000351181	0.001372
		0.1069	2809	162	2647	324	2971	0.109054	0.109017		0.9974	1067.81	0.188047	1067.62	0.376095	1068	0.000352149	0.001372
		0.1068	2810	162	2648	324	2972	0.109017	0.109017		0.9974	1068.81	0.188742	1068.62	0.377484	1069	0.000353119	0.001372
		0.1066	2810	163	2647	326	2973	0.109654	0.109654		0.9974	1069.81	0.18944	1069.62	0.378879	1070	0.000354093	0.001372
		0.1061	2810	164	2646	328	2974	0.110289	0.110289		0.9974	1070.81	0.19014	1070.62	0.380279	1071	0.000355069	0.001372
		0.1059	2811	165	2646	330	2976	0.110887	0.110664		0.9973	1071.81	0.190842	1071.62	0.381684	1072	0.000356049	0.0014468
		0.1058	2812	165	2647	330	2977	0.11085	0.110664		0.9973	1072.81	0.191547	1072.62	0.383095	1073	0.000357031	0.0014468
		0.1057	2817	165	2652	330	2982	0.110664	0.110664		0.9973	1073.81	0.192255	1073.62	0.38451	1074	0.000358017	0.0014468
		0.1052	2818	166	2652	332	2984	0.11126	0.111186		0.9973	1074.81	0.192965	1074.61	0.385931	1075	0.000359005	0.0014468
		0.1051	2819	166	2653	332	2985	0.111223	0.111186		0.9973	1075.81	0.193678	1075.61	0.387356	1076	0.000359997	0.0014468
		0.105	2820	166	2654	332	2986	0.111186	0.111186		0.9973	1076.81	0.194394	1076.61	0.388787	1077	0.000360991	0.0014468
		0.1049	2820	167	2653	334	2987	0.111818	0.111818		0.9973	1077.8	0.195112	1077.61	0.390224	1078	0.000361989	0.0014468
		0.1048	2824	168	2656	336	2992	0.112299	0.112187		0.9973	1078.8	0.195833	1078.61	0.391665	1079	0.000362989	0.0014468
		0.1047	2827	168	2659	336	2995	0.112187	0.112187		0.9973	1079.8	0.196556	1079.61	0.393112	1080	0.000363993	0.0014468
		0.1046	2828	169	2659	338	2997	0.112779	0.112779		0.9973	1080.8	0.197282	1080.61	0.394564	1081	0.000364999	0.0014468
		0.1045	2829	170	2659	340	2999	0.113371	0.113371		0.9973	1081.8	0.198011	1081.6	0.396022	1082	0.000366009	0.0014468
		0.1044	2830	171	2659	342	3001	0.113962	0.113962		0.9973	1082.8	0.198742	1082.6	0.397484	1083	0.000367021	0.0014468
		0.1043	2832	172	2660	344	3004	0.114514	0.114514		0.9973	1083.8	0.199476	1083.6	0.398952	1084	0.000368037	0.0014468
		0.1042	2833	174	2659	348	3007	0.11573	0.11573		0.9973	1084.8	0.200213	1084.6	0.400426	1085	0.000369056	0.0014468
		0.1041	2834	176	2658	352	3010	0.116944	0.11675		0.9973	1085.8	0.200952	1085.6	0.401905	1086	0.000370078	0.0014468
		0.104	2838	176	2662	352	3014	0.116788	0.11675		0.9973	1086.8	0.201694	1086.6	0.403389	1087	0.000371103	0.0014468
		0.1039	2839	176	2663	352	3015	0.11675	0.11675		0.9973	1087.8	0.202439	1087.6	0.404878	1088	0.000372131	0.0014468
		0.1038	2888	205	2683	410	3093	0.132557	0.132515		0.9972	1088.8	0.203187	1088.59	0.406373	1089	0.000373162	0.00150045
		0.1035	2889	205	2684	410	3094	0.132515	0.132515		0.9972	1089.8	0.203937	1089.59	0.407874	1090	0.000374196	0.00150045
		0.1029	2889	206	2683	412	3095	0.133118	0.132989		0.9972	1090.8	0.20469	1090.59	0.40938	1091	0.000375233	0.00150045
		0.1024	2890	206	2684	412	3096	0.133075	0.132989		0.9971	1091.79	0.205446	1091.59	0.410891	1092	0.000376274	0.00151965
		0.1023	2891	206	2685	412	3097	0.133032	0.132989		0.9971	1092.79	0.206204	1092.59	0.412408	1093	0.000377317	0.00151965
		0.1013	2892	206	2686	412	3098	0.132989	0.132989		0.9971	1093.79	0.206965	1093.59	0.41393	1094	0.000378364	0.00151965
		0.1008	2892	207	2685	414	3099	0.133591	0.133548		0.9971	1094.79	0.207729	1094.58	0.415458	1095	0.000379414	0.00151965
		0.1007	2893	207	2686	414	3100	0.133548	0.133548		0.997	1095.79	0.208496	1095.58	0.416992	1096	0.000380467	0.00153349
		0.1004	2893	208	2685	416	3101	0.13415	0.13415		0.9969	1096.79	0.209265	1096.58	0.418531	1097	0.000381523	0.00156152
		0.09969	2893	209	2684	418	3102	0.134752	0.134752		0.9969	1097.79	0.210038	1097.58	0.420075	1098	0.000382582	0.00156152
		0.09861	2893	210	2683	420	3103	0.135353	0.135353		0.9969	1098.79	0.210813	1098.58	0.421626	1099	0.000383645	0.00156152
		0.0986	2893	211	2682	422	3104	0.135954	0.135954		0.9969	1099.79	0.211591	1099.58	0.423182	1100	0.000384711	0.00156152
		0.09859	2894	213	2681	426	3107	0.13711	0.137066		0.9969	1100.79	0.212372	1100.58	0.424743	1101	0.000385779	0.00156152
		0.09853	2895	213	2682	426	3108	0.137066	0.137066		0.9969	1101.79	0.213155	1101.57	0.42631	1102	0.000386851	0.00156152
		0.09788	2895	214	2681	428	3109	0.137665	0.137621		0.9969	1102.79	0.213942	1102.57	0.427883	1103	0.000387927	0.00156152
		0.0974	2896	214	2682	428	3110	0.137621	0.137621		0.9969	1103.79	0.214731	1103.57	0.429462	1104	0.000389005	0.00156152
		0.09737	2896	215	2681	430	3111	0.138219	0.137821		0.9969	1104.78	0.215523	1104.57	0.431046	1105	0.000390087	0.00156152
		0.0968	2897	215	2682	430	3112	0.138175	0.137821		0.9968	1105.78	0.216318	1105.57	0.432636	1106	0.000391172	0.00161604
		0.09651	2898	215	2683	430	3113	0.13813	0.137821		0.9968	1106.78	0.217116	1106.57	0.434232	1107	0.00039226	0.00161604
		0.09649	2899	215	2684	430	3114	0.138086	0.137821		0.9968	1107.78	0.217917	1107.56	0.435833	1108	0.000393351	0.00161604
		0.0962	2900	215	2685	430	3115	0.138042	0.137821		0.9968	1108.78	0.21872	1108.56	0.437441	1109	0.000394446	0.00161604
		0.09608	2901	215	2686	430	3116	0.137997	0.137821		0.9968	1109.78	0.219527	1109.56	0.439054	1110	0.000395544	0.00161604
		0.09573	2902	215	2687	430	3117	0.137953	0.137821		0.9968	1110.78	0.220336	1110.56	0.440673	1111	0.000396645	0.00161604
		0.09502	2903	215	2688	430	3118	0.137909	0.137821		0.9968	1111.78	0.221149	1111.56	0.442298	1112	0.00039775	0.00161604
		0.09469	2904	215	2689	430	3119	0.137865	0.137821		0.9968	1112.78	0.221964	1112.56	0.443928	1113	0.000398857	0.00161604
		0.09443	2905	215	2690	430	3120	0.137821	0.137821		0.9968	1113.78	0.222782	1113.55	0.445565	1114	0.000399968	0.00161604
		0.09441	2905	216	2689	432	3121	0.138417	0.138373		0.9968	1114.78	0.223604	1114.55	0.447207	1115	0.000401083	0.00161604
		0.09432	2906	216	2690	432	3122	0.138373	0.138373		0.9967	1115.78	0.224428	1115.55	0.448856	1116	0.0004022	0.00166329
		0.094	2906	217	2689	434	3123	0.138969	0.138969		0.9967	1116.77	0.225255	1116.55	0.45051	1117	0.000403321	0.00166329
		0.09384	2906	218	2688	436	3124	0.139565	0.139565		0.9967	1117.77	0.226085	1117.55	0.45217	1118	0.000404446	0.00166329
		0.09363	2906	219	2687	438	3125	0.14016	0.139847		0.9967	1118.77	0.226918	1118.55	0.453837	1119	0.000405573	0.00166329
		0.09335	2907	219	2688	438	3126	0.140115	0.139847		0.9967	1119.77	0.227754	1119.54	0.455509	1120	0.000406704	0.00166329
		0.09294	2908	219	2689	438	3127	0.14007	0.139847		0.9967	1120.77	0.228594	1120.54	0.457187	1121	0.000407839	0.00166329
		0.09279	2909	219	2690	438	3128	0.140026	0.139847		0.9966	1121.77	0.229436	1121.54	0.458872	1122	0.000408976	0.0017118
		0.09267	2910	219	2691	438	3129	0.139981	0.139847		0.9966	1122.77	0.230281	1122.54	0.460562	1123	0.000410118	0.0017118
		0.09229	2911	219	2692	438	3130	0.139936	0.139847		0.9966	1123.77	0.231129	1123.54	0.462258	1124	0.000411262	0.0017118
		0.09151	2912	219	2693	438	3131	0.139891	0.139847		0.9966	1124.77	0.231981	1124.54	0.463961	1125	0.00041241	0.0017118
		0.09089	2913	219	2694	438	3132	0.139847	0.139847		0.9966	1125.77	0.232835	1125.53	0.46567	1126	0.000413561	0.0017118
		0.09056	2913	220	2693	440	3133	0.14044	0.140351		0.9966	1126.77	0.233692	1126.53	0.467385	1127	0.000414716	0.0017118
		0.09035	2914	220	2694	440	3134	0.140396	0.140351		0.9966	1127.77	0.234553	1127.53	0.469106	1128	0.000415874	0.0017118
		0.09026	2915	220	2695	440	3135	0.140351	0.140351		0.9966	1128.76	0.235416	1128.53	0.470833	1129	0.000417035	0.0017118
		0.09016	2915	221	2694	442	3136	0.140944	0.140854		0.9966	1129.76	0.236283	1129.53	0.472566	1130	0.0004182	0.0017118
		0.08989	2916	221	2695	442	3137	0.140899	0.140854		0.9966	1130.76	0.237153	1130.53	0.474306	1131	0.000419369	0.0017118
		0.08955	2917	221	2696	442	3138	0.140854	0.140854		0.9965	1131.76	0.238026	1131.52	0.476052	1132	0.000420541	0.00176161
		0.0892	2917	222	2695	444	3139	0.141446	0.140863		0.9965	1132.76	0.238902	1132.52	0.477804	1133	0.000421716	0.00176161
		0.089	2920	222	2698	444	3142	0.141311	0.140863		0.9965	1133.76	0.239781	1133.52	0.479563	1134	0.000422895	0.00176161
		0.08889	2921	222	2699	444	3143	0.141266	0.140863		0.9965	1134.76	0.240664	1134.52	0.481327	1135	0.000424077	0.00176161
		0.08873	2922	222	2700	444	3144	0.141221	0.140863		0.9965	1135.76	0.241549	1135.52	0.483098	1136	0.000425263	0.00176161
		0.08828	2924	222	2702	444	3146	0.141132	0.140863		0.9965	1136.76	0.242438	1136.52	0.484876	1137	0.000426452	0.00176161
		0.08823	2925	222	2703	444	3147	0.141087	0.140863		0.9964	1137.76	0.24333	1137.51	0.48666	1138	0.000427645	0.00180306
		0.08806	2926	222	2704	444	3148	0.141042	0.140863		0.9964	1138.76	0.244225	1138.51	0.48845	1139	0.000428841	0.00180306
		0.08802	2927	222	2705	444	3149	0.140997	0.140863		0.9964	1139.75	0.245123	1139.51	0.490246	1140	0.000430041	0.00180306
		0.0879	2929	222	2707	444	3151	0.140908	0.140863		0.9964	1140.75	0.246025	1140.51	0.49205	1141	0.000431244	0.00180306
		0.08758	2930	222	2708	444	3152	0.140863	0.140863		0.9964	1141.75	0.24693	1141.51	0.493859	1142	0.000432451	0.00180306
		0.08734	2930	223	2707	446	3153	0.141453	0.141453		0.9964	1142.75	0.247838	1142.5	0.495675	1143	0.000433661	0.00180306
		0.08712	2930	224	2706	448	3154	0.142042	0.142042		0.9964	1143.75	0.248749	1143.5	0.497498	1144	0.000434875	0.00180306
		0.08693	2930	225	2705	450	3155	0.142631	0.142586		0.9963	1144.75	0.249663	1144.5	0.499327	1145	0.000436093	0.00183228
		0.08596	2931	225	2706	450	3156	0.142586	0.142586		0.9963	1145.75	0.250581	1145.5	0.501162	1146	0.000437314	0.00183228
		0.08586	2931	226	2705	452	3157	0.143174	0.143083		0.9962	1146.75	0.251502	1146.5	0.503004	1147	0.000438539	0.00185201
		0.08581	2932	226	2706	452	3158	0.143129	0.143083		0.9962	1147.75	0.252426	1147.5	0.504853	1148	0.000439767	0.00185201
		0.08564	2933	226	2707	452	3159	0.143083	0.143083		0.9962	1148.75	0.253354	1148.49	0.506708	1149	0.000440999	0.00185201
		0.08558	2933	227	2706	454	3160	0.143671	0.143625		0.9962	1149.75	0.254285	1149.49	0.50857	1150	0.000442235	0.00185201
		0.085	2934	227	2707	454	3161	0.143625	0.143625		0.9961	1150.74	0.255219	1150.49	0.510439	1151	0.000443474	0.00187194
		0.08437	2934	228	2706	456	3162	0.144213	0.144167		0.9961	1151.74	0.256157	1151.49	0.512314	1152	0.000444717	0.00187194
		0.08406	2935	228	2707	456	3163	0.144167	0.144167		0.996	1152.74	0.257098	1152.49	0.514196	1153	0.000445964	0.00189882
		0.08369	2935	229	2706	458	3164	0.144753	0.144753		0.996	1153.74	0.258042	1153.48	0.516085	1154	0.000447214	0.00189882
		0.08358	2935	231	2704	462	3166	0.145925	0.145925		0.996	1154.74	0.25899	1154.48	0.51798	1155	0.000448468	0.00189882
		0.08343	2936	232	2704	464	3168	0.146465	0.146418		0.996	1155.74	0.259941	1155.48	0.519882	1156	0.000449725	0.00189882
		0.08281	2937	232	2705	464	3169	0.146418	0.146418		0.996	1156.74	0.260896	1156.48	0.521791	1157	0.000450987	0.00189882
		0.08247	2937	233	2704	466	3170	0.147003	0.146818		0.996	1157.74	0.261854	1157.48	0.523707	1158	0.000452252	0.00189882
		0.08242	2939	233	2706	466	3172	0.14691	0.146818		0.9959	1158.74	0.262815	1158.47	0.52563	1159	0.00045352	0.00197816
		0.08188	2940	233	2707	466	3173	0.146864	0.146818		0.9959	1159.74	0.26378	1159.47	0.527559	1160	0.000454793	0.00197816
		0.08151	2941	233	2708	466	3174	0.146818	0.146818		0.9959	1160.74	0.264748	1160.47	0.529496	1161	0.000456069	0.00197816
		0.08129	2941	234	2707	468	3175	0.147402	0.147216		0.9959	1161.73	0.26572	1161.47	0.531439	1162	0.000457349	0.00197816
		0.08127	2942	234	2708	468	3176	0.147355	0.147216		0.9959	1162.73	0.266695	1162.47	0.533389	1163	0.000458632	0.00197816
		0.08082	2944	234	2710	468	3178	0.147262	0.147216		0.9959	1163.73	0.267673	1163.46	0.535346	1164	0.00045992	0.00197816
		0.0808	2945	234	2711	468	3179	0.147216	0.147216		0.9959	1164.73	0.268655	1164.46	0.537311	1165	0.000461211	0.00197816
		0.08066	2945	235	2710	470	3180	0.147799	0.147752		0.9959	1165.73	0.269641	1165.46	0.539282	1166	0.000462506	0.00197816
		0.08003	2946	235	2711	470	3181	0.147752	0.147752		0.9959	1166.73	0.27063	1166.46	0.54126	1167	0.000463805	0.00197816
		0.07967	2946	236	2710	472	3182	0.148334	0.148334		0.9959	1167.73	0.271623	1167.46	0.543245	1168	0.000465107	0.00197816
		0.07944	2946	237	2709	474	3183	0.148916	0.148916		0.9959	1168.73	0.272619	1168.45	0.545237	1169	0.000466413	0.00197816
		0.07931	2946	238	2708	476	3184	0.149497	0.149263		0.9959	1169.73	0.273618	1169.45	0.547237	1170	0.000467724	0.00197816
		0.07918	2947	238	2709	476	3185	0.149451	0.149263		0.9959	1170.73	0.274622	1170.45	0.549243	1171	0.000469038	0.00197816
		0.07885	2948	238	2710	476	3186	0.149404	0.149263		0.9959	1171.72	0.275628	1171.45	0.551257	1172	0.000470356	0.00197816
		0.07839	2949	238	2711	476	3187	0.149357	0.149263		0.9959	1172.72	0.276639	1172.45	0.553278	1173	0.000471677	0.00197816
		0.07826	2950	238	2712	476	3188	0.14931	0.149263		0.9959	1173.72	0.277653	1173.44	0.555306	1174	0.000473003	0.00197816
		0.0781	2951	238	2713	476	3189	0.149263	0.149263		0.9959	1174.72	0.27867	1174.44	0.557341	1175	0.000474333	0.00197816
		0.07767	2951	239	2712	478	3190	0.149843	0.149702		0.9958	1175.72	0.279692	1175.44	0.559383	1176	0.000475666	0.00205334
		0.07757	2952	239	2713	478	3191	0.149796	0.149702		0.9958	1176.72	0.280716	1176.44	0.561433	1177	0.000477003	0.00205334
		0.07738	2953	239	2714	478	3192	0.149749	0.149702		0.9958	1177.72	0.281745	1177.44	0.56349	1178	0.000478345	0.00205334
		0.0771	2954	239	2715	478	3193	0.149702	0.149702		0.9958	1178.72	0.282777	1178.43	0.565554	1179	0.00047969	0.00205334
		0.07702	2954	240	2714	480	3194	0.150282	0.150235		0.9957	1179.72	0.283813	1179.43	0.567626	1180	0.000481039	0.00210497
		0.0765	2955	240	2715	480	3195	0.150235	0.150235		0.9957	1180.72	0.284852	1180.43	0.569705	1181	0.000482392	0.00210497
		0.07595	2955	241	2714	482	3196	0.150814	0.150766		0.9957	1181.71	0.285896	1181.43	0.571791	1182	0.000483749	0.00210497
		0.07593	2956	241	2715	482	3197	0.150766	0.150766		0.9957	1182.71	0.286943	1182.43	0.573885	1183	0.00048511	0.00210497
		0.07554	2956	242	2714	484	3198	0.151345	0.151297		0.9957	1183.71	0.287993	1183.42	0.575986	1184	0.000486475	0.00210497
		0.07507	2957	242	2715	484	3199	0.151297	0.151297		0.9957	1184.71	0.289048	1184.42	0.578095	1185	0.000487844	0.00210497
		0.07494	2957	243	2714	486	3200	0.151875	0.151875		0.9957	1185.71	0.290106	1185.42	0.580211	1186	0.000489217	0.00210497
		0.07487	2957	244	2713	488	3201	0.152452	0.152405		0.9957	1186.71	0.291167	1186.42	0.582335	1187	0.000490594	0.00210497
		0.0745	2958	244	2714	488	3202	0.152405	0.152405		0.9957	1187.71	0.292233	1187.42	0.584466	1188	0.000491975	0.00210497
		0.07437	2958	245	2713	490	3203	0.152982	0.152934		0.9957	1188.71	0.293302	1188.41	0.586605	1189	0.00049336	0.00210497
		0.07421	2959	245	2714	490	3204	0.152934	0.152934		0.9956	1189.71	0.294376	1189.41	0.588751	1190	0.000494749	0.00216935
		0.07381	2959	246	2713	492	3205	0.15351	0.15351		0.9956	1190.7	0.295453	1190.41	0.590905	1191	0.000496142	0.00216935
		0.07365	2959	247	2712	494	3206	0.154086	0.154038		0.9956	1191.7	0.296534	1191.41	0.593067	1192	0.00049754	0.00216935
		0.07309	2960	247	2713	494	3207	0.154038	0.154038		0.9956	1192.7	0.297618	1192.4	0.595236	1193	0.000498941	0.00216935
		0.07275	2960	248	2712	496	3208	0.154613	0.154565		0.9956	1193.7	0.298707	1193.4	0.597414	1194	0.000500346	0.00216935
		0.07263	2961	248	2713	496	3209	0.154565	0.154565		0.9956	1194.7	0.299799	1194.4	0.599598	1195	0.000501756	0.00216935
		0.07234	2961	249	2712	498	3210	0.15514	0.15514		0.9956	1195.7	0.300895	1195.4	0.601791	1196	0.00050317	0.00216935
		0.0717	2961	251	2710	502	3212	0.156289	0.156289		0.9955	1196.7	0.301996	1196.4	0.603991	1197	0.000504587	0.00221594
		0.07136	2961	252	2709	504	3213	0.156863	0.156814		0.9955	1197.7	0.3031	1197.39	0.606199	1198	0.000506009	0.00221594
		0.0713	2962	252	2710	504	3214	0.156814	0.156814		0.9955	1198.7	0.304208	1198.39	0.608415	1199	0.000507435	0.00221594
		0.0712	2962	253	2709	506	3215	0.157387	0.157241		0.9955	1199.69	0.305319	1199.39	0.610639	1200	0.000508866	0.00221594
		0.07038	2963	253	2710	506	3216	0.157338	0.157241		0.9955	1200.69	0.306435	1200.39	0.612871	1201	0.0005103	0.00221594
		0.07029	2964	253	2711	506	3217	0.157289	0.157241		0.9954	1201.69	0.307555	1201.38	0.61511	1202	0.000511739	0.00227555
		0.06962	2965	253	2712	506	3218	0.157241	0.157241		0.9954	1202.69	0.308679	1202.38	0.617358	1203	0.000513182	0.00227555
		0.06953	2966	254	2712	508	3220	0.157764	0.157764		0.9954	1203.69	0.309807	1203.38	0.619613	1204	0.000514629	0.00227555
		0.06873	2966	255	2711	510	3221	0.158336	0.158336		0.9954	1204.69	0.310938	1204.38	0.621877	1205	0.00051608	0.00227555
		0.0682	2966	256	2710	512	3222	0.158908	0.15876		0.9954	1205.69	0.312074	1205.38	0.624148	1206	0.000517536	0.00227555
		0.06812	2968	256	2712	512	3224	0.158809	0.15876		0.9954	1206.69	0.313214	1206.37	0.626428	1207	0.000518996	0.00227555
		0.06806	2969	256	2713	512	3225	0.15876	0.15876		0.9954	1207.69	0.314358	1207.37	0.628716	1208	0.00052046	0.00227555
		0.06768	2969	257	2712	514	3226	0.15933	0.15933		0.9954	1208.68	0.315506	1208.37	0.631011	1209	0.000521928	0.00227555
		0.06751	2969	258	2711	516	3227	0.159901	0.159752		0.9954	1209.68	0.316658	1209.37	0.633315	1210	0.000523401	0.00227555
		0.06692	2971	258	2713	516	3229	0.159802	0.159752		0.9954	1210.68	0.317814	1210.36	0.635627	1211	0.000524878	0.00227555
		0.06647	2972	258	2714	516	3230	0.159752	0.159752		0.9953	1211.68	0.318974	1211.36	0.637948	1212	0.000526359	0.00232436
		0.06604	2972	259	2713	518	3231	0.160322	0.160272		0.9953	1212.68	0.320138	1212.36	0.640276	1213	0.000527845	0.00232436
		0.06584	2973	259	2714	518	3232	0.160272	0.160272		0.9952	1213.68	0.321306	1213.36	0.642613	1214	0.000529335	0.00234915
		0.06544	2973	260	2713	520	3233	0.160841	0.160841		0.9952	1214.68	0.322479	1214.36	0.644958	1215	0.000530829	0.00234915
		0.06509	2973	261	2712	522	3234	0.16141	0.16126		0.9952	1215.68	0.323656	1215.35	0.647311	1216	0.000532328	0.00234915
		0.06459	2975	261	2714	522	3236	0.16131	0.16126		0.9952	1216.68	0.324836	1216.35	0.649673	1217	0.000533831	0.00234915
		0.06408	2976	261	2715	522	3237	0.16126	0.16126		0.9951	1217.67	0.326021	1217.35	0.652043	1218	0.000535339	0.00238262
		0.0638	2976	262	2714	524	3238	0.161828	0.161778		0.9951	1218.67	0.327211	1218.35	0.654421	1219	0.000536851	0.00238262
		0.06358	2977	262	2715	524	3239	0.161778	0.161778		0.9951	1219.67	0.328404	1219.34	0.656808	1220	0.000538367	0.00238262
		0.06356	2977	263	2714	526	3240	0.162346	0.162096		0.9951	1220.67	0.329602	1220.34	0.659203	1221	0.000539888	0.00238262
		0.06339	2980	263	2717	526	3243	0.162195	0.162096		0.995	1221.67	0.330803	1221.34	0.661607	1222	0.000541413	0.00241655
		0.06327	2981	263	2718	526	3244	0.162145	0.162096		0.995	1222.67	0.33201	1222.34	0.664019	1223	0.000542943	0.00241655
		0.06236	2982	263	2719	526	3245	0.162096	0.162096		0.995	1223.67	0.33322	1223.33	0.66644	1224	0.000544477	0.00241655
		0.06234	2983	264	2719	528	3247	0.162612	0.162462		0.995	1224.67	0.334435	1224.33	0.66887	1225	0.000546016	0.00241655
		0.06217	2984	264	2720	528	3248	0.162562	0.162462		0.9949	1225.66	0.335654	1225.33	0.671308	1226	0.000547559	0.00244664
		0.06161	2985	264	2721	528	3249	0.162512	0.162462		0.9949	1226.66	0.336877	1226.33	0.673754	1227	0.000549107	0.00244664
		0.06157	2986	264	2722	528	3250	0.162462	0.162462		0.9949	1227.66	0.338105	1227.32	0.676209	1228	0.000550659	0.00244664
		0.06126	2986	265	2721	530	3251	0.163027	0.162826		0.9948	1228.66	0.339337	1228.32	0.678673	1229	0.000552216	0.00248147
		0.06112	2987	265	2722	530	3252	0.162977	0.162826		0.9948	1229.66	0.340573	1229.32	0.681146	1230	0.000553777	0.00248147
		0.06083	2989	265	2724	530	3254	0.162876	0.162826		0.9948	1230.66	0.341814	1230.32	0.683628	1231	0.000555343	0.00248147
		0.06064	2990	265	2725	530	3255	0.162826	0.162826		0.9948	1231.66	0.343059	1231.31	0.686118	1232	0.000556914	0.00248147
		0.05931	2990	266	2724	532	3256	0.163391	0.163391		0.9948	1232.66	0.344308	1232.31	0.688617	1233	0.000558489	0.00248147
		0.05863	2990	267	2723	534	3257	0.163955	0.163854		0.9947	1233.65	0.345562	1233.31	0.691125	1234	0.000560069	0.00251236
		0.05809	2991	267	2724	534	3258	0.163904	0.163854		0.9947	1234.65	0.346821	1234.31	0.693642	1235	0.000561653	0.00251236
		0.05803	2992	267	2725	534	3259	0.163854	0.163854		0.9946	1235.65	0.348084	1235.3	0.696167	1236	0.000563242	0.00252572
		0.05729	2992	268	2724	536	3260	0.164417	0.164417		0.9945	1236.65	0.349351	1236.3	0.698702	1237	0.000564836	0.00261197
		0.05711	2992	270	2722	540	3262	0.165543	0.165391		0.9945	1237.65	0.350623	1237.3	0.701246	1238	0.000566434	0.00261197
		0.05689	2993	270	2723	540	3263	0.165492	0.165391		0.9945	1238.65	0.351899	1238.3	0.703798	1239	0.000568037	0.00261197
		0.05682	2994	270	2724	540	3264	0.165441	0.165391		0.9945	1239.65	0.35318	1239.29	0.70636	1240	0.000569645	0.00261197
		0.05642	2995	270	2725	540	3265	0.165391	0.165391		0.9945	1240.65	0.354465	1240.29	0.708931	1241	0.000571258	0.00261197
		0.05596	2995	271	2724	542	3266	0.165952	0.165952		0.9945	1241.64	0.355755	1241.29	0.711511	1242	0.000572875	0.00261197
		0.05575	2995	272	2723	544	3267	0.166514	0.166259		0.9945	1242.64	0.35705	1242.29	0.7141	1243	0.000574497	0.00261197
		0.05556	2996	272	2724	544	3268	0.166463	0.166259		0.9945	1243.64	0.358349	1243.28	0.716698	1244	0.000576124	0.00261197
		0.05528	2997	272	2725	544	3269	0.166412	0.166259		0.9945	1244.64	0.359653	1244.28	0.719305	1245	0.000577755	0.00261197
		0.05484	2999	272	2727	544	3271	0.16631	0.166259		0.9945	1245.64	0.360961	1245.28	0.721922	1246	0.000579391	0.00261197
		0.05431	3000	272	2728	544	3272	0.166259	0.166259		0.9945	1246.64	0.362274	1246.28	0.724548	1247	0.000581033	0.00261197
		0.05428	3000	273	2727	546	3273	0.166819	0.166616		0.9945	1247.64	0.363591	1247.27	0.727183	1248	0.000582679	0.00261197
		0.05329	3001	273	2728	546	3274	0.166768	0.166616		0.9945	1248.64	0.364914	1248.27	0.729827	1249	0.000584329	0.00261197
		0.05307	3002	273	2729	546	3275	0.166718	0.166616		0.9945	1249.63	0.366241	1249.27	0.732481	1250	0.000585985	0.00261197
		0.05246	3003	273	2730	546	3276	0.166667	0.166616		0.9945	1250.63	0.367572	1250.26	0.735144	1251	0.000587645	0.00261197
		0.05229	3004	273	2731	546	3277	0.166616	0.166616		0.9945	1251.63	0.368909	1251.26	0.737817	1252	0.000589311	0.00261197
		0.05193	3004	274	2730	548	3278	0.167175	0.167073		0.9945	1252.63	0.37025	1252.26	0.740499	1253	0.000590981	0.00261197
		0.0513	3005	274	2731	548	3279	0.167124	0.167073		0.9945	1253.63	0.371595	1253.26	0.743191	1254	0.000592656	0.00261197
		0.05105	3006	274	2732	548	3280	0.167073	0.167073		0.9944	1254.63	0.372946	1254.25	0.745892	1255	0.000594336	0.00271075
		0.05071	3006	275	2731	550	3281	0.167632	0.167581		0.9944	1255.63	0.374301	1255.25	0.748603	1256	0.000596021	0.00271075
		0.05052	3007	275	2732	550	3282	0.167581	0.167581		0.9944	1256.62	0.375662	1256.25	0.751323	1257	0.000597711	0.00271075
		0.05031	3007	276	2731	552	3283	0.168139	0.167883		0.9943	1257.62	0.377027	1257.25	0.754053	1258	0.000599406	0.00273966
		0.04979	3008	276	2732	552	3284	0.168088	0.167883		0.9943	1258.62	0.378396	1258.24	0.756793	1259	0.000601106	0.00273966
		0.04957	3009	276	2733	552	3285	0.168037	0.167883		0.9943	1259.62	0.379771	1259.24	0.759542	1260	0.000602811	0.00273966
		0.04924	3010	276	2734	552	3286	0.167985	0.167883		0.9941	1260.62	0.381151	1260.24	0.762301	1261	0.000604521	0.00279843
		0.04903	3011	276	2735	552	3287	0.167934	0.167883		0.9941	1261.62	0.382535	1261.23	0.76507	1262	0.000606236	0.00279843
		0.04883	3012	276	2736	552	3288	0.167883	0.167883		0.9941	1262.62	0.383924	1262.23	0.767849	1263	0.000607956	0.00279843
		0.04833	3012	277	2735	554	3289	0.16844	0.16844		0.9941	1263.61	0.385319	1263.23	0.770637	1264	0.000609681	0.00279843
		0.0478	3012	278	2734	556	3290	0.168997	0.168946		0.9941	1264.61	0.386718	1264.23	0.773436	1265	0.000611412	0.00279843
		0.0476	3013	278	2735	556	3291	0.168946	0.168946		0.9941	1265.61	0.388122	1265.22	0.776244	1266	0.000613147	0.00279843
		0.0472	3013	279	2734	558	3292	0.169502	0.169502		0.9941	1266.61	0.389531	1266.22	0.779062	1267	0.000614888	0.00279843
		0.0468	3014	280	2734	560	3294	0.170006	0.170006		0.9941	1267.61	0.390945	1267.22	0.781891	1268	0.000616633	0.00279843
		0.04637	3014	281	2733	562	3295	0.170561	0.170561		0.9941	1268.61	0.392365	1268.22	0.784729	1269	0.000618384	0.00279843
		0.0462	3014	282	2732	564	3296	0.171117	0.170961		0.994	1269.61	0.393789	1269.21	0.787577	1270	0.00062014	0.00284837
		0.0458	3015	282	2733	564	3297	0.171065	0.170961		0.9939	1270.6	0.395218	1270.21	0.790436	1271	0.000621901	0.00289923
		0.04541	3016	282	2734	564	3298	0.171013	0.170961		0.9939	1271.6	0.396652	1271.21	0.793305	1272	0.000623667	0.00289923
		0.04538	3017	282	2735	564	3299	0.170961	0.170961		0.9939	1272.6	0.398092	1272.2	0.796183	1273	0.000625439	0.00289923
		0.04533	3017	284	2733	568	3301	0.172069	0.171842		0.9939	1273.6	0.399536	1273.2	0.799072	1274	0.000627215	0.00289923
		0.04514	3018	284	2734	568	3302	0.172017	0.171842		0.9939	1274.6	0.400986	1274.2	0.801972	1275	0.000628997	0.00289923
		0.04502	3018	285	2733	570	3303	0.17257	0.171842		0.9939	1275.6	0.402441	1275.2	0.804881	1276	0.000630785	0.00289923
		0.04465	3019	285	2734	570	3304	0.172518	0.171842		0.9939	1276.6	0.4039	1276.19	0.807801	1277	0.000632577	0.00289923
		0.04464	3024	285	2739	570	3309	0.172257	0.171842		0.9939	1277.59	0.405366	1277.19	0.810731	1278	0.000634375	0.00289923
		0.04443	3025	285	2740	570	3310	0.172205	0.171842		0.9939	1278.59	0.406836	1278.19	0.813672	1279	0.000636178	0.00289923
		0.04424	3026	285	2741	570	3311	0.172153	0.171842		0.9938	1279.59	0.408311	1279.18	0.816623	1280	0.000637986	0.00295625
		0.04385	3027	285	2742	570	3312	0.172101	0.171842		0.9938	1280.59	0.409792	1280.18	0.819584	1281	0.0006398	0.00295625
		0.04347	3028	285	2743	570	3313	0.17205	0.171842		0.9937	1281.59	0.411278	1281.18	0.822556	1282	0.00064162	0.002972
		0.04313	3029	285	2744	570	3314	0.171998	0.171842		0.9936	1282.59	0.412769	1282.17	0.825539	1283	0.000643444	0.00298784
		0.04247	3030	285	2745	570	3315	0.171946	0.171842		0.9936	1283.59	0.414266	1283.17	0.828532	1284	0.000645274	0.00298784
		0.04241	3032	285	2747	570	3317	0.171842	0.171842		0.9935	1284.58	0.415768	1284.17	0.831536	1285	0.000647109	0.00300909
		0.04233	3032	286	2746	572	3318	0.172393	0.172237		0.9935	1285.58	0.417275	1285.17	0.83455	1286	0.00064895	0.00300909
		0.04122	3033	286	2747	572	3319	0.172341	0.172237		0.9934	1286.58	0.418788	1286.16	0.837575	1287	0.000650797	0.0030305
		0.04078	3034	286	2748	572	3320	0.172289	0.172237		0.9934	1287.58	0.420306	1287.16	0.840611	1288	0.000652648	0.0030305
		0.04048	3035	286	2749	572	3321	0.172237	0.172237		0.9932	1288.58	0.421829	1288.16	0.843658	1289	0.000654506	0.00305747
		0.03994	3035	287	2748	574	3322	0.172787	0.172735		0.9932	1289.58	0.423358	1289.15	0.846715	1290	0.000656368	0.00305747
		0.03958	3036	287	2749	574	3323	0.172735	0.172735		0.9932	1290.58	0.424892	1290.15	0.849784	1291	0.000658237	0.00305747
		0.03951	3036	289	2747	578	3325	0.173835	0.173835		0.9931	1291.57	0.426431	1291.15	0.852863	1292	0.000660111	0.00309566
		0.0394	3036	290	2746	580	3326	0.174384	0.174384		0.9931	1292.57	0.427976	1292.14	0.855953	1293	0.00066199	0.00309566
		0.03779	3036	291	2745	582	3327	0.174932	0.174827		0.9931	1293.57	0.429527	1293.14	0.859054	1294	0.000663875	0.00309566
		0.03761	3037	291	2746	582	3328	0.17488	0.174827		0.9931	1294.57	0.431083	1294.14	0.862166	1295	0.000665766	0.00309566
		0.03741	3038	291	2747	582	3329	0.174827	0.174827		0.9929	1295.57	0.432645	1295.13	0.86529	1296	0.000667662	0.00313434
		0.03677	3038	292	2746	584	3330	0.175375	0.17527		0.9929	1296.57	0.434212	1296.13	0.868424	1297	0.000669564	0.00313434
		0.03553	3040	292	2748	584	3332	0.17527	0.17527		0.9929	1297.56	0.435785	1297.13	0.871569	1298	0.000671471	0.00313434
		0.03406	3040	293	2747	586	3333	0.175818	0.175818		0.9928	1298.56	0.437363	1298.13	0.874726	1299	0.000673384	0.00315667
		0.03338	3042	294	2748	588	3336	0.176259	0.176259		0.9927	1299.56	0.438947	1299.12	0.877894	1300	0.000675303	0.00317352
		0.0328	3042	295	2747	590	3337	0.176806	0.176753		0.9927	1300.56	0.440537	1300.12	0.881073	1301	0.000677228	0.00317352
		0.0324	3043	295	2748	590	3338	0.176753	0.176753		0.9926	1301.56	0.442132	1301.12	0.884264	1302	0.000679158	0.00324764
		0.03184	3043	296	2747	592	3339	0.177299	0.177139		0.9926	1302.56	0.443733	1302.11	0.887465	1303	0.000681094	0.00324764
		0.03097	3044	296	2748	592	3340	0.177246	0.177139		0.9926	1303.55	0.445339	1303.11	0.890679	1304	0.000683036	0.00324764
		0.03026	3045	296	2749	592	3341	0.177192	0.177139		0.9926	1304.55	0.446952	1304.11	0.893903	1305	0.000684983	0.00324764
		0.02948	3046	296	2750	592	3342	0.177139	0.177139		0.9926	1305.55	0.44857	1305.1	0.897139	1306	0.000686937	0.00324764
		0.02909	3047	297	2750	594	3344	0.177632	0.177525		0.9926	1306.55	0.450194	1306.1	0.900387	1307	0.000688896	0.00324764
		0.02897	3049	297	2752	594	3346	0.177525	0.177525		0.9926	1307.55	0.451823	1307.1	0.903646	1308	0.000690861	0.00324764
		0.0285	3050	298	2752	596	3348	0.178017	0.177751		0.9926	1308.55	0.453459	1308.09	0.906917	1309	0.000692832	0.00324764
		0.02817	3051	298	2753	596	3349	0.177964	0.177751		0.9926	1309.54	0.4551	1309.09	0.910199	1310	0.000694809	0.00324764
		0.02805	3053	298	2755	596	3351	0.177857	0.177751		0.9926	1310.54	0.456747	1310.09	0.913494	1311	0.000696791	0.00324764
		0.02757	3054	298	2756	596	3352	0.177804	0.177751		0.9926	1311.54	0.4584	1311.08	0.916799	1312	0.00069878	0.00324764
		0.02708	3055	298	2757	596	3353	0.177751	0.177751		0.9925	1312.54	0.460059	1312.08	0.920117	1313	0.000700775	0.00332356
		0.02684	3055	299	2756	598	3354	0.178295	0.178295		0.9925	1313.54	0.461723	1313.08	0.923447	1314	0.000702775	0.00332356
		0.02624	3055	300	2755	600	3355	0.178838	0.178784		0.9924	1314.54	0.463394	1314.07	0.926788	1315	0.000704782	0.00334134
		0.02613	3056	300	2756	600	3356	0.178784	0.178784		0.9923	1315.53	0.465071	1315.07	0.930141	1316	0.000706794	0.00335922
		0.02532	3056	301	2755	602	3357	0.179327	0.17922		0.9923	1316.53	0.466753	1316.07	0.933506	1317	0.000708813	0.00335922
		0.02518	3057	301	2756	602	3358	0.179273	0.17922		0.9922	1317.53	0.468442	1317.06	0.936884	1318	0.000710837	0.00339528
		0.02514	3058	301	2757	602	3359	0.17922	0.17922		0.9922	1318.53	0.470136	1318.06	0.940273	1319	0.000712868	0.00339528
		0.02453	3058	302	2756	604	3360	0.179762	0.179762		0.9922	1319.53	0.471837	1319.06	0.943674	1320	0.000714905	0.00339528
		0.02434	3058	303	2755	606	3361	0.180303	0.180303		0.9922	1320.53	0.473544	1320.05	0.947088	1321	0.000716948	0.00339528
		0.02418	3058	304	2754	608	3362	0.180845	0.180791		0.9921	1321.52	0.475257	1321.05	0.950513	1322	0.000718996	0.003444
		0.02413	3059	304	2755	608	3363	0.180791	0.180791		0.9921	1322.52	0.476976	1322.05	0.953951	1323	0.000721052	0.003444
		0.02397	3059	305	2754	610	3364	0.181332	0.181009		0.9921	1323.52	0.478701	1323.04	0.957401	1324	0.000723113	0.003444
		0.02389	3060	305	2755	610	3365	0.181278	0.181009		0.9921	1324.52	0.480432	1324.04	0.960864	1325	0.00072518	0.003444
		0.02379	3061	305	2756	610	3366	0.181224	0.181009		0.992	1325.52	0.482169	1325.04	0.964339	1326	0.000727254	0.00349968
		0.02366	3063	305	2758	610	3368	0.181116	0.181009		0.992	1326.52	0.483913	1326.03	0.967826	1327	0.000729334	0.00349968
		0.02364	3065	305	2760	610	3370	0.181009	0.181009		0.992	1327.51	0.485663	1327.03	0.971326	1328	0.00073142	0.00349968
		0.02362	3065	306	2759	612	3371	0.181549	0.181281		0.992	1328.51	0.487419	1328.03	0.974838	1329	0.000733512	0.00349968
		0.02361	3067	306	2761	612	3373	0.181441	0.181281		0.992	1329.51	0.489181	1329.02	0.978362	1330	0.000735611	0.00349968
		0.0236	3068	306	2762	612	3374	0.181387	0.181281		0.9919	1330.51	0.49095	1330.02	0.9819	1331	0.000737716	0.00353733
		0.02358	3069	306	2763	612	3375	0.181333	0.181281		0.9918	1331.51	0.492725	1331.01	0.98545	1332	0.000739827	0.00360746
		0.02357	3069	307	2762	614	3376	0.181872	0.181281		0.9918	1332.51	0.494506	1332.01	0.989012	1333	0.000741945	0.00360746
		0.02354	3071	307	2764	614	3378	0.181764	0.181281		0.9918	1333.5	0.496294	1333.01	0.992588	1334	0.000744069	0.00360746
		0.02352	3072	307	2765	614	3379	0.181711	0.181281		0.9918	1334.5	0.498088	1334	0.996176	1335	0.000746199	0.00360746
		0.02351	3073	307	2766	614	3380	0.181657	0.181281		0.9918	1335.5	0.499889	1335	0.999777	1336	0.000748336	0.00360746
		0.0235	3076	307	2769	614	3383	0.181496	0.181281		0.9918	1336.5	0.501695	1336	1.00339	1337	0.000750479	0.00360746
		0.02349	3080	307	2773	614	3387	0.181281	0.181281		0.9918	1337.5	0.503509	1336.99	1.00702	1338	0.000752629	0.00360746
		0.02348	3086	310	2776	620	3396	0.182568	0.182568		0.9918	1338.49	0.505329	1337.99	1.01066	1339	0.000754785	0.00360746
		0.02347	3094	314	2780	628	3408	0.184272	0.184272		0.9918	1339.49	0.507155	1338.99	1.01431	1340	0.000756948	0.00360746
		0.02346	3098	318	2780	636	3416	0.186183	0.186183		0.9918	1340.49	0.508988	1339.98	1.01798	1341	0.000759117	0.00360746
		0.02345	3110	322	2788	644	3432	0.187646	0.187646		0.9917	1341.49	0.510828	1340.98	1.02166	1342	0.000761293	0.00367906
		0.02344	3121	327	2794	654	3448	0.189675	0.189675		0.9916	1342.49	0.512674	1341.97	1.02535	1343	0.000763476	0.00369224
		0.02343	3128	329	2799	658	3457	0.190338	0.190173		0.9914	1343.49	0.514527	1342.97	1.02905	1344	0.000765665	0.00373876
		0.02284	3129	329	2800	658	3458	0.190283	0.190173		0.9914	1344.48	0.516386	1343.97	1.03277	1345	0.00076786	0.00373876
		0.02234	3130	329	2801	658	3459	0.190228	0.190173		0.9914	1345.48	0.518252	1344.96	1.0365	1346	0.000770062	0.00373876
		0.02128	3131	329	2802	658	3460	0.190173	0.190173		0.9914	1346.48	0.520125	1345.96	1.04025	1347	0.000772271	0.00373876
		0.02034	3131	330	2801	660	3461	0.190696	0.190641		0.9914	1347.48	0.522004	1346.96	1.04401	1348	0.000774487	0.00373876
		0.01933	3132	330	2802	660	3462	0.190641	0.190641		0.9914	1348.48	0.52389	1347.95	1.04778	1349	0.000776709	0.00373876
		0.01904	3133	331	2802	662	3464	0.191109	0.191109		0.9912	1349.47	0.525783	1348.95	1.05157	1350	0.000778938	0.0037859
		0.01783	3133	332	2801	664	3465	0.191631	0.191575		0.991	1350.47	0.527683	1349.94	1.05537	1351	0.000781174	0.00383367
		0.01763	3134	332	2802	664	3466	0.191575	0.191575		0.991	1351.47	0.52959	1350.94	1.05918	1352	0.000783417	0.00383367
		0.01731	3135	333	2802	666	3468	0.192042	0.191931		0.991	1352.47	0.531503	1351.94	1.06301	1353	0.000785666	0.00383367
		0.01613	3136	333	2803	666	3469	0.191986	0.191931		0.991	1353.47	0.533423	1352.93	1.06685	1354	0.000787922	0.00383367
		0.01587	3137	333	2804	666	3470	0.191931	0.191931		0.991	1354.46	0.535351	1353.93	1.0707	1355	0.000790185	0.00383367
		0.01507	3137	334	2803	668	3471	0.192452	0.192452		0.991	1355.46	0.537285	1354.93	1.07457	1356	0.000792455	0.00383367
		0.01453	3137	335	2802	670	3472	0.192972	0.192806		0.9909	1356.46	0.539226	1355.92	1.07845	1357	0.000794732	0.00388209
		0.0132	3138	335	2803	670	3473	0.192917	0.192806		0.9908	1357.46	0.541174	1356.92	1.08235	1358	0.000797016	0.00389604
		0.01188	3139	335	2804	670	3474	0.192861	0.192806		0.9907	1358.46	0.543129	1357.91	1.08626	1359	0.000799306	0.00391004
		0.009219	3140	335	2805	670	3475	0.192806	0.192806		0.9906	1359.45	0.545091	1358.91	1.09018	1360	0.000801604	0.00395238
		0.007359	3140	336	2804	672	3476	0.193326	0.192937		0.9906	1360.45	0.54706	1359.91	1.09412	1361	0.000803909	0.00395238
		0.007327	3141	336	2805	672	3477	0.19327	0.192937		0.9906	1361.45	0.549036	1360.9	1.09807	1362	0.00080622	0.00395238
		0.006626	3142	336	2806	672	3478	0.193214	0.192937		0.9906	1362.45	0.551019	1361.9	1.10204	1363	0.000808539	0.00395238
		0.005132	3144	336	2808	672	3480	0.193103	0.192937		0.9906	1363.45	0.55301	1362.89	1.10602	1364	0.000810865	0.00395238
		0.004382	3145	336	2809	672	3481	0.193048	0.192937		0.9905	1364.44	0.555007	1363.89	1.11001	1365	0.000813198	0.0039952
		0.00152	3146	336	2810	672	3482	0.192993	0.192937		0.9904	1365.44	0.557012	1364.89	1.11402	1366	0.000815538	0.00400959
		0.001463	3147	336	2811	672	3483	0.192937	0.192937		0.9902	1366.44	0.559024	1365.88	1.11805	1367	0.000817885	0.00404579
											0.9902	1367.44	0.561043	1366.88	1.12209	1368	0.000820239	0.00404579
											0.9902	1368.44	0.56307	1367.87	1.12614	1369	0.0008226	0.00404579
											0.9902	1369.43	0.565104	1368.87	1.13021	1370	0.000824969	0.00404579
											0.99	1370.43	0.567145	1369.87	1.13429	1371	0.000827345	0.00411925
											0.99	1371.43	0.569194	1370.86	1.13839	1372	0.000829728	0.00411925
											0.99	1372.43	0.571249	1371.86	1.1425	1373	0.000832119	0.00411925
											0.99	1373.43	0.573313	1372.85	1.14663	1374	0.000834516	0.00411925
											0.99	1374.42	0.575384	1373.85	1.15077	1375	0.000836922	0.00411925
											0.99	1375.42	0.577462	1374.85	1.15492	1376	0.000839334	0.00411925
											0.9899	1376.42	0.579548	1375.84	1.1591	1377	0.000841754	0.00417152
											0.9898	1377.42	0.581641	1376.84	1.16328	1378	0.000844181	0.0042017
											0.9898	1378.42	0.583742	1377.83	1.16748	1379	0.000846616	0.0042017
											0.9898	1379.41	0.58585	1378.83	1.1717	1380	0.000849058	0.0042017
											0.9897	1380.41	0.587966	1379.82	1.17593	1381	0.000851508	0.00423212
											0.9895	1381.41	0.59009	1380.82	1.18018	1382	0.000853965	0.00424742
											0.9894	1382.41	0.592221	1381.82	1.18444	1383	0.00085643	0.00427048
											0.9894	1383.41	0.59436	1382.81	1.18872	1384	0.000858902	0.00427048
											0.9892	1384.4	0.596507	1383.81	1.19301	1385	0.000861382	0.00429367
											0.9891	1385.4	0.598662	1384.8	1.19732	1386	0.00086387	0.004317
											0.9891	1386.4	0.600824	1385.8	1.20165	1387	0.000866365	0.004317
											0.989	1387.4	0.602995	1386.79	1.20599	1388	0.000868868	0.00434047
											0.9888	1388.39	0.605173	1387.79	1.21035	1389	0.000871379	0.00435619
											0.9887	1389.39	0.607359	1388.79	1.21472	1390	0.000873897	0.00439575
											0.9887	1390.39	0.609553	1389.78	1.21911	1391	0.000876423	0.00439575
											0.9887	1391.39	0.611754	1390.78	1.22351	1392	0.000878957	0.00439575
											0.9887	1392.39	0.613964	1391.77	1.22793	1393	0.000881499	0.00439575
											0.9885	1393.38	0.616182	1392.77	1.23236	1394	0.000884049	0.00445987
											0.9885	1394.38	0.618408	1393.76	1.23682	1395	0.000886606	0.00445987
											0.9885	1395.38	0.620642	1394.76	1.24128	1396	0.000889172	0.00445987
											0.9885	1396.38	0.622884	1395.75	1.24577	1397	0.000891745	0.00445987
											0.9883	1397.37	0.625134	1396.75	1.25027	1398	0.000894327	0.00463301
											0.9883	1398.37	0.627393	1397.75	1.25479	1399	0.000896916	0.00463301
											0.9883	1399.37	0.629659	1398.74	1.25932	1400	0.000899513	0.00463301
											0.9883	1400.37	0.631934	1399.74	1.26387	1401	0.000902119	0.00463301
											0.9883	1401.37	0.634217	1400.73	1.26843	1402	0.000904732	0.00463301
											0.9883	1402.36	0.636509	1401.73	1.27302	1403	0.000907354	0.00463301
											0.9883	1403.36	0.638808	1402.72	1.27762	1404	0.000909983	0.00463301
											0.9883	1404.36	0.641116	1403.72	1.28223	1405	0.000912621	0.00463301
											0.9883	1405.36	0.643433	1404.71	1.28687	1406	0.000915267	0.00463301
											0.9883	1406.35	0.645758	1405.71	1.29152	1407	0.000917922	0.00463301
											0.9883	1407.35	0.648091	1406.7	1.29618	1408	0.000920584	0.00463301
											0.9883	1408.35	0.650433	1407.7	1.30087	1409	0.000923255	0.00463301
											0.9883	1409.35	0.652784	1408.69	1.30557	1410	0.000925934	0.00463301
											0.9883	1410.34	0.655143	1409.69	1.31029	1411	0.000928622	0.00463301
											0.9883	1411.34	0.65751	1410.68	1.31502	1412	0.000931318	0.00463301
											0.9883	1412.34	0.659886	1411.68	1.31977	1413	0.000934022	0.00463301
											0.9883	1413.34	0.662271	1412.68	1.32454	1414	0.000936735	0.00463301
											0.9882	1414.34	0.664665	1413.67	1.32933	1415	0.000939456	0.00478719
											0.988	1415.33	0.667067	1414.67	1.33413	1416	0.000942185	0.00480466
											0.9879	1416.33	0.669478	1415.66	1.33896	1417	0.000944924	0.00485749
											0.9879	1417.33	0.671898	1416.66	1.3438	1418	0.00094767	0.00485749
											0.9879	1418.33	0.674327	1417.65	1.34865	1419	0.000950426	0.00485749
											0.9879	1419.32	0.676765	1418.65	1.35353	1420	0.00095319	0.00485749
											0.9879	1420.32	0.679211	1419.64	1.35842	1421	0.000955962	0.00485749
											0.9876	1421.32	0.681667	1420.64	1.36333	1422	0.000958744	0.00491992
											0.9876	1422.32	0.684131	1421.63	1.36826	1423	0.000961534	0.00491992
											0.9875	1423.31	0.686605	1422.63	1.37321	1424	0.000964332	0.00494694
											0.9874	1424.31	0.689087	1423.62	1.37817	1425	0.00096714	0.00498322
											0.9874	1425.31	0.691579	1424.62	1.38316	1426	0.000969956	0.00498322
											0.9874	1426.31	0.694079	1425.61	1.38816	1427	0.000972781	0.00498322
											0.9872	1427.3	0.696589	1426.61	1.39318	1428	0.000975615	0.00514067
											0.9872	1428.3	0.699108	1427.6	1.39822	1429	0.000978458	0.00514067
											0.9872	1429.3	0.701637	1428.6	1.40327	1430	0.00098131	0.00514067
											0.9872	1430.3	0.704174	1429.59	1.40835	1431	0.000984171	0.00514067
											0.9872	1431.29	0.706721	1430.59	1.41344	1432	0.000987041	0.00514067
											0.9872	1432.29	0.709278	1431.58	1.41856	1433	0.00098992	0.00514067
											0.9872	1433.29	0.711843	1432.58	1.42369	1434	0.000992808	0.00514067
											0.9872	1434.29	0.714418	1433.57	1.42884	1435	0.000995705	0.00514067
											0.9872	1435.28	0.717003	1434.57	1.43401	1436	0.000998611	0.00514067
											0.9872	1436.28	0.719597	1435.56	1.43919	1437	0.00100153	0.00514067
											0.9872	1437.28	0.7222	1436.56	1.4444	1438	0.00100445	0.00514067
											0.9872	1438.28	0.724813	1437.55	1.44963	1439	0.00100738	0.00514067
											0.9872	1439.27	0.727436	1438.55	1.45487	1440	0.00101033	0.00514067
											0.9872	1440.27	0.730068	1439.54	1.46014	1441	0.00101328	0.00514067
											0.987	1441.27	0.73271	1440.53	1.46542	1442	0.00101624	0.00528408
											0.9869	1442.26	0.735362	1441.53	1.47072	1443	0.00101921	0.00531328
											0.9869	1443.26	0.738024	1442.52	1.47605	1444	0.00102219	0.00531328
											0.9866	1444.26	0.740695	1443.52	1.48139	1445	0.00102518	0.00534266
											0.9865	1445.26	0.743376	1444.51	1.48675	1446	0.00102818	0.00536234
											0.9863	1446.25	0.746067	1445.51	1.49213	1447	0.00103119	0.00538211
											0.9862	1447.25	0.748768	1446.5	1.49754	1448	0.00103421	0.00540195
											0.9859	1448.25	0.751479	1447.5	1.50296	1449	0.00103724	0.00543186
											0.9859	1449.25	0.7542	1448.49	1.5084	1450	0.00104028	0.00543186
											0.9857	1450.24	0.756931	1449.49	1.51386	1451	0.00104332	0.00546196
											0.9854	1451.24	0.759672	1450.48	1.51934	1452	0.00104638	0.00548212
											0.9853	1452.24	0.762423	1451.48	1.52485	1453	0.00104945	0.00550236
											0.9852	1453.23	0.765185	1452.47	1.53037	1454	0.00105252	0.00552269
											0.985	1454.23	0.767956	1453.46	1.53591	1455	0.00105561	0.00558416
											0.985	1455.23	0.770738	1454.46	1.54148	1456	0.00105871	0.00558416
											0.985	1456.23	0.77353	1455.45	1.54706	1457	0.00106181	0.00558416
											0.985	1457.22	0.776333	1456.45	1.55267	1458	0.00106493	0.00558416
											0.985	1458.22	0.779145	1457.44	1.55829	1459	0.00106805	0.00558416
											0.9847	1459.22	0.781969	1458.44	1.56394	1460	0.00107119	0.00564638
											0.9846	1460.22	0.784802	1459.43	1.5696	1461	0.00107434	0.00566729
											0.9844	1461.21	0.787646	1460.42	1.57529	1462	0.00107749	0.00568828
											0.9842	1462.21	0.790501	1461.42	1.581	1463	0.00108066	0.00574113
											0.9842	1463.21	0.793366	1462.41	1.58673	1464	0.00108383	0.00574113
											0.9842	1464.2	0.796242	1463.41	1.59248	1465	0.00108702	0.00574113
											0.9842	1465.2	0.799129	1464.4	1.59826	1466	0.00109022	0.00574113
											0.984	1466.2	0.802026	1465.4	1.60405	1467	0.00109342	0.00584846
											0.984	1467.2	0.804934	1466.39	1.60987	1468	0.00109664	0.00584846
											0.984	1468.19	0.807853	1467.38	1.61571	1469	0.00109987	0.00584846
											0.984	1469.19	0.810782	1468.38	1.62156	1470	0.00110311	0.00584846
											0.984	1470.19	0.813723	1469.37	1.62745	1471	0.00110635	0.00584846
											0.984	1471.18	0.816674	1470.37	1.63335	1472	0.00110961	0.00584846
											0.9838	1472.18	0.819637	1471.36	1.63927	1473	0.00111288	0.00592489
											0.9837	1473.18	0.82261	1472.35	1.64522	1474	0.00111616	0.00594692
											0.9835	1474.17	0.825595	1473.35	1.65119	1475	0.00111945	0.00598015
											0.9835	1475.17	0.828591	1474.34	1.65718	1476	0.00112275	0.00598015
											0.9833	1476.17	0.831597	1475.34	1.66319	1477	0.00112606	0.00602477
											0.9833	1477.17	0.834615	1476.33	1.66923	1478	0.00112938	0.00602477
											0.9829	1478.16	0.837645	1477.32	1.67529	1479	0.00113272	0.00606975
											0.9829	1479.16	0.840685	1478.32	1.68137	1480	0.00113606	0.00606975
											0.9826	1480.16	0.843737	1479.31	1.68747	1481	0.00113942	0.00613791
											0.9826	1481.15	0.8468	1480.31	1.6936	1482	0.00114278	0.00613791
											0.9826	1482.15	0.849875	1481.3	1.69975	1483	0.00114616	0.00613791
											0.9826	1483.15	0.852961	1482.29	1.70592	1484	0.00114954	0.00613791
											0.9822	1484.14	0.856059	1483.29	1.71212	1485	0.00115294	0.00620691
											0.9822	1485.14	0.859168	1484.28	1.71834	1486	0.00115635	0.00620691
											0.982	1486.14	0.862289	1485.28	1.72458	1487	0.00115977	0.00624173
											0.9819	1487.13	0.865421	1486.27	1.73084	1488	0.0011632	0.00627677
											0.9819	1488.13	0.868566	1487.26	1.73713	1489	0.00116664	0.00627677
											0.9818	1489.13	0.871722	1488.26	1.74344	1490	0.0011701	0.00634748
											0.9818	1490.13	0.874889	1489.25	1.74978	1491	0.00117356	0.00634748
											0.9818	1491.12	0.878069	1490.24	1.75614	1492	0.00117704	0.00634748
											0.9818	1492.12	0.881261	1491.24	1.76252	1493	0.00118052	0.00634748
											0.9814	1493.12	0.884464	1492.23	1.76893	1494	0.00118402	0.00640708
											0.9812	1494.11	0.88768	1493.22	1.77536	1495	0.00118753	0.0064552
											0.9812	1495.11	0.890907	1494.22	1.78181	1496	0.00119105	0.0064552
											0.9812	1496.11	0.894147	1495.21	1.78829	1497	0.00119459	0.0064552
											0.9811	1497.1	0.897399	1496.21	1.7948	1498	0.00119813	0.00650372
											0.981	1498.1	0.900663	1497.2	1.80133	1499	0.00120169	0.00654037
											0.981	1499.1	0.903939	1498.19	1.80788	1500	0.00120525	0.00654037
											0.9806	1500.09	0.907228	1499.19	1.81446	1501	0.00120883	0.00658959
											0.9806	1501.09	0.910529	1500.18	1.82106	1502	0.00121242	0.00658959
											0.9805	1502.09	0.913842	1501.17	1.82768	1503	0.00121602	0.00675239
											0.9805	1503.08	0.917168	1502.17	1.83434	1504	0.00121964	0.00675239
											0.9805	1504.08	0.920507	1503.16	1.84101	1505	0.00122326	0.00675239
											0.9805	1505.08	0.923857	1504.15	1.84771	1506	0.0012269	0.00675239
											0.9805	1506.07	0.927221	1505.15	1.85444	1507	0.00123055	0.00675239
											0.9805	1507.07	0.930597	1506.14	1.86119	1508	0.00123421	0.00675239
											0.9805	1508.07	0.933986	1507.13	1.86797	1509	0.00123789	0.00675239
											0.9805	1509.06	0.937388	1508.13	1.87478	1510	0.00124157	0.00675239
											0.9805	1510.06	0.940802	1509.12	1.8816	1511	0.00124527	0.00675239
											0.9805	1511.06	0.94423	1510.11	1.88846	1512	0.00124898	0.00675239
											0.9805	1512.05	0.94767	1511.1	1.89534	1513	0.0012527	0.00675239
											0.9803	1513.05	0.951123	1512.1	1.90225	1514	0.00125644	0.00693267
											0.9803	1514.05	0.95459	1513.09	1.90918	1515	0.00126018	0.00693267
											0.9803	1515.04	0.958069	1514.08	1.91614	1516	0.00126394	0.00693267
											0.9801	1516.04	0.961562	1515.08	1.92312	1517	0.00126771	0.00698514
											0.98	1517.03	0.965067	1516.07	1.93013	1518	0.0012715	0.00701155
											0.9799	1518.03	0.968586	1517.06	1.93717	1519	0.00127529	0.00705135
											0.9799	1519.03	0.972119	1518.06	1.94424	1520	0.0012791	0.00705135
											0.9797	1520.02	0.975664	1519.05	1.95133	1521	0.00128293	0.00709141
											0.9796	1521.02	0.979224	1520.04	1.95845	1522	0.00128676	0.00711825
											0.9794	1522.02	0.982796	1521.03	1.96559	1523	0.00129061	0.00714521
											0.9789	1523.01	0.986382	1522.03	1.97276	1524	0.00129447	0.00717228
											0.9788	1524.01	0.989982	1523.02	1.97996	1525	0.00129834	0.00719946
											0.9785	1525.01	0.993595	1524.01	1.98719	1526	0.00130222	0.00725416
											0.9785	1526	0.997223	1525.01	1.99445	1527	0.00130612	0.00725416
											0.9785	1527	1.00086	1526	2.00173	1528	0.00131003	0.00725416
											0.9784	1528	1.00452	1526.99	2.00904	1529	0.00131395	0.00736494
											0.9784	1528.99	1.00819	1527.98	2.01637	1530	0.00131789	0.00736494
											0.9784	1529.99	1.01187	1528.98	2.02374	1531	0.00132184	0.00736494
											0.9784	1530.98	1.01557	1529.97	2.03113	1532	0.0013258	0.00736494
											0.9784	1531.98	1.01928	1530.96	2.03855	1533	0.00132978	0.00736494
											0.9783	1532.98	1.023	1531.95	2.046	1534	0.00133377	0.00744924
											0.9779	1533.97	1.02674	1532.95	2.05348	1535	0.00133777	0.00747758
											0.9778	1534.97	1.03049	1533.94	2.06098	1536	0.00134179	0.00750604
											0.9777	1535.97	1.03426	1534.93	2.06852	1537	0.00134582	0.00753461
											0.9776	1536.96	1.03804	1535.92	2.07608	1538	0.00134986	0.00756331
											0.9774	1537.96	1.04184	1536.92	2.08368	1539	0.00135391	0.00759212
											0.9769	1538.95	1.04565	1537.91	2.0913	1540	0.00135798	0.00762106
											0.9765	1539.95	1.04947	1538.9	2.09895	1541	0.00136207	0.00765012
											0.9764	1540.95	1.05331	1539.89	2.10663	1542	0.00136616	0.00769393
											0.9764	1541.94	1.05717	1540.89	2.11433	1543	0.00137027	0.00769393
											0.9762	1542.94	1.06104	1541.88	2.12207	1544	0.0013744	0.00773803
											0.976	1543.94	1.06492	1542.87	2.12984	1545	0.00137854	0.00776758
											0.9758	1544.93	1.06882	1543.86	2.13764	1546	0.00138269	0.00779725
											0.9755	1545.93	1.07273	1544.85	2.14546	1547	0.00138685	0.0079172
											0.9755	1546.92	1.07666	1545.85	2.15332	1548	0.00139103	0.0079172
											0.9755	1547.92	1.0806	1546.84	2.16121	1549	0.00139523	0.0079172
											0.9755	1548.92	1.08456	1547.83	2.16913	1550	0.00139944	0.0079172
											0.9755	1549.91	1.08854	1548.82	2.17707	1551	0.00140366	0.0079172
											0.9755	1550.91	1.09253	1549.81	2.18505	1552	0.00140789	0.0079172
											0.9755	1551.9	1.09653	1550.81	2.19306	1553	0.00141214	0.0079172
											0.9753	1552.9	1.10055	1551.8	2.2011	1554	0.00141641	0.00803919
											0.9748	1553.9	1.10458	1552.79	2.20917	1555	0.00142069	0.00807001
											0.9746	1554.89	1.10863	1553.78	2.21727	1556	0.00142498	0.00816325
											0.9746	1555.89	1.1127	1554.77	2.2254	1557	0.00142929	0.00816325
											0.9746	1556.88	1.11678	1555.77	2.23356	1558	0.00143361	0.00816325
											0.9746	1557.88	1.12088	1556.76	2.24176	1559	0.00143795	0.00816325
											0.9746	1558.88	1.12499	1557.75	2.24999	1560	0.0014423	0.00816325
											0.9742	1559.87	1.12912	1558.74	2.25824	1561	0.00144666	0.00825768
											0.9739	1560.87	1.13327	1559.73	2.26653	1562	0.00145105	0.00833728
											0.9739	1561.86	1.13743	1560.73	2.27485	1563	0.00145544	0.00833728
											0.9739	1562.86	1.1416	1561.72	2.28321	1564	0.00145985	0.00833728
											0.9739	1563.85	1.1458	1562.71	2.29159	1565	0.00146428	0.00833728
											0.9738	1564.85	1.15001	1563.7	2.30001	1566	0.00146872	0.00846643
											0.9738	1565.85	1.15423	1564.69	2.30846	1567	0.00147317	0.00846643
											0.9738	1566.84	1.15847	1565.68	2.31694	1568	0.00147764	0.00846643
											0.9738	1567.84	1.16273	1566.67	2.32546	1569	0.00148213	0.00846643
											0.9736	1568.83	1.167	1567.67	2.33401	1570	0.00148663	0.00854826
											0.9733	1569.83	1.17129	1568.66	2.34259	1571	0.00149114	0.00858123
											0.9731	1570.82	1.1756	1569.65	2.3512	1572	0.00149568	0.00861435
											0.9729	1571.82	1.17993	1570.64	2.35985	1573	0.00150022	0.00864761
											0.9725	1572.82	1.18427	1571.63	2.36853	1574	0.00150478	0.00869776
											0.9725	1573.81	1.18862	1572.62	2.37725	1575	0.00150936	0.00869776
											0.9718	1574.81	1.193	1573.61	2.38599	1576	0.00151396	0.00876513
											0.9718	1575.8	1.19739	1574.61	2.39478	1577	0.00151856	0.00876513
											0.9717	1576.8	1.2018	1575.6	2.40359	1578	0.00152319	0.00881603
											0.9712	1577.79	1.20622	1576.59	2.41244	1579	0.00152783	0.00886726
											0.9712	1578.79	1.21066	1577.58	2.42133	1580	0.00153249	0.00886726
											0.971	1579.78	1.21512	1578.57	2.43025	1581	0.00153716	0.00891881
											0.9708	1580.78	1.2196	1579.56	2.4392	1582	0.00154184	0.00895337
											0.9704	1581.78	1.22409	1580.55	2.44819	1583	0.00154655	0.00898807
											0.9703	1582.77	1.2286	1581.54	2.45721	1584	0.00155127	0.0090404
											0.9703	1583.77	1.23313	1582.53	2.46627	1585	0.001556	0.0090404
											0.97	1584.76	1.23768	1583.52	2.47536	1586	0.00156076	0.0091107
											0.97	1585.76	1.24224	1584.52	2.48449	1587	0.00156553	0.0091107
											0.9699	1586.75	1.24683	1585.51	2.49365	1588	0.00157031	0.00916382
											0.9695	1587.75	1.25143	1586.5	2.50285	1589	0.00157511	0.00934336
											0.9695	1588.74	1.25604	1587.49	2.51209	1590	0.00157993	0.00934336
											0.9695	1589.74	1.26068	1588.48	2.52136	1591	0.00158476	0.00934336
											0.9695	1590.73	1.26533	1589.47	2.53067	1592	0.00158961	0.00934336
											0.9695	1591.73	1.27	1590.46	2.54001	1593	0.00159448	0.00934336
											0.9695	1592.73	1.27469	1591.45	2.54939	1594	0.00159937	0.00934336
											0.9695	1593.72	1.2794	1592.44	2.55881	1595	0.00160427	0.00934336
											0.9695	1594.72	1.28413	1593.43	2.56826	1596	0.00160918	0.00934336
											0.9695	1595.71	1.28887	1594.42	2.57775	1597	0.00161412	0.00934336
											0.9693	1596.71	1.29364	1595.41	2.58727	1598	0.00161907	0.00952679
											0.9692	1597.7	1.29842	1596.4	2.59684	1599	0.00162404	0.00956395
											0.9687	1598.7	1.30322	1597.39	2.60644	1600	0.00162902	0.00960127
											0.9686	1599.69	1.30804	1598.38	2.61608	1601	0.00163403	0.00963874
											0.9683	1600.69	1.31288	1599.37	2.62576	1602	0.00163905	0.00971419
											0.9683	1601.68	1.31773	1600.36	2.63547	1603	0.00164409	0.00971419
											0.9683	1602.68	1.32261	1601.35	2.64522	1604	0.00164914	0.00971419
											0.9681	1603.67	1.32751	1602.34	2.65501	1605	0.00165421	0.00979028
											0.9679	1604.67	1.33242	1603.34	2.66484	1606	0.0016593	0.00988632
											0.9679	1605.66	1.33735	1604.33	2.67471	1607	0.00166441	0.00988632
											0.9679	1606.66	1.34231	1605.32	2.68461	1608	0.00166954	0.00988632
											0.9679	1607.65	1.34728	1606.31	2.69456	1609	0.00167468	0.00988632
											0.9672	1608.65	1.35227	1607.3	2.70454	1610	0.00167984	0.0099834
											0.9668	1609.64	1.35728	1608.29	2.71456	1611	0.00168502	0.0100225
											0.9667	1610.64	1.36231	1609.28	2.72463	1612	0.00169021	0.0100815
											0.9667	1611.63	1.36736	1610.27	2.73473	1613	0.00169543	0.0100815
											0.9666	1612.63	1.37243	1611.26	2.74487	1614	0.00170066	0.0101409
											0.9665	1613.62	1.37752	1612.24	2.75505	1615	0.00170591	0.010281
											0.9665	1614.62	1.38263	1613.23	2.76527	1616	0.00171118	0.010281
											0.9665	1615.61	1.38776	1614.22	2.77553	1617	0.00171647	0.010281
											0.9665	1616.61	1.39292	1615.21	2.78583	1618	0.00172177	0.010281
											0.9665	1617.6	1.39809	1616.2	2.79617	1619	0.0017271	0.010281
											0.9665	1618.6	1.40328	1617.19	2.80655	1620	0.00173244	0.010281
											0.9661	1619.59	1.40849	1618.18	2.81698	1621	0.0017378	0.0104232
											0.9657	1620.59	1.41372	1619.17	2.82744	1622	0.00174318	0.0104642
											0.9652	1621.58	1.41897	1620.16	2.83795	1623	0.00174858	0.0106511
											0.9652	1622.58	1.42425	1621.15	2.84849	1624	0.001754	0.0106511
											0.9652	1623.57	1.42954	1622.14	2.85908	1625	0.00175944	0.0106511
											0.9652	1624.57	1.43486	1623.13	2.86971	1626	0.00176489	0.0106511
											0.9652	1625.56	1.44019	1624.12	2.88039	1627	0.00177037	0.0106511
											0.9652	1626.55	1.44555	1625.11	2.8911	1628	0.00177586	0.0106511
											0.9652	1627.55	1.45093	1626.1	2.90186	1629	0.00178137	0.0106511
											0.9652	1628.54	1.45633	1627.09	2.91265	1630	0.0017869	0.0106511
											0.9643	1629.54	1.46175	1628.08	2.9235	1631	0.00179246	0.0108416
											0.9642	1630.53	1.46719	1629.07	2.93438	1632	0.00179803	0.0108844
											0.9634	1631.53	1.47265	1630.05	2.94531	1633	0.00180362	0.010949
											0.9634	1632.52	1.47814	1631.04	2.95628	1634	0.00180923	0.010949
											0.9633	1633.52	1.48365	1632.03	2.96729	1635	0.00181486	0.0110358
											0.9633	1634.51	1.48918	1633.02	2.97835	1636	0.00182051	0.0110358
											0.9626	1635.51	1.49473	1634.01	2.98945	1637	0.00182618	0.0111014
											0.9624	1636.5	1.5003	1635	3.0006	1638	0.00183187	0.0111454
											0.9619	1637.49	1.50589	1635.99	3.01179	1639	0.00183758	0.0111896
											0.9617	1638.49	1.51151	1636.98	3.02302	1640	0.00184331	0.0113008
											0.9617	1639.48	1.51715	1637.97	3.0343	1641	0.00184906	0.0113008
											0.9617	1640.48	1.52281	1638.95	3.04562	1642	0.00185483	0.0113008
											0.9617	1641.47	1.5285	1639.94	3.05699	1643	0.00186062	0.0113008
											0.9616	1642.47	1.5342	1640.93	3.0684	1644	0.00186643	0.0115499
											0.9616	1643.46	1.53993	1641.92	3.07986	1645	0.00187226	0.0115499
											0.9616	1644.45	1.54568	1642.91	3.09137	1646	0.00187811	0.0115499
											0.9616	1645.45	1.55146	1643.9	3.10292	1647	0.00188398	0.0115499
											0.9616	1646.44	1.55726	1644.89	3.11451	1648	0.00188987	0.0115499
											0.9616	1647.44	1.56308	1645.87	3.12615	1649	0.00189579	0.0115499
											0.9616	1648.43	1.56892	1646.86	3.13784	1650	0.00190172	0.0115499
											0.9614	1649.43	1.57479	1647.85	3.14958	1651	0.00190768	0.0117348
											0.9609	1650.42	1.58068	1648.84	3.16136	1652	0.00191366	0.0117816
											0.9605	1651.41	1.58659	1649.83	3.17319	1653	0.00191965	0.0118285
											0.9604	1652.41	1.59253	1650.81	3.18506	1654	0.00192567	0.0118757
											0.96	1653.4	1.59849	1651.8	3.19699	1655	0.00193171	0.0119944
											0.96	1654.4	1.60448	1652.79	3.20896	1656	0.00193778	0.0119944
											0.96	1655.39	1.61049	1653.78	3.22098	1657	0.00194386	0.0119944
											0.96	1656.38	1.61652	1654.77	3.23304	1658	0.00194996	0.0119944
											0.9594	1657.38	1.62258	1655.75	3.24516	1659	0.00195609	0.0122115
											0.9594	1658.37	1.62866	1656.74	3.25732	1660	0.00196224	0.0122115
											0.9594	1659.37	1.63477	1657.73	3.26953	1661	0.00196841	0.0122115
											0.9594	1660.36	1.6409	1658.72	3.28179	1662	0.0019746	0.0122115
											0.9594	1661.35	1.64705	1659.71	3.2941	1663	0.00198082	0.0122115
											0.9591	1662.35	1.65323	1660.69	3.30646	1664	0.00198705	0.0123587
											0.9584	1663.34	1.65943	1661.68	3.31887	1665	0.00199331	0.0124081
											0.9583	1664.33	1.66566	1662.67	3.33133	1666	0.0019996	0.0124578
											0.9577	1665.33	1.67192	1663.66	3.34383	1667	0.0020059	0.0125077
											0.9573	1666.32	1.6782	1664.64	3.35639	1668	0.00201222	0.0125579
											0.9563	1667.32	1.6845	1665.63	3.369	1669	0.00201857	0.0126588
											0.9563	1668.31	1.69083	1666.62	3.38166	1670	0.00202494	0.0126588
											0.9563	1669.3	1.69718	1667.61	3.39437	1671	0.00203134	0.0126588
											0.9561	1670.3	1.70356	1668.59	3.40713	1672	0.00203776	0.0127606
											0.9554	1671.29	1.70997	1669.58	3.41994	1673	0.0020442	0.0128118
											0.955	1672.28	1.7164	1670.57	3.4328	1674	0.00205066	0.0133368
											0.955	1673.28	1.72286	1671.55	3.44572	1675	0.00205715	0.0133368
											0.955	1674.27	1.72934	1672.54	3.45869	1676	0.00206365	0.0133368
											0.955	1675.26	1.73585	1673.53	3.4717	1677	0.00207019	0.0133368
											0.955	1676.26	1.74239	1674.52	3.48478	1678	0.00207674	0.0133368
											0.955	1677.25	1.74895	1675.5	3.4979	1679	0.00208332	0.0133368
											0.955	1678.24	1.75554	1676.49	3.51108	1680	0.00208993	0.0133368
											0.955	1679.24	1.76215	1677.48	3.52431	1681	0.00209655	0.0133368
											0.955	1680.23	1.76879	1678.46	3.53759	1682	0.0021032	0.0133368
											0.955	1681.22	1.77546	1679.45	3.55093	1683	0.00210988	0.0133368
											0.955	1682.22	1.78216	1680.44	3.56432	1684	0.00211658	0.0133368
											0.955	1683.21	1.78888	1681.42	3.57776	1685	0.0021233	0.0133368
											0.955	1684.2	1.79563	1682.41	3.59126	1686	0.00213005	0.0133368
											0.955	1685.2	1.80241	1683.4	3.60481	1687	0.00213682	0.0133368
											0.955	1686.19	1.80921	1684.38	3.61842	1688	0.00214362	0.0133368
											0.955	1687.18	1.81604	1685.37	3.63209	1689	0.00215044	0.0133368
											0.955	1688.18	1.8229	1686.35	3.6458	1690	0.00215728	0.0133368
											0.955	1689.17	1.82979	1687.34	3.65958	1691	0.00216415	0.0133368
											0.955	1690.16	1.8367	1688.33	3.67341	1692	0.00217104	0.0133368
											0.9545	1691.16	1.84365	1689.31	3.68729	1693	0.00217796	0.0138855
											0.9538	1692.15	1.85062	1690.3	3.70123	1694	0.00218491	0.0139417
											0.9535	1693.14	1.85762	1691.28	3.71523	1695	0.00219188	0.0140264
											0.9535	1694.14	1.86464	1692.27	3.72929	1696	0.00219887	0.0140264
											0.9534	1695.13	1.8717	1693.26	3.7434	1697	0.00220589	0.0141118
											0.9533	1696.12	1.87878	1694.24	3.75757	1698	0.00221294	0.014169
											0.9526	1697.11	1.8859	1695.23	3.77179	1699	0.00222001	0.0142265
											0.9523	1698.11	1.89304	1696.21	3.78608	1700	0.00222711	0.0142842
											0.9514	1699.1	1.90021	1697.2	3.80042	1701	0.00223423	0.0143422
											0.9513	1700.09	1.90741	1698.19	3.81482	1702	0.00224138	0.0144004
											0.9502	1701.09	1.91464	1699.17	3.82928	1703	0.00224855	0.0145471
											0.9502	1702.08	1.9219	1700.16	3.8438	1704	0.00225575	0.0145471
											0.9502	1703.07	1.92919	1701.14	3.85837	1705	0.00226298	0.0145471
											0.9502	1704.06	1.93651	1702.13	3.87301	1706	0.00227023	0.0145471
											0.9501	1705.06	1.94385	1703.11	3.88771	1707	0.00227751	0.0147552
											0.9501	1706.05	1.95123	1704.1	3.90246	1708	0.00228481	0.0147552
											0.9501	1707.04	1.95864	1705.08	3.91728	1709	0.00229215	0.0147552
											0.9492	1708.03	1.96608	1706.07	3.93215	1710	0.0022995	0.0149059
											0.9492	1709.03	1.97354	1707.05	3.94709	1711	0.00230689	0.0149059
											0.9491	1710.02	1.98104	1708.04	3.96209	1712	0.0023143	0.0149971
											0.9489	1711.01	1.98857	1709.02	3.97714	1713	0.00232174	0.0150583
											0.9488	1712	1.99613	1710.01	3.99226	1714	0.00232921	0.0151197
											0.9479	1713	2.00372	1710.99	4.00744	1715	0.0023367	0.0153056
											0.9479	1713.99	2.01134	1711.98	4.02269	1716	0.00234422	0.0153056
											0.9479	1714.98	2.019	1712.96	4.03799	1717	0.00235177	0.0153056
											0.9479	1715.97	2.02668	1713.95	4.05336	1718	0.00235935	0.0153056
											0.9479	1716.97	2.0344	1714.93	4.06879	1719	0.00236695	0.0153056
											0.9468	1717.96	2.04214	1715.92	4.08429	1720	0.00237459	0.0154939
											0.9462	1718.95	2.04992	1716.9	4.09984	1721	0.00238225	0.0155573
											0.9456	1719.94	2.05773	1717.88	4.11546	1722	0.00238993	0.0156528
											0.9456	1720.93	2.06557	1718.87	4.13115	1723	0.00239765	0.0156528
											0.9455	1721.93	2.07345	1719.85	4.1469	1724	0.00240539	0.015749
											0.9448	1722.92	2.08136	1720.84	4.16271	1725	0.00241317	0.0159434
											0.9448	1723.91	2.0893	1721.82	4.17859	1726	0.00242097	0.0159434
											0.9448	1724.9	2.09727	1722.81	4.19453	1727	0.0024288	0.0159434
											0.9448	1725.89	2.10527	1723.79	4.21054	1728	0.00243666	0.0159434
											0.9448	1726.89	2.11331	1724.77	4.22662	1729	0.00244454	0.0159434
											0.9444	1727.88	2.12138	1725.76	4.24276	1730	0.00245246	0.0161403
											0.9439	1728.87	2.12948	1726.74	4.25896	1731	0.00246041	0.0162066
											0.9434	1729.86	2.13762	1727.72	4.27524	1732	0.00246838	0.0162731
											0.943	1730.85	2.14579	1728.71	4.29158	1733	0.00247639	0.0165422
											0.943	1731.85	2.15399	1729.69	4.30798	1734	0.00248442	0.0165422
											0.943	1732.84	2.16223	1730.68	4.32446	1735	0.00249248	0.0165422
											0.943	1733.83	2.1705	1731.66	4.341	1736	0.00250058	0.0165422
											0.943	1734.82	2.17881	1732.64	4.35761	1737	0.0025087	0.0165422
											0.943	1735.81	2.18714	1733.63	4.37429	1738	0.00251685	0.0165422
											0.943	1736.8	2.19552	1734.61	4.39104	1739	0.00252504	0.0165422
											0.9419	1737.8	2.20393	1735.59	4.40785	1740	0.00253325	0.0169202
											0.9419	1738.79	2.21237	1736.58	4.42474	1741	0.00254149	0.0169202
											0.9419	1739.78	2.22085	1737.56	4.44169	1742	0.00254977	0.0169202
											0.9419	1740.77	2.22936	1738.54	4.45872	1743	0.00255807	0.0169202
											0.9404	1741.76	2.23791	1739.52	4.47581	1744	0.00256641	0.0171303
											0.9404	1742.75	2.24649	1740.51	4.49298	1745	0.00257477	0.0171303
											0.94	1743.74	2.25511	1741.49	4.51022	1746	0.00258317	0.0174868
											0.94	1744.74	2.26376	1742.47	4.52752	1747	0.0025916	0.0174868
											0.94	1745.73	2.27245	1743.46	4.5449	1748	0.00260006	0.0174868
											0.94	1746.72	2.28118	1744.44	4.56235	1749	0.00260855	0.0174868
											0.94	1747.71	2.28994	1745.42	4.57988	1750	0.00261707	0.0174868
											0.94	1748.7	2.29874	1746.4	4.59747	1751	0.00262563	0.0174868
											0.94	1749.69	2.30757	1747.38	4.61514	1752	0.00263421	0.0174868
											0.94	1750.68	2.31644	1748.37	4.63288	1753	0.00264283	0.0174868
											0.9392	1751.67	2.32535	1749.35	4.6507	1754	0.00265148	0.0178146
											0.9389	1752.67	2.33429	1750.33	4.66858	1755	0.00266016	0.0180367
											0.9389	1753.66	2.34327	1751.31	4.68655	1756	0.00266888	0.0180367
											0.9389	1754.65	2.35229	1752.3	4.70458	1757	0.00267762	0.0180367
											0.9389	1755.64	2.36135	1753.28	4.72269	1758	0.0026864	0.0180367
											0.9389	1756.63	2.37044	1754.26	4.74088	1759	0.00269521	0.0180367
											0.9384	1757.62	2.37957	1755.24	4.75914	1760	0.00270406	0.0182619
											0.9374	1758.61	2.38874	1756.22	4.77748	1761	0.00271294	0.0183377
											0.9365	1759.6	2.39795	1757.2	4.79589	1762	0.00272185	0.0184138
											0.9351	1760.59	2.40719	1758.19	4.81438	1763	0.00273079	0.0184902
											0.9347	1761.58	2.41648	1759.17	4.83295	1764	0.00273977	0.0186055
											0.9347	1762.57	2.4258	1760.15	4.8516	1765	0.00274878	0.0186055
											0.9341	1763.56	2.43516	1761.13	4.87032	1766	0.00275782	0.0187215
											0.9336	1764.56	2.44456	1762.11	4.88912	1767	0.0027669	0.0187993
											0.9334	1765.55	2.454	1763.09	4.90799	1768	0.00277601	0.0188775
											0.9325	1766.54	2.46347	1764.07	4.92695	1769	0.00278516	0.018956
											0.9324	1767.53	2.47299	1765.05	4.94598	1770	0.00279434	0.0190349
											0.9323	1768.52	2.48255	1766.03	4.9651	1771	0.00280356	0.019475
											0.9323	1769.51	2.49215	1767.02	4.98429	1772	0.00281281	0.019475
											0.9323	1770.5	2.50178	1768	5.00357	1773	0.00282209	0.019475
											0.9323	1771.49	2.51146	1768.98	5.02292	1774	0.00283141	0.019475
											0.9323	1772.48	2.52118	1769.96	5.04235	1775	0.00284076	0.019475
											0.9323	1773.47	2.53093	1770.94	5.06187	1776	0.00285015	0.019475
											0.9323	1774.46	2.54073	1771.92	5.08147	1777	0.00285958	0.019475
											0.9323	1775.45	2.55057	1772.9	5.10115	1778	0.00286904	0.019475
											0.9323	1776.44	2.56045	1773.88	5.12091	1779	0.00287853	0.019475
											0.9323	1777.43	2.57037	1774.86	5.14075	1780	0.00288806	0.019475
											0.9322	1778.42	2.58034	1775.84	5.16068	1781	0.00289763	0.0199261
											0.9317	1779.41	2.59034	1776.82	5.18069	1782	0.00290723	0.0200511
											0.9317	1780.4	2.60039	1777.8	5.20078	1783	0.00291687	0.0200511
											0.9308	1781.39	2.61048	1778.78	5.22095	1784	0.00292654	0.0201769
											0.9307	1782.38	2.62061	1779.76	5.24122	1785	0.00293626	0.0202613
											0.9291	1783.37	2.63078	1780.74	5.26156	1786	0.002946	0.0209062
											0.9291	1784.36	2.641	1781.72	5.28199	1787	0.00295579	0.0209062
											0.9291	1785.35	2.65125	1782.7	5.30251	1788	0.00296561	0.0209062
											0.9291	1786.34	2.66156	1783.68	5.32311	1789	0.00297547	0.0209062
											0.9291	1787.33	2.6719	1784.66	5.3438	1790	0.00298536	0.0209062
											0.9291	1788.32	2.68229	1785.64	5.36458	1791	0.0029953	0.0209062
											0.9291	1789.31	2.69272	1786.61	5.38544	1792	0.00300527	0.0209062
											0.9291	1790.3	2.70319	1787.59	5.40639	1793	0.00301528	0.0209062
											0.9291	1791.29	2.71371	1788.57	5.42743	1794	0.00302532	0.0209062
											0.9291	1792.28	2.72428	1789.55	5.44855	1795	0.00303541	0.0209062
											0.9291	1793.27	2.73488	1790.53	5.46977	1796	0.00304553	0.0209062
											0.9291	1794.25	2.74554	1791.51	5.49107	1797	0.00305569	0.0209062
											0.9291	1795.24	2.75623	1792.49	5.51246	1798	0.00306589	0.0209062
											0.9291	1796.23	2.76697	1793.47	5.53395	1799	0.00307612	0.0209062
											0.929	1797.22	2.77776	1794.44	5.55552	1800	0.0030864	0.0216185
											0.929	1798.21	2.78859	1795.42	5.57718	1801	0.00309672	0.0216185
											0.9286	1799.2	2.79947	1796.4	5.59894	1802	0.00310707	0.0217549
											0.9275	1800.19	2.81039	1797.38	5.62079	1803	0.00311746	0.0218464
											0.9272	1801.18	2.82136	1798.36	5.64272	1804	0.0031279	0.0219383
											0.9259	1802.17	2.83238	1799.34	5.66475	1805	0.00313837	0.0221698
											0.9259	1803.16	2.84344	1800.31	5.68688	1806	0.00314888	0.0221698
[truncated: 1,677 more rows]

## Sheet: Spectral Level Data
Spectral Level Data		Confidence Threshold	Forward	Reverse	Correct	Incorrect	Total	Global FDR	q-value		Fit Confidence Threshold	Fit Forward	Fit Reverse	Fit Correct	Fit Incorrect	Fit Total	Fit Global FDR	Fit Local FDR
[truncated: 7,430 more rows]

[truncated: 13 more sheets: Search Summary, Advanced Metadata, Speed and Distribution Analysis, Single Results Table, Protein FDR Summary, Distinct Peptide FDR Summary, Spectrum FDR Summary, PDST Controls, Protein Summary, Peptide Summary, Distinct Peptide Summary, Feature Summary, Single Column Summary]
