# Supplementary material for: Plasma small-extracellular vesicles’ proteomic signature in neoadjuvant chemotherapy–naïve breast cancer patients
Source: PLoS One. 2026 May 5;21(5):e0348500. doi: 10.1371/journal.pone.0348500 (PMC13143105; doi:10.1371/journal.pone.0348500)
Supplement: S2_File — (XLSX) [file pone.0348500.s012.xlsx]

## Sheet: EXO1
10E8 heavy chain variable region (Fragment) OS=Homo sapiens OX=9606 PE=2 SV=1
10E8 heavy chain variable region (Fragment) OS=Homo sapiens OX=9606 PE=2 SV=1
10E8 heavy chain variable region (Fragment) OS=Homo sapiens OX=9606 PE=2 SV=1
10E8 heavy chain variable region (Fragment) OS=Homo sapiens OX=9606 PE=2 SV=1
A30 (Fragment) OS=Homo sapiens OX=9606 PE=4 SV=1
A30 (Fragment) OS=Homo sapiens OX=9606 PE=4 SV=1
A30 protein (Fragment) OS=Homo sapiens OX=9606 GN=A30 PE=4 SV=1
A30 protein (Fragment) OS=Homo sapiens OX=9606 GN=A30 PE=4 SV=1
ACX136 (Fragment) OS=Homo sapiens OX=9606 PE=2 SV=1
Adiponectin A OS=Homo sapiens OX=9606 GN=ADIA PE=4 SV=1
Adiponectin B OS=Homo sapiens OX=9606 GN=ADIB PE=4 SV=1
Albumin (Fragment) OS=Homo sapiens OX=9606 PE=2 SV=1
Albumin OS=Homo sapiens OX=9606 GN=ALB PE=1 SV=1
Albumin OS=Homo sapiens OX=9606 GN=ALB PE=1 SV=2
Alpha-2-HS-glycoprotein OS=Homo sapiens OX=9606 GN=AHSG PE=1 SV=1
Alpha-2-HS-glycoprotein OS=Homo sapiens OX=9606 GN=AHSG PE=1 SV=2
Alpha-2-HS-glycoprotein OS=Homo sapiens OX=9606 PE=2 SV=1
Alpha-2-HS-glycoprotein OS=Homo sapiens OX=9606 PE=2 SV=1
Alpha-2-macroglobulin OS=Homo sapiens OX=9606 GN=A2M PE=1 SV=3
Alternative protein CSF2RB OS=Homo sapiens OX=9606 GN=CSF2RB PE=4 SV=1
Alternative protein ZIM3 OS=Homo sapiens OX=9606 GN=ZIM3 PE=4 SV=1
Anti-(ED-B) scFV (Fragment) OS=Homo sapiens OX=9606 PE=1 SV=2
Anti-(ED-B) scFV (Fragment) OS=Homo sapiens OX=9606 PE=2 SV=1
Anti-(ED-B) scFV (Fragment) OS=Homo sapiens OX=9606 PE=2 SV=1
Anti-(ED-B) scFV (Fragment) OS=Homo sapiens OX=9606 PE=2 SV=1
Anti-(ED-B) scFV (Fragment) OS=Homo sapiens OX=9606 PE=2 SV=1
Anti-FactorVIII scFv (Fragment) OS=Homo sapiens OX=9606 PE=2 SV=1
Anti-HCS scFv (Fragment) OS=Homo sapiens OX=9606 PE=2 SV=1
Anti-IFN-G scFv (Fragment) OS=Homo sapiens OX=9606 PE=2 SV=1
Anti-Influenza A hemagglutinin heavy chain variable region (Fragment) OS=Homo sapiens OX=9606 PE=2 SV=1
Anti-Influenza A hemagglutinin heavy chain variable region (Fragment) OS=Homo sapiens OX=9606 PE=2 SV=1
Anti-Influenza A hemagglutinin heavy chain variable region (Fragment) OS=Homo sapiens OX=9606 PE=2 SV=1
Anti-mucin1 light chain variable region (Fragment) OS=Homo sapiens OX=9606 PE=2 SV=1
Anti-mucin1 light chain variable region (Fragment) OS=Homo sapiens OX=9606 PE=2 SV=1
Anti-mucin1 light chain variable region (Fragment) OS=Homo sapiens OX=9606 PE=2 SV=1
Anti-RhD monoclonal T125 gamma1 heavy chain OS=Homo sapiens OX=9606 PE=1 SV=1
Anti-RhD monoclonal T125 kappa light chain OS=Homo sapiens OX=9606 PE=2 SV=1
Anti-streptococcal/anti-myosin immunoglobulin kappa light chain variable region (Fragment) OS=Homo sapiens OX=9606 PE=2 SV=1
Anti-streptococcal/anti-myosin immunoglobulin lambda light chain variable region (Fragment) OS=Homo sapiens OX=9606 PE=2 SV=1
Anti-TeTox scFv (Fragment) OS=Homo sapiens OX=9606 PE=2 SV=1
Anti-TN-C scFv (Fragment) OS=Homo sapiens OX=9606 PE=2 SV=1
APOB protein OS=Homo sapiens OX=9606 GN=APOB PE=2 SV=1
APOL1 (Fragment) OS=Homo sapiens OX=9606 PE=2 SV=1
APOL1 (Fragment) OS=Homo sapiens OX=9606 PE=2 SV=1
APOL1 (Fragment) OS=Homo sapiens OX=9606 PE=2 SV=1
APOL1 (Fragment) OS=Homo sapiens OX=9606 PE=2 SV=1
APOL1 (Fragment) OS=Homo sapiens OX=9606 PE=2 SV=1
APOL1 (Fragment) OS=Homo sapiens OX=9606 PE=2 SV=1
APOL1 (Fragment) OS=Homo sapiens OX=9606 PE=2 SV=1
APOL1 (Fragment) OS=Homo sapiens OX=9606 PE=2 SV=1
APOL1 (Fragment) OS=Homo sapiens OX=9606 PE=2 SV=1
APOL1 (Fragment) OS=Homo sapiens OX=9606 PE=2 SV=1
APOL1 protein (Fragment) OS=Homo sapiens OX=9606 GN=APOL1 PE=2 SV=1
APOL1 protein (Fragment) OS=Homo sapiens OX=9606 GN=APOL1 PE=2 SV=1
APOL1 protein (Fragment) OS=Homo sapiens OX=9606 GN=APOL1 PE=2 SV=1
APOL1 protein OS=Homo sapiens OX=9606 GN=APOL1 PE=2 SV=2
Apolipoprotein A-I OS=Homo sapiens OX=9606 GN=APOA1 PE=1 SV=1
Apolipoprotein A-I OS=Homo sapiens OX=9606 GN=APOA1 PE=1 SV=1
Apolipoprotein A-I, isoform CRA_a OS=Homo sapiens OX=9606 GN=APOA1 PE=2 SV=1
Apolipoprotein A-II (Fragment) OS=Homo sapiens OX=9606 GN=APOA2 PE=1 SV=1
Apolipoprotein A-II OS=Homo sapiens OX=9606 GN=APOA2 PE=1 SV=1
Apolipoprotein A-II OS=Homo sapiens OX=9606 GN=APOA2 PE=1 SV=1
Apolipoprotein A-II OS=Homo sapiens OX=9606 GN=APOA2 PE=1 SV=1
Apolipoprotein A-IV OS=Homo sapiens OX=9606 GN=APOA4 PE=1 SV=4
Apolipoprotein B (Including Ag(X) antigen) OS=Homo sapiens OX=9606 GN=APOB PE=4 SV=1
Apolipoprotein C-I (Fragment) OS=Homo sapiens OX=9606 GN=APOC1 PE=1 SV=1
Apolipoprotein C-I OS=Homo sapiens OX=9606 GN=APOC1 PE=1 SV=1
Apolipoprotein C-I, isoform CRA_a OS=Homo sapiens OX=9606 GN=APOC1 PE=3 SV=1
Apolipoprotein C-II (Fragment) OS=Homo sapiens OX=9606 GN=APOC2 PE=2 SV=1
Apolipoprotein C-II OS=Homo sapiens OX=9606 GN=APOC2 PE=1 SV=1
Apolipoprotein C-II OS=Homo sapiens OX=9606 GN=APOC2 PE=1 SV=1
Apolipoprotein C-II OS=Homo sapiens OX=9606 GN=APOC4-APOC2 PE=1 SV=1
Apolipoprotein C-III OS=Homo sapiens OX=9606 GN=APOC3 PE=1 SV=1
Apolipoprotein C-III OS=Homo sapiens OX=9606 GN=APOC3 PE=1 SV=1
Apolipoprotein C-III OS=Homo sapiens OX=9606 GN=APOC3 PE=2 SV=1
Apolipoprotein C-IV OS=Homo sapiens OX=9606 GN=APOC4 PE=1 SV=1
Apolipoprotein C-IV OS=Homo sapiens OX=9606 GN=APOC4 PE=2 SV=1
Apolipoprotein D (Fragment) OS=Homo sapiens OX=9606 GN=APOD PE=1 SV=1
Apolipoprotein D OS=Homo sapiens OX=9606 GN=APOD PE=1 SV=1
Apolipoprotein E isoform 1 (Fragment) OS=Homo sapiens OX=9606 GN=APOE PE=2 SV=1
Apolipoprotein E OS=Homo sapiens OX=9606 GN=APOE PE=1 SV=1
Apolipoprotein L, 1, isoform CRA_b OS=Homo sapiens OX=9606 GN=APOL1 PE=3 SV=1
Apolipoprotein L, 1, isoform CRA_c OS=Homo sapiens OX=9606 GN=APOL1 PE=3 SV=1
Apolipoprotein L1 (Fragment) OS=Homo sapiens OX=9606 GN=APOL1 PE=3 SV=1
Apolipoprotein L1 (Fragment) OS=Homo sapiens OX=9606 GN=APOL1 PE=3 SV=1
Apolipoprotein L1 (Fragment) OS=Homo sapiens OX=9606 GN=APOL1 PE=3 SV=1
Apolipoprotein L1 (Fragment) OS=Homo sapiens OX=9606 GN=APOL1 PE=3 SV=1
Apolipoprotein L1 (Fragment) OS=Homo sapiens OX=9606 GN=APOL1 PE=3 SV=1
Apolipoprotein L1 (Fragment) OS=Homo sapiens OX=9606 GN=APOL1 PE=3 SV=1
Apolipoprotein L1 (Fragment) OS=Homo sapiens OX=9606 GN=APOL1 PE=3 SV=1
Apolipoprotein L1 (Fragment) OS=Homo sapiens OX=9606 GN=APOL1 PE=3 SV=1
Apolipoprotein L1 (Fragment) OS=Homo sapiens OX=9606 GN=APOL1 PE=3 SV=1
Apolipoprotein L1 (Fragment) OS=Homo sapiens OX=9606 GN=APOL1 PE=3 SV=1
Apolipoprotein L1 (Fragment) OS=Homo sapiens OX=9606 GN=APOL1 PE=3 SV=1
Apolipoprotein L1 (Fragment) OS=Homo sapiens OX=9606 GN=APOL1 PE=3 SV=1
Apolipoprotein L1 (Fragment) OS=Homo sapiens OX=9606 GN=APOL1 PE=3 SV=1
Apolipoprotein L1 (Fragment) OS=Homo sapiens OX=9606 GN=APOL1 PE=3 SV=1
Apolipoprotein L1 (Fragment) OS=Homo sapiens OX=9606 GN=APOL1 PE=3 SV=1
Apolipoprotein L1 (Fragment) OS=Homo sapiens OX=9606 GN=APOL1 PE=3 SV=1
Apolipoprotein L1 (Fragment) OS=Homo sapiens OX=9606 GN=APOL1 PE=3 SV=1
Apolipoprotein L1 (Fragment) OS=Homo sapiens OX=9606 GN=APOL1 PE=3 SV=1
Apolipoprotein L1 (Fragment) OS=Homo sapiens OX=9606 GN=APOL1 PE=3 SV=1
Apolipoprotein L1 (Fragment) OS=Homo sapiens OX=9606 GN=APOL1 PE=3 SV=1
Apolipoprotein L1 (Fragment) OS=Homo sapiens OX=9606 GN=APOL1 PE=3 SV=1
Apolipoprotein L1 (Fragment) OS=Homo sapiens OX=9606 GN=APOL1 PE=3 SV=1
Apolipoprotein L1 (Fragment) OS=Homo sapiens OX=9606 GN=APOL1 PE=3 SV=1
Apolipoprotein L1 (Fragment) OS=Homo sapiens OX=9606 GN=APOL1 PE=3 SV=1
Apolipoprotein L1 (Fragment) OS=Homo sapiens OX=9606 GN=APOL1 PE=3 SV=1
Apolipoprotein L1 (Fragment) OS=Homo sapiens OX=9606 GN=APOL1 PE=3 SV=1
Apolipoprotein L1 (Fragment) OS=Homo sapiens OX=9606 GN=APOL1 PE=3 SV=1
Apolipoprotein L1 (Fragment) OS=Homo sapiens OX=9606 GN=APOL1 PE=3 SV=1
Apolipoprotein L1 (Fragment) OS=Homo sapiens OX=9606 GN=APOL1 PE=3 SV=1
Apolipoprotein L1 (Fragment) OS=Homo sapiens OX=9606 GN=APOL1 PE=3 SV=1
Apolipoprotein L1 (Fragment) OS=Homo sapiens OX=9606 GN=APOL1 PE=3 SV=1
Apolipoprotein L1 (Fragment) OS=Homo sapiens OX=9606 GN=APOL1 PE=3 SV=1
Apolipoprotein L1 (Fragment) OS=Homo sapiens OX=9606 GN=APOL1 PE=3 SV=1
Apolipoprotein L1 (Fragment) OS=Homo sapiens OX=9606 GN=APOL1 PE=3 SV=1
Apolipoprotein L1 (Fragment) OS=Homo sapiens OX=9606 GN=APOL1 PE=3 SV=1
Apolipoprotein L1 (Fragment) OS=Homo sapiens OX=9606 GN=APOL1 PE=3 SV=1
Apolipoprotein L1 (Fragment) OS=Homo sapiens OX=9606 GN=APOL1 PE=3 SV=1
Apolipoprotein L1 (Fragment) OS=Homo sapiens OX=9606 GN=APOL1 PE=3 SV=1
Apolipoprotein L1 (Fragment) OS=Homo sapiens OX=9606 GN=APOL1 PE=3 SV=1
Apolipoprotein L1 (Fragment) OS=Homo sapiens OX=9606 GN=APOL1 PE=3 SV=1
Apolipoprotein L1 (Fragment) OS=Homo sapiens OX=9606 GN=APOL1 PE=3 SV=1
Apolipoprotein L1 (Fragment) OS=Homo sapiens OX=9606 GN=APOL1 PE=3 SV=1
Apolipoprotein L1 (Fragment) OS=Homo sapiens OX=9606 GN=APOL1 PE=3 SV=1
Apolipoprotein L1 (Fragment) OS=Homo sapiens OX=9606 GN=APOL1 PE=3 SV=1
Apolipoprotein L1 (Fragment) OS=Homo sapiens OX=9606 GN=APOL1 PE=3 SV=1
Apolipoprotein L1 (Fragment) OS=Homo sapiens OX=9606 GN=APOL1 PE=3 SV=1
Apolipoprotein L1 (Fragment) OS=Homo sapiens OX=9606 GN=APOL1 PE=3 SV=1
Apolipoprotein L1 (Fragment) OS=Homo sapiens OX=9606 GN=APOL1 PE=3 SV=1
Apolipoprotein L1 (Fragment) OS=Homo sapiens OX=9606 GN=APOL1 PE=3 SV=1
Apolipoprotein L1 (Fragment) OS=Homo sapiens OX=9606 GN=APOL1 PE=3 SV=1
Apolipoprotein L1 (Fragment) OS=Homo sapiens OX=9606 GN=APOL1 PE=3 SV=1
Apolipoprotein L1 (Fragment) OS=Homo sapiens OX=9606 GN=APOL1 PE=3 SV=1
Apolipoprotein L1 (Fragment) OS=Homo sapiens OX=9606 GN=APOL1 PE=3 SV=1
Apolipoprotein L1 (Fragment) OS=Homo sapiens OX=9606 GN=APOL1 PE=3 SV=1
Apolipoprotein L1 (Fragment) OS=Homo sapiens OX=9606 GN=APOL1 PE=3 SV=1
Apolipoprotein L1 (Fragment) OS=Homo sapiens OX=9606 GN=APOL1 PE=3 SV=1
Apolipoprotein L1 (Fragment) OS=Homo sapiens OX=9606 GN=APOL1 PE=3 SV=1
Apolipoprotein L1 (Fragment) OS=Homo sapiens OX=9606 GN=APOL1 PE=3 SV=1
Apolipoprotein L1 (Fragment) OS=Homo sapiens OX=9606 GN=APOL1 PE=3 SV=1
Apolipoprotein L1 (Fragment) OS=Homo sapiens OX=9606 GN=APOL1 PE=3 SV=1
Apolipoprotein L1 (Fragment) OS=Homo sapiens OX=9606 GN=APOL1 PE=3 SV=1
Apolipoprotein L1 (Fragment) OS=Homo sapiens OX=9606 GN=APOL1 PE=3 SV=1
Apolipoprotein L1 (Fragment) OS=Homo sapiens OX=9606 GN=APOL1 PE=3 SV=1
Apolipoprotein L1 (Fragment) OS=Homo sapiens OX=9606 GN=APOL1 PE=3 SV=1
Apolipoprotein L1 (Fragment) OS=Homo sapiens OX=9606 GN=APOL1 PE=3 SV=1
Apolipoprotein L1 (Fragment) OS=Homo sapiens OX=9606 GN=APOL1 PE=3 SV=1
Apolipoprotein L1 (Fragment) OS=Homo sapiens OX=9606 GN=APOL1 PE=3 SV=1
Apolipoprotein L1 (Fragment) OS=Homo sapiens OX=9606 GN=APOL1 PE=3 SV=1
Apolipoprotein L1 (Fragment) OS=Homo sapiens OX=9606 GN=APOL1 PE=3 SV=1
Apolipoprotein L1 (Fragment) OS=Homo sapiens OX=9606 GN=APOL1 PE=3 SV=1
Apolipoprotein L1 (Fragment) OS=Homo sapiens OX=9606 GN=APOL1 PE=3 SV=1
Apolipoprotein L1 (Fragment) OS=Homo sapiens OX=9606 GN=APOL1 PE=3 SV=1
Apolipoprotein L1 (Fragment) OS=Homo sapiens OX=9606 GN=APOL1 PE=3 SV=1
Apolipoprotein L1 (Fragment) OS=Homo sapiens OX=9606 GN=APOL1 PE=3 SV=1
Apolipoprotein L1 (Fragment) OS=Homo sapiens OX=9606 GN=APOL1 PE=3 SV=1
Apolipoprotein L1 (Fragment) OS=Homo sapiens OX=9606 GN=APOL1 PE=3 SV=1
Apolipoprotein L1 (Fragment) OS=Homo sapiens OX=9606 GN=APOL1 PE=3 SV=1
Apolipoprotein L1 (Fragment) OS=Homo sapiens OX=9606 GN=APOL1 PE=3 SV=1
Apolipoprotein L1 (Fragment) OS=Homo sapiens OX=9606 GN=APOL1 PE=3 SV=1
Apolipoprotein L1 (Fragment) OS=Homo sapiens OX=9606 GN=APOL1 PE=3 SV=1
Apolipoprotein L1 (Fragment) OS=Homo sapiens OX=9606 GN=APOL1 PE=3 SV=1
Apolipoprotein L1 (Fragment) OS=Homo sapiens OX=9606 GN=APOL1 PE=3 SV=1
Apolipoprotein L1 (Fragment) OS=Homo sapiens OX=9606 GN=APOL1 PE=3 SV=1
Apolipoprotein L1 (Fragment) OS=Homo sapiens OX=9606 GN=APOL1 PE=3 SV=1
Apolipoprotein L1 (Fragment) OS=Homo sapiens OX=9606 GN=APOL1 PE=3 SV=1
Apolipoprotein L1 (Fragment) OS=Homo sapiens OX=9606 GN=APOL1 PE=3 SV=1
Apolipoprotein L1 (Fragment) OS=Homo sapiens OX=9606 GN=APOL1 PE=3 SV=1
Apolipoprotein L1 (Fragment) OS=Homo sapiens OX=9606 GN=APOL1 PE=3 SV=1
Apolipoprotein L1 (Fragment) OS=Homo sapiens OX=9606 GN=APOL1 PE=3 SV=1
Apolipoprotein L1 (Fragment) OS=Homo sapiens OX=9606 GN=APOL1 PE=3 SV=1
Apolipoprotein L1 (Fragment) OS=Homo sapiens OX=9606 GN=APOL1 PE=3 SV=1
Apolipoprotein L1 OS=Homo sapiens OX=9606 GN=APOL1 PE=1 SV=2
Apolipoprotein L1 OS=Homo sapiens OX=9606 GN=APOL1 PE=1 SV=5
Apolipoprotein L1 OS=Homo sapiens OX=9606 GN=apol1 PE=3 SV=1
Apolipoprotein L1 OS=Homo sapiens OX=9606 GN=apol1 PE=3 SV=1
Apolipoprotein L1-B3 OS=Homo sapiens OX=9606 GN=APOL1 PE=2 SV=1
Apolipoprotein M (Fragment) OS=Homo sapiens OX=9606 GN=APOM PE=3 SV=1
Apolipoprotein M (Fragment) OS=Homo sapiens OX=9606 GN=APOM PE=3 SV=1
Apolipoprotein M OS=Homo sapiens OX=9606 GN=APOM PE=1 SV=1
Apolipoprotein M OS=Homo sapiens OX=9606 GN=APOM PE=1 SV=2
Apolipoprotein M OS=Homo sapiens OX=9606 PE=3 SV=1
Apolipoprotein(a) OS=Homo sapiens OX=9606 GN=LPA PE=1 SV=2
C4b-binding protein alpha chain OS=Homo sapiens OX=9606 GN=C4BPA PE=1 SV=2
C4b-binding protein beta chain (Fragment) OS=Homo sapiens OX=9606 GN=C4BPB PE=1 SV=1
C4b-binding protein beta chain OS=Homo sapiens OX=9606 GN=C4BPB PE=1 SV=1
Cathelicidin antimicrobial peptide OS=Homo sapiens OX=9606 GN=CAMP PE=1 SV=1
Cathelicidin antimicrobial peptide OS=Homo sapiens OX=9606 GN=CAMP PE=1 SV=1
Cathelicidin antimicrobial peptide OS=Homo sapiens OX=9606 PE=2 SV=1
CD5 antigen-like OS=Homo sapiens OX=9606 GN=CD5L PE=1 SV=1
cDNA FLJ14473 fis, clone MAMMA1001080, highly similar to Homo sapiens SNC73 protein (SNC73) mRNA OS=Homo sapiens OX=9606 PE=2 SV=1
cDNA FLJ25298 fis, clone STM07683, highly similar to Protein Tro alpha1 H,myeloma OS=Homo sapiens OX=9606 PE=2 SV=1
cDNA FLJ31310 fis, clone LIVER1000165, highly similar to Haptoglobin OS=Homo sapiens OX=9606 PE=2 SV=1
cDNA FLJ32043 fis, clone NTONG2000966, weakly similar to Mus musculus N-RAP mRNA OS=Homo sapiens OX=9606 PE=2 SV=1
cDNA FLJ41552 fis, clone COLON2004478, highly similar to Protein Tro alpha1 H,myeloma OS=Homo sapiens OX=9606 PE=2 SV=1
cDNA FLJ41981 fis, clone SMINT2011888, highly similar to Protein Tro alpha1 H,myeloma OS=Homo sapiens OX=9606 PE=2 SV=1
cDNA FLJ42424 fis, clone BLADE2004089, moderately similar to Mus musculus PDZ domain actin binding protein Shroom mRNA (Fragment) OS=Homo sapiens OX=9606 PE=2 SV=1
cDNA FLJ46841 fis, clone UTERU3000670, highly similar to Homo sapiens shroom (SHRM), mRNA OS=Homo sapiens OX=9606 PE=2 SV=1
cDNA FLJ50374, weakly similar to Protein groucho OS=Homo sapiens OX=9606 PE=2 SV=1
cDNA FLJ51597, highly similar to C4b-binding protein alpha chain OS=Homo sapiens OX=9606 PE=2 SV=1
cDNA FLJ51742, highly similar to Inter-alpha-trypsin inhibitor heavy chain H4 OS=Homo sapiens OX=9606 PE=2 SV=1
cDNA FLJ52252, highly similar to C4b-binding protein beta chain OS=Homo sapiens OX=9606 PE=2 SV=1
cDNA FLJ52252, highly similar to C4b-binding protein beta chain OS=Homo sapiens OX=9606 PE=2 SV=1
cDNA FLJ53075, highly similar to Kininogen-1 OS=Homo sapiens OX=9606 PE=2 SV=1
cDNA FLJ53487, highly similar to Coagulation factor XIII A chain OS=Homo sapiens OX=9606 PE=2 SV=1
cDNA FLJ53509, highly similar to Galectin-3-binding protein OS=Homo sapiens OX=9606 PE=2 SV=1
cDNA FLJ53694, highly similar to Apolipoprotein-L1 OS=Homo sapiens OX=9606 PE=2 SV=1
cDNA FLJ53871, highly similar to Inter-alpha-trypsin inhibitor heavy chain H4 OS=Homo sapiens OX=9606 PE=2 SV=1
cDNA FLJ54228, highly similar to Leucine-rich alpha-2-glycoprotein OS=Homo sapiens OX=9606 PE=2 SV=1
cDNA FLJ54371, highly similar to Serum albumin OS=Homo sapiens OX=9606 PE=2 SV=1
cDNA FLJ54583, highly similar to Galectin-3-binding protein OS=Homo sapiens OX=9606 PE=2 SV=1
cDNA FLJ54622, highly similar to Prothrombin OS=Homo sapiens OX=9606 PE=2 SV=1
cDNA FLJ55531, highly similar to Homo sapiens shroom (SHRM), mRNA OS=Homo sapiens OX=9606 PE=2 SV=1
cDNA FLJ56652, highly similar to Hemopexin OS=Homo sapiens OX=9606 PE=2 SV=1
cDNA FLJ56821, highly similar to Inter-alpha-trypsin inhibitor heavy chain H1 OS=Homo sapiens OX=9606 PE=2 SV=1
cDNA FLJ56954, highly similar to Inter-alpha-trypsin inhibitor heavy chain H1 OS=Homo sapiens OX=9606 PE=2 SV=1
cDNA FLJ58124, highly similar to Complement factor I OS=Homo sapiens OX=9606 PE=2 SV=1
cDNA FLJ59241, highly similar to Transducin-like enhancer protein 1 OS=Homo sapiens OX=9606 PE=2 SV=1
cDNA FLJ60316, highly similar to Apolipoprotein-L1 OS=Homo sapiens OX=9606 PE=2 SV=1
cDNA FLJ60767, highly similar to Inter-alpha-trypsin inhibitor heavy chain H4 OS=Homo sapiens OX=9606 PE=2 SV=1
cDNA FLJ75416, highly similar to Homo sapiens complement factor H (CFH), mRNA OS=Homo sapiens OX=9606 PE=2 SV=1
cDNA FLJ76262, highly similar to Homo sapiens I factor (complement) (IF), mRNA OS=Homo sapiens OX=9606 PE=2 SV=1
cDNA FLJ77835, highly similar to Homo sapiens complement component 1, s subcomponent (C1S), transcript variant 2, mRNA OS=Homo sapiens OX=9606 PE=2 SV=1
cDNA FLJ78157 OS=Homo sapiens OX=9606 PE=2 SV=1
cDNA FLJ90170 fis, clone MAMMA1000370, highly similar to Ig alpha-1 chain C region OS=Homo sapiens OX=9606 PE=2 SV=1
cDNA, FLJ79457, highly similar to Insulin-like growth factor-binding proteincomplex acid labile chain OS=Homo sapiens OX=9606 PE=2 SV=1
cDNA, FLJ93141, highly similar to Homo sapiens coagulation factor XIII, A1 polypeptide (F13A1), mRNA OS=Homo sapiens OX=9606 PE=2 SV=1
cDNA, FLJ94353, highly similar to Homo sapiens apolipoprotein L, 1 (APOL1), transcript variant 2, mRNA OS=Homo sapiens OX=9606 PE=2 SV=1
cDNA, FLJ94686, highly similar to Homo sapiens complement factor H-related 5 (CFHL5), mRNA OS=Homo sapiens OX=9606 PE=2 SV=1
cDNA, FLJ95666, highly similar to Homo sapiens albumin (ALB), mRNA OS=Homo sapiens OX=9606 PE=2 SV=1
CFHR5 protein (Fragment) OS=Homo sapiens OX=9606 GN=CFHR5 PE=2 SV=1
CFI protein OS=Homo sapiens OX=9606 GN=CFI PE=2 SV=1
Chondroitin sulfate proteoglycan 4 OS=Homo sapiens OX=9606 GN=CSPG4 PE=1 SV=2
Clusterin OS=Homo sapiens OX=9606 GN=CLU PE=1 SV=1
Clusterin OS=Homo sapiens OX=9606 PE=2 SV=1
Coagulation factor XIII A chain (Fragment) OS=Homo sapiens OX=9606 GN=F13A1 PE=1 SV=2
Coagulation factor XIII A chain (Fragment) OS=Homo sapiens OX=9606 GN=F13A1 PE=1 SV=9
Coagulation factor XIII A chain OS=Homo sapiens OX=9606 GN=F13A1 PE=1 SV=5
Cold agglutinin FS-2 L-chain (Fragment) OS=Homo sapiens OX=9606 PE=2 SV=1
Complement C1q subcomponent subunit A OS=Homo sapiens OX=9606 GN=ADIC PE=4 SV=1
Complement C1q subcomponent subunit A OS=Homo sapiens OX=9606 GN=C1QA PE=1 SV=2
Complement C1q subcomponent subunit B (Fragment) OS=Homo sapiens OX=9606 GN=C1QB PE=1 SV=6
Complement C1q subcomponent subunit B OS=Homo sapiens OX=9606 GN=C1QB PE=1 SV=1
Complement C1q subcomponent subunit B OS=Homo sapiens OX=9606 GN=C1QB PE=1 SV=1
Complement C1q subcomponent subunit B OS=Homo sapiens OX=9606 GN=C1QB PE=1 SV=1
Complement C1q subcomponent subunit B OS=Homo sapiens OX=9606 GN=C1QB PE=1 SV=3
Complement C1q subcomponent subunit C OS=Homo sapiens OX=9606 GN=C1QC PE=1 SV=1
Complement C1q subcomponent subunit C OS=Homo sapiens OX=9606 GN=C1QC PE=1 SV=3
Complement C1r subcomponent OS=Homo sapiens OX=9606 GN=C1R PE=1 SV=2
Complement C1s subcomponent OS=Homo sapiens OX=9606 GN=C1S PE=1 SV=1
Complement C3 OS=Homo sapiens OX=9606 GN=C3 PE=1 SV=2
Complement C3 OS=Homo sapiens OX=9606 GN=HEL-S-62p PE=2 SV=1
Complement C4-A OS=Homo sapiens OX=9606 GN=C4A PE=1 SV=1
Complement C4-A OS=Homo sapiens OX=9606 GN=C4A PE=1 SV=1
Complement C4-A OS=Homo sapiens OX=9606 GN=C4A PE=1 SV=1
Complement C4-A OS=Homo sapiens OX=9606 GN=C4A PE=1 SV=1
Complement C4-A OS=Homo sapiens OX=9606 GN=C4A PE=1 SV=2
Complement C4-A OS=Homo sapiens OX=9606 GN=C4A PE=4 SV=1
Complement C4-B OS=Homo sapiens OX=9606 GN=C4B PE=1 SV=1
Complement C4-B OS=Homo sapiens OX=9606 GN=C4B PE=1 SV=1
Complement C4-B OS=Homo sapiens OX=9606 GN=C4B_2 PE=1 SV=1
Complement C4-B OS=Homo sapiens OX=9606 GN=C4B_2 PE=1 SV=2
Complement C5 OS=Homo sapiens OX=9606 GN=C5 PE=1 SV=1
Complement C5 OS=Homo sapiens OX=9606 GN=C5 PE=1 SV=4
Complement component C9 OS=Homo sapiens OX=9606 GN=C9 PE=1 SV=1
Complement component C9 OS=Homo sapiens OX=9606 GN=C9 PE=1 SV=1
Complement component C9 OS=Homo sapiens OX=9606 GN=C9 PE=1 SV=2
Complement component C9 OS=Homo sapiens OX=9606 GN=C9 PE=3 SV=1
Complement factor B (Fragment) OS=Homo sapiens OX=9606 GN=Bf PE=4 SV=1
Complement factor B (Fragment) OS=Homo sapiens OX=9606 GN=Bf PE=4 SV=1
Complement factor B OS=Homo sapiens OX=9606 GN=CFB PE=1 SV=2
Complement factor B OS=Homo sapiens OX=9606 GN=CFB PE=1 SV=2
Complement factor B OS=Homo sapiens OX=9606 PE=1 SV=1
Complement factor B OS=Homo sapiens OX=9606 PE=4 SV=1
Complement factor B OS=Homo sapiens OX=9606 PE=4 SV=1
Complement factor B OS=Homo sapiens OX=9606 PE=4 SV=1
Complement factor B OS=Homo sapiens OX=9606 PE=4 SV=1
Complement factor B OS=Homo sapiens OX=9606 PE=4 SV=1
Complement factor B OS=Homo sapiens OX=9606 PE=4 SV=1
Complement factor B OS=Homo sapiens OX=9606 PE=4 SV=1
Complement factor H (Fragment) OS=Homo sapiens OX=9606 GN=CFH PE=1 SV=1
Complement factor H OS=Homo sapiens OX=9606 GN=CFH PE=1 SV=1
Complement factor H OS=Homo sapiens OX=9606 GN=CFH PE=1 SV=1
Complement factor H OS=Homo sapiens OX=9606 GN=CFH PE=1 SV=1
Complement factor H OS=Homo sapiens OX=9606 GN=CFH PE=1 SV=1
Complement factor H OS=Homo sapiens OX=9606 GN=CFH PE=1 SV=1
Complement factor H OS=Homo sapiens OX=9606 GN=CFH PE=1 SV=1
Complement factor H OS=Homo sapiens OX=9606 GN=CFH PE=1 SV=1
Complement factor H OS=Homo sapiens OX=9606 GN=CFH PE=1 SV=1
Complement factor H OS=Homo sapiens OX=9606 GN=CFH PE=1 SV=1
Complement factor H OS=Homo sapiens OX=9606 GN=CFH PE=1 SV=4
Complement factor H OS=Homo sapiens OX=9606 PE=4 SV=1
Complement factor H-related protein 1 OS=Homo sapiens OX=9606 GN=CFHR1 PE=1 SV=1
Complement factor H-related protein 1 OS=Homo sapiens OX=9606 GN=CFHR1 PE=1 SV=2
Complement factor H-related protein 5 OS=Homo sapiens OX=9606 GN=CFHR5 PE=1 SV=1
Complement factor I OS=Homo sapiens OX=9606 GN=CFI PE=1 SV=1
Complement factor I OS=Homo sapiens OX=9606 GN=CFI PE=1 SV=1
Complement factor I OS=Homo sapiens OX=9606 GN=CFI PE=1 SV=2
Complement factor I OS=Homo sapiens OX=9606 PE=2 SV=1
Complement factor I OS=Homo sapiens OX=9606 PE=4 SV=1
complement subcomponent C1r (Fragment) OS=Homo sapiens OX=9606 PE=2 SV=1
complement subcomponent C1r (Fragment) OS=Homo sapiens OX=9606 PE=2 SV=1
complement subcomponent C1r OS=Homo sapiens OX=9606 GN=C1R PE=1 SV=1
complement subcomponent C1r OS=Homo sapiens OX=9606 GN=C1R PE=1 SV=1
complement subcomponent C1r OS=Homo sapiens OX=9606 PE=2 SV=1
C-reactive protein OS=Homo sapiens OX=9606 GN=CRP PE=1 SV=1
C-reactive protein OS=Homo sapiens OX=9606 GN=CRP PE=1 SV=1
Cryocrystalglobulin CC1 heavy chain variable region (Fragment) OS=Homo sapiens OX=9606 PE=2 SV=1
Cryocrystalglobulin CC2 lambda light chain variable region (Fragment) OS=Homo sapiens OX=9606 PE=2 SV=1
Epidermal growth factor receptor kinase substrate 8-like protein 3 OS=Homo sapiens OX=9606 GN=EPS8L3 PE=1 SV=2
Epididymis luminal protein 213 OS=Homo sapiens OX=9606 GN=HEL-213 PE=1 SV=1
Epididymis luminal protein 214 OS=Homo sapiens OX=9606 GN=HEL-214 PE=1 SV=1
Epididymis secretory sperm binding protein OS=Homo sapiens OX=9606 PE=1 SV=1
Fibrinogen alpha chain isoform 2 (Fragment) OS=Homo sapiens OX=9606 GN=FGA PE=1 SV=1
Fibrinogen alpha chain OS=Homo sapiens OX=9606 GN=FGA PE=1 SV=2
Fibrinogen beta chain OS=Homo sapiens OX=9606 GN=FGB PE=1 SV=2
Fibrinogen beta chain OS=Homo sapiens OX=9606 GN=HEL-S-78p PE=2 SV=1
Fibrinogen gamma chain OS=Homo sapiens OX=9606 GN=FGG PE=1 SV=1
Fibrinogen gamma chain OS=Homo sapiens OX=9606 GN=FGG PE=1 SV=1
Fibrinogen gamma chain OS=Homo sapiens OX=9606 GN=FGG PE=1 SV=3
Fibronectin OS=Homo sapiens OX=9606 GN=FN1 PE=2 SV=1
Fibronectin OS=Homo sapiens OX=9606 PE=2 SV=1
Ficolin (Collagen/fibrinogen domain containing) 3 (Hakata antigen), isoform CRA_b OS=Homo sapiens OX=9606 GN=FCN3 PE=2 SV=1
Ficolin-3 OS=Homo sapiens OX=9606 GN=FCN3 PE=1 SV=2
Full-length cDNA clone CS0DD006YL02 of Neuroblastoma of Homo sapiens (human) OS=Homo sapiens OX=9606 PE=2 SV=1
Galectin-3-binding protein (Fragment) OS=Homo sapiens OX=9606 GN=LGALS3BP PE=2 SV=1
Galectin-3-binding protein OS=Homo sapiens OX=9606 GN=LGALS3BP PE=1 SV=1
Galectin-3-binding protein OS=Homo sapiens OX=9606 PE=2 SV=1
Galectin-3-binding protein OS=Homo sapiens OX=9606 PE=2 SV=1
GCT-A1 heavy chain variable region (Fragment) OS=Homo sapiens OX=9606 PE=2 SV=1
GCT-A10 heavy chain variable region (Fragment) OS=Homo sapiens OX=9606 PE=2 SV=1
GCT-A3 light chain variable region (Fragment) OS=Homo sapiens OX=9606 PE=2 SV=1
GCT-A4 heavy chain variable region (Fragment) OS=Homo sapiens OX=9606 PE=2 SV=1
GCT-A4 heavy chain variable region (Fragment) OS=Homo sapiens OX=9606 PE=2 SV=1
Gelsolin OS=Homo sapiens OX=9606 GN=GSN PE=1 SV=1
Gelsolin OS=Homo sapiens OX=9606 GN=GSN PE=1 SV=1
Gelsolin OS=Homo sapiens OX=9606 GN=GSN PE=1 SV=1
Gelsolin OS=Homo sapiens OX=9606 GN=GSN PE=4 SV=1
Gelsolin OS=Homo sapiens OX=9606 PE=2 SV=1
Gelsolin OS=Homo sapiens OX=9606 PE=2 SV=1
Gelsolin OS=Homo sapiens OX=9606 PE=2 SV=1
Gelsolin OS=Homo sapiens OX=9606 PE=2 SV=1
Gelsolin OS=Homo sapiens OX=9606 PE=2 SV=1
Haptoglobin (Fragment) OS=Homo sapiens OX=9606 GN=HP PE=1 SV=1
Haptoglobin (Fragment) OS=Homo sapiens OX=9606 GN=HP PE=1 SV=1
Haptoglobin OS=Homo sapiens OX=9606 GN=HP PE=1 SV=1
Haptoglobin OS=Homo sapiens OX=9606 GN=HP PE=1 SV=1
Haptoglobin OS=Homo sapiens OX=9606 GN=HP PE=1 SV=4
Haptoglobin-related protein OS=Homo sapiens OX=9606 GN=HPR PE=2 SV=2
HCG40889, isoform CRA_a OS=Homo sapiens OX=9606 GN=hCG_40889 PE=4 SV=1
HCG40889, isoform CRA_b OS=Homo sapiens OX=9606 GN=hCG_40889 PE=4 SV=1
Heavy chain of factor I (Fragment) OS=Homo sapiens OX=9606 PE=2 SV=1
Heavy chain variable region (Fragment) OS=Homo sapiens OX=9606 PE=2 SV=1
Heavy chain variable region (Fragment) OS=Homo sapiens OX=9606 PE=2 SV=1
Heavy chain variable region (Fragment) OS=Homo sapiens OX=9606 PE=2 SV=1
Heavy chain variable region (Fragment) OS=Homo sapiens OX=9606 PE=2 SV=1
Heavy chain variable region (Fragment) OS=Homo sapiens OX=9606 PE=2 SV=1
Hemopexin OS=Homo sapiens OX=9606 GN=HPX PE=1 SV=2
HP protein OS=Homo sapiens OX=9606 GN=HP PE=2 SV=1
HP protein OS=Homo sapiens OX=9606 GN=HP PE=2 SV=1
HRV Fab 025-VL (Fragment) OS=Homo sapiens OX=9606 PE=2 SV=1
HRV Fab 026-VL (Fragment) OS=Homo sapiens OX=9606 PE=2 SV=1
HRV Fab N27-VL (Fragment) OS=Homo sapiens OX=9606 PE=2 SV=1
HRV Fab N28-VL (Fragment) OS=Homo sapiens OX=9606 PE=2 SV=1
HRV Fab N6-VL (Fragment) OS=Homo sapiens OX=9606 PE=2 SV=1
IBM-A1 heavy chain variable region (Fragment) OS=Homo sapiens OX=9606 PE=2 SV=1
IBM-A1 light chain variable region (Fragment) OS=Homo sapiens OX=9606 PE=2 SV=1
IBM-B2 heavy chain variable region (Fragment) OS=Homo sapiens OX=9606 PE=2 SV=1
IG c1_heavy_IGHV3-9_IGHD3-16_IGHJ5 (Fragment) OS=Homo sapiens OX=9606 PE=2 SV=1
IG c1_light_IGLV1-40_IGLJ1 (Fragment) OS=Homo sapiens OX=9606 PE=2 SV=1
IG c1000_heavy_IGHV3-33_IGHD1-20_IGHJ4 (Fragment) OS=Homo sapiens OX=9606 PE=2 SV=1
IG c1002_heavy_IGHV4-4_IGHD4-17_IGHJ6 (Fragment) OS=Homo sapiens OX=9606 PE=2 SV=1
IG c1003_light_IGLV1-51_IGLJ2 (Fragment) OS=Homo sapiens OX=9606 PE=2 SV=1
IG c1004_heavy_IGHV3-15_IGHD2-2_IGHJ5 (Fragment) OS=Homo sapiens OX=9606 PE=2 SV=1
IG c1004_light_IGKV1-5_IGKJ2 (Fragment) OS=Homo sapiens OX=9606 PE=2 SV=1
IG c1005_light_IGKV3-20_IGKJ5 (Fragment) OS=Homo sapiens OX=9606 PE=2 SV=1
IG c1006_heavy_IGHV3-30_IGHD2-8_IGHJ6 (Fragment) OS=Homo sapiens OX=9606 PE=2 SV=1
IG c1006_light_IGLV8-61_IGLJ3 (Fragment) OS=Homo sapiens OX=9606 PE=2 SV=1
IG c1007_light_IGLV2-14_IGLJ1 (Fragment) OS=Homo sapiens OX=9606 PE=2 SV=1
IG c1009_heavy_IGHV3-30_IGHD6-6_IGHJ4 (Fragment) OS=Homo sapiens OX=9606 PE=2 SV=1
IG c1009_heavy_IGHV3-48_IGHD3-22_IGHJ3 (Fragment) OS=Homo sapiens OX=9606 PE=2 SV=1
IG c1009_heavy_IGHV3-48_IGHD3-22_IGHJ3 (Fragment) OS=Homo sapiens OX=9606 PE=2 SV=1
IG c1009_light_IGLV4-69_IGLJ2 (Fragment) OS=Homo sapiens OX=9606 PE=2 SV=1
IG c1010_heavy_IGHV3-74_IGHD2-21_IGHJ3 (Fragment) OS=Homo sapiens OX=9606 PE=2 SV=1
IG c1010_heavy_IGHV4-4_IGHD2-2_IGHJ3 (Fragment) OS=Homo sapiens OX=9606 PE=2 SV=1
IG c1010_light_IGKV1-5_IGKJ2 (Fragment) OS=Homo sapiens OX=9606 PE=2 SV=1
IG c1011_light_IGKV3D-20_IGKJ2 (Fragment) OS=Homo sapiens OX=9606 PE=2 SV=1
IG c1012_heavy_IGHV6-1_IGHD7-27_IGHJ3 (Fragment) OS=Homo sapiens OX=9606 PE=2 SV=1
IG c1012_light_IGLV1-51_IGLJ2 (Fragment) OS=Homo sapiens OX=9606 PE=2 SV=1
IG c1012_light_IGLV1-51_IGLJ3 (Fragment) OS=Homo sapiens OX=9606 PE=2 SV=1
IG c1013_heavy_IGHV3-48_IGHD3-3_IGHJ4 (Fragment) OS=Homo sapiens OX=9606 PE=2 SV=1
IG c1014_heavy_IGHV5-51_IGHD3-16_IGHJ4 (Fragment) OS=Homo sapiens OX=9606 PE=2 SV=1
IG c1016_light_IGKV1-12_IGKJ4 (Fragment) OS=Homo sapiens OX=9606 PE=2 SV=1
IG c1017_heavy_IGHV3-53_IGHD1-14_IGHJ6 (Fragment) OS=Homo sapiens OX=9606 PE=2 SV=1
IG c1017_heavy_IGHV3-53_IGHD1-14_IGHJ6 (Fragment) OS=Homo sapiens OX=9606 PE=2 SV=1
IG c1018_light_IGKV3-20_IGKJ2 (Fragment) OS=Homo sapiens OX=9606 PE=2 SV=1
IG c1019_light_IGKV1-27_IGKJ1 (Fragment) OS=Homo sapiens OX=9606 PE=2 SV=1
IG c102_heavy_IGHV3-48_IGHD1-26_IGHJ5 (Fragment) OS=Homo sapiens OX=9606 PE=2 SV=1
IG c102_light_IGLV1-44_IGLJ3 (Fragment) OS=Homo sapiens OX=9606 PE=2 SV=1
IG c1020_heavy_IGHV3-30_IGHD5-12_IGHJ4 (Fragment) OS=Homo sapiens OX=9606 PE=2 SV=1
IG c1021_heavy_IGHV3-53_IGHD6-19_IGHJ3 (Fragment) OS=Homo sapiens OX=9606 PE=2 SV=1
IG c1021_light_IGKV1-5_IGKJ1 (Fragment) OS=Homo sapiens OX=9606 PE=2 SV=1
IG c1021_light_IGKV1-5_IGKJ3 (Fragment) OS=Homo sapiens OX=9606 PE=2 SV=1
IG c1022_light_IGLV1-44_IGLJ2 (Fragment) OS=Homo sapiens OX=9606 PE=2 SV=1
IG c1027_light_IGLV1-44_IGLJ3 (Fragment) OS=Homo sapiens OX=9606 PE=2 SV=1
IG c1028_heavy_IGHV3-49_IGHD4-23_IGHJ6 (Fragment) OS=Homo sapiens OX=9606 PE=2 SV=1
IG c1028_light_IGKV3-11_IGKJ2 (Fragment) OS=Homo sapiens OX=9606 PE=2 SV=1
IG c1029_light_IGKV3-20_IGKJ3 (Fragment) OS=Homo sapiens OX=9606 PE=2 SV=1
IG c103_heavy_IGHV4-4_IGHD2-21_IGHJ2 (Fragment) OS=Homo sapiens OX=9606 PE=2 SV=1
IG c103_light_IGKV3-20_IGKJ2 (Fragment) OS=Homo sapiens OX=9606 PE=2 SV=1
IG c1030_heavy_IGHV4-4_IGHD3-22_IGHJ4 (Fragment) OS=Homo sapiens OX=9606 PE=2 SV=1
IG c1030_light_IGKV3-20_IGKJ1 (Fragment) OS=Homo sapiens OX=9606 PE=2 SV=1
IG c1032_heavy_IGHV3-30_IGHD1-1_IGHJ6 (Fragment) OS=Homo sapiens OX=9606 PE=2 SV=1
IG c1032_heavy_IGHV3-7_IGHD3-3_IGHJ3 (Fragment) OS=Homo sapiens OX=9606 PE=2 SV=1
IG c1032_heavy_IGHV3-7_IGHD3-3_IGHJ3 (Fragment) OS=Homo sapiens OX=9606 PE=2 SV=1
IG c1032_light_IGLV3-1_IGLJ2 (Fragment) OS=Homo sapiens OX=9606 PE=2 SV=1
IG c1033_heavy_IGHV3-30_IGHD3-9_IGHJ6 (Fragment) OS=Homo sapiens OX=9606 PE=2 SV=1
IG c1033_light_IGLV1-51_IGLJ3 (Fragment) OS=Homo sapiens OX=9606 PE=2 SV=1
IG c1035_heavy_IGHV1-46_IGHD3-22_IGHJ4 (Fragment) OS=Homo sapiens OX=9606 PE=2 SV=1
IG c1035_light_IGKV1-39_IGKJ1 (Fragment) OS=Homo sapiens OX=9606 PE=2 SV=1
IG c1038_heavy_IGHV3-30_IGHD3-22_IGHJ4 (Fragment) OS=Homo sapiens OX=9606 PE=2 SV=1
IG c1039_heavy_IGHV6-1_IGHD3-10_IGHJ4 (Fragment) OS=Homo sapiens OX=9606 PE=2 SV=1
IG c104_heavy_IGHV3-33_IGHD6-6_IGHJ4 (Fragment) OS=Homo sapiens OX=9606 PE=2 SV=1
IG c1040_heavy_IGHV3-72_IGHD6-19_IGHJ4 (Fragment) OS=Homo sapiens OX=9606 PE=2 SV=1
IG c1040_heavy_IGHV3-72_IGHD6-19_IGHJ4 (Fragment) OS=Homo sapiens OX=9606 PE=2 SV=1
IG c1040_heavy_IGHV3-72_IGHD6-19_IGHJ4 (Fragment) OS=Homo sapiens OX=9606 PE=2 SV=1
IG c1040_light_IGKV1-6_IGKJ1 (Fragment) OS=Homo sapiens OX=9606 PE=2 SV=1
IG c1040_light_IGKV1-9_IGKJ3 (Fragment) OS=Homo sapiens OX=9606 PE=2 SV=1
IG c1041_light_IGKV3-20_IGKJ3 (Fragment) OS=Homo sapiens OX=9606 PE=2 SV=1
IG c1043_heavy_IGHV3-9_IGHD3-16_IGHJ3 (Fragment) OS=Homo sapiens OX=9606 PE=2 SV=1
IG c1044_heavy_IGHV3-9_IGHD1-26_IGHJ4 (Fragment) OS=Homo sapiens OX=9606 PE=2 SV=1
IG c1045_heavy_IGHV3-30_IGHD4-17_IGHJ2 (Fragment) OS=Homo sapiens OX=9606 PE=2 SV=1
IG c1045_heavy_IGHV3-48_IGHD5-12_IGHJ4 (Fragment) OS=Homo sapiens OX=9606 PE=2 SV=1
IG c1045_heavy_IGHV3-48_IGHD5-12_IGHJ4 (Fragment) OS=Homo sapiens OX=9606 PE=2 SV=1
IG c1045_light_IGKV3-20_IGKJ2 (Fragment) OS=Homo sapiens OX=9606 PE=2 SV=1
IG c1047_heavy_IGHV3-33_IGHD3-10_IGHJ4 (Fragment) OS=Homo sapiens OX=9606 PE=2 SV=1
IG c1048_light_IGKV3-20_IGKJ4 (Fragment) OS=Homo sapiens OX=9606 PE=2 SV=1
IG c1049_heavy_IGHV3-33_IGHD1-14_IGHJ4 (Fragment) OS=Homo sapiens OX=9606 PE=2 SV=1
IG c105_light_IGLV8-61_IGLJ3 (Fragment) OS=Homo sapiens OX=9606 PE=2 SV=1
IG c1050_heavy_IGHV3-15_IGHD3-16_IGHJ4 (Fragment) OS=Homo sapiens OX=9606 PE=2 SV=1
IG c1052_light_IGLV2-11_IGLJ2 (Fragment) OS=Homo sapiens OX=9606 PE=2 SV=1
IG c1054_heavy_IGHV3-13_IGHD6-13_IGHJ6 (Fragment) OS=Homo sapiens OX=9606 PE=2 SV=1
IG c1054_heavy_IGHV3-13_IGHD6-13_IGHJ6 (Fragment) OS=Homo sapiens OX=9606 PE=2 SV=1
IG c1054_heavy_IGHV3-9_IGHD2-2_IGHJ2 (Fragment) OS=Homo sapiens OX=9606 PE=2 SV=1
IG c1054_light_IGKV1-27_IGKJ1 (Fragment) OS=Homo sapiens OX=9606 PE=2 SV=1
IG c1054_light_IGKV1D-39_IGKJ3 (Fragment) OS=Homo sapiens OX=9606 PE=2 SV=1
IG c1056_light_IGKV3-20_IGKJ1 (Fragment) OS=Homo sapiens OX=9606 PE=2 SV=1
IG c1057_heavy_IGHV3-15_IGHD6-19_IGHJ5 (Fragment) OS=Homo sapiens OX=9606 PE=2 SV=1
IG c1057_heavy_IGHV3-30_IGHD2-2_IGHJ6 (Fragment) OS=Homo sapiens OX=9606 PE=2 SV=1
IG c1057_light_IGLV1-40_IGLJ2 (Fragment) OS=Homo sapiens OX=9606 PE=2 SV=1
IG c1057_light_IGLV1-47_IGLJ3 (Fragment) OS=Homo sapiens OX=9606 PE=2 SV=1
IG c1058_heavy_IGHV3-73_IGHD6-13_IGHJ2 (Fragment) OS=Homo sapiens OX=9606 PE=2 SV=1
IG c1058_light_IGLV1-40_IGLJ2 (Fragment) OS=Homo sapiens OX=9606 PE=2 SV=1
IG c1059_heavy_IGHV3-48_IGHD1-26_IGHJ5 (Fragment) OS=Homo sapiens OX=9606 PE=2 SV=1
IG c1059_heavy_IGHV3-53_IGHD3-10_IGHJ4 (Fragment) OS=Homo sapiens OX=9606 PE=2 SV=1
IG c1059_heavy_IGHV3-53_IGHD3-10_IGHJ4 (Fragment) OS=Homo sapiens OX=9606 PE=2 SV=1
IG c106_heavy_IGHV3-33_IGHD4-23_IGHJ6 (Fragment) OS=Homo sapiens OX=9606 PE=2 SV=1
IG c106_light_IGKV3-20_IGKJ1 (Fragment) OS=Homo sapiens OX=9606 PE=2 SV=1
IG c1060_heavy_IGHV5-51_IGHD7-27_IGHJ4 (Fragment) OS=Homo sapiens OX=9606 PE=2 SV=1
IG c1060_light_IGKV3-20_IGKJ2 (Fragment) OS=Homo sapiens OX=9606 PE=2 SV=1
IG c1061_light_IGKV3-20_IGKJ1 (Fragment) OS=Homo sapiens OX=9606 PE=2 SV=1
IG c1062_heavy_IGHV3-33_IGHD3-10_IGHJ4 (Fragment) OS=Homo sapiens OX=9606 PE=2 SV=1
IG c1063_heavy_IGHV1-2_IGHD1-20_IGHJ4 (Fragment) OS=Homo sapiens OX=9606 PE=2 SV=1
IG c1063_light_IGLV1-40_IGLJ1 (Fragment) OS=Homo sapiens OX=9606 PE=2 SV=1
IG c1064_heavy_IGHV3-73_IGHD6-6_IGHJ6 (Fragment) OS=Homo sapiens OX=9606 PE=2 SV=1
IG c1065_heavy_IGHV5-51_IGHD2-15_IGHJ5 (Fragment) OS=Homo sapiens OX=9606 PE=2 SV=1
IG c1065_light_IGKV3-20_IGKJ2 (Fragment) OS=Homo sapiens OX=9606 PE=2 SV=1
IG c1066_light_IGKV3-20_IGKJ1 (Fragment) OS=Homo sapiens OX=9606 PE=2 SV=1
IG c1067_light_IGKV3-20_IGKJ1 (Fragment) OS=Homo sapiens OX=9606 PE=2 SV=1
IG c1068_heavy_IGHV3-33_IGHD6-25_IGHJ4 (Fragment) OS=Homo sapiens OX=9606 PE=2 SV=1
IG c1068_light_IGKV1-6_IGKJ2 (Fragment) OS=Homo sapiens OX=9606 PE=2 SV=1
IG c1068_light_IGKV1-6_IGKJ2 (Fragment) OS=Homo sapiens OX=9606 PE=2 SV=1
IG c1068_light_IGKV3-20_IGKJ1 (Fragment) OS=Homo sapiens OX=9606 PE=2 SV=1
IG c1069_heavy_IGHV4-61_IGHD3-3_IGHJ5 (Fragment) OS=Homo sapiens OX=9606 PE=2 SV=1
IG c1069_light_IGKV3-20_IGKJ2 (Fragment) OS=Homo sapiens OX=9606 PE=2 SV=1
IG c107_heavy_IGHV2-70_IGHD6-6_IGHJ4 (Fragment) OS=Homo sapiens OX=9606 PE=2 SV=1
IG c1070_heavy_IGHV3-48_IGHD3-22_IGHJ6 (Fragment) OS=Homo sapiens OX=9606 PE=2 SV=1
IG c1070_heavy_IGHV3-74_IGHD2-15_IGHJ2 (Fragment) OS=Homo sapiens OX=9606 PE=2 SV=1
IG c1070_light_IGLV1-44_IGLJ2 (Fragment) OS=Homo sapiens OX=9606 PE=2 SV=1
IG c1070_light_IGLV8-61_IGLJ2 (Fragment) OS=Homo sapiens OX=9606 PE=2 SV=1
IG c1071_heavy_IGHV1-2_IGHD2-21_IGHJ6 (Fragment) OS=Homo sapiens OX=9606 PE=2 SV=1
IG c1073_heavy_IGHV3-15_IGHD3-22_IGHJ5 (Fragment) OS=Homo sapiens OX=9606 PE=2 SV=1
IG c1073_light_IGKV3-20_IGKJ1 (Fragment) OS=Homo sapiens OX=9606 PE=2 SV=1
IG c1074_light_IGLV1-44_IGLJ1 (Fragment) OS=Homo sapiens OX=9606 PE=2 SV=1
IG c1075_heavy_IGHV4-4_IGHD5-5_IGHJ4 (Fragment) OS=Homo sapiens OX=9606 PE=2 SV=1
IG c1075_light_IGKV3-20_IGKJ2 (Fragment) OS=Homo sapiens OX=9606 PE=2 SV=1
IG c1076_heavy_IGHV4-4_IGHD6-13_IGHJ4 (Fragment) OS=Homo sapiens OX=9606 PE=2 SV=1
IG c1077_light_IGLV1-40_IGLJ2 (Fragment) OS=Homo sapiens OX=9606 PE=2 SV=1
IG c1078_light_IGKV1-27_IGKJ3 (Fragment) OS=Homo sapiens OX=9606 PE=2 SV=1
IG c1079_heavy_IGHV4-61_IGHD2-2_IGHJ5 (Fragment) OS=Homo sapiens OX=9606 PE=2 SV=1
IG c1079_heavy_IGHV5-51_IGHD4-23_IGHJ4 (Fragment) OS=Homo sapiens OX=9606 PE=2 SV=1
IG c1079_light_IGLV1-44_IGLJ2 (Fragment) OS=Homo sapiens OX=9606 PE=2 SV=1
IG c108_heavy_IGHV1-2_IGHD7-27_IGHJ4 (Fragment) OS=Homo sapiens OX=9606 PE=2 SV=1
IG c108_light_IGLV1-47_IGLJ3 (Fragment) OS=Homo sapiens OX=9606 PE=2 SV=1
IG c108_light_IGLV1-51_IGLJ3 (Fragment) OS=Homo sapiens OX=9606 PE=2 SV=1
IG c1080_light_IGLV2-14_IGLJ1 (Fragment) OS=Homo sapiens OX=9606 PE=2 SV=1
IG c1081_heavy_IGHV3-33_IGHD5-18_IGHJ5 (Fragment) OS=Homo sapiens OX=9606 PE=2 SV=1
IG c1081_heavy_IGHV4-39_IGHD6-13_IGHJ3 (Fragment) OS=Homo sapiens OX=9606 PE=2 SV=1
IG c1081_light_IGKV1-8_IGKJ4 (Fragment) OS=Homo sapiens OX=9606 PE=2 SV=1
IG c1082_light_IGKV1D-13_IGKJ3 (Fragment) OS=Homo sapiens OX=9606 PE=2 SV=1
IG c1082_light_IGLV1-44_IGLJ3 (Fragment) OS=Homo sapiens OX=9606 PE=2 SV=1
IG c1083_heavy_IGHV3-48_IGHD4-17_IGHJ4 (Fragment) OS=Homo sapiens OX=9606 PE=2 SV=1
IG c1083_heavy_IGHV3-48_IGHD4-17_IGHJ4 (Fragment) OS=Homo sapiens OX=9606 PE=2 SV=1
IG c1083_light_IGKV1-8_IGKJ4 (Fragment) OS=Homo sapiens OX=9606 PE=2 SV=1
IG c1086_heavy_IGHV3-30_IGHD1-26_IGHJ4 (Fragment) OS=Homo sapiens OX=9606 PE=2 SV=1
IG c1086_light_IGKV1D-13_IGKJ3 (Fragment) OS=Homo sapiens OX=9606 PE=2 SV=1
IG c1086_light_IGLV1-40_IGLJ1 (Fragment) OS=Homo sapiens OX=9606 PE=2 SV=1
IG c1088_heavy_IGHV3-15_IGHD2-15_IGHJ4 (Fragment) OS=Homo sapiens OX=9606 PE=2 SV=1
IG c1088_light_IGLV1-40_IGLJ2 (Fragment) OS=Homo sapiens OX=9606 PE=2 SV=1
IG c109_light_IGKV3-20_IGKJ1 (Fragment) OS=Homo sapiens OX=9606 PE=2 SV=1
IG c1092_heavy_IGHV3-33_IGHD6-13_IGHJ4 (Fragment) OS=Homo sapiens OX=9606 PE=2 SV=1
IG c1092_light_IGKV1D-13_IGKJ4 (Fragment) OS=Homo sapiens OX=9606 PE=2 SV=1
IG c1093_heavy_IGHV3-53_IGHD6-6_IGHJ3 (Fragment) OS=Homo sapiens OX=9606 PE=2 SV=1
IG c1093_heavy_IGHV3-53_IGHD6-6_IGHJ3 (Fragment) OS=Homo sapiens OX=9606 PE=2 SV=1
IG c1094_heavy_IGHV1-8_IGHD1-26_IGHJ4 (Fragment) OS=Homo sapiens OX=9606 PE=2 SV=1
IG c1094_heavy_IGHV4-59_IGHD3-3_IGHJ6 (Fragment) OS=Homo sapiens OX=9606 PE=2 SV=1
IG c1096_heavy_IGHV4-39_IGHD2-8_IGHJ4 (Fragment) OS=Homo sapiens OX=9606 PE=2 SV=1
IG c1097_light_IGKV1-8_IGKJ1 (Fragment) OS=Homo sapiens OX=9606 PE=2 SV=1
IG c1098_heavy_IGHV3-15_IGHD1-26_IGHJ4 (Fragment) OS=Homo sapiens OX=9606 PE=2 SV=1
IG c11_light_IGKV1-27_IGKJ1 (Fragment) OS=Homo sapiens OX=9606 PE=2 SV=1
IG c1101_heavy_IGHV4-61_IGHD3-10_IGHJ5 (Fragment) OS=Homo sapiens OX=9606 PE=2 SV=1
IG c1102_light_IGKV1-9_IGKJ3 (Fragment) OS=Homo sapiens OX=9606 PE=2 SV=1
IG c1102_light_IGKV3-20_IGKJ2 (Fragment) OS=Homo sapiens OX=9606 PE=2 SV=1
IG c1103_heavy_IGHV3-48_IGHD6-13_IGHJ6 (Fragment) OS=Homo sapiens OX=9606 PE=2 SV=1
IG c1103_heavy_IGHV3-48_IGHD6-13_IGHJ6 (Fragment) OS=Homo sapiens OX=9606 PE=2 SV=1
IG c1104_heavy_IGHV3-33_IGHD3-10_IGHJ4 (Fragment) OS=Homo sapiens OX=9606 PE=2 SV=1
IG c1104_heavy_IGHV4-39_IGHD4-23_IGHJ3 (Fragment) OS=Homo sapiens OX=9606 PE=2 SV=1
IG c1105_light_IGKV3-15_IGKJ3 (Fragment) OS=Homo sapiens OX=9606 PE=2 SV=1
IG c1106_heavy_IGHV3-64_IGHD5-18_IGHJ2 (Fragment) OS=Homo sapiens OX=9606 PE=2 SV=1
IG c1106_heavy_IGHV3-64_IGHD5-18_IGHJ2 (Fragment) OS=Homo sapiens OX=9606 PE=2 SV=1
IG c1106_heavy_IGHV6-1_IGHD3-3_IGHJ4 (Fragment) OS=Homo sapiens OX=9606 PE=2 SV=1
IG c1107_heavy_IGHV3-74_IGHD3-3_IGHJ4 (Fragment) OS=Homo sapiens OX=9606 PE=2 SV=1
IG c1107_heavy_IGHV3-74_IGHD3-3_IGHJ4 (Fragment) OS=Homo sapiens OX=9606 PE=2 SV=1
IG c1107_heavy_IGHV3-74_IGHD3-3_IGHJ4 (Fragment) OS=Homo sapiens OX=9606 PE=2 SV=1
IG c1107_light_IGLV1-44_IGLJ2 (Fragment) OS=Homo sapiens OX=9606 PE=2 SV=1
IG c1109_light_IGKV1-5_IGKJ2 (Fragment) OS=Homo sapiens OX=9606 PE=2 SV=1
IG c111_heavy_IGHV4-61_IGHD3-22_IGHJ5 (Fragment) OS=Homo sapiens OX=9606 PE=2 SV=1
IG c1110_heavy_IGHV5-51_IGHD6-6_IGHJ4 (Fragment) OS=Homo sapiens OX=9606 PE=2 SV=1
IG c1110_light_IGKV1-5_IGKJ1 (Fragment) OS=Homo sapiens OX=9606 PE=2 SV=1
IG c1111_light_IGKV3-20_IGKJ1 (Fragment) OS=Homo sapiens OX=9606 PE=2 SV=1
IG c1112_light_IGKV1-5_IGKJ1 (Fragment) OS=Homo sapiens OX=9606 PE=2 SV=1
IG c1113_light_IGKV3-20_IGKJ4 (Fragment) OS=Homo sapiens OX=9606 PE=2 SV=1
IG c1115_light_IGLV1-40_IGLJ1 (Fragment) OS=Homo sapiens OX=9606 PE=2 SV=1
IG c1116_heavy_IGHV1-24_IGHD5-12_IGHJ4 (Fragment) OS=Homo sapiens OX=9606 PE=2 SV=1
IG c1117_heavy_IGHV4-39_IGHD1-1_IGHJ4 (Fragment) OS=Homo sapiens OX=9606 PE=2 SV=1
IG c1117_light_IGKV3-11_IGKJ1 (Fragment) OS=Homo sapiens OX=9606 PE=2 SV=1
IG c1118_light_IGLV1-40_IGLJ2 (Fragment) OS=Homo sapiens OX=9606 PE=2 SV=1
IG c1119_heavy_IGHV3-33_IGHD2-8_IGHJ4 (Fragment) OS=Homo sapiens OX=9606 PE=2 SV=1
IG c1119_heavy_IGHV3-74_IGHD3-22_IGHJ4 (Fragment) OS=Homo sapiens OX=9606 PE=2 SV=1
IG c1119_heavy_IGHV3-74_IGHD3-22_IGHJ4 (Fragment) OS=Homo sapiens OX=9606 PE=2 SV=1
IG c1119_heavy_IGHV3-74_IGHD3-22_IGHJ4 (Fragment) OS=Homo sapiens OX=9606 PE=2 SV=1
IG c112_light_IGKV1-17_IGKJ1 (Fragment) OS=Homo sapiens OX=9606 PE=2 SV=1
IG c112_light_IGKV1-17_IGKJ1 (Fragment) OS=Homo sapiens OX=9606 PE=2 SV=1
IG c1120_heavy_IGHV3-74_IGHD3-16_IGHJ1 (Fragment) OS=Homo sapiens OX=9606 PE=2 SV=1
IG c1120_heavy_IGHV3-74_IGHD3-16_IGHJ1 (Fragment) OS=Homo sapiens OX=9606 PE=2 SV=1
IG c1120_heavy_IGHV3-74_IGHD3-16_IGHJ1 (Fragment) OS=Homo sapiens OX=9606 PE=2 SV=1
IG c1120_light_IGKV3-20_IGKJ4 (Fragment) OS=Homo sapiens OX=9606 PE=2 SV=1
IG c1120_light_IGLV7-46_IGLJ2 (Fragment) OS=Homo sapiens OX=9606 PE=2 SV=1
IG c1121_heavy_IGHV3-48_IGHD2-21_IGHJ6 (Fragment) OS=Homo sapiens OX=9606 PE=2 SV=1
IG c1121_heavy_IGHV3-48_IGHD2-21_IGHJ6 (Fragment) OS=Homo sapiens OX=9606 PE=2 SV=1
IG c1121_light_IGLV1-40_IGLJ2 (Fragment) OS=Homo sapiens OX=9606 PE=2 SV=1
IG c1121_light_IGLV7-43_IGLJ2 (Fragment) OS=Homo sapiens OX=9606 PE=2 SV=1
IG c1122_light_IGKV1-12_IGKJ5 (Fragment) OS=Homo sapiens OX=9606 PE=2 SV=1
IG c1123_heavy_IGHV3-30_IGHD4-17_IGHJ4 (Fragment) OS=Homo sapiens OX=9606 PE=2 SV=1
IG c1123_light_IGKV3-20_IGKJ5 (Fragment) OS=Homo sapiens OX=9606 PE=2 SV=1
IG c1124_heavy_IGHV3-13_IGHD3-10_IGHJ2 (Fragment) OS=Homo sapiens OX=9606 PE=2 SV=1
IG c1124_heavy_IGHV3-13_IGHD3-10_IGHJ2 (Fragment) OS=Homo sapiens OX=9606 PE=2 SV=1
IG c1124_light_IGKV1-9_IGKJ2 (Fragment) OS=Homo sapiens OX=9606 PE=2 SV=1
IG c1124_light_IGKV3-20_IGKJ4 (Fragment) OS=Homo sapiens OX=9606 PE=2 SV=1
IG c1125_heavy_IGHV5-51_IGHD4-23_IGHJ4 (Fragment) OS=Homo sapiens OX=9606 PE=2 SV=1
IG c1125_light_IGKV1D-17_IGKJ1 (Fragment) OS=Homo sapiens OX=9606 PE=2 SV=1
IG c1125_light_IGKV3-20_IGKJ1 (Fragment) OS=Homo sapiens OX=9606 PE=2 SV=1
IG c1126_light_IGKV1-12_IGKJ2 (Fragment) OS=Homo sapiens OX=9606 PE=2 SV=1
IG c1129_light_IGLV1-40_IGLJ3 (Fragment) OS=Homo sapiens OX=9606 PE=2 SV=1
IG c113_heavy_IGHV3-33_IGHD3-3_IGHJ6 (Fragment) OS=Homo sapiens OX=9606 PE=2 SV=1
IG c1131_heavy_IGHV3-33_IGHD3-16_IGHJ4 (Fragment) OS=Homo sapiens OX=9606 PE=2 SV=1
IG c1132_heavy_IGHV3-49_IGHD1-14_IGHJ6 (Fragment) OS=Homo sapiens OX=9606 PE=2 SV=1
IG c1133_heavy_IGHV3-33_IGHD3-3_IGHJ6 (Fragment) OS=Homo sapiens OX=9606 PE=2 SV=1
IG c1134_heavy_IGHV3-33_IGHD6-6_IGHJ4 (Fragment) OS=Homo sapiens OX=9606 PE=2 SV=1
IG c1134_heavy_IGHV3-64_IGHD3-3_IGHJ4 (Fragment) OS=Homo sapiens OX=9606 PE=2 SV=1
IG c1134_heavy_IGHV3-64_IGHD3-3_IGHJ4 (Fragment) OS=Homo sapiens OX=9606 PE=2 SV=1
IG c1134_light_IGLV4-69_IGLJ2 (Fragment) OS=Homo sapiens OX=9606 PE=2 SV=1
IG c1135_heavy_IGHV5-51_IGHD6-25_IGHJ3 (Fragment) OS=Homo sapiens OX=9606 PE=2 SV=1
IG c1137_heavy_IGHV3-9_IGHD3-16_IGHJ3 (Fragment) OS=Homo sapiens OX=9606 PE=2 SV=1
IG c1138_heavy_IGHV3-33_IGHD6-6_IGHJ4 (Fragment) OS=Homo sapiens OX=9606 PE=2 SV=1
IG c1138_heavy_IGHV5-51_IGHD3-10_IGHJ4 (Fragment) OS=Homo sapiens OX=9606 PE=2 SV=1
IG c1139_heavy_IGHV3-33_IGHD2-2_IGHJ3 (Fragment) OS=Homo sapiens OX=9606 PE=2 SV=1
IG c1139_light_IGKV3-20_IGKJ4 (Fragment) OS=Homo sapiens OX=9606 PE=2 SV=1
IG c114_heavy_IGHV3-30_IGHD3-22_IGHJ4 (Fragment) OS=Homo sapiens OX=9606 PE=2 SV=1
IG c1140_heavy_IGHV3-74_IGHD3-3_IGHJ4 (Fragment) OS=Homo sapiens OX=9606 PE=2 SV=1
IG c1140_heavy_IGHV3-74_IGHD3-3_IGHJ4 (Fragment) OS=Homo sapiens OX=9606 PE=2 SV=1
IG c1141_heavy_IGHV3-33_IGHD3-3_IGHJ5 (Fragment) OS=Homo sapiens OX=9606 PE=2 SV=1
IG c1141_light_IGKV1-16_IGKJ4 (Fragment) OS=Homo sapiens OX=9606 PE=2 SV=1
IG c1142_light_IGKV1-6_IGKJ2 (Fragment) OS=Homo sapiens OX=9606 PE=2 SV=1
IG c1142_light_IGKV1-6_IGKJ2 (Fragment) OS=Homo sapiens OX=9606 PE=2 SV=1
IG c1144_heavy_IGHV3-33_IGHD2-2_IGHJ6 (Fragment) OS=Homo sapiens OX=9606 PE=2 SV=1
IG c1144_light_IGKV1-5_IGKJ4 (Fragment) OS=Homo sapiens OX=9606 PE=2 SV=1
IG c1147_heavy_IGHV3-48_IGHD3-3_IGHJ3 (Fragment) OS=Homo sapiens OX=9606 PE=2 SV=1
IG c1147_heavy_IGHV3-48_IGHD3-3_IGHJ3 (Fragment) OS=Homo sapiens OX=9606 PE=2 SV=1
IG c1147_light_IGKV3-20_IGKJ5 (Fragment) OS=Homo sapiens OX=9606 PE=2 SV=1
IG c1148_light_IGKV3-20_IGKJ2 (Fragment) OS=Homo sapiens OX=9606 PE=2 SV=1
IG c1149_light_IGLV1-40_IGLJ3 (Fragment) OS=Homo sapiens OX=9606 PE=2 SV=1
IG c115_light_IGLV8-61_IGLJ3 (Fragment) OS=Homo sapiens OX=9606 PE=2 SV=1
IG c1150_heavy_IGHV3-33_IGHD7-27_IGHJ6 (Fragment) OS=Homo sapiens OX=9606 PE=2 SV=1
IG c1150_light_IGLV1-51_IGLJ2 (Fragment) OS=Homo sapiens OX=9606 PE=2 SV=1
IG c1151_light_IGKV3-20_IGKJ2 (Fragment) OS=Homo sapiens OX=9606 PE=2 SV=1
IG c1152_light_IGKV1D-13_IGKJ4 (Fragment) OS=Homo sapiens OX=9606 PE=2 SV=1
IG c1154_light_IGLV1-40_IGLJ1 (Fragment) OS=Homo sapiens OX=9606 PE=2 SV=1
IG c1158_heavy_IGHV3-64_IGHD2-2_IGHJ4 (Fragment) OS=Homo sapiens OX=9606 PE=2 SV=1
IG c116_heavy_IGHV3-30_IGHD3-3_IGHJ4 (Fragment) OS=Homo sapiens OX=9606 PE=2 SV=1
IG c116_light_IGLV1-51_IGLJ1 (Fragment) OS=Homo sapiens OX=9606 PE=2 SV=1
IG c1160_heavy_IGHV6-1_IGHD6-13_IGHJ5 (Fragment) OS=Homo sapiens OX=9606 PE=2 SV=1
IG c1161_light_IGKV1-5_IGKJ2 (Fragment) OS=Homo sapiens OX=9606 PE=2 SV=1
IG c1162_light_IGLV7-46_IGLJ2 (Fragment) OS=Homo sapiens OX=9606 PE=2 SV=1
IG c1163_heavy_IGHV5-51_IGHD1-7_IGHJ6 (Fragment) OS=Homo sapiens OX=9606 PE=2 SV=1
IG c1164_heavy_IGHV3-15_IGHD2-8_IGHJ4 (Fragment) OS=Homo sapiens OX=9606 PE=2 SV=1
IG c1166_heavy_IGHV3-33_IGHD3-10_IGHJ4 (Fragment) OS=Homo sapiens OX=9606 PE=2 SV=1
IG c1166_heavy_IGHV3-66_IGHD6-25_IGHJ6 (Fragment) OS=Homo sapiens OX=9606 PE=2 SV=1
IG c1166_heavy_IGHV3-66_IGHD6-25_IGHJ6 (Fragment) OS=Homo sapiens OX=9606 PE=2 SV=1
IG c1167_light_IGLV1-40_IGLJ1 (Fragment) OS=Homo sapiens OX=9606 PE=2 SV=1
IG c1167_light_IGLV1-51_IGLJ1 (Fragment) OS=Homo sapiens OX=9606 PE=2 SV=1
IG c1168_heavy_IGHV3-30_IGHD4-23_IGHJ4 (Fragment) OS=Homo sapiens OX=9606 PE=2 SV=1
IG c1168_light_IGKV1-9_IGKJ3 (Fragment) OS=Homo sapiens OX=9606 PE=2 SV=1
IG c1168_light_IGLV1-51_IGLJ3 (Fragment) OS=Homo sapiens OX=9606 PE=2 SV=1
IG c1169_heavy_IGHV3-30_IGHD6-19_IGHJ4 (Fragment) OS=Homo sapiens OX=9606 PE=2 SV=1
IG c1169_light_IGKV3-20_IGKJ4 (Fragment) OS=Homo sapiens OX=9606 PE=2 SV=1
IG c1169_light_IGLV4-69_IGLJ2 (Fragment) OS=Homo sapiens OX=9606 PE=2 SV=1
IG c117_heavy_IGHV3-48_IGHD3-10_IGHJ6 (Fragment) OS=Homo sapiens OX=9606 PE=2 SV=1
IG c117_heavy_IGHV3-48_IGHD3-10_IGHJ6 (Fragment) OS=Homo sapiens OX=9606 PE=2 SV=1
IG c117_heavy_IGHV4-4_IGHD6-13_IGHJ4 (Fragment) OS=Homo sapiens OX=9606 PE=2 SV=1
IG c1170_heavy_IGHV5-51_IGHD6-19_IGHJ2 (Fragment) OS=Homo sapiens OX=9606 PE=2 SV=1
IG c1170_light_IGKV1-5_IGKJ1 (Fragment) OS=Homo sapiens OX=9606 PE=2 SV=1
IG c1171_heavy_IGHV4-4_IGHD6-13_IGHJ5 (Fragment) OS=Homo sapiens OX=9606 PE=2 SV=1
IG c1172_heavy_IGHV3-53_IGHD5-18_IGHJ4 (Fragment) OS=Homo sapiens OX=9606 PE=2 SV=1
IG c1172_heavy_IGHV3-74_IGHD3-16_IGHJ3 (Fragment) OS=Homo sapiens OX=9606 PE=2 SV=1
IG c1172_heavy_IGHV3-74_IGHD3-16_IGHJ3 (Fragment) OS=Homo sapiens OX=9606 PE=2 SV=1
IG c1172_heavy_IGHV3-74_IGHD3-16_IGHJ3 (Fragment) OS=Homo sapiens OX=9606 PE=2 SV=1
IG c1172_light_IGKV3-20_IGKJ4 (Fragment) OS=Homo sapiens OX=9606 PE=2 SV=1
IG c1172_light_IGLV1-40_IGLJ1 (Fragment) OS=Homo sapiens OX=9606 PE=2 SV=1
IG c1173_light_IGKV1-27_IGKJ1 (Fragment) OS=Homo sapiens OX=9606 PE=2 SV=1
IG c1173_light_IGLV1-44_IGLJ3 (Fragment) OS=Homo sapiens OX=9606 PE=2 SV=1
IG c1175_heavy_IGHV3-30_IGHD3-22_IGHJ3 (Fragment) OS=Homo sapiens OX=9606 PE=2 SV=1
IG c1176_heavy_IGHV3-15_IGHD3-3_IGHJ4 (Fragment) OS=Homo sapiens OX=9606 PE=2 SV=1
IG c1176_heavy_IGHV3-30_IGHD3-9_IGHJ6 (Fragment) OS=Homo sapiens OX=9606 PE=2 SV=1
IG c1177_heavy_IGHV2-70_IGHD6-19_IGHJ4 (Fragment) OS=Homo sapiens OX=9606 PE=2 SV=1
IG c1177_light_IGKV3-20_IGKJ4 (Fragment) OS=Homo sapiens OX=9606 PE=2 SV=1
IG c1179_heavy_IGHV3-15_IGHD2-15_IGHJ4 (Fragment) OS=Homo sapiens OX=9606 PE=2 SV=1
IG c1179_heavy_IGHV4-4_IGHD3-3_IGHJ4 (Fragment) OS=Homo sapiens OX=9606 PE=2 SV=1
IG c118_heavy_IGHV3-30_IGHD6-13_IGHJ4 (Fragment) OS=Homo sapiens OX=9606 PE=2 SV=1
IG c118_light_IGKV1-27_IGKJ4 (Fragment) OS=Homo sapiens OX=9606 PE=2 SV=1
IG c118_light_IGKV3-20_IGKJ1 (Fragment) OS=Homo sapiens OX=9606 PE=2 SV=1
IG c1180_light_IGKV1-5_IGKJ2 (Fragment) OS=Homo sapiens OX=9606 PE=2 SV=1
IG c1181_heavy_IGHV3-30_IGHD2-21_IGHJ3 (Fragment) OS=Homo sapiens OX=9606 PE=2 SV=1
IG c1181_light_IGKV3-20_IGKJ3 (Fragment) OS=Homo sapiens OX=9606 PE=2 SV=1
IG c1185_light_IGKV1-6_IGKJ1 (Fragment) OS=Homo sapiens OX=9606 PE=2 SV=1
IG c1186_light_IGKV3-20_IGKJ2 (Fragment) OS=Homo sapiens OX=9606 PE=2 SV=1
IG c1187_light_IGKV3-20_IGKJ2 (Fragment) OS=Homo sapiens OX=9606 PE=2 SV=1
IG c1188_heavy_IGHV4-4_IGHD3-16_IGHJ6 (Fragment) OS=Homo sapiens OX=9606 PE=2 SV=1
IG c1188_light_IGKV3-20_IGKJ2 (Fragment) OS=Homo sapiens OX=9606 PE=2 SV=1
IG c119_heavy_IGHV2-70_IGHD3-3_IGHJ6 (Fragment) OS=Homo sapiens OX=9606 PE=2 SV=1
IG c119_heavy_IGHV3-48_IGHD3-16_IGHJ4 (Fragment) OS=Homo sapiens OX=9606 PE=2 SV=1
IG c119_heavy_IGHV3-48_IGHD3-16_IGHJ4 (Fragment) OS=Homo sapiens OX=9606 PE=2 SV=1
IG c1190_heavy_IGHV1-24_IGHD5-12_IGHJ4 (Fragment) OS=Homo sapiens OX=9606 PE=2 SV=1
IG c1190_light_IGKV1-9_IGKJ4 (Fragment) OS=Homo sapiens OX=9606 PE=2 SV=1
IG c1191_heavy_IGHV3-33_IGHD2-2_IGHJ4 (Fragment) OS=Homo sapiens OX=9606 PE=2 SV=1
IG c1191_light_IGLV1-44_IGLJ2 (Fragment) OS=Homo sapiens OX=9606 PE=2 SV=1
IG c1193_heavy_IGHV3-33_IGHD6-13_IGHJ4 (Fragment) OS=Homo sapiens OX=9606 PE=2 SV=1
IG c1193_light_IGLV1-40_IGLJ2 (Fragment) OS=Homo sapiens OX=9606 PE=2 SV=1
IG c1195_light_IGLV2-11_IGLJ1 (Fragment) OS=Homo sapiens OX=9606 PE=2 SV=1
IG c1196_light_IGKV1D-39_IGKJ1 (Fragment) OS=Homo sapiens OX=9606 PE=2 SV=1
IG c1197_light_IGKV3-20_IGKJ2 (Fragment) OS=Homo sapiens OX=9606 PE=2 SV=1
IG c1198_heavy_IGHV3-30_IGHD1-7_IGHJ6 (Fragment) OS=Homo sapiens OX=9606 PE=2 SV=1
IG c12_light_IGLV2-11_IGLJ1 (Fragment) OS=Homo sapiens OX=9606 PE=2 SV=1
IG c120_light_IGKV1-9_IGKJ2 (Fragment) OS=Homo sapiens OX=9606 PE=2 SV=1
IG c1200_heavy_IGHV3-49_IGHD2-2_IGHJ2 (Fragment) OS=Homo sapiens OX=9606 PE=2 SV=1
IG c1200_heavy_IGHV3-49_IGHD3-3_IGHJ5 (Fragment) OS=Homo sapiens OX=9606 PE=2 SV=1
IG c1201_heavy_IGHV3-9_IGHD3-10_IGHJ3 (Fragment) OS=Homo sapiens OX=9606 PE=2 SV=1
IG c1201_light_IGKV3-20_IGKJ1 (Fragment) OS=Homo sapiens OX=9606 PE=2 SV=1
IG c1204_light_IGKV3-20_IGKJ2 (Fragment) OS=Homo sapiens OX=9606 PE=2 SV=1
IG c1205_heavy_IGHV3-66_IGHD1-7_IGHJ4 (Fragment) OS=Homo sapiens OX=9606 PE=2 SV=1
IG c1205_heavy_IGHV3-66_IGHD1-7_IGHJ4 (Fragment) OS=Homo sapiens OX=9606 PE=2 SV=1
IG c1205_light_IGKV1-39_IGKJ2 (Fragment) OS=Homo sapiens OX=9606 PE=2 SV=1
IG c1205_light_IGKV1-5_IGKJ4 (Fragment) OS=Homo sapiens OX=9606 PE=2 SV=1
IG c1208_heavy_IGHV3-53_IGHD3-16_IGHJ4 (Fragment) OS=Homo sapiens OX=9606 PE=2 SV=1
IG c1208_heavy_IGHV3-53_IGHD3-16_IGHJ4 (Fragment) OS=Homo sapiens OX=9606 PE=2 SV=1
IG c1208_light_IGKV1-5_IGKJ2 (Fragment) OS=Homo sapiens OX=9606 PE=2 SV=1
IG c1208_light_IGKV3-20_IGKJ1 (Fragment) OS=Homo sapiens OX=9606 PE=2 SV=1
IG c121_heavy_IGHV3-74_IGHD6-13_IGHJ4 (Fragment) OS=Homo sapiens OX=9606 PE=2 SV=1
IG c121_light_IGLV1-44_IGLJ2 (Fragment) OS=Homo sapiens OX=9606 PE=2 SV=1
IG c1210_heavy_IGHV3-33_IGHD1-7_IGHJ6 (Fragment) OS=Homo sapiens OX=9606 PE=2 SV=1
IG c1212_light_IGKV3-20_IGKJ2 (Fragment) OS=Homo sapiens OX=9606 PE=2 SV=1
IG c1212_light_IGLV4-69_IGLJ3 (Fragment) OS=Homo sapiens OX=9606 PE=2 SV=1
IG c1213_light_IGKV3-20_IGKJ2 (Fragment) OS=Homo sapiens OX=9606 PE=2 SV=1
IG c1214_light_IGKV1-5_IGKJ1 (Fragment) OS=Homo sapiens OX=9606 PE=2 SV=1
IG c1216_light_IGLV1-40_IGLJ2 (Fragment) OS=Homo sapiens OX=9606 PE=2 SV=1
IG c1218_heavy_IGHV3-53_IGHD1-26_IGHJ4 (Fragment) OS=Homo sapiens OX=9606 PE=2 SV=1
IG c1218_heavy_IGHV3-53_IGHD1-26_IGHJ4 (Fragment) OS=Homo sapiens OX=9606 PE=2 SV=1
IG c122_light_IGKV3-20_IGKJ1 (Fragment) OS=Homo sapiens OX=9606 PE=2 SV=1
IG c1220_heavy_IGHV3-33_IGHD3-22_IGHJ4 (Fragment) OS=Homo sapiens OX=9606 PE=2 SV=1
IG c1220_heavy_IGHV4-4_IGHD6-19_IGHJ4 (Fragment) OS=Homo sapiens OX=9606 PE=2 SV=1
IG c1220_light_IGKV1-39_IGKJ2 (Fragment) OS=Homo sapiens OX=9606 PE=2 SV=1
IG c1223_heavy_IGHV3-49_IGHD3-22_IGHJ4 (Fragment) OS=Homo sapiens OX=9606 PE=2 SV=1
IG c1223_light_IGKV1-5_IGKJ1 (Fragment) OS=Homo sapiens OX=9606 PE=2 SV=1
IG c1224_heavy_IGHV3-33_IGHD3-22_IGHJ4 (Fragment) OS=Homo sapiens OX=9606 PE=2 SV=1
IG c1224_light_IGKV1-5_IGKJ1 (Fragment) OS=Homo sapiens OX=9606 PE=2 SV=1
IG c1225_heavy_IGHV3-30_IGHD3-3_IGHJ4 (Fragment) OS=Homo sapiens OX=9606 PE=2 SV=1
IG c1225_light_IGKV3-20_IGKJ5 (Fragment) OS=Homo sapiens OX=9606 PE=2 SV=1
IG c1227_light_IGLV1-40_IGLJ2 (Fragment) OS=Homo sapiens OX=9606 PE=2 SV=1
IG c1228_heavy_IGHV3-33_IGHD1-1_IGHJ4 (Fragment) OS=Homo sapiens OX=9606 PE=2 SV=1
IG c123_heavy_IGHV3-64_IGHD3-22_IGHJ1 (Fragment) OS=Homo sapiens OX=9606 PE=2 SV=1
IG c123_heavy_IGHV3-64_IGHD3-22_IGHJ1 (Fragment) OS=Homo sapiens OX=9606 PE=2 SV=1
IG c1230_heavy_IGHV3-53_IGHD5-18_IGHJ6 (Fragment) OS=Homo sapiens OX=9606 PE=2 SV=1
IG c1230_light_IGKV1-6_IGKJ1 (Fragment) OS=Homo sapiens OX=9606 PE=2 SV=1
IG c1231_light_IGLV1-40_IGLJ1 (Fragment) OS=Homo sapiens OX=9606 PE=2 SV=1
IG c1233_heavy_IGHV4-61_IGHD7-27_IGHJ3 (Fragment) OS=Homo sapiens OX=9606 PE=2 SV=1
IG c1233_light_IGLV1-40_IGLJ2 (Fragment) OS=Homo sapiens OX=9606 PE=2 SV=1
IG c1234_heavy_IGHV3-33_IGHD3-3_IGHJ4 (Fragment) OS=Homo sapiens OX=9606 PE=2 SV=1
IG c1234_light_IGKV1-12_IGKJ2 (Fragment) OS=Homo sapiens OX=9606 PE=2 SV=1
IG c1235_heavy_IGHV3-74_IGHD2-8_IGHJ6 (Fragment) OS=Homo sapiens OX=9606 PE=2 SV=1
IG c1235_light_IGLV1-40_IGLJ2 (Fragment) OS=Homo sapiens OX=9606 PE=2 SV=1
IG c1235_light_IGLV2-14_IGLJ1 (Fragment) OS=Homo sapiens OX=9606 PE=2 SV=1
IG c1236_light_IGLV1-44_IGLJ1 (Fragment) OS=Homo sapiens OX=9606 PE=2 SV=1
IG c1237_light_IGLV1-44_IGLJ1 (Fragment) OS=Homo sapiens OX=9606 PE=2 SV=1
IG c1238_heavy_IGHV3-30_IGHD4-11_IGHJ4 (Fragment) OS=Homo sapiens OX=9606 PE=2 SV=1
IG c1238_light_IGLV2-14_IGLJ1 (Fragment) OS=Homo sapiens OX=9606 PE=2 SV=1
IG c1240_heavy_IGHV3-33_IGHD3-22_IGHJ4 (Fragment) OS=Homo sapiens OX=9606 PE=2 SV=1
IG c1240_light_IGLV2-14_IGLJ1 (Fragment) OS=Homo sapiens OX=9606 PE=2 SV=1
IG c1241_heavy_IGHV5-51_IGHD4-23_IGHJ4 (Fragment) OS=Homo sapiens OX=9606 PE=2 SV=1
IG c1241_light_IGKV3-20_IGKJ3 (Fragment) OS=Homo sapiens OX=9606 PE=2 SV=1
IG c1242_heavy_IGHV3-30_IGHD3-22_IGHJ4 (Fragment) OS=Homo sapiens OX=9606 PE=2 SV=1
IG c1242_heavy_IGHV3-33_IGHD3-16_IGHJ3 (Fragment) OS=Homo sapiens OX=9606 PE=2 SV=1
IG c1242_light_IGKV1-5_IGKJ1 (Fragment) OS=Homo sapiens OX=9606 PE=2 SV=1
IG c1244_heavy_IGHV1-69_IGHD6-19_IGHJ6 (Fragment) OS=Homo sapiens OX=9606 PE=2 SV=1
IG c1244_light_IGKV1-5_IGKJ2 (Fragment) OS=Homo sapiens OX=9606 PE=2 SV=1
IG c1245_heavy_IGHV3-30_IGHD1-14_IGHJ6 (Fragment) OS=Homo sapiens OX=9606 PE=2 SV=1
IG c1247_heavy_IGHV3-30_IGHD4-23_IGHJ6 (Fragment) OS=Homo sapiens OX=9606 PE=2 SV=1
IG c1248_light_IGLV1-44_IGLJ2 (Fragment) OS=Homo sapiens OX=9606 PE=2 SV=1
IG c1250_heavy_IGHV3-15_IGHD1-26_IGHJ2 (Fragment) OS=Homo sapiens OX=9606 PE=2 SV=1
IG c1250_light_IGLV2-14_IGLJ1 (Fragment) OS=Homo sapiens OX=9606 PE=2 SV=1
IG c1251_light_IGKV1-9_IGKJ5 (Fragment) OS=Homo sapiens OX=9606 PE=2 SV=1
IG c1252_heavy_IGHV6-1_IGHD6-13_IGHJ5 (Fragment) OS=Homo sapiens OX=9606 PE=2 SV=1
IG c1253_light_IGKV1-27_IGKJ4 (Fragment) OS=Homo sapiens OX=9606 PE=2 SV=1
IG c1255_heavy_IGHV3-30_IGHD3-10_IGHJ6 (Fragment) OS=Homo sapiens OX=9606 PE=2 SV=1
IG c1256_heavy_IGHV1-69_IGHD1-1_IGHJ6 (Fragment) OS=Homo sapiens OX=9606 PE=2 SV=1
IG c1256_light_IGKV1-27_IGKJ1 (Fragment) OS=Homo sapiens OX=9606 PE=2 SV=1
IG c1256_light_IGKV1-5_IGKJ3 (Fragment) OS=Homo sapiens OX=9606 PE=2 SV=1
IG c1258_light_IGLV1-40_IGLJ1 (Fragment) OS=Homo sapiens OX=9606 PE=2 SV=1
IG c126_heavy_IGHV3-74_IGHD2-15_IGHJ4 (Fragment) OS=Homo sapiens OX=9606 PE=2 SV=1
IG c126_heavy_IGHV3-74_IGHD2-15_IGHJ4 (Fragment) OS=Homo sapiens OX=9606 PE=2 SV=1
IG c126_heavy_IGHV3-74_IGHD2-15_IGHJ4 (Fragment) OS=Homo sapiens OX=9606 PE=2 SV=1
IG c126_light_IGKV3-20_IGKJ2 (Fragment) OS=Homo sapiens OX=9606 PE=2 SV=1
IG c126_light_IGLV1-44_IGLJ2 (Fragment) OS=Homo sapiens OX=9606 PE=2 SV=1
IG c1260_light_IGKV1-9_IGKJ1 (Fragment) OS=Homo sapiens OX=9606 PE=2 SV=1
IG c1260_light_IGKV1D-39_IGKJ1 (Fragment) OS=Homo sapiens OX=9606 PE=2 SV=1
IG c1262_heavy_IGHV3-9_IGHD3-3_IGHJ2 (Fragment) OS=Homo sapiens OX=9606 PE=2 SV=1
IG c1263_light_IGKV1D-39_IGKJ1 (Fragment) OS=Homo sapiens OX=9606 PE=2 SV=1
IG c1263_light_IGLV2-14_IGLJ1 (Fragment) OS=Homo sapiens OX=9606 PE=2 SV=1
IG c1264_heavy_IGHV5-51_IGHD3-16_IGHJ3 (Fragment) OS=Homo sapiens OX=9606 PE=2 SV=1
IG c1265_heavy_IGHV1-2_IGHD3-10_IGHJ6 (Fragment) OS=Homo sapiens OX=9606 PE=2 SV=1
IG c1265_light_IGKV3-20_IGKJ1 (Fragment) OS=Homo sapiens OX=9606 PE=2 SV=1
IG c1268_light_IGKV3-20_IGKJ2 (Fragment) OS=Homo sapiens OX=9606 PE=2 SV=1
IG c127_heavy_IGHV3-30_IGHD2-8_IGHJ4 (Fragment) OS=Homo sapiens OX=9606 PE=2 SV=1
IG c1270_heavy_IGHV4-61_IGHD7-27_IGHJ2 (Fragment) OS=Homo sapiens OX=9606 PE=2 SV=1
IG c1272_light_IGKV1D-39_IGKJ1 (Fragment) OS=Homo sapiens OX=9606 PE=2 SV=1
IG c1273_light_IGKV1D-39_IGKJ1 (Fragment) OS=Homo sapiens OX=9606 PE=2 SV=1
IG c1275_light_IGLV1-47_IGLJ1 (Fragment) OS=Homo sapiens OX=9606 PE=2 SV=1
IG c1276_heavy_IGHV3-49_IGHD1-14_IGHJ6 (Fragment) OS=Homo sapiens OX=9606 PE=2 SV=1
IG c1276_light_IGKV1D-39_IGKJ1 (Fragment) OS=Homo sapiens OX=9606 PE=2 SV=1
IG c1277_light_IGKV1-5_IGKJ2 (Fragment) OS=Homo sapiens OX=9606 PE=2 SV=1
IG c1279_light_IGLV1-51_IGLJ2 (Fragment) OS=Homo sapiens OX=9606 PE=2 SV=1
IG c128_heavy_IGHV3-64_IGHD3-22_IGHJ4 (Fragment) OS=Homo sapiens OX=9606 PE=2 SV=1
IG c128_heavy_IGHV3-64_IGHD3-22_IGHJ4 (Fragment) OS=Homo sapiens OX=9606 PE=2 SV=1
IG c128_light_IGLV1-40_IGLJ1 (Fragment) OS=Homo sapiens OX=9606 PE=2 SV=1
IG c1280_heavy_IGHV4-4_IGHD5-18_IGHJ2 (Fragment) OS=Homo sapiens OX=9606 PE=2 SV=1
IG c1281_light_IGKV1D-39_IGKJ1 (Fragment) OS=Homo sapiens OX=9606 PE=2 SV=1
IG c1281_light_IGLV1-40_IGLJ2 (Fragment) OS=Homo sapiens OX=9606 PE=2 SV=1
IG c1283_heavy_IGHV3-48_IGHD3-10_IGHJ4 (Fragment) OS=Homo sapiens OX=9606 PE=2 SV=1
IG c1283_heavy_IGHV3-48_IGHD3-10_IGHJ4 (Fragment) OS=Homo sapiens OX=9606 PE=2 SV=1
IG c1287_light_IGKV2-24_IGKJ2 (Fragment) OS=Homo sapiens OX=9606 PE=2 SV=1
IG c1288_light_IGLV4-69_IGLJ1 (Fragment) OS=Homo sapiens OX=9606 PE=2 SV=1
IG c1289_light_IGKV1D-39_IGKJ1 (Fragment) OS=Homo sapiens OX=9606 PE=2 SV=1
IG c1289_light_IGLV1-47_IGLJ3 (Fragment) OS=Homo sapiens OX=9606 PE=2 SV=1
IG c129_heavy_IGHV3-66_IGHD3-3_IGHJ4 (Fragment) OS=Homo sapiens OX=9606 PE=2 SV=1
IG c129_heavy_IGHV3-66_IGHD3-3_IGHJ4 (Fragment) OS=Homo sapiens OX=9606 PE=2 SV=1
IG c1290_light_IGLV1-40_IGLJ2 (Fragment) OS=Homo sapiens OX=9606 PE=2 SV=1
IG c1291_heavy_IGHV3-49_IGHD4-23_IGHJ4 (Fragment) OS=Homo sapiens OX=9606 PE=2 SV=1
IG c1292_heavy_IGHV3-30_IGHD1-7_IGHJ6 (Fragment) OS=Homo sapiens OX=9606 PE=2 SV=1
IG c1292_light_IGKV1-12_IGKJ3 (Fragment) OS=Homo sapiens OX=9606 PE=2 SV=1
IG c1294_light_IGKV3-20_IGKJ3 (Fragment) OS=Homo sapiens OX=9606 PE=2 SV=1
IG c1295_heavy_IGHV5-51_IGHD4-17_IGHJ3 (Fragment) OS=Homo sapiens OX=9606 PE=2 SV=1
IG c1296_light_IGLV1-51_IGLJ2 (Fragment) OS=Homo sapiens OX=9606 PE=2 SV=1
IG c1297_heavy_IGHV3-33_IGHD2-2_IGHJ4 (Fragment) OS=Homo sapiens OX=9606 PE=2 SV=1
IG c1297_light_IGKV1-27_IGKJ4 (Fragment) OS=Homo sapiens OX=9606 PE=2 SV=1
IG c1298_heavy_IGHV3-49_IGHD3-3_IGHJ4 (Fragment) OS=Homo sapiens OX=9606 PE=2 SV=1
IG c1298_light_IGKV1-27_IGKJ1 (Fragment) OS=Homo sapiens OX=9606 PE=2 SV=1
IG c13_heavy_IGHV3-15_IGHD3-3_IGHJ4 (Fragment) OS=Homo sapiens OX=9606 PE=2 SV=1
IG c130_heavy_IGHV3-33_IGHD3-22_IGHJ3 (Fragment) OS=Homo sapiens OX=9606 PE=2 SV=1
IG c130_light_IGLV2-8_IGLJ1 (Fragment) OS=Homo sapiens OX=9606 PE=2 SV=1
IG c1300_heavy_IGHV3-15_IGHD3-3_IGHJ6 (Fragment) OS=Homo sapiens OX=9606 PE=2 SV=1
IG c1300_light_IGKV1-12_IGKJ1 (Fragment) OS=Homo sapiens OX=9606 PE=2 SV=1
IG c1305_heavy_IGHV3-73_IGHD6-19_IGHJ3 (Fragment) OS=Homo sapiens OX=9606 PE=2 SV=1
IG c1307_light_IGKV1D-39_IGKJ1 (Fragment) OS=Homo sapiens OX=9606 PE=2 SV=1
IG c131_heavy_IGHV3-33_IGHD5-12_IGHJ6 (Fragment) OS=Homo sapiens OX=9606 PE=2 SV=1
IG c131_light_IGKV1-12_IGKJ1 (Fragment) OS=Homo sapiens OX=9606 PE=2 SV=1
IG c1311_light_IGKV1D-39_IGKJ1 (Fragment) OS=Homo sapiens OX=9606 PE=2 SV=1
IG c1312_light_IGKV1-27_IGKJ1 (Fragment) OS=Homo sapiens OX=9606 PE=2 SV=1
IG c1312_light_IGLV1-40_IGLJ2 (Fragment) OS=Homo sapiens OX=9606 PE=2 SV=1
IG c1313_heavy_IGHV5-51_IGHD3-22_IGHJ3 (Fragment) OS=Homo sapiens OX=9606 PE=2 SV=1
IG c1314_light_IGLV1-40_IGLJ1 (Fragment) OS=Homo sapiens OX=9606 PE=2 SV=1
IG c1317_heavy_IGHV3-64_IGHD2-21_IGHJ4 (Fragment) OS=Homo sapiens OX=9606 PE=2 SV=1
IG c1318_heavy_IGHV4-4_IGHD7-27_IGHJ4 (Fragment) OS=Homo sapiens OX=9606 PE=2 SV=1
IG c1318_heavy_IGHV6-1_IGHD4-23_IGHJ2 (Fragment) OS=Homo sapiens OX=9606 PE=2 SV=1
IG c1318_light_IGKV3-20_IGKJ2 (Fragment) OS=Homo sapiens OX=9606 PE=2 SV=1
IG c132_light_IGLV1-44_IGLJ2 (Fragment) OS=Homo sapiens OX=9606 PE=2 SV=1
IG c1320_light_IGLV1-44_IGLJ2 (Fragment) OS=Homo sapiens OX=9606 PE=2 SV=1
IG c1321_light_IGLV2-11_IGLJ3 (Fragment) OS=Homo sapiens OX=9606 PE=2 SV=1
IG c1322_light_IGKV3-20_IGKJ2 (Fragment) OS=Homo sapiens OX=9606 PE=2 SV=1
IG c1324_light_IGKV1D-17_IGKJ1 (Fragment) OS=Homo sapiens OX=9606 PE=2 SV=1
IG c1325_light_IGLV1-51_IGLJ1 (Fragment) OS=Homo sapiens OX=9606 PE=2 SV=1
IG c1326_light_IGKV1-5_IGKJ1 (Fragment) OS=Homo sapiens OX=9606 PE=2 SV=1
IG c1327_heavy_IGHV3-9_IGHD2-2_IGHJ4 (Fragment) OS=Homo sapiens OX=9606 PE=2 SV=1
IG c1328_light_IGKV1-5_IGKJ2 (Fragment) OS=Homo sapiens OX=9606 PE=2 SV=1
IG c133_heavy_IGHV4-61_IGHD1-26_IGHJ4 (Fragment) OS=Homo sapiens OX=9606 PE=2 SV=1
IG c133_light_IGKV1-27_IGKJ1 (Fragment) OS=Homo sapiens OX=9606 PE=2 SV=1
IG c1330_light_IGLV1-40_IGLJ1 (Fragment) OS=Homo sapiens OX=9606 PE=2 SV=1
IG c1331_heavy_IGHV3-48_IGHD3-22_IGHJ6 (Fragment) OS=Homo sapiens OX=9606 PE=2 SV=1
IG c1331_heavy_IGHV3-48_IGHD3-22_IGHJ6 (Fragment) OS=Homo sapiens OX=9606 PE=2 SV=1
IG c1331_light_IGLV1-40_IGLJ1 (Fragment) OS=Homo sapiens OX=9606 PE=2 SV=1
IG c1332_light_IGKV3-20_IGKJ4 (Fragment) OS=Homo sapiens OX=9606 PE=2 SV=1
IG c1333_heavy_IGHV3-30_IGHD2-21_IGHJ3 (Fragment) OS=Homo sapiens OX=9606 PE=2 SV=1
IG c1334_heavy_IGHV3-73_IGHD6-6_IGHJ4 (Fragment) OS=Homo sapiens OX=9606 PE=2 SV=1
IG c1334_heavy_IGHV3-73_IGHD6-6_IGHJ4 (Fragment) OS=Homo sapiens OX=9606 PE=2 SV=1
IG c1334_light_IGKV3-20_IGKJ1 (Fragment) OS=Homo sapiens OX=9606 PE=2 SV=1
IG c1336_heavy_IGHV3-53_IGHD1-26_IGHJ3 (Fragment) OS=Homo sapiens OX=9606 PE=2 SV=1
IG c1338_heavy_IGHV3-30_IGHD3-16_IGHJ4 (Fragment) OS=Homo sapiens OX=9606 PE=2 SV=1
IG c1339_heavy_IGHV3-9_IGHD6-6_IGHJ6 (Fragment) OS=Homo sapiens OX=9606 PE=2 SV=1
IG c1339_light_IGLV1-40_IGLJ2 (Fragment) OS=Homo sapiens OX=9606 PE=2 SV=1
IG c134_heavy_IGHV3-53_IGHD3-3_IGHJ6 (Fragment) OS=Homo sapiens OX=9606 PE=2 SV=1
IG c134_heavy_IGHV3-53_IGHD3-3_IGHJ6 (Fragment) OS=Homo sapiens OX=9606 PE=2 SV=1
IG c134_light_IGKV1-12_IGKJ1 (Fragment) OS=Homo sapiens OX=9606 PE=2 SV=1
IG c134_light_IGLV7-43_IGLJ2 (Fragment) OS=Homo sapiens OX=9606 PE=2 SV=1
IG c1340_light_IGLV2-14_IGLJ1 (Fragment) OS=Homo sapiens OX=9606 PE=2 SV=1
IG c1343_light_IGLV1-51_IGLJ2 (Fragment) OS=Homo sapiens OX=9606 PE=2 SV=1
IG c1344_light_IGKV3-20_IGKJ4 (Fragment) OS=Homo sapiens OX=9606 PE=2 SV=1
IG c1345_light_IGKV1-5_IGKJ1 (Fragment) OS=Homo sapiens OX=9606 PE=2 SV=1
IG c1346_light_IGKV3-20_IGKJ1 (Fragment) OS=Homo sapiens OX=9606 PE=2 SV=1
IG c1348_light_IGKV1-5_IGKJ3 (Fragment) OS=Homo sapiens OX=9606 PE=2 SV=1
IG c135_heavy_IGHV4-61_IGHD6-6_IGHJ1 (Fragment) OS=Homo sapiens OX=9606 PE=2 SV=1
IG c1351_heavy_IGHV4-61_IGHD1-26_IGHJ4 (Fragment) OS=Homo sapiens OX=9606 PE=2 SV=1
IG c1354_heavy_IGHV3-48_IGHD1-7_IGHJ4 (Fragment) OS=Homo sapiens OX=9606 PE=2 SV=1
IG c1354_heavy_IGHV3-48_IGHD1-7_IGHJ4 (Fragment) OS=Homo sapiens OX=9606 PE=2 SV=1
IG c1355_heavy_IGHV4-4_IGHD2-2_IGHJ1 (Fragment) OS=Homo sapiens OX=9606 PE=2 SV=1
IG c1355_light_IGKV3-20_IGKJ2 (Fragment) OS=Homo sapiens OX=9606 PE=2 SV=1
IG c1361_light_IGKV1-12_IGKJ5 (Fragment) OS=Homo sapiens OX=9606 PE=2 SV=1
IG c1362_heavy_IGHV3-15_IGHD1-26_IGHJ5 (Fragment) OS=Homo sapiens OX=9606 PE=2 SV=1
IG c1362_light_IGKV1-27_IGKJ5 (Fragment) OS=Homo sapiens OX=9606 PE=2 SV=1
IG c1366_heavy_IGHV4-61_IGHD5-5_IGHJ3 (Fragment) OS=Homo sapiens OX=9606 PE=2 SV=1
IG c1368_light_IGLV1-51_IGLJ3 (Fragment) OS=Homo sapiens OX=9606 PE=2 SV=1
IG c1369_heavy_IGHV3-30_IGHD5-18_IGHJ3 (Fragment) OS=Homo sapiens OX=9606 PE=2 SV=1
IG c1369_light_IGLV1-44_IGLJ1 (Fragment) OS=Homo sapiens OX=9606 PE=2 SV=1
IG c137_light_IGLV1-51_IGLJ2 (Fragment) OS=Homo sapiens OX=9606 PE=2 SV=1
IG c1371_heavy_IGHV3-73_IGHD4-17_IGHJ4 (Fragment) OS=Homo sapiens OX=9606 PE=2 SV=1
IG c1373_light_IGKV1D-13_IGKJ2 (Fragment) OS=Homo sapiens OX=9606 PE=2 SV=1
IG c1374_heavy_IGHV3-48_IGHD5-12_IGHJ4 (Fragment) OS=Homo sapiens OX=9606 PE=2 SV=1
IG c1374_heavy_IGHV3-48_IGHD5-12_IGHJ4 (Fragment) OS=Homo sapiens OX=9606 PE=2 SV=1
IG c1375_light_IGKV3-20_IGKJ5 (Fragment) OS=Homo sapiens OX=9606 PE=2 SV=1
IG c1378_light_IGLV1-44_IGLJ3 (Fragment) OS=Homo sapiens OX=9606 PE=2 SV=1
IG c138_heavy_IGHV1-18_IGHD7-27_IGHJ3 (Fragment) OS=Homo sapiens OX=9606 PE=2 SV=1
IG c138_heavy_IGHV5-51_IGHD6-13_IGHJ3 (Fragment) OS=Homo sapiens OX=9606 PE=2 SV=1
IG c138_light_IGLV1-44_IGLJ3 (Fragment) OS=Homo sapiens OX=9606 PE=2 SV=1
IG c1381_heavy_IGHV3-64_IGHD2-2_IGHJ4 (Fragment) OS=Homo sapiens OX=9606 PE=2 SV=1
IG c1381_heavy_IGHV3-64_IGHD2-2_IGHJ4 (Fragment) OS=Homo sapiens OX=9606 PE=2 SV=1
IG c1383_heavy_IGHV3-7_IGHD3-22_IGHJ5 (Fragment) OS=Homo sapiens OX=9606 PE=2 SV=1
IG c1384_light_IGKV3-11_IGKJ4 (Fragment) OS=Homo sapiens OX=9606 PE=2 SV=1
IG c1386_heavy_IGHV3-9_IGHD2-2_IGHJ2 (Fragment) OS=Homo sapiens OX=9606 PE=2 SV=1
IG c1386_light_IGKV1-27_IGKJ1 (Fragment) OS=Homo sapiens OX=9606 PE=2 SV=1
IG c1388_heavy_IGHV4-4_IGHD6-13_IGHJ4 (Fragment) OS=Homo sapiens OX=9606 PE=2 SV=1
IG c139_heavy_IGHV3-33_IGHD4-17_IGHJ6 (Fragment) OS=Homo sapiens OX=9606 PE=2 SV=1
IG c1392_heavy_IGHV3-53_IGHD2-8_IGHJ4 (Fragment) OS=Homo sapiens OX=9606 PE=2 SV=1
IG c1392_heavy_IGHV3-53_IGHD2-8_IGHJ4 (Fragment) OS=Homo sapiens OX=9606 PE=2 SV=1
IG c1397_heavy_IGHV1-18_IGHD4-17_IGHJ6 (Fragment) OS=Homo sapiens OX=9606 PE=2 SV=1
IG c1397_light_IGLV1-47_IGLJ2 (Fragment) OS=Homo sapiens OX=9606 PE=2 SV=1
IG c14_light_IGLV1-51_IGLJ1 (Fragment) OS=Homo sapiens OX=9606 PE=2 SV=1
IG c140_light_IGKV3-20_IGKJ1 (Fragment) OS=Homo sapiens OX=9606 PE=2 SV=1
IG c1400_light_IGLV1-44_IGLJ2 (Fragment) OS=Homo sapiens OX=9606 PE=2 SV=1
IG c1401_heavy_IGHV3-33_IGHD5-12_IGHJ4 (Fragment) OS=Homo sapiens OX=9606 PE=2 SV=1
IG c1401_light_IGLV4-69_IGLJ2 (Fragment) OS=Homo sapiens OX=9606 PE=2 SV=1
IG c1404_light_IGLV3-1_IGLJ2 (Fragment) OS=Homo sapiens OX=9606 PE=2 SV=1
IG c1406_light_IGLV1-40_IGLJ2 (Fragment) OS=Homo sapiens OX=9606 PE=2 SV=1
IG c1408_light_IGKV1D-13_IGKJ2 (Fragment) OS=Homo sapiens OX=9606 PE=2 SV=1
IG c1409_light_IGKV3-20_IGKJ2 (Fragment) OS=Homo sapiens OX=9606 PE=2 SV=1
IG c1410_heavy_IGHV2-70_IGHD3-22_IGHJ4 (Fragment) OS=Homo sapiens OX=9606 PE=2 SV=1
IG c1417_light_IGLV1-47_IGLJ2 (Fragment) OS=Homo sapiens OX=9606 PE=2 SV=1
IG c1418_light_IGLV1-51_IGLJ2 (Fragment) OS=Homo sapiens OX=9606 PE=2 SV=1
IG c1419_heavy_IGHV3-33_IGHD2-15_IGHJ4 (Fragment) OS=Homo sapiens OX=9606 PE=2 SV=1
IG c1419_light_IGLV1-51_IGLJ2 (Fragment) OS=Homo sapiens OX=9606 PE=2 SV=1
IG c142_light_IGLV1-47_IGLJ2 (Fragment) OS=Homo sapiens OX=9606 PE=2 SV=1
IG c1420_heavy_IGHV6-1_IGHD1-26_IGHJ4 (Fragment) OS=Homo sapiens OX=9606 PE=2 SV=1
IG c1420_light_IGKV1-9_IGKJ5 (Fragment) OS=Homo sapiens OX=9606 PE=2 SV=1
IG c1421_heavy_IGHV3-30_IGHD1-26_IGHJ4 (Fragment) OS=Homo sapiens OX=9606 PE=2 SV=1
IG c1422_heavy_IGHV3-30_IGHD1-7_IGHJ6 (Fragment) OS=Homo sapiens OX=9606 PE=2 SV=1
IG c1422_light_IGKV1-12_IGKJ3 (Fragment) OS=Homo sapiens OX=9606 PE=2 SV=1
IG c1424_heavy_IGHV3-64_IGHD2-21_IGHJ4 (Fragment) OS=Homo sapiens OX=9606 PE=2 SV=1
IG c1424_heavy_IGHV3-64_IGHD2-21_IGHJ4 (Fragment) OS=Homo sapiens OX=9606 PE=2 SV=1
IG c1426_heavy_IGHV3-48_IGHD3-3_IGHJ4 (Fragment) OS=Homo sapiens OX=9606 PE=2 SV=1
IG c1426_heavy_IGHV3-48_IGHD3-3_IGHJ4 (Fragment) OS=Homo sapiens OX=9606 PE=2 SV=1
IG c1429_light_IGKV1-5_IGKJ2 (Fragment) OS=Homo sapiens OX=9606 PE=2 SV=1
IG c143_heavy_IGHV3-30_IGHD4-17_IGHJ3 (Fragment) OS=Homo sapiens OX=9606 PE=2 SV=1
IG c143_light_IGLV1-40_IGLJ3 (Fragment) OS=Homo sapiens OX=9606 PE=2 SV=1
IG c1431_light_IGKV3-20_IGKJ4 (Fragment) OS=Homo sapiens OX=9606 PE=2 SV=1
IG c1433_light_IGLV1-44_IGLJ2 (Fragment) OS=Homo sapiens OX=9606 PE=2 SV=1
IG c1437_light_IGLV1-40_IGLJ1 (Fragment) OS=Homo sapiens OX=9606 PE=1 SV=1
IG c1438_light_IGLV2-14_IGLJ1 (Fragment) OS=Homo sapiens OX=9606 PE=2 SV=1
IG c1439_heavy_IGHV3-53_IGHD3-3_IGHJ6 (Fragment) OS=Homo sapiens OX=9606 PE=2 SV=1
IG c144_heavy_IGHV3-33_IGHD3-3_IGHJ4 (Fragment) OS=Homo sapiens OX=9606 PE=2 SV=1
IG c144_light_IGKV3-20_IGKJ5 (Fragment) OS=Homo sapiens OX=9606 PE=2 SV=1
IG c1440_light_IGLV8-61_IGLJ3 (Fragment) OS=Homo sapiens OX=9606 PE=2 SV=1
IG c1441_heavy_IGHV3-33_IGHD1-20_IGHJ4 (Fragment) OS=Homo sapiens OX=9606 PE=2 SV=1
IG c1447_light_IGKV3-20_IGKJ2 (Fragment) OS=Homo sapiens OX=9606 PE=2 SV=1
IG c1449_light_IGLV1-44_IGLJ3 (Fragment) OS=Homo sapiens OX=9606 PE=2 SV=1
IG c1450_heavy_IGHV3-30_IGHD3-9_IGHJ4 (Fragment) OS=Homo sapiens OX=9606 PE=2 SV=1
IG c1453_heavy_IGHV3-30_IGHD3-9_IGHJ4 (Fragment) OS=Homo sapiens OX=9606 PE=2 SV=1
IG c1454_light_IGKV1-9_IGKJ3 (Fragment) OS=Homo sapiens OX=9606 PE=2 SV=1
IG c1455_light_IGKV1D-39_IGKJ1 (Fragment) OS=Homo sapiens OX=9606 PE=2 SV=1
IG c1457_light_IGKV3-20_IGKJ1 (Fragment) OS=Homo sapiens OX=9606 PE=2 SV=1
IG c1457_light_IGKV3-20_IGKJ1 (Fragment) OS=Homo sapiens OX=9606 PE=2 SV=1
IG c1459_heavy_IGHV3-15_IGHD3-22_IGHJ4 (Fragment) OS=Homo sapiens OX=9606 PE=2 SV=1
IG c1461_heavy_IGHV3-72_IGHD3-3_IGHJ4 (Fragment) OS=Homo sapiens OX=9606 PE=2 SV=1
IG c1461_heavy_IGHV3-72_IGHD3-3_IGHJ4 (Fragment) OS=Homo sapiens OX=9606 PE=2 SV=1
IG c1462_heavy_IGHV3-33_IGHD5-12_IGHJ4 (Fragment) OS=Homo sapiens OX=9606 PE=2 SV=1
IG c1466_light_IGKV3-20_IGKJ4 (Fragment) OS=Homo sapiens OX=9606 PE=2 SV=1
IG c1467_heavy_IGHV3-30_IGHD1-1_IGHJ4 (Fragment) OS=Homo sapiens OX=9606 PE=2 SV=1
IG c1468_heavy_IGHV3-33_IGHD3-3_IGHJ1 (Fragment) OS=Homo sapiens OX=9606 PE=2 SV=1
IG c1468_light_IGLV8-61_IGLJ2 (Fragment) OS=Homo sapiens OX=9606 PE=2 SV=1
IG c147_heavy_IGHV3-30_IGHD7-27_IGHJ4 (Fragment) OS=Homo sapiens OX=9606 PE=2 SV=1
IG c147_light_IGKV1-12_IGKJ1 (Fragment) OS=Homo sapiens OX=9606 PE=2 SV=1
IG c1470_light_IGLV1-51_IGLJ3 (Fragment) OS=Homo sapiens OX=9606 PE=2 SV=1
IG c1471_heavy_IGHV3-49_IGHD6-19_IGHJ1 (Fragment) OS=Homo sapiens OX=9606 PE=2 SV=1
IG c1475_heavy_IGHV3-53_IGHD5-12_IGHJ3 (Fragment) OS=Homo sapiens OX=9606 PE=2 SV=1
IG c1475_heavy_IGHV3-53_IGHD5-12_IGHJ3 (Fragment) OS=Homo sapiens OX=9606 PE=2 SV=1
IG c1476_heavy_IGHV3-7_IGHD4-11_IGHJ4 (Fragment) OS=Homo sapiens OX=9606 PE=2 SV=1
IG c1477_light_IGLV1-44_IGLJ1 (Fragment) OS=Homo sapiens OX=9606 PE=2 SV=1
IG c148_heavy_IGHV5-51_IGHD1-7_IGHJ2 (Fragment) OS=Homo sapiens OX=9606 PE=2 SV=1
IG c148_light_IGKV1-5_IGKJ2 (Fragment) OS=Homo sapiens OX=9606 PE=2 SV=1
IG c148_light_IGLV1-51_IGLJ3 (Fragment) OS=Homo sapiens OX=9606 PE=2 SV=1
IG c1483_light_IGLV1-51_IGLJ1 (Fragment) OS=Homo sapiens OX=9606 PE=2 SV=1
IG c1484_light_IGLV1-44_IGLJ2 (Fragment) OS=Homo sapiens OX=9606 PE=2 SV=1
IG c1488_heavy_IGHV4-61_IGHD4-23_IGHJ4 (Fragment) OS=Homo sapiens OX=9606 PE=2 SV=1
IG c149_light_IGKV1-27_IGKJ1 (Fragment) OS=Homo sapiens OX=9606 PE=2 SV=1
IG c1490_heavy_IGHV3-13_IGHD6-19_IGHJ4 (Fragment) OS=Homo sapiens OX=9606 PE=2 SV=1
IG c1490_heavy_IGHV3-13_IGHD6-19_IGHJ4 (Fragment) OS=Homo sapiens OX=9606 PE=2 SV=1
IG c1492_light_IGKV3-20_IGKJ1 (Fragment) OS=Homo sapiens OX=9606 PE=2 SV=1
IG c1494_heavy_IGHV1-69_IGHD3-16_IGHJ4 (Fragment) OS=Homo sapiens OX=9606 PE=2 SV=1
IG c1495_light_IGKV1-5_IGKJ2 (Fragment) OS=Homo sapiens OX=9606 PE=2 SV=1
IG c1496_light_IGKV1-8_IGKJ4 (Fragment) OS=Homo sapiens OX=9606 PE=2 SV=1
IG c1497_light_IGKV3-20_IGKJ1 (Fragment) OS=Homo sapiens OX=9606 PE=2 SV=1
IG c1498_heavy_IGHV3-64_IGHD6-6_IGHJ6 (Fragment) OS=Homo sapiens OX=9606 PE=2 SV=1
IG c1498_heavy_IGHV3-64_IGHD6-6_IGHJ6 (Fragment) OS=Homo sapiens OX=9606 PE=2 SV=1
IG c1498_light_IGKV1-9_IGKJ5 (Fragment) OS=Homo sapiens OX=9606 PE=2 SV=1
IG c1499_heavy_IGHV3-49_IGHD1-20_IGHJ4 (Fragment) OS=Homo sapiens OX=9606 PE=2 SV=1
IG c1499_light_IGKV1D-17_IGKJ4 (Fragment) OS=Homo sapiens OX=9606 PE=2 SV=1
IG c150_heavy_IGHV4-39_IGHD3-10_IGHJ5 (Fragment) OS=Homo sapiens OX=9606 PE=2 SV=1
IG c1500_heavy_IGHV5-51_IGHD4-23_IGHJ4 (Fragment) OS=Homo sapiens OX=9606 PE=2 SV=1
IG c1501_heavy_IGHV3-53_IGHD3-10_IGHJ4 (Fragment) OS=Homo sapiens OX=9606 PE=2 SV=1
IG c1503_light_IGKV3-20_IGKJ3 (Fragment) OS=Homo sapiens OX=9606 PE=2 SV=1
IG c1507_heavy_IGHV3-30_IGHD5-24_IGHJ2 (Fragment) OS=Homo sapiens OX=9606 PE=2 SV=1
IG c151_heavy_IGHV4-61_IGHD4-23_IGHJ3 (Fragment) OS=Homo sapiens OX=9606 PE=2 SV=1
IG c1516_heavy_IGHV3-9_IGHD3-22_IGHJ3 (Fragment) OS=Homo sapiens OX=9606 PE=2 SV=1
IG c1517_light_IGKV3-20_IGKJ5 (Fragment) OS=Homo sapiens OX=9606 PE=2 SV=1
IG c1519_light_IGKV3-20_IGKJ4 (Fragment) OS=Homo sapiens OX=9606 PE=2 SV=1
IG c152_heavy_IGHV5-51_IGHD6-19_IGHJ5 (Fragment) OS=Homo sapiens OX=9606 PE=2 SV=1
IG c1521_heavy_IGHV5-51_IGHD2-21_IGHJ4 (Fragment) OS=Homo sapiens OX=9606 PE=2 SV=1
IG c1521_light_IGKV3-20_IGKJ2 (Fragment) OS=Homo sapiens OX=9606 PE=2 SV=1
IG c1526_light_IGLV1-44_IGLJ2 (Fragment) OS=Homo sapiens OX=9606 PE=2 SV=1
IG c1527_heavy_IGHV4-61_IGHD3-22_IGHJ4 (Fragment) OS=Homo sapiens OX=9606 PE=2 SV=1
IG c1527_light_IGLV2-11_IGLJ3 (Fragment) OS=Homo sapiens OX=9606 PE=2 SV=1
IG c1529_light_IGLV1-40_IGLJ2 (Fragment) OS=Homo sapiens OX=9606 PE=2 SV=1
IG c1531_heavy_IGHV3-74_IGHD3-3_IGHJ4 (Fragment) OS=Homo sapiens OX=9606 PE=2 SV=1
IG c1531_heavy_IGHV3-74_IGHD3-3_IGHJ4 (Fragment) OS=Homo sapiens OX=9606 PE=2 SV=1
IG c1534_light_IGKV3-20_IGKJ2 (Fragment) OS=Homo sapiens OX=9606 PE=2 SV=1
IG c1538_light_IGLV8-61_IGLJ2 (Fragment) OS=Homo sapiens OX=9606 PE=2 SV=1
IG c1540_heavy_IGHV1-2_IGHD4-17_IGHJ3 (Fragment) OS=Homo sapiens OX=9606 PE=2 SV=1
IG c1540_light_IGKV1D-39_IGKJ4 (Fragment) OS=Homo sapiens OX=9606 PE=2 SV=1
IG c1541_light_IGKV1-12_IGKJ1 (Fragment) OS=Homo sapiens OX=9606 PE=2 SV=1
IG c1543_light_IGKV3-20_IGKJ1 (Fragment) OS=Homo sapiens OX=9606 PE=2 SV=1
IG c1545_light_IGKV3-20_IGKJ4 (Fragment) OS=Homo sapiens OX=9606 PE=2 SV=1
IG c1546_heavy_IGHV3-33_IGHD5-24_IGHJ2 (Fragment) OS=Homo sapiens OX=9606 PE=2 SV=1
IG c1547_light_IGLV1-40_IGLJ3 (Fragment) OS=Homo sapiens OX=9606 PE=2 SV=1
IG c155_heavy_IGHV3-15_IGHD3-22_IGHJ4 (Fragment) OS=Homo sapiens OX=9606 PE=2 SV=1
IG c155_light_IGKV3-20_IGKJ3 (Fragment) OS=Homo sapiens OX=9606 PE=2 SV=1
IG c1553_heavy_IGHV3-7_IGHD3-16_IGHJ5 (Fragment) OS=Homo sapiens OX=9606 PE=2 SV=1
IG c1553_heavy_IGHV3-7_IGHD3-16_IGHJ5 (Fragment) OS=Homo sapiens OX=9606 PE=2 SV=1
IG c1554_heavy_IGHV3-30_IGHD6-13_IGHJ4 (Fragment) OS=Homo sapiens OX=9606 PE=2 SV=1
IG c1556_heavy_IGHV3-48_IGHD6-19_IGHJ6 (Fragment) OS=Homo sapiens OX=9606 PE=2 SV=1
IG c1556_light_IGLV1-40_IGLJ2 (Fragment) OS=Homo sapiens OX=9606 PE=2 SV=1
IG c1557_heavy_IGHV3-33_IGHD6-13_IGHJ4 (Fragment) OS=Homo sapiens OX=9606 PE=2 SV=1
IG c1558_heavy_IGHV3-30_IGHD3-3_IGHJ6 (Fragment) OS=Homo sapiens OX=9606 PE=2 SV=1
IG c156_heavy_IGHV2-70_IGHD2-2_IGHJ6 (Fragment) OS=Homo sapiens OX=9606 PE=2 SV=1
IG c1560_heavy_IGHV6-1_IGHD5-24_IGHJ4 (Fragment) OS=Homo sapiens OX=9606 PE=2 SV=1
IG c1560_light_IGLV2-14_IGLJ3 (Fragment) OS=Homo sapiens OX=9606 PE=2 SV=1
IG c1561_heavy_IGHV1-8_IGHD3-16_IGHJ5 (Fragment) OS=Homo sapiens OX=9606 PE=2 SV=1
IG c1561_light_IGLV1-40_IGLJ1 (Fragment) OS=Homo sapiens OX=9606 PE=2 SV=1
IG c1562_heavy_IGHV3-9_IGHD1-7_IGHJ3 (Fragment) OS=Homo sapiens OX=9606 PE=2 SV=1
IG c1562_light_IGLV1-44_IGLJ3 (Fragment) OS=Homo sapiens OX=9606 PE=2 SV=1
IG c1563_heavy_IGHV3-73_IGHD2-15_IGHJ4 (Fragment) OS=Homo sapiens OX=9606 PE=2 SV=1
IG c1564_light_IGLV1-40_IGLJ2 (Fragment) OS=Homo sapiens OX=9606 PE=2 SV=1
IG c1568_light_IGLV4-69_IGLJ2 (Fragment) OS=Homo sapiens OX=9606 PE=2 SV=1
IG c1569_heavy_IGHV3-30_IGHD3-16_IGHJ4 (Fragment) OS=Homo sapiens OX=9606 PE=2 SV=1
IG c157_heavy_IGHV3-66_IGHD1-26_IGHJ5 (Fragment) OS=Homo sapiens OX=9606 PE=2 SV=1
IG c157_heavy_IGHV3-66_IGHD1-26_IGHJ5 (Fragment) OS=Homo sapiens OX=9606 PE=2 SV=1
IG c157_light_IGKV1-5_IGKJ2 (Fragment) OS=Homo sapiens OX=9606 PE=2 SV=1
IG c157_light_IGLV1-51_IGLJ1 (Fragment) OS=Homo sapiens OX=9606 PE=2 SV=1
IG c1573_heavy_IGHV3-33_IGHD4-4_IGHJ3 (Fragment) OS=Homo sapiens OX=9606 PE=2 SV=1
IG c1575_heavy_IGHV4-4_IGHD6-19_IGHJ3 (Fragment) OS=Homo sapiens OX=9606 PE=2 SV=1
IG c1578_light_IGKV3-20_IGKJ4 (Fragment) OS=Homo sapiens OX=9606 PE=2 SV=1
IG c1579_heavy_IGHV3-13_IGHD4-17_IGHJ6 (Fragment) OS=Homo sapiens OX=9606 PE=2 SV=1
IG c1579_heavy_IGHV3-13_IGHD4-17_IGHJ6 (Fragment) OS=Homo sapiens OX=9606 PE=2 SV=1
IG c158_heavy_IGHV5-51_IGHD4-23_IGHJ5 (Fragment) OS=Homo sapiens OX=9606 PE=2 SV=1
IG c158_light_IGKV1D-13_IGKJ1 (Fragment) OS=Homo sapiens OX=9606 PE=2 SV=1
IG c1582_heavy_IGHV5-51_IGHD3-3_IGHJ6 (Fragment) OS=Homo sapiens OX=9606 PE=2 SV=1
IG c1584_heavy_IGHV4-61_IGHD6-13_IGHJ4 (Fragment) OS=Homo sapiens OX=9606 PE=2 SV=1
IG c1586_heavy_IGHV3-66_IGHD1-26_IGHJ4 (Fragment) OS=Homo sapiens OX=9606 PE=2 SV=1
IG c1586_light_IGLV1-44_IGLJ2 (Fragment) OS=Homo sapiens OX=9606 PE=2 SV=1
IG c159_heavy_IGHV3-30_IGHD6-13_IGHJ5 (Fragment) OS=Homo sapiens OX=9606 PE=2 SV=1
IG c1590_heavy_IGHV3-30_IGHD5-12_IGHJ4 (Fragment) OS=Homo sapiens OX=9606 PE=2 SV=1
IG c1593_heavy_IGHV3-15_IGHD3-16_IGHJ5 (Fragment) OS=Homo sapiens OX=9606 PE=2 SV=1
IG c1595_light_IGLV3-1_IGLJ1 (Fragment) OS=Homo sapiens OX=9606 PE=2 SV=1
IG c1596_heavy_IGHV3-30_IGHD6-6_IGHJ3 (Fragment) OS=Homo sapiens OX=9606 PE=2 SV=1
IG c1597_heavy_IGHV5-51_IGHD1-20_IGHJ4 (Fragment) OS=Homo sapiens OX=9606 PE=2 SV=1
IG c1598_light_IGLV4-69_IGLJ2 (Fragment) OS=Homo sapiens OX=9606 PE=2 SV=1
IG c16_heavy_IGHV3-7_IGHD4-17_IGHJ2 (Fragment) OS=Homo sapiens OX=9606 PE=2 SV=1
IG c16_heavy_IGHV3-7_IGHD4-17_IGHJ2 (Fragment) OS=Homo sapiens OX=9606 PE=2 SV=1
IG c16_light_IGKV1-5_IGKJ1 (Fragment) OS=Homo sapiens OX=9606 PE=2 SV=1
IG c1602_heavy_IGHV3-30_IGHD3-3_IGHJ6 (Fragment) OS=Homo sapiens OX=9606 PE=2 SV=1
IG c1602_light_IGKV1D-13_IGKJ3 (Fragment) OS=Homo sapiens OX=9606 PE=2 SV=1
IG c1603_light_IGKV1-9_IGKJ4 (Fragment) OS=Homo sapiens OX=9606 PE=2 SV=1
IG c1605_heavy_IGHV3-53_IGHD6-13_IGHJ3 (Fragment) OS=Homo sapiens OX=9606 PE=2 SV=1
IG c1605_heavy_IGHV3-53_IGHD6-13_IGHJ3 (Fragment) OS=Homo sapiens OX=9606 PE=2 SV=1
IG c1605_light_IGLV4-69_IGLJ3 (Fragment) OS=Homo sapiens OX=9606 PE=2 SV=1
IG c1609_light_IGLV1-40_IGLJ2 (Fragment) OS=Homo sapiens OX=9606 PE=2 SV=1
IG c1610_heavy_IGHV3-13_IGHD6-19_IGHJ4 (Fragment) OS=Homo sapiens OX=9606 PE=2 SV=1
IG c1610_heavy_IGHV3-13_IGHD6-19_IGHJ4 (Fragment) OS=Homo sapiens OX=9606 PE=2 SV=1
IG c1610_light_IGKV1-5_IGKJ2 (Fragment) OS=Homo sapiens OX=9606 PE=2 SV=1
IG c1613_light_IGKV1-9_IGKJ2 (Fragment) OS=Homo sapiens OX=9606 PE=2 SV=1
IG c1616_light_IGLV8-61_IGLJ3 (Fragment) OS=Homo sapiens OX=9606 PE=2 SV=1
IG c1617_light_IGKV1D-17_IGKJ1 (Fragment) OS=Homo sapiens OX=9606 PE=2 SV=1
IG c1618_light_IGKV1-5_IGKJ4 (Fragment) OS=Homo sapiens OX=9606 PE=2 SV=1
IG c1619_heavy_IGHV3-33_IGHD4-17_IGHJ4 (Fragment) OS=Homo sapiens OX=9606 PE=2 SV=1
IG c1619_light_IGKV3-11_IGKJ4 (Fragment) OS=Homo sapiens OX=9606 PE=2 SV=1
IG c1620_heavy_IGHV3-48_IGHD3-22_IGHJ6 (Fragment) OS=Homo sapiens OX=9606 PE=2 SV=1
IG c1620_heavy_IGHV3-48_IGHD3-22_IGHJ6 (Fragment) OS=Homo sapiens OX=9606 PE=2 SV=1
IG c1621_heavy_IGHV3-49_IGHD2-2_IGHJ5 (Fragment) OS=Homo sapiens OX=9606 PE=2 SV=1
IG c1621_light_IGLV1-40_IGLJ2 (Fragment) OS=Homo sapiens OX=9606 PE=2 SV=1
IG c1623_heavy_IGHV3-15_IGHD3-3_IGHJ4 (Fragment) OS=Homo sapiens OX=9606 PE=2 SV=1
IG c1624_heavy_IGHV3-33_IGHD3-22_IGHJ6 (Fragment) OS=Homo sapiens OX=9606 PE=2 SV=1
IG c163_heavy_IGHV3-15_IGHD4-11_IGHJ4 (Fragment) OS=Homo sapiens OX=9606 PE=2 SV=1
IG c1631_light_IGKV1-6_IGKJ1 (Fragment) OS=Homo sapiens OX=9606 PE=2 SV=1
IG c1635_light_IGLV4-69_IGLJ2 (Fragment) OS=Homo sapiens OX=9606 PE=2 SV=1
IG c1637_heavy_IGHV3-30_IGHD3-3_IGHJ4 (Fragment) OS=Homo sapiens OX=9606 PE=2 SV=1
IG c1637_light_IGKV1D-13_IGKJ5 (Fragment) OS=Homo sapiens OX=9606 PE=2 SV=1
IG c1641_heavy_IGHV3-33_IGHD2-15_IGHJ5 (Fragment) OS=Homo sapiens OX=9606 PE=2 SV=1
IG c1641_light_IGKV1-6_IGKJ4 (Fragment) OS=Homo sapiens OX=9606 PE=2 SV=1
IG c1643_heavy_IGHV3-48_IGHD2-21_IGHJ6 (Fragment) OS=Homo sapiens OX=9606 PE=2 SV=1
IG c1643_light_IGLV1-40_IGLJ2 (Fragment) OS=Homo sapiens OX=9606 PE=2 SV=1
IG c1644_light_IGKV3-20_IGKJ3 (Fragment) OS=Homo sapiens OX=9606 PE=2 SV=1
IG c1646_light_IGKV3-20_IGKJ2 (Fragment) OS=Homo sapiens OX=9606 PE=2 SV=1
IG c1649_heavy_IGHV3-33_IGHD1-26_IGHJ6 (Fragment) OS=Homo sapiens OX=9606 PE=2 SV=1
IG c165_heavy_IGHV3-30_IGHD3-3_IGHJ5 (Fragment) OS=Homo sapiens OX=9606 PE=2 SV=1
IG c165_heavy_IGHV4-61_IGHD1-26_IGHJ4 (Fragment) OS=Homo sapiens OX=9606 PE=2 SV=1
IG c1651_heavy_IGHV3-30_IGHD1-26_IGHJ4 (Fragment) OS=Homo sapiens OX=9606 PE=2 SV=1
IG c1652_light_IGKV3-20_IGKJ1 (Fragment) OS=Homo sapiens OX=9606 PE=2 SV=1
IG c1653_light_IGKV2-24_IGKJ2 (Fragment) OS=Homo sapiens OX=9606 PE=2 SV=1
IG c1656_heavy_IGHV4-61_IGHD1-26_IGHJ5 (Fragment) OS=Homo sapiens OX=9606 PE=2 SV=1
IG c1659_light_IGLV1-44_IGLJ3 (Fragment) OS=Homo sapiens OX=9606 PE=2 SV=1
IG c1664_light_IGLV1-51_IGLJ3 (Fragment) OS=Homo sapiens OX=9606 PE=2 SV=1
IG c167_light_IGKV1-5_IGKJ1 (Fragment) OS=Homo sapiens OX=9606 PE=2 SV=1
IG c1671_light_IGLV1-40_IGLJ2 (Fragment) OS=Homo sapiens OX=9606 PE=2 SV=1
IG c1673_heavy_IGHV3-7_IGHD2-2_IGHJ6 (Fragment) OS=Homo sapiens OX=9606 PE=2 SV=1
IG c1673_heavy_IGHV3-7_IGHD2-2_IGHJ6 (Fragment) OS=Homo sapiens OX=9606 PE=2 SV=1
IG c1674_light_IGLV4-69_IGLJ2 (Fragment) OS=Homo sapiens OX=9606 PE=2 SV=1
IG c1677_light_IGLV4-69_IGLJ2 (Fragment) OS=Homo sapiens OX=9606 PE=2 SV=1
IG c1686_heavy_IGHV3-48_IGHD6-6_IGHJ4 (Fragment) OS=Homo sapiens OX=9606 PE=2 SV=1
IG c1686_heavy_IGHV3-48_IGHD6-6_IGHJ4 (Fragment) OS=Homo sapiens OX=9606 PE=2 SV=1
IG c1686_light_IGLV1-51_IGLJ1 (Fragment) OS=Homo sapiens OX=9606 PE=2 SV=1
IG c1687_light_IGKV3-20_IGKJ2 (Fragment) OS=Homo sapiens OX=9606 PE=2 SV=1
IG c1688_light_IGKV3-20_IGKJ3 (Fragment) OS=Homo sapiens OX=9606 PE=2 SV=1
IG c1692_heavy_IGHV3-74_IGHD5-18_IGHJ4 (Fragment) OS=Homo sapiens OX=9606 PE=2 SV=1
IG c1692_heavy_IGHV3-74_IGHD5-18_IGHJ4 (Fragment) OS=Homo sapiens OX=9606 PE=2 SV=1
IG c1692_heavy_IGHV3-74_IGHD5-18_IGHJ4 (Fragment) OS=Homo sapiens OX=9606 PE=2 SV=1
IG c1694_light_IGKV1-27_IGKJ4 (Fragment) OS=Homo sapiens OX=9606 PE=2 SV=1
IG c1695_light_IGLV1-47_IGLJ2 (Fragment) OS=Homo sapiens OX=9606 PE=2 SV=1
IG c1696_heavy_IGHV3-30_IGHD1-14_IGHJ6 (Fragment) OS=Homo sapiens OX=9606 PE=2 SV=1
IG c1698_heavy_IGHV3-9_IGHD6-13_IGHJ4 (Fragment) OS=Homo sapiens OX=9606 PE=2 SV=1
IG c17_heavy_IGHV5-51_IGHD5-12_IGHJ6 (Fragment) OS=Homo sapiens OX=9606 PE=2 SV=1
IG c170_light_IGLV1-40_IGLJ2 (Fragment) OS=Homo sapiens OX=9606 PE=2 SV=1
IG c170_light_IGLV1-40_IGLJ3 (Fragment) OS=Homo sapiens OX=9606 PE=2 SV=1
IG c1702_heavy_IGHV3-33_IGHD6-19_IGHJ4 (Fragment) OS=Homo sapiens OX=9606 PE=2 SV=1
IG c1703_heavy_IGHV3-33_IGHD3-10_IGHJ5 (Fragment) OS=Homo sapiens OX=9606 PE=2 SV=1
IG c1707_heavy_IGHV3-15_IGHD1-7_IGHJ5 (Fragment) OS=Homo sapiens OX=9606 PE=2 SV=1
IG c1707_light_IGLV7-46_IGLJ3 (Fragment) OS=Homo sapiens OX=9606 PE=2 SV=1
IG c1711_heavy_IGHV3-33_IGHD3-22_IGHJ4 (Fragment) OS=Homo sapiens OX=9606 PE=2 SV=1
IG c1712_light_IGLV1-44_IGLJ1 (Fragment) OS=Homo sapiens OX=9606 PE=2 SV=1
IG c1713_heavy_IGHV3-66_IGHD5-18_IGHJ5 (Fragment) OS=Homo sapiens OX=9606 PE=2 SV=1
IG c1713_light_IGLV4-69_IGLJ2 (Fragment) OS=Homo sapiens OX=9606 PE=2 SV=1
IG c1715_heavy_IGHV3-53_IGHD3-22_IGHJ4 (Fragment) OS=Homo sapiens OX=9606 PE=2 SV=1
IG c1715_heavy_IGHV3-53_IGHD3-22_IGHJ4 (Fragment) OS=Homo sapiens OX=9606 PE=2 SV=1
IG c1715_light_IGLV1-40_IGLJ3 (Fragment) OS=Homo sapiens OX=9606 PE=2 SV=1
IG c1719_light_IGLV1-40_IGLJ1 (Fragment) OS=Homo sapiens OX=9606 PE=2 SV=1
IG c172_heavy_IGHV3-33_IGHD6-6_IGHJ4 (Fragment) OS=Homo sapiens OX=9606 PE=2 SV=1
IG c1723_heavy_IGHV3-66_IGHD5-18_IGHJ5 (Fragment) OS=Homo sapiens OX=9606 PE=2 SV=1
IG c1723_heavy_IGHV3-66_IGHD5-18_IGHJ5 (Fragment) OS=Homo sapiens OX=9606 PE=2 SV=1
IG c1726_heavy_IGHV3-30_IGHD3-10_IGHJ4 (Fragment) OS=Homo sapiens OX=9606 PE=2 SV=1
IG c1726_light_IGKV3-20_IGKJ1 (Fragment) OS=Homo sapiens OX=9606 PE=2 SV=1
IG c1729_light_IGLV1-51_IGLJ1 (Fragment) OS=Homo sapiens OX=9606 PE=2 SV=1
IG c1735_light_IGKV3-20_IGKJ2 (Fragment) OS=Homo sapiens OX=9606 PE=2 SV=1
IG c1736_heavy_IGHV4-39_IGHD7-27_IGHJ4 (Fragment) OS=Homo sapiens OX=9606 PE=2 SV=1
IG c1739_light_IGKV1-9_IGKJ3 (Fragment) OS=Homo sapiens OX=9606 PE=2 SV=1
IG c1746_light_IGKV1-27_IGKJ1 (Fragment) OS=Homo sapiens OX=9606 PE=2 SV=1
IG c1747_light_IGKV1D-39_IGKJ1 (Fragment) OS=Homo sapiens OX=9606 PE=2 SV=1
IG c175_light_IGKV1-9_IGKJ4 (Fragment) OS=Homo sapiens OX=9606 PE=2 SV=1
IG c176_heavy_IGHV5-51_IGHD3-3_IGHJ4 (Fragment) OS=Homo sapiens OX=9606 PE=2 SV=1
IG c1761_light_IGKV1D-39_IGKJ1 (Fragment) OS=Homo sapiens OX=9606 PE=2 SV=1
IG c177_heavy_IGHV4-4_IGHD6-6_IGHJ4 (Fragment) OS=Homo sapiens OX=9606 PE=2 SV=1
IG c177_heavy_IGHV5-51_IGHD2-2_IGHJ4 (Fragment) OS=Homo sapiens OX=9606 PE=2 SV=1
IG c1773_light_IGKV1D-39_IGKJ1 (Fragment) OS=Homo sapiens OX=9606 PE=2 SV=1
IG c1774_heavy_IGHV5-51_IGHD3-22_IGHJ3 (Fragment) OS=Homo sapiens OX=9606 PE=2 SV=1
IG c1778_heavy_IGHV3-33_IGHD5-24_IGHJ6 (Fragment) OS=Homo sapiens OX=9606 PE=2 SV=1
IG c1778_light_IGKV1-5_IGKJ2 (Fragment) OS=Homo sapiens OX=9606 PE=2 SV=1
IG c1785_light_IGKV1D-39_IGKJ1 (Fragment) OS=Homo sapiens OX=9606 PE=2 SV=1
IG c1788_light_IGKV3-20_IGKJ1 (Fragment) OS=Homo sapiens OX=9606 PE=2 SV=1
IG c179_heavy_IGHV3-30_IGHD2-8_IGHJ3 (Fragment) OS=Homo sapiens OX=9606 PE=2 SV=1
IG c179_light_IGKV1-9_IGKJ2 (Fragment) OS=Homo sapiens OX=9606 PE=2 SV=1
IG c179_light_IGKV3-20_IGKJ3 (Fragment) OS=Homo sapiens OX=9606 PE=2 SV=1
IG c1791_light_IGLV8-61_IGLJ3 (Fragment) OS=Homo sapiens OX=9606 PE=2 SV=1
IG c1794_light_IGKV1-27_IGKJ1 (Fragment) OS=Homo sapiens OX=9606 PE=2 SV=1
IG c1796_heavy_IGHV4-61_IGHD7-27_IGHJ6 (Fragment) OS=Homo sapiens OX=9606 PE=2 SV=1
IG c1798_light_IGLV8-61_IGLJ3 (Fragment) OS=Homo sapiens OX=9606 PE=2 SV=1
IG c18_light_IGKV3-20_IGKJ2 (Fragment) OS=Homo sapiens OX=9606 PE=2 SV=1
IG c180_light_IGKV3-20_IGKJ3 (Fragment) OS=Homo sapiens OX=9606 PE=2 SV=1
IG c1804_light_IGLV8-61_IGLJ3 (Fragment) OS=Homo sapiens OX=9606 PE=2 SV=1
IG c181_light_IGLV2-14_IGLJ3 (Fragment) OS=Homo sapiens OX=9606 PE=1 SV=1
IG c1813_light_IGKV1D-39_IGKJ1 (Fragment) OS=Homo sapiens OX=9606 PE=2 SV=1
IG c1814_heavy_IGHV5-51_IGHD5-12_IGHJ4 (Fragment) OS=Homo sapiens OX=9606 PE=2 SV=1
IG c1814_light_IGLV3-1_IGLJ3 (Fragment) OS=Homo sapiens OX=9606 PE=2 SV=1
IG c182_heavy_IGHV3-49_IGHD3-9_IGHJ3 (Fragment) OS=Homo sapiens OX=9606 PE=2 SV=1
IG c182_heavy_IGHV4-61_IGHD2-2_IGHJ6 (Fragment) OS=Homo sapiens OX=9606 PE=2 SV=1
IG c1823_light_IGKV1D-39_IGKJ1 (Fragment) OS=Homo sapiens OX=9606 PE=2 SV=1
IG c1829_heavy_IGHV5-51_IGHD3-3_IGHJ3 (Fragment) OS=Homo sapiens OX=9606 PE=2 SV=1
IG c183_heavy_IGHV3-33_IGHD3-3_IGHJ4 (Fragment) OS=Homo sapiens OX=9606 PE=2 SV=1
IG c1830_light_IGKV1D-39_IGKJ1 (Fragment) OS=Homo sapiens OX=9606 PE=2 SV=1
IG c1834_light_IGLV8-61_IGLJ3 (Fragment) OS=Homo sapiens OX=9606 PE=2 SV=1
IG c1835_light_IGKV1D-39_IGKJ1 (Fragment) OS=Homo sapiens OX=9606 PE=2 SV=1
IG c1845_light_IGLV1-47_IGLJ3 (Fragment) OS=Homo sapiens OX=9606 PE=2 SV=1
IG c1847_light_IGLV8-61_IGLJ3 (Fragment) OS=Homo sapiens OX=9606 PE=2 SV=1
IG c1856_light_IGLV7-43_IGLJ2 (Fragment) OS=Homo sapiens OX=9606 PE=2 SV=1
IG c1859_light_IGKV3-20_IGKJ2 (Fragment) OS=Homo sapiens OX=9606 PE=2 SV=1
IG c186_heavy_IGHV4-61_IGHD3-10_IGHJ4 (Fragment) OS=Homo sapiens OX=9606 PE=2 SV=1
IG c186_light_IGLV1-44_IGLJ2 (Fragment) OS=Homo sapiens OX=9606 PE=2 SV=1
IG c1860_heavy_IGHV3-13_IGHD3-3_IGHJ3 (Fragment) OS=Homo sapiens OX=9606 PE=2 SV=1
IG c1860_heavy_IGHV3-13_IGHD3-3_IGHJ3 (Fragment) OS=Homo sapiens OX=9606 PE=2 SV=1
IG c1860_light_IGLV8-61_IGLJ3 (Fragment) OS=Homo sapiens OX=9606 PE=2 SV=1
IG c1864_light_IGLV8-61_IGLJ3 (Fragment) OS=Homo sapiens OX=9606 PE=2 SV=1
IG c1865_heavy_IGHV6-1_IGHD3-22_IGHJ4 (Fragment) OS=Homo sapiens OX=9606 PE=2 SV=1
IG c1865_light_IGKV1-12_IGKJ2 (Fragment) OS=Homo sapiens OX=9606 PE=2 SV=1
IG c1869_heavy_IGHV4-4_IGHD2-15_IGHJ6 (Fragment) OS=Homo sapiens OX=9606 PE=2 SV=1
IG c187_light_IGLV1-40_IGLJ1 (Fragment) OS=Homo sapiens OX=9606 PE=2 SV=1
IG c1873_heavy_IGHV4-39_IGHD4-4_IGHJ6 (Fragment) OS=Homo sapiens OX=9606 PE=2 SV=1
IG c1877_light_IGKV1-5_IGKJ2 (Fragment) OS=Homo sapiens OX=9606 PE=2 SV=1
IG c188_heavy_IGHV3-30_IGHD3-22_IGHJ5 (Fragment) OS=Homo sapiens OX=9606 PE=2 SV=1
IG c1881_heavy_IGHV3-13_IGHD1-14_IGHJ3 (Fragment) OS=Homo sapiens OX=9606 PE=2 SV=1
IG c1881_heavy_IGHV3-13_IGHD1-14_IGHJ3 (Fragment) OS=Homo sapiens OX=9606 PE=2 SV=1
IG c1883_light_IGKV3D-20_IGKJ5 (Fragment) OS=Homo sapiens OX=9606 PE=2 SV=1
IG c189_heavy_IGHV3-33_IGHD1-26_IGHJ5 (Fragment) OS=Homo sapiens OX=9606 PE=2 SV=1
IG c189_heavy_IGHV3-66_IGHD2-2_IGHJ6 (Fragment) OS=Homo sapiens OX=9606 PE=2 SV=1
IG c189_heavy_IGHV3-66_IGHD2-2_IGHJ6 (Fragment) OS=Homo sapiens OX=9606 PE=2 SV=1
IG c189_light_IGKV3-20_IGKJ3 (Fragment) OS=Homo sapiens OX=9606 PE=2 SV=1
IG c1895_heavy_IGHV5-51_IGHD3-22_IGHJ4 (Fragment) OS=Homo sapiens OX=9606 PE=2 SV=1
IG c1899_light_IGLV1-47_IGLJ2 (Fragment) OS=Homo sapiens OX=9606 PE=2 SV=1
IG c190_heavy_IGHV5-51_IGHD4-17_IGHJ4 (Fragment) OS=Homo sapiens OX=9606 PE=2 SV=1
IG c190_light_IGKV3-20_IGKJ4 (Fragment) OS=Homo sapiens OX=9606 PE=2 SV=1
IG c190_light_IGLV1-40_IGLJ1 (Fragment) OS=Homo sapiens OX=9606 PE=2 SV=1
IG c1901_heavy_IGHV3-13_IGHD3-3_IGHJ2 (Fragment) OS=Homo sapiens OX=9606 PE=2 SV=1
IG c1901_heavy_IGHV3-13_IGHD3-3_IGHJ2 (Fragment) OS=Homo sapiens OX=9606 PE=2 SV=1
IG c1904_heavy_IGHV3-13_IGHD3-3_IGHJ2 (Fragment) OS=Homo sapiens OX=9606 PE=2 SV=1
IG c1904_heavy_IGHV3-13_IGHD3-3_IGHJ2 (Fragment) OS=Homo sapiens OX=9606 PE=2 SV=1
IG c191_light_IGKV1-27_IGKJ1 (Fragment) OS=Homo sapiens OX=9606 PE=2 SV=1
IG c191_light_IGLV1-40_IGLJ1 (Fragment) OS=Homo sapiens OX=9606 PE=2 SV=1
IG c1913_heavy_IGHV4-4_IGHD2-15_IGHJ6 (Fragment) OS=Homo sapiens OX=9606 PE=2 SV=1
IG c1922_heavy_IGHV4-4_IGHD5-18_IGHJ2 (Fragment) OS=Homo sapiens OX=9606 PE=2 SV=1
IG c1924_heavy_IGHV4-39_IGHD3-3_IGHJ3 (Fragment) OS=Homo sapiens OX=9606 PE=2 SV=1
IG c1925_heavy_IGHV5-51_IGHD3-16_IGHJ3 (Fragment) OS=Homo sapiens OX=9606 PE=2 SV=1
IG c193_heavy_IGHV1-18_IGHD3-16_IGHJ4 (Fragment) OS=Homo sapiens OX=9606 PE=2 SV=1
IG c1934_heavy_IGHV4-39_IGHD3-16_IGHJ3 (Fragment) OS=Homo sapiens OX=9606 PE=2 SV=1
IG c1937_heavy_IGHV5-51_IGHD4-17_IGHJ3 (Fragment) OS=Homo sapiens OX=9606 PE=2 SV=1
IG c1938_light_IGLV1-40_IGLJ1 (Fragment) OS=Homo sapiens OX=9606 PE=2 SV=1
IG c1939_light_IGLV1-47_IGLJ3 (Fragment) OS=Homo sapiens OX=9606 PE=2 SV=1
IG c194_light_IGLV1-40_IGLJ1 (Fragment) OS=Homo sapiens OX=9606 PE=2 SV=1
IG c1940_light_IGLV1-40_IGLJ2 (Fragment) OS=Homo sapiens OX=9606 PE=2 SV=1
IG c195_heavy_IGHV3-30_IGHD1-26_IGHJ4 (Fragment) OS=Homo sapiens OX=9606 PE=2 SV=1
IG c195_heavy_IGHV3-33_IGHD3-22_IGHJ6 (Fragment) OS=Homo sapiens OX=9606 PE=2 SV=1
IG c196_heavy_IGHV3-33_IGHD6-25_IGHJ4 (Fragment) OS=Homo sapiens OX=9606 PE=2 SV=1
IG c198_heavy_IGHV4-61_IGHD2-2_IGHJ6 (Fragment) OS=Homo sapiens OX=9606 PE=2 SV=1
IG c198_heavy_IGHV5-51_IGHD7-27_IGHJ6 (Fragment) OS=Homo sapiens OX=9606 PE=2 SV=1
IG c199_heavy_IGHV3-33_IGHD2-21_IGHJ3 (Fragment) OS=Homo sapiens OX=9606 PE=2 SV=1
IG c199_light_IGLV1-40_IGLJ1 (Fragment) OS=Homo sapiens OX=9606 PE=2 SV=1
IG c199_light_IGLV1-40_IGLJ1 (Fragment) OS=Homo sapiens OX=9606 PE=2 SV=1
IG c2_heavy_IGHV6-1_IGHD2-2_IGHJ4 (Fragment) OS=Homo sapiens OX=9606 PE=2 SV=1
IG c20_heavy_IGHV3-48_IGHD3-22_IGHJ3 (Fragment) OS=Homo sapiens OX=9606 PE=2 SV=1
IG c20_heavy_IGHV3-48_IGHD3-22_IGHJ3 (Fragment) OS=Homo sapiens OX=9606 PE=2 SV=1
IG c20_light_IGLV1-40_IGLJ2 (Fragment) OS=Homo sapiens OX=9606 PE=2 SV=1
IG c200_heavy_IGHV3-48_IGHD6-19_IGHJ3 (Fragment) OS=Homo sapiens OX=9606 PE=2 SV=1
IG c200_light_IGLV1-40_IGLJ2 (Fragment) OS=Homo sapiens OX=9606 PE=2 SV=1
IG c202_heavy_IGHV3-48_IGHD3-10_IGHJ4 (Fragment) OS=Homo sapiens OX=9606 PE=2 SV=1
IG c202_heavy_IGHV3-48_IGHD3-10_IGHJ4 (Fragment) OS=Homo sapiens OX=9606 PE=2 SV=1
IG c202_light_IGKV3-11_IGKJ4 (Fragment) OS=Homo sapiens OX=9606 PE=2 SV=1
IG c202_light_IGLV8-61_IGLJ3 (Fragment) OS=Homo sapiens OX=9606 PE=2 SV=1
IG c205_heavy_IGHV5-51_IGHD5-24_IGHJ4 (Fragment) OS=Homo sapiens OX=9606 PE=2 SV=1
IG c205_light_IGKV1-5_IGKJ1 (Fragment) OS=Homo sapiens OX=9606 PE=2 SV=1
IG c205_light_IGLV1-40_IGLJ1 (Fragment) OS=Homo sapiens OX=9606 PE=2 SV=1
IG c206_heavy_IGHV3-15_IGHD4-17_IGHJ6 (Fragment) OS=Homo sapiens OX=9606 PE=2 SV=1
IG c206_light_IGLV1-51_IGLJ3 (Fragment) OS=Homo sapiens OX=9606 PE=2 SV=1
IG c207_heavy_IGHV3-66_IGHD5-24_IGHJ4 (Fragment) OS=Homo sapiens OX=9606 PE=2 SV=1
IG c207_heavy_IGHV3-66_IGHD5-24_IGHJ4 (Fragment) OS=Homo sapiens OX=9606 PE=2 SV=1
IG c207_light_IGKV1-5_IGKJ1 (Fragment) OS=Homo sapiens OX=9606 PE=2 SV=1
IG c209_heavy_IGHV3-33_IGHD2-2_IGHJ3 (Fragment) OS=Homo sapiens OX=9606 PE=2 SV=1
IG c210_heavy_IGHV4-61_IGHD6-13_IGHJ6 (Fragment) OS=Homo sapiens OX=9606 PE=2 SV=1
IG c210_light_IGKV1-5_IGKJ2 (Fragment) OS=Homo sapiens OX=9606 PE=2 SV=1
IG c211_heavy_IGHV3-33_IGHD2-8_IGHJ4 (Fragment) OS=Homo sapiens OX=9606 PE=2 SV=1
IG c211_light_IGKV1-27_IGKJ4 (Fragment) OS=Homo sapiens OX=9606 PE=2 SV=1
IG c214_heavy_IGHV3-33_IGHD5-12_IGHJ4 (Fragment) OS=Homo sapiens OX=9606 PE=2 SV=1
IG c216_heavy_IGHV3-30_IGHD3-10_IGHJ4 (Fragment) OS=Homo sapiens OX=9606 PE=2 SV=1
IG c216_light_IGKV3-20_IGKJ2 (Fragment) OS=Homo sapiens OX=9606 PE=2 SV=1
IG c218_light_IGKV1D-13_IGKJ5 (Fragment) OS=Homo sapiens OX=9606 PE=2 SV=1
IG c219_light_IGKV3-20_IGKJ1 (Fragment) OS=Homo sapiens OX=9606 PE=2 SV=1
IG c22_heavy_IGHV3-48_IGHD2-15_IGHJ3 (Fragment) OS=Homo sapiens OX=9606 PE=2 SV=1
IG c22_heavy_IGHV3-48_IGHD2-15_IGHJ3 (Fragment) OS=Homo sapiens OX=9606 PE=2 SV=1
IG c22_light_IGLV1-40_IGLJ2 (Fragment) OS=Homo sapiens OX=9606 PE=2 SV=1
IG c220_heavy_IGHV3-30_IGHD1-26_IGHJ4 (Fragment) OS=Homo sapiens OX=9606 PE=2 SV=1
IG c220_heavy_IGHV3-49_IGHD2-2_IGHJ3 (Fragment) OS=Homo sapiens OX=9606 PE=2 SV=1
IG c221_heavy_IGHV3-30_IGHD6-19_IGHJ6 (Fragment) OS=Homo sapiens OX=9606 PE=2 SV=1
IG c221_light_IGLV1-51_IGLJ3 (Fragment) OS=Homo sapiens OX=9606 PE=2 SV=1
IG c222_light_IGKV3-20_IGKJ2 (Fragment) OS=Homo sapiens OX=9606 PE=2 SV=1
IG c225_heavy_IGHV3-30_IGHD5-12_IGHJ4 (Fragment) OS=Homo sapiens OX=9606 PE=2 SV=1
IG c226_heavy_IGHV3-48_IGHD5-12_IGHJ3 (Fragment) OS=Homo sapiens OX=9606 PE=2 SV=1
IG c226_heavy_IGHV3-48_IGHD5-12_IGHJ3 (Fragment) OS=Homo sapiens OX=9606 PE=2 SV=1
IG c227_light_IGKV1D-39_IGKJ4 (Fragment) OS=Homo sapiens OX=9606 PE=2 SV=1
IG c228_light_IGKV3-20_IGKJ1 (Fragment) OS=Homo sapiens OX=9606 PE=2 SV=1
IG c23_heavy_IGHV3-15_IGHD2-2_IGHJ5 (Fragment) OS=Homo sapiens OX=9606 PE=2 SV=1
IG c230_light_IGKV1D-39_IGKJ2 (Fragment) OS=Homo sapiens OX=9606 PE=2 SV=1
IG c233_heavy_IGHV3-49_IGHD3-22_IGHJ4 (Fragment) OS=Homo sapiens OX=9606 PE=2 SV=1
IG c234_heavy_IGHV1-18_IGHD2-15_IGHJ4 (Fragment) OS=Homo sapiens OX=9606 PE=2 SV=1
IG c235_light_IGLV4-69_IGLJ2 (Fragment) OS=Homo sapiens OX=9606 PE=2 SV=1
IG c236_light_IGKV3-20_IGKJ1 (Fragment) OS=Homo sapiens OX=9606 PE=2 SV=1
IG c237_heavy_IGHV3-9_IGHD4-4_IGHJ4 (Fragment) OS=Homo sapiens OX=9606 PE=2 SV=1
IG c239_heavy_IGHV3-33_IGHD3-10_IGHJ4 (Fragment) OS=Homo sapiens OX=9606 PE=2 SV=1
IG c239_light_IGKV1-8_IGKJ4 (Fragment) OS=Homo sapiens OX=9606 PE=2 SV=1
IG c240_light_IGLV1-47_IGLJ3 (Fragment) OS=Homo sapiens OX=9606 PE=2 SV=1
IG c241_heavy_IGHV3-33_IGHD4-23_IGHJ2 (Fragment) OS=Homo sapiens OX=9606 PE=2 SV=1
IG c243_light_IGLV1-44_IGLJ3 (Fragment) OS=Homo sapiens OX=9606 PE=2 SV=1
IG c244_heavy_IGHV3-30_IGHD3-9_IGHJ4 (Fragment) OS=Homo sapiens OX=9606 PE=2 SV=1
IG c245_heavy_IGHV3-30_IGHD3-16_IGHJ4 (Fragment) OS=Homo sapiens OX=9606 PE=2 SV=1
IG c246_heavy_IGHV3-49_IGHD2-2_IGHJ4 (Fragment) OS=Homo sapiens OX=9606 PE=2 SV=1
IG c246_heavy_IGHV4-39_IGHD3-10_IGHJ4 (Fragment) OS=Homo sapiens OX=9606 PE=2 SV=1
IG c247_heavy_IGHV4-61_IGHD3-10_IGHJ4 (Fragment) OS=Homo sapiens OX=9606 PE=2 SV=1
IG c247_light_IGLV1-47_IGLJ2 (Fragment) OS=Homo sapiens OX=9606 PE=2 SV=1
IG c248_light_IGKV3-20_IGKJ1 (Fragment) OS=Homo sapiens OX=9606 PE=2 SV=1
IG c250_heavy_IGHV3-66_IGHD6-13_IGHJ3 (Fragment) OS=Homo sapiens OX=9606 PE=2 SV=1
IG c250_heavy_IGHV3-66_IGHD6-13_IGHJ3 (Fragment) OS=Homo sapiens OX=9606 PE=2 SV=1
IG c251_heavy_IGHV4-4_IGHD2-2_IGHJ1 (Fragment) OS=Homo sapiens OX=9606 PE=2 SV=1
IG c251_light_IGLV1-47_IGLJ2 (Fragment) OS=Homo sapiens OX=9606 PE=2 SV=1
IG c253_light_IGKV1-27_IGKJ1 (Fragment) OS=Homo sapiens OX=9606 PE=2 SV=1
IG c254_light_IGKV1D-13_IGKJ2 (Fragment) OS=Homo sapiens OX=9606 PE=2 SV=1
IG c255_heavy_IGHV3-15_IGHD1-20_IGHJ6 (Fragment) OS=Homo sapiens OX=9606 PE=2 SV=1
IG c255_heavy_IGHV3-15_IGHD3-10_IGHJ4 (Fragment) OS=Homo sapiens OX=9606 PE=2 SV=1
IG c26_light_IGKV1-5_IGKJ1 (Fragment) OS=Homo sapiens OX=9606 PE=2 SV=1
IG c26_light_IGLV1-40_IGLJ3 (Fragment) OS=Homo sapiens OX=9606 PE=2 SV=1
IG c260_heavy_IGHV3-15_IGHD3-9_IGHJ3 (Fragment) OS=Homo sapiens OX=9606 PE=2 SV=1
IG c261_light_IGKV3-20_IGKJ3 (Fragment) OS=Homo sapiens OX=9606 PE=2 SV=1
IG c261_light_IGLV2-14_IGLJ2 (Fragment) OS=Homo sapiens OX=9606 PE=2 SV=1
IG c262_light_IGKV3-20_IGKJ1 (Fragment) OS=Homo sapiens OX=9606 PE=2 SV=1
IG c262_light_IGLV1-40_IGLJ1 (Fragment) OS=Homo sapiens OX=9606 PE=2 SV=1
IG c264_heavy_IGHV6-1_IGHD2-15_IGHJ3 (Fragment) OS=Homo sapiens OX=9606 PE=2 SV=1
IG c265_heavy_IGHV3-74_IGHD4-23_IGHJ4 (Fragment) OS=Homo sapiens OX=9606 PE=2 SV=1
IG c265_light_IGKV3-20_IGKJ1 (Fragment) OS=Homo sapiens OX=9606 PE=2 SV=1
IG c266_light_IGLV1-40_IGLJ1 (Fragment) OS=Homo sapiens OX=9606 PE=2 SV=1
IG c267_heavy_IGHV2-70_IGHD3-3_IGHJ6 (Fragment) OS=Homo sapiens OX=9606 PE=2 SV=1
IG c267_light_IGKV3-20_IGKJ1 (Fragment) OS=Homo sapiens OX=9606 PE=2 SV=1
IG c269_heavy_IGHV3-13_IGHD4-23_IGHJ6 (Fragment) OS=Homo sapiens OX=9606 PE=2 SV=1
IG c269_heavy_IGHV3-13_IGHD4-23_IGHJ6 (Fragment) OS=Homo sapiens OX=9606 PE=2 SV=1
IG c27_heavy_IGHV3-48_IGHD4-23_IGHJ4 (Fragment) OS=Homo sapiens OX=9606 PE=2 SV=1
IG c27_heavy_IGHV3-48_IGHD4-23_IGHJ4 (Fragment) OS=Homo sapiens OX=9606 PE=2 SV=1
IG c27_light_IGKV3-20_IGKJ1 (Fragment) OS=Homo sapiens OX=9606 PE=2 SV=1
IG c270_light_IGKV3-20_IGKJ1 (Fragment) OS=Homo sapiens OX=9606 PE=2 SV=1
IG c271_heavy_IGHV1-46_IGHD3-3_IGHJ5 (Fragment) OS=Homo sapiens OX=9606 PE=2 SV=1
IG c271_heavy_IGHV3-74_IGHD2-8_IGHJ6 (Fragment) OS=Homo sapiens OX=9606 PE=2 SV=1
IG c271_light_IGKV1-8_IGKJ2 (Fragment) OS=Homo sapiens OX=9606 PE=2 SV=1
IG c271_light_IGLV1-40_IGLJ2 (Fragment) OS=Homo sapiens OX=9606 PE=2 SV=1
IG c272_light_IGLV2-14_IGLJ1 (Fragment) OS=Homo sapiens OX=9606 PE=2 SV=1
IG c273_light_IGKV1-6_IGKJ1 (Fragment) OS=Homo sapiens OX=9606 PE=2 SV=1
IG c274_heavy_IGHV3-33_IGHD3-3_IGHJ1 (Fragment) OS=Homo sapiens OX=9606 PE=2 SV=1
IG c275_light_IGKV3-20_IGKJ2 (Fragment) OS=Homo sapiens OX=9606 PE=2 SV=1
IG c278_light_IGKV3-20_IGKJ1 (Fragment) OS=Homo sapiens OX=9606 PE=2 SV=1
IG c28_light_IGKV3-20_IGKJ3 (Fragment) OS=Homo sapiens OX=9606 PE=2 SV=1
IG c281_light_IGKV1-9_IGKJ5 (Fragment) OS=Homo sapiens OX=9606 PE=2 SV=1
IG c282_light_IGLV1-51_IGLJ1 (Fragment) OS=Homo sapiens OX=9606 PE=2 SV=1
IG c283_heavy_IGHV4-39_IGHD3-3_IGHJ6 (Fragment) OS=Homo sapiens OX=9606 PE=2 SV=1
IG c284_light_IGKV3-20_IGKJ1 (Fragment) OS=Homo sapiens OX=9606 PE=2 SV=1
IG c285_light_IGKV1-9_IGKJ1 (Fragment) OS=Homo sapiens OX=9606 PE=2 SV=1
IG c286_heavy_IGHV3-30_IGHD3-3_IGHJ4 (Fragment) OS=Homo sapiens OX=9606 PE=2 SV=1
IG c286_heavy_IGHV4-39_IGHD6-13_IGHJ5 (Fragment) OS=Homo sapiens OX=9606 PE=2 SV=1
IG c287_light_IGLV1-40_IGLJ1 (Fragment) OS=Homo sapiens OX=9606 PE=2 SV=1
IG c288_heavy_IGHV1-8_IGHD3-16_IGHJ5 (Fragment) OS=Homo sapiens OX=9606 PE=2 SV=1
IG c288_light_IGLV1-40_IGLJ1 (Fragment) OS=Homo sapiens OX=9606 PE=2 SV=1
IG c289_light_IGKV1-12_IGKJ2 (Fragment) OS=Homo sapiens OX=9606 PE=2 SV=1
IG c290_heavy_IGHV3-53_IGHD5-12_IGHJ4 (Fragment) OS=Homo sapiens OX=9606 PE=2 SV=1
IG c291_heavy_IGHV3-48_IGHD2-21_IGHJ6 (Fragment) OS=Homo sapiens OX=9606 PE=2 SV=1
IG c291_light_IGLV1-40_IGLJ2 (Fragment) OS=Homo sapiens OX=9606 PE=2 SV=1
IG c292_heavy_IGHV3-53_IGHD2-2_IGHJ2 (Fragment) OS=Homo sapiens OX=9606 PE=2 SV=1
IG c292_heavy_IGHV3-53_IGHD2-2_IGHJ2 (Fragment) OS=Homo sapiens OX=9606 PE=2 SV=1
IG c292_heavy_IGHV5-51_IGHD4-17_IGHJ5 (Fragment) OS=Homo sapiens OX=9606 PE=2 SV=1
IG c293_light_IGKV3-20_IGKJ2 (Fragment) OS=Homo sapiens OX=9606 PE=2 SV=1
IG c294_light_IGKV1-12_IGKJ5 (Fragment) OS=Homo sapiens OX=9606 PE=2 SV=1
IG c294_light_IGKV1-5_IGKJ3 (Fragment) OS=Homo sapiens OX=9606 PE=2 SV=1
IG c295_heavy_IGHV3-30_IGHD3-9_IGHJ6 (Fragment) OS=Homo sapiens OX=9606 PE=2 SV=1
IG c295_light_IGKV1-5_IGKJ1 (Fragment) OS=Homo sapiens OX=9606 PE=2 SV=1
IG c296_heavy_IGHV4-4_IGHD3-22_IGHJ2 (Fragment) OS=Homo sapiens OX=9606 PE=2 SV=1
IG c297_heavy_IGHV3-33_IGHD3-16_IGHJ6 (Fragment) OS=Homo sapiens OX=9606 PE=2 SV=1
IG c298_heavy_IGHV3-30_IGHD4-23_IGHJ4 (Fragment) OS=Homo sapiens OX=9606 PE=2 SV=1
IG c298_light_IGKV1-27_IGKJ1 (Fragment) OS=Homo sapiens OX=9606 PE=2 SV=1
IG c298_light_IGLV1-51_IGLJ1 (Fragment) OS=Homo sapiens OX=9606 PE=2 SV=1
IG c3_heavy_IGHV2-70_IGHD3-10_IGHJ3 (Fragment) OS=Homo sapiens OX=9606 PE=2 SV=1
IG c3_light_IGLV3-1_IGLJ2 (Fragment) OS=Homo sapiens OX=9606 PE=2 SV=1
IG c30_heavy_IGHV6-1_IGHD1-26_IGHJ3 (Fragment) OS=Homo sapiens OX=9606 PE=2 SV=1
IG c30_light_IGKV3-20_IGKJ2 (Fragment) OS=Homo sapiens OX=9606 PE=2 SV=1
IG c300_light_IGLV1-47_IGLJ3 (Fragment) OS=Homo sapiens OX=9606 PE=2 SV=1
IG c301_heavy_IGHV3-33_IGHD4-11_IGHJ4 (Fragment) OS=Homo sapiens OX=9606 PE=2 SV=1
IG c301_heavy_IGHV4-4_IGHD2-15_IGHJ6 (Fragment) OS=Homo sapiens OX=9606 PE=2 SV=1
IG c302_heavy_IGHV4-31_IGHD3-3_IGHJ3 (Fragment) OS=Homo sapiens OX=9606 PE=2 SV=1
IG c305_heavy_IGHV3-33_IGHD2-2_IGHJ6 (Fragment) OS=Homo sapiens OX=9606 PE=2 SV=1
IG c305_light_IGKV1-8_IGKJ1 (Fragment) OS=Homo sapiens OX=9606 PE=2 SV=1
IG c307_light_IGLV1-51_IGLJ1 (Fragment) OS=Homo sapiens OX=9606 PE=2 SV=1
IG c307_light_IGLV1-51_IGLJ2 (Fragment) OS=Homo sapiens OX=9606 PE=1 SV=1
IG c308_heavy_IGHV3-53_IGHD2-2_IGHJ4 (Fragment) OS=Homo sapiens OX=9606 PE=2 SV=1
IG c308_light_IGLV1-40_IGLJ2 (Fragment) OS=Homo sapiens OX=9606 PE=2 SV=1
IG c309_heavy_IGHV3-9_IGHD4-11_IGHJ3 (Fragment) OS=Homo sapiens OX=9606 PE=2 SV=1
IG c309_heavy_IGHV5-51_IGHD3-9_IGHJ4 (Fragment) OS=Homo sapiens OX=9606 PE=2 SV=1
IG c31_heavy_IGHV3-33_IGHD3-3_IGHJ3 (Fragment) OS=Homo sapiens OX=9606 PE=2 SV=1
IG c31_light_IGLV2-14_IGLJ1 (Fragment) OS=Homo sapiens OX=9606 PE=2 SV=1
IG c310_heavy_IGHV3-48_IGHD6-6_IGHJ4 (Fragment) OS=Homo sapiens OX=9606 PE=2 SV=1
IG c310_heavy_IGHV3-48_IGHD6-6_IGHJ4 (Fragment) OS=Homo sapiens OX=9606 PE=2 SV=1
IG c310_light_IGLV1-47_IGLJ2 (Fragment) OS=Homo sapiens OX=9606 PE=2 SV=1
IG c311_heavy_IGHV3-30_IGHD2-2_IGHJ6 (Fragment) OS=Homo sapiens OX=9606 PE=2 SV=1
IG c311_heavy_IGHV3-64_IGHD3-9_IGHJ2 (Fragment) OS=Homo sapiens OX=9606 PE=2 SV=1
IG c311_heavy_IGHV3-64_IGHD3-9_IGHJ2 (Fragment) OS=Homo sapiens OX=9606 PE=2 SV=1
IG c313_heavy_IGHV3-15_IGHD3-16_IGHJ4 (Fragment) OS=Homo sapiens OX=9606 PE=2 SV=1
IG c314_heavy_IGHV3-64_IGHD2-2_IGHJ4 (Fragment) OS=Homo sapiens OX=9606 PE=2 SV=1
IG c314_heavy_IGHV3-64_IGHD2-2_IGHJ4 (Fragment) OS=Homo sapiens OX=9606 PE=2 SV=1
IG c315_light_IGLV1-47_IGLJ3 (Fragment) OS=Homo sapiens OX=9606 PE=2 SV=1
IG c317_heavy_IGHV4-4_IGHD3-9_IGHJ6 (Fragment) OS=Homo sapiens OX=9606 PE=2 SV=1
IG c317_light_IGLV1-40_IGLJ3 (Fragment) OS=Homo sapiens OX=9606 PE=2 SV=1
IG c318_heavy_IGHV3-53_IGHD4-23_IGHJ4 (Fragment) OS=Homo sapiens OX=9606 PE=2 SV=1
IG c318_light_IGKV1-9_IGKJ4 (Fragment) OS=Homo sapiens OX=9606 PE=2 SV=1
IG c319_heavy_IGHV3-30_IGHD3-22_IGHJ3 (Fragment) OS=Homo sapiens OX=9606 PE=2 SV=1
IG c320_heavy_IGHV4-61_IGHD2-2_IGHJ4 (Fragment) OS=Homo sapiens OX=9606 PE=2 SV=1
IG c320_heavy_IGHV5-51_IGHD3-3_IGHJ4 (Fragment) OS=Homo sapiens OX=9606 PE=2 SV=1
IG c320_light_IGLV1-40_IGLJ2 (Fragment) OS=Homo sapiens OX=9606 PE=2 SV=1
IG c322_light_IGKV3-20_IGKJ1 (Fragment) OS=Homo sapiens OX=9606 PE=2 SV=1
IG c322_light_IGKV3-20_IGKJ5 (Fragment) OS=Homo sapiens OX=9606 PE=2 SV=1
IG c323_heavy_IGHV3-30_IGHD1-26_IGHJ5 (Fragment) OS=Homo sapiens OX=9606 PE=2 SV=1
IG c324_light_IGLV1-51_IGLJ2 (Fragment) OS=Homo sapiens OX=9606 PE=2 SV=1
IG c325_heavy_IGHV3-9_IGHD5-5_IGHJ4 (Fragment) OS=Homo sapiens OX=9606 PE=2 SV=1
IG c325_heavy_IGHV5-51_IGHD5-24_IGHJ4 (Fragment) OS=Homo sapiens OX=9606 PE=2 SV=1
IG c325_light_IGLV1-44_IGLJ2 (Fragment) OS=Homo sapiens OX=9606 PE=2 SV=1
IG c328_heavy_IGHV6-1_IGHD6-13_IGHJ4 (Fragment) OS=Homo sapiens OX=9606 PE=2 SV=1
IG c328_light_IGLV1-47_IGLJ2 (Fragment) OS=Homo sapiens OX=9606 PE=2 SV=1
IG c329_light_IGKV1-27_IGKJ4 (Fragment) OS=Homo sapiens OX=9606 PE=2 SV=1
IG c329_light_IGKV1-9_IGKJ5 (Fragment) OS=Homo sapiens OX=9606 PE=2 SV=1
IG c33_heavy_IGHV3-53_IGHD1-7_IGHJ4 (Fragment) OS=Homo sapiens OX=9606 PE=2 SV=1
IG c330_heavy_IGHV3-33_IGHD6-6_IGHJ1 (Fragment) OS=Homo sapiens OX=9606 PE=2 SV=1
IG c333_heavy_IGHV3-33_IGHD1-26_IGHJ3 (Fragment) OS=Homo sapiens OX=9606 PE=2 SV=1
IG c333_light_IGKV1D-17_IGKJ4 (Fragment) OS=Homo sapiens OX=9606 PE=2 SV=1
IG c334_heavy_IGHV3-30_IGHD1-7_IGHJ6 (Fragment) OS=Homo sapiens OX=9606 PE=2 SV=1
IG c335_heavy_IGHV6-1_IGHD2-8_IGHJ4 (Fragment) OS=Homo sapiens OX=9606 PE=2 SV=1
IG c335_light_IGLV1-40_IGLJ3 (Fragment) OS=Homo sapiens OX=9606 PE=1 SV=1
IG c336_heavy_IGHV3-72_IGHD7-27_IGHJ3 (Fragment) OS=Homo sapiens OX=9606 PE=2 SV=1
IG c336_light_IGKV1D-39_IGKJ2 (Fragment) OS=Homo sapiens OX=9606 PE=2 SV=1
IG c337_heavy_IGHV3-30_IGHD3-3_IGHJ4 (Fragment) OS=Homo sapiens OX=9606 PE=2 SV=1
IG c337_light_IGKV1-5_IGKJ1 (Fragment) OS=Homo sapiens OX=9606 PE=2 SV=1
IG c337_light_IGKV1-5_IGKJ3 (Fragment) OS=Homo sapiens OX=9606 PE=2 SV=1
IG c339_heavy_IGHV3-33_IGHD3-22_IGHJ1 (Fragment) OS=Homo sapiens OX=9606 PE=2 SV=1
IG c339_light_IGLV4-69_IGLJ3 (Fragment) OS=Homo sapiens OX=9606 PE=2 SV=1
IG c34_light_IGKV3-20_IGKJ1 (Fragment) OS=Homo sapiens OX=9606 PE=2 SV=1
IG c340_light_IGKV1-12_IGKJ4 (Fragment) OS=Homo sapiens OX=9606 PE=2 SV=1
IG c342_heavy_IGHV3-30_IGHD3-22_IGHJ2 (Fragment) OS=Homo sapiens OX=9606 PE=2 SV=1
IG c342_light_IGKV1-27_IGKJ5 (Fragment) OS=Homo sapiens OX=9606 PE=2 SV=1
IG c343_heavy_IGHV3-33_IGHD4-17_IGHJ4 (Fragment) OS=Homo sapiens OX=9606 PE=2 SV=1
IG c344_heavy_IGHV3-15_IGHD3-16_IGHJ5 (Fragment) OS=Homo sapiens OX=9606 PE=2 SV=1
IG c344_light_IGLV1-40_IGLJ2 (Fragment) OS=Homo sapiens OX=9606 PE=2 SV=1
IG c345_heavy_IGHV4-61_IGHD1-26_IGHJ6 (Fragment) OS=Homo sapiens OX=9606 PE=2 SV=1
IG c345_light_IGLV1-51_IGLJ1 (Fragment) OS=Homo sapiens OX=9606 PE=2 SV=1
IG c345_light_IGLV1-51_IGLJ2 (Fragment) OS=Homo sapiens OX=9606 PE=2 SV=1
IG c346_heavy_IGHV3-30_IGHD2-21_IGHJ4 (Fragment) OS=Homo sapiens OX=9606 PE=2 SV=1
IG c347_light_IGKV1-12_IGKJ4 (Fragment) OS=Homo sapiens OX=9606 PE=2 SV=1
IG c348_heavy_IGHV3-49_IGHD3-9_IGHJ6 (Fragment) OS=Homo sapiens OX=9606 PE=2 SV=1
IG c348_heavy_IGHV3-74_IGHD3-10_IGHJ6 (Fragment) OS=Homo sapiens OX=9606 PE=2 SV=1
IG c348_heavy_IGHV3-74_IGHD3-10_IGHJ6 (Fragment) OS=Homo sapiens OX=9606 PE=2 SV=1
IG c348_heavy_IGHV3-74_IGHD3-10_IGHJ6 (Fragment) OS=Homo sapiens OX=9606 PE=2 SV=1
IG c349_heavy_IGHV5-51_IGHD3-10_IGHJ6 (Fragment) OS=Homo sapiens OX=9606 PE=2 SV=1
IG c349_light_IGKV1-6_IGKJ2 (Fragment) OS=Homo sapiens OX=9606 PE=2 SV=1
IG c349_light_IGKV3-20_IGKJ4 (Fragment) OS=Homo sapiens OX=9606 PE=2 SV=1
IG c352_heavy_IGHV3-64_IGHD6-19_IGHJ4 (Fragment) OS=Homo sapiens OX=9606 PE=2 SV=1
IG c352_heavy_IGHV3-64_IGHD6-19_IGHJ4 (Fragment) OS=Homo sapiens OX=9606 PE=2 SV=1
IG c354_heavy_IGHV3-7_IGHD3-3_IGHJ4 (Fragment) OS=Homo sapiens OX=9606 PE=2 SV=1
IG c354_heavy_IGHV5-51_IGHD6-19_IGHJ5 (Fragment) OS=Homo sapiens OX=9606 PE=2 SV=1
IG c355_heavy_IGHV3-30_IGHD6-19_IGHJ4 (Fragment) OS=Homo sapiens OX=9606 PE=2 SV=1
IG c359_heavy_IGHV3-30_IGHD3-22_IGHJ4 (Fragment) OS=Homo sapiens OX=9606 PE=2 SV=1
IG c359_light_IGKV1-5_IGKJ4 (Fragment) OS=Homo sapiens OX=9606 PE=2 SV=1
IG c36_heavy_IGHV3-7_IGHD5-18_IGHJ6 (Fragment) OS=Homo sapiens OX=9606 PE=2 SV=1
IG c36_heavy_IGHV3-7_IGHD5-18_IGHJ6 (Fragment) OS=Homo sapiens OX=9606 PE=2 SV=1
IG c360_light_IGLV1-40_IGLJ2 (Fragment) OS=Homo sapiens OX=9606 PE=2 SV=1
IG c361_heavy_IGHV3-30_IGHD3-22_IGHJ6 (Fragment) OS=Homo sapiens OX=9606 PE=2 SV=1
IG c361_heavy_IGHV3-33_IGHD6-19_IGHJ3 (Fragment) OS=Homo sapiens OX=9606 PE=2 SV=1
IG c361_light_IGKV1-5_IGKJ2 (Fragment) OS=Homo sapiens OX=9606 PE=2 SV=1
IG c362_light_IGLV2-14_IGLJ2 (Fragment) OS=Homo sapiens OX=9606 PE=2 SV=1
IG c363_light_IGLV1-51_IGLJ2 (Fragment) OS=Homo sapiens OX=9606 PE=2 SV=1
IG c365_light_IGLV1-47_IGLJ2 (Fragment) OS=Homo sapiens OX=9606 PE=2 SV=1
IG c368_heavy_IGHV3-53_IGHD3-3_IGHJ4 (Fragment) OS=Homo sapiens OX=9606 PE=2 SV=1
IG c368_heavy_IGHV3-53_IGHD3-3_IGHJ4 (Fragment) OS=Homo sapiens OX=9606 PE=2 SV=1
IG c369_heavy_IGHV3-33_IGHD3-22_IGHJ2 (Fragment) OS=Homo sapiens OX=9606 PE=2 SV=1
IG c369_heavy_IGHV3-74_IGHD1-26_IGHJ4 (Fragment) OS=Homo sapiens OX=9606 PE=2 SV=1
IG c369_heavy_IGHV3-74_IGHD1-26_IGHJ4 (Fragment) OS=Homo sapiens OX=9606 PE=2 SV=1
IG c37_light_IGLV1-40_IGLJ1 (Fragment) OS=Homo sapiens OX=9606 PE=2 SV=1
IG c370_light_IGLV4-69_IGLJ3 (Fragment) OS=Homo sapiens OX=9606 PE=2 SV=1
IG c371_heavy_IGHV4-61_IGHD2-15_IGHJ5 (Fragment) OS=Homo sapiens OX=9606 PE=2 SV=1
IG c373_heavy_IGHV3-30_IGHD2-8_IGHJ4 (Fragment) OS=Homo sapiens OX=9606 PE=2 SV=1
IG c373_light_IGLV2-11_IGLJ3 (Fragment) OS=Homo sapiens OX=9606 PE=2 SV=1
IG c374_light_IGKV3-20_IGKJ2 (Fragment) OS=Homo sapiens OX=9606 PE=2 SV=1
IG c375_heavy_IGHV1-3_IGHD2-8_IGHJ4 (Fragment) OS=Homo sapiens OX=9606 PE=2 SV=1
IG c375_heavy_IGHV4-4_IGHD4-17_IGHJ4 (Fragment) OS=Homo sapiens OX=9606 PE=2 SV=1
IG c377_heavy_IGHV4-39_IGHD3-22_IGHJ4 (Fragment) OS=Homo sapiens OX=9606 PE=2 SV=1
IG c377_heavy_IGHV4-4_IGHD5-24_IGHJ6 (Fragment) OS=Homo sapiens OX=9606 PE=2 SV=1
IG c378_light_IGKV1-9_IGKJ4 (Fragment) OS=Homo sapiens OX=9606 PE=2 SV=1
IG c380_light_IGKV1-9_IGKJ4 (Fragment) OS=Homo sapiens OX=9606 PE=2 SV=1
IG c381_heavy_IGHV3-30_IGHD3-22_IGHJ4 (Fragment) OS=Homo sapiens OX=9606 PE=2 SV=1
IG c382_heavy_IGHV3-66_IGHD5-18_IGHJ5 (Fragment) OS=Homo sapiens OX=9606 PE=2 SV=1
IG c382_heavy_IGHV3-66_IGHD5-18_IGHJ5 (Fragment) OS=Homo sapiens OX=9606 PE=2 SV=1
IG c383_heavy_IGHV5-51_IGHD3-3_IGHJ6 (Fragment) OS=Homo sapiens OX=9606 PE=2 SV=1
IG c383_light_IGLV1-44_IGLJ1 (Fragment) OS=Homo sapiens OX=9606 PE=2 SV=1
IG c384_light_IGKV3-20_IGKJ1 (Fragment) OS=Homo sapiens OX=9606 PE=2 SV=1
IG c385_light_IGKV1-27_IGKJ1 (Fragment) OS=Homo sapiens OX=9606 PE=2 SV=1
IG c385_light_IGKV3-20_IGKJ4 (Fragment) OS=Homo sapiens OX=9606 PE=2 SV=1
IG c386_heavy_IGHV3-13_IGHD4-11_IGHJ4 (Fragment) OS=Homo sapiens OX=9606 PE=2 SV=1
IG c386_light_IGKV1-9_IGKJ3 (Fragment) OS=Homo sapiens OX=9606 PE=2 SV=1
IG c387_light_IGLV1-40_IGLJ1 (Fragment) OS=Homo sapiens OX=9606 PE=2 SV=1
IG c388_heavy_IGHV3-30_IGHD2-15_IGHJ4 (Fragment) OS=Homo sapiens OX=9606 PE=2 SV=1
IG c389_heavy_IGHV1-24_IGHD5-12_IGHJ4 (Fragment) OS=Homo sapiens OX=9606 PE=2 SV=1
IG c390_heavy_IGHV3-66_IGHD3-3_IGHJ4 (Fragment) OS=Homo sapiens OX=9606 PE=2 SV=1
IG c390_heavy_IGHV3-66_IGHD3-3_IGHJ4 (Fragment) OS=Homo sapiens OX=9606 PE=2 SV=1
IG c390_light_IGKV1-9_IGKJ4 (Fragment) OS=Homo sapiens OX=9606 PE=2 SV=1
IG c391_light_IGLV1-40_IGLJ2 (Fragment) OS=Homo sapiens OX=9606 PE=2 SV=1
IG c392_light_IGKV3-20_IGKJ4 (Fragment) OS=Homo sapiens OX=9606 PE=2 SV=1
IG c394_heavy_IGHV3-53_IGHD2-2_IGHJ6 (Fragment) OS=Homo sapiens OX=9606 PE=2 SV=1
IG c394_heavy_IGHV3-53_IGHD2-2_IGHJ6 (Fragment) OS=Homo sapiens OX=9606 PE=2 SV=1
IG c395_light_IGLV1-44_IGLJ3 (Fragment) OS=Homo sapiens OX=9606 PE=2 SV=1
IG c398_heavy_IGHV1-2_IGHD3-22_IGHJ3 (Fragment) OS=Homo sapiens OX=9606 PE=2 SV=1
IG c398_heavy_IGHV3-9_IGHD2-2_IGHJ6 (Fragment) OS=Homo sapiens OX=9606 PE=2 SV=1
IG c398_light_IGLV1-40_IGLJ2 (Fragment) OS=Homo sapiens OX=9606 PE=2 SV=1
IG c399_heavy_IGHV3-74_IGHD1-26_IGHJ3 (Fragment) OS=Homo sapiens OX=9606 PE=2 SV=1
IG c399_heavy_IGHV3-74_IGHD1-26_IGHJ3 (Fragment) OS=Homo sapiens OX=9606 PE=2 SV=1
IG c399_heavy_IGHV3-74_IGHD1-26_IGHJ3 (Fragment) OS=Homo sapiens OX=9606 PE=2 SV=1
IG c40_light_IGKV3-20_IGKJ2 (Fragment) OS=Homo sapiens OX=9606 PE=2 SV=1
IG c401_light_IGKV1-12_IGKJ5 (Fragment) OS=Homo sapiens OX=9606 PE=2 SV=1
IG c401_light_IGKV3-20_IGKJ4 (Fragment) OS=Homo sapiens OX=9606 PE=2 SV=1
IG c403_heavy_IGHV3-74_IGHD4-23_IGHJ6 (Fragment) OS=Homo sapiens OX=9606 PE=2 SV=1
IG c403_heavy_IGHV3-74_IGHD4-23_IGHJ6 (Fragment) OS=Homo sapiens OX=9606 PE=2 SV=1
IG c403_heavy_IGHV3-74_IGHD4-23_IGHJ6 (Fragment) OS=Homo sapiens OX=9606 PE=2 SV=1
IG c403_light_IGLV3-1_IGLJ2 (Fragment) OS=Homo sapiens OX=9606 PE=2 SV=1
IG c404_heavy_IGHV3-33_IGHD1-26_IGHJ5 (Fragment) OS=Homo sapiens OX=9606 PE=2 SV=1
IG c405_light_IGKV1-5_IGKJ1 (Fragment) OS=Homo sapiens OX=9606 PE=2 SV=1
IG c407_light_IGKV1-9_IGKJ4 (Fragment) OS=Homo sapiens OX=9606 PE=2 SV=1
IG c408_heavy_IGHV3-74_IGHD7-27_IGHJ4 (Fragment) OS=Homo sapiens OX=9606 PE=2 SV=1
IG c408_heavy_IGHV3-74_IGHD7-27_IGHJ4 (Fragment) OS=Homo sapiens OX=9606 PE=2 SV=1
IG c408_heavy_IGHV3-74_IGHD7-27_IGHJ4 (Fragment) OS=Homo sapiens OX=9606 PE=2 SV=1
IG c409_heavy_IGHV1-18_IGHD6-13_IGHJ6 (Fragment) OS=Homo sapiens OX=9606 PE=2 SV=1
IG c409_light_IGKV3-20_IGKJ1 (Fragment) OS=Homo sapiens OX=9606 PE=2 SV=1
IG c410_light_IGKV3-20_IGKJ3 (Fragment) OS=Homo sapiens OX=9606 PE=2 SV=1
IG c411_light_IGKV3-20_IGKJ4 (Fragment) OS=Homo sapiens OX=9606 PE=2 SV=1
IG c412_heavy_IGHV3-33_IGHD1-26_IGHJ3 (Fragment) OS=Homo sapiens OX=9606 PE=2 SV=1
IG c413_heavy_IGHV3-48_IGHD5-18_IGHJ4 (Fragment) OS=Homo sapiens OX=9606 PE=2 SV=1
IG c413_heavy_IGHV3-48_IGHD5-18_IGHJ4 (Fragment) OS=Homo sapiens OX=9606 PE=2 SV=1
IG c413_heavy_IGHV6-1_IGHD5-18_IGHJ2 (Fragment) OS=Homo sapiens OX=9606 PE=2 SV=1
IG c413_light_IGLV1-40_IGLJ2 (Fragment) OS=Homo sapiens OX=9606 PE=2 SV=1
IG c414_heavy_IGHV3-30_IGHD2-21_IGHJ4 (Fragment) OS=Homo sapiens OX=9606 PE=2 SV=1
IG c414_heavy_IGHV5-51_IGHD5-24_IGHJ4 (Fragment) OS=Homo sapiens OX=9606 PE=2 SV=1
IG c416_light_IGKV1-8_IGKJ2 (Fragment) OS=Homo sapiens OX=9606 PE=2 SV=1
IG c417_heavy_IGHV3-30_IGHD7-27_IGHJ4 (Fragment) OS=Homo sapiens OX=9606 PE=2 SV=1
IG c418_heavy_IGHV3-48_IGHD1-1_IGHJ4 (Fragment) OS=Homo sapiens OX=9606 PE=2 SV=1
IG c418_heavy_IGHV3-48_IGHD1-1_IGHJ4 (Fragment) OS=Homo sapiens OX=9606 PE=2 SV=1
IG c418_heavy_IGHV3-74_IGHD4-23_IGHJ4 (Fragment) OS=Homo sapiens OX=9606 PE=2 SV=1
IG c418_heavy_IGHV3-74_IGHD4-23_IGHJ4 (Fragment) OS=Homo sapiens OX=9606 PE=2 SV=1
IG c418_heavy_IGHV3-74_IGHD4-23_IGHJ4 (Fragment) OS=Homo sapiens OX=9606 PE=2 SV=1
IG c419_heavy_IGHV3-33_IGHD3-16_IGHJ3 (Fragment) OS=Homo sapiens OX=9606 PE=2 SV=1
IG c422_heavy_IGHV3-30_IGHD6-13_IGHJ4 (Fragment) OS=Homo sapiens OX=9606 PE=2 SV=1
IG c422_light_IGKV1-5_IGKJ2 (Fragment) OS=Homo sapiens OX=9606 PE=2 SV=1
IG c423_heavy_IGHV5-51_IGHD3-22_IGHJ4 (Fragment) OS=Homo sapiens OX=9606 PE=2 SV=1
IG c424_heavy_IGHV3-48_IGHD3-10_IGHJ4 (Fragment) OS=Homo sapiens OX=9606 PE=2 SV=1
IG c424_heavy_IGHV3-48_IGHD3-10_IGHJ4 (Fragment) OS=Homo sapiens OX=9606 PE=2 SV=1
IG c424_light_IGKV3-11_IGKJ4 (Fragment) OS=Homo sapiens OX=9606 PE=2 SV=1
IG c425_heavy_IGHV3-15_IGHD3-22_IGHJ4 (Fragment) OS=Homo sapiens OX=9606 PE=2 SV=1
IG c425_heavy_IGHV3-30_IGHD3-3_IGHJ3 (Fragment) OS=Homo sapiens OX=9606 PE=2 SV=1
IG c425_light_IGKV1-9_IGKJ2 (Fragment) OS=Homo sapiens OX=9606 PE=2 SV=1
IG c426_light_IGKV1-27_IGKJ4 (Fragment) OS=Homo sapiens OX=9606 PE=2 SV=1
IG c427_light_IGKV1D-13_IGKJ4 (Fragment) OS=Homo sapiens OX=9606 PE=2 SV=1
IG c429_light_IGKV3-20_IGKJ1 (Fragment) OS=Homo sapiens OX=9606 PE=2 SV=1
IG c43_heavy_IGHV1-46_IGHD3-22_IGHJ6 (Fragment) OS=Homo sapiens OX=9606 PE=2 SV=1
IG c430_heavy_IGHV3-30_IGHD3-16_IGHJ6 (Fragment) OS=Homo sapiens OX=9606 PE=2 SV=1
IG c430_light_IGLV1-51_IGLJ2 (Fragment) OS=Homo sapiens OX=9606 PE=2 SV=1
IG c431_heavy_IGHV3-23_IGHD4-17_IGHJ5 (Fragment) OS=Homo sapiens OX=9606 PE=2 SV=1
IG c433_heavy_IGHV3-30_IGHD4-11_IGHJ4 (Fragment) OS=Homo sapiens OX=9606 PE=2 SV=1
IG c434_light_IGLV1-40_IGLJ3 (Fragment) OS=Homo sapiens OX=9606 PE=2 SV=1
IG c434_light_IGLV1-44_IGLJ2 (Fragment) OS=Homo sapiens OX=9606 PE=2 SV=1
IG c435_light_IGKV1-12_IGKJ5 (Fragment) OS=Homo sapiens OX=9606 PE=2 SV=1
IG c436_light_IGKV1-12_IGKJ5 (Fragment) OS=Homo sapiens OX=9606 PE=2 SV=1
IG c437_heavy_IGHV3-30_IGHD5-12_IGHJ3 (Fragment) OS=Homo sapiens OX=9606 PE=2 SV=1
IG c437_light_IGLV1-40_IGLJ1 (Fragment) OS=Homo sapiens OX=9606 PE=2 SV=1
IG c438_heavy_IGHV3-30_IGHD4-23_IGHJ6 (Fragment) OS=Homo sapiens OX=9606 PE=2 SV=1
IG c438_light_IGLV7-46_IGLJ1 (Fragment) OS=Homo sapiens OX=9606 PE=2 SV=1
IG c439_heavy_IGHV4-4_IGHD1-7_IGHJ4 (Fragment) OS=Homo sapiens OX=9606 PE=2 SV=1
IG c439_light_IGKV3-20_IGKJ4 (Fragment) OS=Homo sapiens OX=9606 PE=2 SV=1
IG c44_light_IGLV1-40_IGLJ2 (Fragment) OS=Homo sapiens OX=9606 PE=2 SV=1
IG c440_heavy_IGHV3-49_IGHD3-22_IGHJ4 (Fragment) OS=Homo sapiens OX=9606 PE=2 SV=1
IG c442_light_IGLV1-44_IGLJ2 (Fragment) OS=Homo sapiens OX=9606 PE=2 SV=1
IG c443_heavy_IGHV3-48_IGHD3-3_IGHJ4 (Fragment) OS=Homo sapiens OX=9606 PE=2 SV=1
IG c443_heavy_IGHV3-48_IGHD3-3_IGHJ4 (Fragment) OS=Homo sapiens OX=9606 PE=2 SV=1
IG c443_light_IGLV4-69_IGLJ3 (Fragment) OS=Homo sapiens OX=9606 PE=2 SV=1
IG c444_heavy_IGHV3-48_IGHD6-6_IGHJ4 (Fragment) OS=Homo sapiens OX=9606 PE=2 SV=1
IG c444_heavy_IGHV3-48_IGHD6-6_IGHJ4 (Fragment) OS=Homo sapiens OX=9606 PE=2 SV=1
IG c445_light_IGKV3-20_IGKJ4 (Fragment) OS=Homo sapiens OX=9606 PE=2 SV=1
IG c45_light_IGKV3-20_IGKJ2 (Fragment) OS=Homo sapiens OX=9606 PE=2 SV=1
IG c45_light_IGLV1-47_IGLJ3 (Fragment) OS=Homo sapiens OX=9606 PE=2 SV=1
IG c450_heavy_IGHV3-15_IGHD3-22_IGHJ4 (Fragment) OS=Homo sapiens OX=9606 PE=2 SV=1
IG c450_light_IGLV1-44_IGLJ3 (Fragment) OS=Homo sapiens OX=9606 PE=2 SV=1
IG c451_heavy_IGHV3-73_IGHD3-16_IGHJ6 (Fragment) OS=Homo sapiens OX=9606 PE=2 SV=1
IG c452_heavy_IGHV3-33_IGHD6-19_IGHJ4 (Fragment) OS=Homo sapiens OX=9606 PE=2 SV=1
IG c452_heavy_IGHV5-51_IGHD7-27_IGHJ6 (Fragment) OS=Homo sapiens OX=9606 PE=2 SV=1
IG c452_light_IGKV3-20_IGKJ2 (Fragment) OS=Homo sapiens OX=9606 PE=2 SV=1
IG c454_light_IGKV3-20_IGKJ4 (Fragment) OS=Homo sapiens OX=9606 PE=2 SV=1
IG c455_heavy_IGHV3-33_IGHD3-10_IGHJ4 (Fragment) OS=Homo sapiens OX=9606 PE=2 SV=1
IG c456_heavy_IGHV3-30_IGHD3-22_IGHJ3 (Fragment) OS=Homo sapiens OX=9606 PE=2 SV=1
IG c457_light_IGKV3-20_IGKJ2 (Fragment) OS=Homo sapiens OX=9606 PE=2 SV=1
IG c457_light_IGKV3-20_IGKJ3 (Fragment) OS=Homo sapiens OX=9606 PE=2 SV=1
IG c459_heavy_IGHV3-64_IGHD5-5_IGHJ6 (Fragment) OS=Homo sapiens OX=9606 PE=2 SV=1
IG c459_heavy_IGHV3-64_IGHD5-5_IGHJ6 (Fragment) OS=Homo sapiens OX=9606 PE=2 SV=1
IG c46_light_IGLV1-40_IGLJ2 (Fragment) OS=Homo sapiens OX=9606 PE=2 SV=1
IG c460_heavy_IGHV5-51_IGHD3-10_IGHJ6 (Fragment) OS=Homo sapiens OX=9606 PE=2 SV=1
IG c461_light_IGLV3-21_IGLJ1 (Fragment) OS=Homo sapiens OX=9606 PE=2 SV=1
IG c461_light_IGLV7-46_IGLJ3 (Fragment) OS=Homo sapiens OX=9606 PE=2 SV=1
IG c462_light_IGKV1D-39_IGKJ2 (Fragment) OS=Homo sapiens OX=9606 PE=2 SV=1
IG c463_heavy_IGHV3-49_IGHD3-10_IGHJ4 (Fragment) OS=Homo sapiens OX=9606 PE=2 SV=1
IG c463_light_IGKV1-12_IGKJ4 (Fragment) OS=Homo sapiens OX=9606 PE=2 SV=1
IG c463_light_IGKV3-11_IGKJ4 (Fragment) OS=Homo sapiens OX=9606 PE=2 SV=1
IG c464_heavy_IGHV3-30_IGHD3-3_IGHJ4 (Fragment) OS=Homo sapiens OX=9606 PE=2 SV=1
IG c465_heavy_IGHV3-49_IGHD3-22_IGHJ5 (Fragment) OS=Homo sapiens OX=9606 PE=2 SV=1
IG c465_light_IGKV3-20_IGKJ1 (Fragment) OS=Homo sapiens OX=9606 PE=2 SV=1
IG c466_light_IGKV3-20_IGKJ1 (Fragment) OS=Homo sapiens OX=9606 PE=2 SV=1
IG c467_heavy_IGHV3-33_IGHD3-16_IGHJ6 (Fragment) OS=Homo sapiens OX=9606 PE=2 SV=1
IG c467_light_IGKV3-20_IGKJ4 (Fragment) OS=Homo sapiens OX=9606 PE=2 SV=1
IG c467_light_IGLV1-47_IGLJ2 (Fragment) OS=Homo sapiens OX=9606 PE=2 SV=1
IG c468_heavy_IGHV4-61_IGHD6-13_IGHJ6 (Fragment) OS=Homo sapiens OX=9606 PE=2 SV=1
IG c468_light_IGKV1-5_IGKJ1 (Fragment) OS=Homo sapiens OX=9606 PE=2 SV=1
IG c468_light_IGKV3-20_IGKJ2 (Fragment) OS=Homo sapiens OX=9606 PE=2 SV=1
IG c47_light_IGLV1-40_IGLJ1 (Fragment) OS=Homo sapiens OX=9606 PE=2 SV=1
IG c470_light_IGKV1-5_IGKJ1 (Fragment) OS=Homo sapiens OX=9606 PE=2 SV=1
IG c471_heavy_IGHV3-53_IGHD3-16_IGHJ4 (Fragment) OS=Homo sapiens OX=9606 PE=2 SV=1
IG c471_heavy_IGHV3-53_IGHD3-16_IGHJ4 (Fragment) OS=Homo sapiens OX=9606 PE=2 SV=1
IG c472_light_IGKV1-5_IGKJ2 (Fragment) OS=Homo sapiens OX=9606 PE=2 SV=1
IG c475_light_IGLV1-40_IGLJ3 (Fragment) OS=Homo sapiens OX=9606 PE=2 SV=1
IG c476_light_IGKV3-20_IGKJ5 (Fragment) OS=Homo sapiens OX=9606 PE=2 SV=1
IG c477_light_IGLV1-40_IGLJ3 (Fragment) OS=Homo sapiens OX=9606 PE=2 SV=1
IG c478_light_IGKV1D-13_IGKJ5 (Fragment) OS=Homo sapiens OX=9606 PE=2 SV=1
IG c480_heavy_IGHV3-33_IGHD1-26_IGHJ3 (Fragment) OS=Homo sapiens OX=9606 PE=2 SV=1
IG c481_light_IGKV1D-8_IGKJ1 (Fragment) OS=Homo sapiens OX=9606 PE=2 SV=1
IG c482_heavy_IGHV3-30_IGHD3-9_IGHJ6 (Fragment) OS=Homo sapiens OX=9606 PE=2 SV=1
IG c482_light_IGLV2-11_IGLJ3 (Fragment) OS=Homo sapiens OX=9606 PE=2 SV=1
IG c483_light_IGKV1-8_IGKJ5 (Fragment) OS=Homo sapiens OX=9606 PE=2 SV=1
IG c483_light_IGLV1-40_IGLJ3 (Fragment) OS=Homo sapiens OX=9606 PE=2 SV=1
IG c484_light_IGLV1-44_IGLJ3 (Fragment) OS=Homo sapiens OX=9606 PE=2 SV=1
IG c485_light_IGKV1-9_IGKJ4 (Fragment) OS=Homo sapiens OX=9606 PE=2 SV=1
IG c486_light_IGKV3-20_IGKJ2 (Fragment) OS=Homo sapiens OX=9606 PE=2 SV=1
IG c488_light_IGKV1-5_IGKJ1 (Fragment) OS=Homo sapiens OX=9606 PE=2 SV=1
IG c489_heavy_IGHV1-69_IGHD3-16_IGHJ4 (Fragment) OS=Homo sapiens OX=9606 PE=2 SV=1
IG c489_light_IGLV1-47_IGLJ2 (Fragment) OS=Homo sapiens OX=9606 PE=2 SV=1
IG c49_light_IGKV1D-13_IGKJ5 (Fragment) OS=Homo sapiens OX=9606 PE=2 SV=1
IG c490_heavy_IGHV3-9_IGHD7-27_IGHJ4 (Fragment) OS=Homo sapiens OX=9606 PE=2 SV=1
IG c490_light_IGKV3-20_IGKJ1 (Fragment) OS=Homo sapiens OX=9606 PE=2 SV=1
IG c490_light_IGLV1-44_IGLJ3 (Fragment) OS=Homo sapiens OX=9606 PE=2 SV=1
IG c492_heavy_IGHV3-9_IGHD6-19_IGHJ3 (Fragment) OS=Homo sapiens OX=9606 PE=2 SV=1
IG c492_heavy_IGHV4-39_IGHD3-3_IGHJ4 (Fragment) OS=Homo sapiens OX=9606 PE=2 SV=1
IG c492_light_IGLV1-44_IGLJ2 (Fragment) OS=Homo sapiens OX=9606 PE=2 SV=1
IG c493_heavy_IGHV3-33_IGHD3-3_IGHJ4 (Fragment) OS=Homo sapiens OX=9606 PE=2 SV=1
IG c494_light_IGKV1-5_IGKJ2 (Fragment) OS=Homo sapiens OX=9606 PE=2 SV=1
IG c494_light_IGLV1-44_IGLJ1 (Fragment) OS=Homo sapiens OX=9606 PE=2 SV=1
IG c496_light_IGKV1-5_IGKJ1 (Fragment) OS=Homo sapiens OX=9606 PE=2 SV=1
IG c497_heavy_IGHV6-1_IGHD3-22_IGHJ2 (Fragment) OS=Homo sapiens OX=9606 PE=2 SV=1
IG c497_light_IGLV1-51_IGLJ2 (Fragment) OS=Homo sapiens OX=9606 PE=2 SV=1
IG c498_heavy_IGHV3-15_IGHD3-10_IGHJ3 (Fragment) OS=Homo sapiens OX=9606 PE=2 SV=1
IG c498_light_IGLV1-44_IGLJ2 (Fragment) OS=Homo sapiens OX=9606 PE=2 SV=1
IG c499_light_IGKV1-27_IGKJ3 (Fragment) OS=Homo sapiens OX=9606 PE=2 SV=1
IG c5_light_IGKV1-9_IGKJ4 (Fragment) OS=Homo sapiens OX=9606 PE=2 SV=1
IG c50_light_IGLV8-61_IGLJ2 (Fragment) OS=Homo sapiens OX=9606 PE=2 SV=1
IG c500_light_IGKV1-5_IGKJ2 (Fragment) OS=Homo sapiens OX=9606 PE=2 SV=1
IG c502_heavy_IGHV3-33_IGHD7-27_IGHJ4 (Fragment) OS=Homo sapiens OX=9606 PE=2 SV=1
IG c503_light_IGKV3-20_IGKJ3 (Fragment) OS=Homo sapiens OX=9606 PE=2 SV=1
IG c504_heavy_IGHV3-9_IGHD6-13_IGHJ1 (Fragment) OS=Homo sapiens OX=9606 PE=2 SV=1
IG c504_light_IGLV2-11_IGLJ2 (Fragment) OS=Homo sapiens OX=9606 PE=2 SV=1
IG c505_heavy_IGHV1-69_IGHD7-27_IGHJ4 (Fragment) OS=Homo sapiens OX=9606 PE=2 SV=1
IG c508_heavy_IGHV3-30_IGHD3-22_IGHJ4 (Fragment) OS=Homo sapiens OX=9606 PE=2 SV=1
IG c508_light_IGLV1-47_IGLJ2 (Fragment) OS=Homo sapiens OX=9606 PE=2 SV=1
IG c508_light_IGLV8-61_IGLJ2 (Fragment) OS=Homo sapiens OX=9606 PE=2 SV=1
IG c51_heavy_IGHV3-33_IGHD1-26_IGHJ3 (Fragment) OS=Homo sapiens OX=9606 PE=2 SV=1
IG c510_heavy_IGHV3-30_IGHD2-21_IGHJ6 (Fragment) OS=Homo sapiens OX=9606 PE=2 SV=1
IG c510_light_IGLV1-51_IGLJ2 (Fragment) OS=Homo sapiens OX=9606 PE=2 SV=1
IG c511_heavy_IGHV3-33_IGHD6-19_IGHJ4 (Fragment) OS=Homo sapiens OX=9606 PE=2 SV=1
IG c511_heavy_IGHV3-66_IGHD6-19_IGHJ4 (Fragment) OS=Homo sapiens OX=9606 PE=2 SV=1
IG c511_heavy_IGHV3-66_IGHD6-19_IGHJ4 (Fragment) OS=Homo sapiens OX=9606 PE=2 SV=1
IG c511_light_IGLV2-14_IGLJ1 (Fragment) OS=Homo sapiens OX=9606 PE=2 SV=1
IG c511_light_IGLV7-46_IGLJ2 (Fragment) OS=Homo sapiens OX=9606 PE=2 SV=1
IG c512_light_IGLV1-47_IGLJ3 (Fragment) OS=Homo sapiens OX=9606 PE=2 SV=1
IG c513_light_IGLV1-47_IGLJ2 (Fragment) OS=Homo sapiens OX=9606 PE=2 SV=1
IG c514_light_IGKV1-27_IGKJ1 (Fragment) OS=Homo sapiens OX=9606 PE=2 SV=1
IG c515_light_IGKV1-9_IGKJ2 (Fragment) OS=Homo sapiens OX=9606 PE=2 SV=1
IG c517_light_IGLV1-40_IGLJ3 (Fragment) OS=Homo sapiens OX=9606 PE=2 SV=1
IG c518_light_IGKV1-8_IGKJ1 (Fragment) OS=Homo sapiens OX=9606 PE=2 SV=1
IG c521_heavy_IGHV3-30_IGHD3-3_IGHJ4 (Fragment) OS=Homo sapiens OX=9606 PE=2 SV=1
IG c521_light_IGLV1-40_IGLJ1 (Fragment) OS=Homo sapiens OX=9606 PE=2 SV=1
IG c522_heavy_IGHV5-51_IGHD6-13_IGHJ4 (Fragment) OS=Homo sapiens OX=9606 PE=2 SV=1
IG c522_light_IGKV1-27_IGKJ3 (Fragment) OS=Homo sapiens OX=9606 PE=2 SV=1
IG c522_light_IGKV1D-13_IGKJ2 (Fragment) OS=Homo sapiens OX=9606 PE=2 SV=1
IG c523_heavy_IGHV3-33_IGHD3-22_IGHJ4 (Fragment) OS=Homo sapiens OX=9606 PE=2 SV=1
IG c524_heavy_IGHV3-48_IGHD2-15_IGHJ6 (Fragment) OS=Homo sapiens OX=9606 PE=2 SV=1
IG c524_light_IGLV1-44_IGLJ1 (Fragment) OS=Homo sapiens OX=9606 PE=2 SV=1
IG c525_heavy_IGHV6-1_IGHD4-23_IGHJ6 (Fragment) OS=Homo sapiens OX=9606 PE=2 SV=1
IG c526_heavy_IGHV3-30_IGHD3-10_IGHJ4 (Fragment) OS=Homo sapiens OX=9606 PE=2 SV=1
IG c526_light_IGKV1-27_IGKJ4 (Fragment) OS=Homo sapiens OX=9606 PE=2 SV=1
IG c527_heavy_IGHV3-30_IGHD1-26_IGHJ3 (Fragment) OS=Homo sapiens OX=9606 PE=2 SV=1
IG c528_heavy_IGHV3-15_IGHD2-8_IGHJ4 (Fragment) OS=Homo sapiens OX=9606 PE=2 SV=1
IG c529_heavy_IGHV3-53_IGHD5-24_IGHJ4 (Fragment) OS=Homo sapiens OX=9606 PE=2 SV=1
IG c530_heavy_IGHV3-74_IGHD5-24_IGHJ6 (Fragment) OS=Homo sapiens OX=9606 PE=2 SV=1
IG c530_heavy_IGHV3-74_IGHD5-24_IGHJ6 (Fragment) OS=Homo sapiens OX=9606 PE=2 SV=1
IG c531_light_IGKV3-20_IGKJ1 (Fragment) OS=Homo sapiens OX=9606 PE=2 SV=1
IG c531_light_IGLV1-40_IGLJ3 (Fragment) OS=Homo sapiens OX=9606 PE=2 SV=1
IG c532_heavy_IGHV3-15_IGHD7-27_IGHJ4 (Fragment) OS=Homo sapiens OX=9606 PE=2 SV=1
IG c533_heavy_IGHV3-33_IGHD7-27_IGHJ3 (Fragment) OS=Homo sapiens OX=9606 PE=2 SV=1
IG c534_heavy_IGHV1-2_IGHD3-9_IGHJ6 (Fragment) OS=Homo sapiens OX=9606 PE=2 SV=1
IG c534_heavy_IGHV3-53_IGHD3-3_IGHJ4 (Fragment) OS=Homo sapiens OX=9606 PE=2 SV=1
IG c536_heavy_IGHV3-74_IGHD3-3_IGHJ6 (Fragment) OS=Homo sapiens OX=9606 PE=2 SV=1
IG c536_heavy_IGHV3-74_IGHD3-3_IGHJ6 (Fragment) OS=Homo sapiens OX=9606 PE=2 SV=1
IG c536_heavy_IGHV3-74_IGHD3-3_IGHJ6 (Fragment) OS=Homo sapiens OX=9606 PE=2 SV=1
IG c536_heavy_IGHV5-51_IGHD3-3_IGHJ4 (Fragment) OS=Homo sapiens OX=9606 PE=2 SV=1
IG c537_heavy_IGHV3-74_IGHD1-26_IGHJ6 (Fragment) OS=Homo sapiens OX=9606 PE=2 SV=1
IG c537_heavy_IGHV4-61_IGHD3-3_IGHJ4 (Fragment) OS=Homo sapiens OX=9606 PE=2 SV=1
IG c537_light_IGLV1-44_IGLJ2 (Fragment) OS=Homo sapiens OX=9606 PE=2 SV=1
IG c537_light_IGLV1-44_IGLJ3 (Fragment) OS=Homo sapiens OX=9606 PE=2 SV=1
IG c539_heavy_IGHV3-74_IGHD3-22_IGHJ4 (Fragment) OS=Homo sapiens OX=9606 PE=2 SV=1
IG c539_heavy_IGHV3-74_IGHD3-22_IGHJ4 (Fragment) OS=Homo sapiens OX=9606 PE=2 SV=1
IG c54_light_IGLV2-14_IGLJ3 (Fragment) OS=Homo sapiens OX=9606 PE=2 SV=1
IG c540_heavy_IGHV3-33_IGHD5-24_IGHJ2 (Fragment) OS=Homo sapiens OX=9606 PE=2 SV=1
IG c542_heavy_IGHV3-53_IGHD3-10_IGHJ6 (Fragment) OS=Homo sapiens OX=9606 PE=1 SV=1
IG c544_light_IGKV1-9_IGKJ1 (Fragment) OS=Homo sapiens OX=9606 PE=2 SV=1
IG c544_light_IGLV2-14_IGLJ3 (Fragment) OS=Homo sapiens OX=9606 PE=2 SV=1
IG c545_heavy_IGHV3-48_IGHD2-8_IGHJ3 (Fragment) OS=Homo sapiens OX=9606 PE=2 SV=1
IG c545_heavy_IGHV3-48_IGHD2-8_IGHJ3 (Fragment) OS=Homo sapiens OX=9606 PE=2 SV=1
IG c545_light_IGKV1-9_IGKJ5 (Fragment) OS=Homo sapiens OX=9606 PE=2 SV=1
IG c546_heavy_IGHV1-2_IGHD3-16_IGHJ3 (Fragment) OS=Homo sapiens OX=9606 PE=2 SV=1
IG c546_heavy_IGHV4-4_IGHD1-26_IGHJ3 (Fragment) OS=Homo sapiens OX=9606 PE=2 SV=1
IG c548_heavy_IGHV3-53_IGHD5-12_IGHJ4 (Fragment) OS=Homo sapiens OX=9606 PE=2 SV=1
IG c549_light_IGKV1-27_IGKJ4 (Fragment) OS=Homo sapiens OX=9606 PE=2 SV=1
IG c55_heavy_IGHV3-48_IGHD3-10_IGHJ3 (Fragment) OS=Homo sapiens OX=9606 PE=2 SV=1
IG c55_light_IGKV1-5_IGKJ1 (Fragment) OS=Homo sapiens OX=9606 PE=2 SV=1
IG c55_light_IGKV1-9_IGKJ4 (Fragment) OS=Homo sapiens OX=9606 PE=2 SV=1
IG c550_heavy_IGHV3-33_IGHD2-2_IGHJ6 (Fragment) OS=Homo sapiens OX=9606 PE=2 SV=1
IG c550_heavy_IGHV3-73_IGHD3-3_IGHJ4 (Fragment) OS=Homo sapiens OX=9606 PE=2 SV=1
IG c551_light_IGLV7-43_IGLJ3 (Fragment) OS=Homo sapiens OX=9606 PE=2 SV=1
IG c553_light_IGKV3-20_IGKJ2 (Fragment) OS=Homo sapiens OX=9606 PE=2 SV=1
IG c553_light_IGLV2-14_IGLJ2 (Fragment) OS=Homo sapiens OX=9606 PE=2 SV=1
IG c554_heavy_IGHV1-2_IGHD6-19_IGHJ4 (Fragment) OS=Homo sapiens OX=9606 PE=2 SV=1
IG c554_light_IGLV1-40_IGLJ2 (Fragment) OS=Homo sapiens OX=9606 PE=2 SV=1
IG c554_light_IGLV1-51_IGLJ3 (Fragment) OS=Homo sapiens OX=9606 PE=2 SV=1
IG c555_heavy_IGHV5-51_IGHD5-24_IGHJ5 (Fragment) OS=Homo sapiens OX=9606 PE=2 SV=1
IG c555_light_IGLV1-44_IGLJ2 (Fragment) OS=Homo sapiens OX=9606 PE=2 SV=1
IG c556_light_IGKV3-20_IGKJ2 (Fragment) OS=Homo sapiens OX=9606 PE=2 SV=1
IG c557_heavy_IGHV3-53_IGHD2-15_IGHJ4 (Fragment) OS=Homo sapiens OX=9606 PE=2 SV=1
IG c557_heavy_IGHV3-53_IGHD2-15_IGHJ4 (Fragment) OS=Homo sapiens OX=9606 PE=2 SV=1
IG c558_heavy_IGHV3-7_IGHD3-22_IGHJ6 (Fragment) OS=Homo sapiens OX=9606 PE=2 SV=1
IG c558_heavy_IGHV3-7_IGHD3-22_IGHJ6 (Fragment) OS=Homo sapiens OX=9606 PE=2 SV=1
IG c559_heavy_IGHV4-61_IGHD3-3_IGHJ3 (Fragment) OS=Homo sapiens OX=9606 PE=2 SV=1
IG c56_heavy_IGHV3-49_IGHD1-7_IGHJ4 (Fragment) OS=Homo sapiens OX=9606 PE=2 SV=1
IG c560_heavy_IGHV3-30_IGHD3-16_IGHJ4 (Fragment) OS=Homo sapiens OX=9606 PE=2 SV=1
IG c562_light_IGLV1-40_IGLJ1 (Fragment) OS=Homo sapiens OX=9606 PE=2 SV=1
IG c563_heavy_IGHV3-33_IGHD3-10_IGHJ4 (Fragment) OS=Homo sapiens OX=9606 PE=2 SV=1
IG c563_heavy_IGHV3-7_IGHD3-10_IGHJ6 (Fragment) OS=Homo sapiens OX=9606 PE=2 SV=1
IG c563_heavy_IGHV3-7_IGHD3-10_IGHJ6 (Fragment) OS=Homo sapiens OX=9606 PE=2 SV=1
IG c564_heavy_IGHV3-15_IGHD1-1_IGHJ5 (Fragment) OS=Homo sapiens OX=9606 PE=2 SV=1
IG c565_heavy_IGHV3-33_IGHD2-2_IGHJ6 (Fragment) OS=Homo sapiens OX=9606 PE=2 SV=1
IG c567_heavy_IGHV3-30_IGHD5-18_IGHJ4 (Fragment) OS=Homo sapiens OX=9606 PE=2 SV=1
IG c567_heavy_IGHV3-33_IGHD3-16_IGHJ4 (Fragment) OS=Homo sapiens OX=9606 PE=2 SV=1
IG c568_light_IGKV3-20_IGKJ2 (Fragment) OS=Homo sapiens OX=9606 PE=2 SV=1
IG c569_light_IGLV1-40_IGLJ1 (Fragment) OS=Homo sapiens OX=9606 PE=2 SV=1
IG c569_light_IGLV1-40_IGLJ2 (Fragment) OS=Homo sapiens OX=9606 PE=2 SV=1
IG c57_heavy_IGHV4-61_IGHD3-10_IGHJ3 (Fragment) OS=Homo sapiens OX=9606 PE=2 SV=1
IG c570_heavy_IGHV3-64_IGHD5-18_IGHJ4 (Fragment) OS=Homo sapiens OX=9606 PE=2 SV=1
IG c570_heavy_IGHV3-64_IGHD5-18_IGHJ4 (Fragment) OS=Homo sapiens OX=9606 PE=2 SV=1
IG c571_heavy_IGHV3-53_IGHD7-27_IGHJ4 (Fragment) OS=Homo sapiens OX=9606 PE=2 SV=1
IG c572_light_IGKV3-20_IGKJ1 (Fragment) OS=Homo sapiens OX=9606 PE=2 SV=1
IG c573_heavy_IGHV3-30_IGHD3-9_IGHJ1 (Fragment) OS=Homo sapiens OX=9606 PE=2 SV=1
IG c573_light_IGKV1-5_IGKJ3 (Fragment) OS=Homo sapiens OX=9606 PE=2 SV=1
IG c574_heavy_IGHV4-61_IGHD3-16_IGHJ6 (Fragment) OS=Homo sapiens OX=9606 PE=2 SV=1
IG c574_light_IGKV1-9_IGKJ3 (Fragment) OS=Homo sapiens OX=9606 PE=2 SV=1
IG c575_light_IGKV3-20_IGKJ3 (Fragment) OS=Homo sapiens OX=9606 PE=2 SV=1
IG c576_light_IGLV1-47_IGLJ3 (Fragment) OS=Homo sapiens OX=9606 PE=2 SV=1
IG c576_light_IGLV4-69_IGLJ2 (Fragment) OS=Homo sapiens OX=9606 PE=2 SV=1
IG c577_light_IGLV2-14_IGLJ2 (Fragment) OS=Homo sapiens OX=9606 PE=2 SV=1
IG c578_heavy_IGHV3-30_IGHD5-12_IGHJ4 (Fragment) OS=Homo sapiens OX=9606 PE=2 SV=1
IG c578_heavy_IGHV3-30_IGHD7-27_IGHJ6 (Fragment) OS=Homo sapiens OX=9606 PE=2 SV=1
IG c578_light_IGKV1D-13_IGKJ4 (Fragment) OS=Homo sapiens OX=9606 PE=2 SV=1
IG c579_heavy_IGHV3-33_IGHD2-15_IGHJ4 (Fragment) OS=Homo sapiens OX=9606 PE=2 SV=1
IG c58_light_IGKV3-20_IGKJ1 (Fragment) OS=Homo sapiens OX=9606 PE=2 SV=1
IG c580_light_IGKV1-8_IGKJ2 (Fragment) OS=Homo sapiens OX=9606 PE=2 SV=1
IG c582_heavy_IGHV3-33_IGHD3-16_IGHJ6 (Fragment) OS=Homo sapiens OX=9606 PE=2 SV=1
IG c582_light_IGKV3-20_IGKJ3 (Fragment) OS=Homo sapiens OX=9606 PE=2 SV=1
IG c583_light_IGKV3-20_IGKJ5 (Fragment) OS=Homo sapiens OX=9606 PE=2 SV=1
IG c584_heavy_IGHV3-33_IGHD3-16_IGHJ4 (Fragment) OS=Homo sapiens OX=9606 PE=2 SV=1
IG c584_light_IGLV4-69_IGLJ2 (Fragment) OS=Homo sapiens OX=9606 PE=2 SV=1
IG c585_heavy_IGHV3-30_IGHD3-22_IGHJ4 (Fragment) OS=Homo sapiens OX=9606 PE=2 SV=1
IG c585_heavy_IGHV3-48_IGHD3-9_IGHJ5 (Fragment) OS=Homo sapiens OX=9606 PE=2 SV=1
IG c585_light_IGKV1-8_IGKJ1 (Fragment) OS=Homo sapiens OX=9606 PE=2 SV=1
IG c585_light_IGLV1-44_IGLJ2 (Fragment) OS=Homo sapiens OX=9606 PE=2 SV=1
IG c587_light_IGLV1-51_IGLJ3 (Fragment) OS=Homo sapiens OX=9606 PE=2 SV=1
IG c588_heavy_IGHV4-4_IGHD6-6_IGHJ6 (Fragment) OS=Homo sapiens OX=9606 PE=2 SV=1
IG c589_heavy_IGHV3-30_IGHD5-5_IGHJ4 (Fragment) OS=Homo sapiens OX=9606 PE=2 SV=1
IG c590_light_IGLV1-40_IGLJ3 (Fragment) OS=Homo sapiens OX=9606 PE=2 SV=1
IG c591_heavy_IGHV4-39_IGHD3-22_IGHJ3 (Fragment) OS=Homo sapiens OX=9606 PE=2 SV=1
IG c595_heavy_IGHV5-51_IGHD2-2_IGHJ4 (Fragment) OS=Homo sapiens OX=9606 PE=2 SV=1
IG c596_heavy_IGHV4-61_IGHD3-10_IGHJ4 (Fragment) OS=Homo sapiens OX=9606 PE=2 SV=1
IG c597_light_IGLV1-40_IGLJ1 (Fragment) OS=Homo sapiens OX=9606 PE=2 SV=1
IG c598_light_IGKV1-9_IGKJ2 (Fragment) OS=Homo sapiens OX=9606 PE=2 SV=1
IG c6_heavy_IGHV3-48_IGHD3-3_IGHJ4 (Fragment) OS=Homo sapiens OX=9606 PE=2 SV=1
IG c6_heavy_IGHV3-48_IGHD3-3_IGHJ4 (Fragment) OS=Homo sapiens OX=9606 PE=2 SV=1
IG c6_heavy_IGHV3-64_IGHD3-10_IGHJ4 (Fragment) OS=Homo sapiens OX=9606 PE=2 SV=1
IG c6_heavy_IGHV3-64_IGHD3-10_IGHJ4 (Fragment) OS=Homo sapiens OX=9606 PE=2 SV=1
IG c6_light_IGKV1-5_IGKJ1 (Fragment) OS=Homo sapiens OX=9606 PE=2 SV=1
IG c6_light_IGLV4-69_IGLJ3 (Fragment) OS=Homo sapiens OX=9606 PE=2 SV=1
IG c60_heavy_IGHV3-48_IGHD2-2_IGHJ6 (Fragment) OS=Homo sapiens OX=9606 PE=2 SV=1
IG c60_heavy_IGHV3-48_IGHD2-2_IGHJ6 (Fragment) OS=Homo sapiens OX=9606 PE=2 SV=1
IG c601_light_IGLV3-1_IGLJ2 (Fragment) OS=Homo sapiens OX=9606 PE=2 SV=1
IG c603_heavy_IGHV3-49_IGHD2-8_IGHJ4 (Fragment) OS=Homo sapiens OX=9606 PE=2 SV=1
IG c603_heavy_IGHV5-51_IGHD2-15_IGHJ4 (Fragment) OS=Homo sapiens OX=9606 PE=2 SV=1
IG c603_light_IGKV1-5_IGKJ1 (Fragment) OS=Homo sapiens OX=9606 PE=2 SV=1
IG c604_heavy_IGHV6-1_IGHD5-24_IGHJ3 (Fragment) OS=Homo sapiens OX=9606 PE=2 SV=1
IG c605_heavy_IGHV4-4_IGHD3-22_IGHJ3 (Fragment) OS=Homo sapiens OX=9606 PE=2 SV=1
IG c606_heavy_IGHV4-4_IGHD3-22_IGHJ6 (Fragment) OS=Homo sapiens OX=9606 PE=2 SV=1
IG c607_heavy_IGHV3-11_IGHD1-7_IGHJ4 (Fragment) OS=Homo sapiens OX=9606 PE=2 SV=1
IG c607_heavy_IGHV3-11_IGHD1-7_IGHJ4 (Fragment) OS=Homo sapiens OX=9606 PE=2 SV=1
IG c608_light_IGKV3-20_IGKJ2 (Fragment) OS=Homo sapiens OX=9606 PE=2 SV=1
IG c611_light_IGKV1D-39_IGKJ4 (Fragment) OS=Homo sapiens OX=9606 PE=2 SV=1
IG c613_heavy_IGHV3-13_IGHD3-22_IGHJ3 (Fragment) OS=Homo sapiens OX=9606 PE=2 SV=1
IG c613_heavy_IGHV3-13_IGHD3-22_IGHJ3 (Fragment) OS=Homo sapiens OX=9606 PE=2 SV=1
IG c613_heavy_IGHV3-30_IGHD1-20_IGHJ3 (Fragment) OS=Homo sapiens OX=9606 PE=2 SV=1
IG c614_heavy_IGHV1-2_IGHD4-17_IGHJ5 (Fragment) OS=Homo sapiens OX=9606 PE=2 SV=1
IG c614_heavy_IGHV3-13_IGHD6-19_IGHJ4 (Fragment) OS=Homo sapiens OX=9606 PE=2 SV=1
IG c614_heavy_IGHV3-13_IGHD6-19_IGHJ4 (Fragment) OS=Homo sapiens OX=9606 PE=2 SV=1
IG c615_heavy_IGHV4-4_IGHD1-14_IGHJ6 (Fragment) OS=Homo sapiens OX=9606 PE=2 SV=1
IG c615_light_IGKV1-5_IGKJ2 (Fragment) OS=Homo sapiens OX=9606 PE=2 SV=1
IG c616_light_IGLV1-40_IGLJ2 (Fragment) OS=Homo sapiens OX=9606 PE=2 SV=1
IG c617_heavy_IGHV1-69_IGHD6-6_IGHJ1 (Fragment) OS=Homo sapiens OX=9606 PE=2 SV=1
IG c618_heavy_IGHV3-15_IGHD1-26_IGHJ4 (Fragment) OS=Homo sapiens OX=9606 PE=2 SV=1
IG c618_heavy_IGHV4-4_IGHD3-22_IGHJ4 (Fragment) OS=Homo sapiens OX=9606 PE=2 SV=1
IG c619_heavy_IGHV3-15_IGHD2-15_IGHJ4 (Fragment) OS=Homo sapiens OX=9606 PE=2 SV=1
IG c62_light_IGKV3-20_IGKJ2 (Fragment) OS=Homo sapiens OX=9606 PE=2 SV=1
IG c620_heavy_IGHV3-30_IGHD3-22_IGHJ4 (Fragment) OS=Homo sapiens OX=9606 PE=2 SV=1
IG c621_heavy_IGHV3-33_IGHD2-15_IGHJ4 (Fragment) OS=Homo sapiens OX=9606 PE=2 SV=1
IG c624_heavy_IGHV3-33_IGHD3-16_IGHJ4 (Fragment) OS=Homo sapiens OX=9606 PE=2 SV=1
IG c624_heavy_IGHV3-53_IGHD4-23_IGHJ4 (Fragment) OS=Homo sapiens OX=9606 PE=2 SV=1
IG c624_heavy_IGHV3-53_IGHD4-23_IGHJ4 (Fragment) OS=Homo sapiens OX=9606 PE=2 SV=1
IG c624_light_IGKV1-5_IGKJ1 (Fragment) OS=Homo sapiens OX=9606 PE=2 SV=1
IG c626_light_IGKV3-20_IGKJ2 (Fragment) OS=Homo sapiens OX=9606 PE=2 SV=1
IG c626_light_IGLV2-11_IGLJ1 (Fragment) OS=Homo sapiens OX=9606 PE=2 SV=1
IG c628_heavy_IGHV3-30_IGHD5-24_IGHJ4 (Fragment) OS=Homo sapiens OX=9606 PE=2 SV=1
IG c628_heavy_IGHV3-66_IGHD3-10_IGHJ4 (Fragment) OS=Homo sapiens OX=9606 PE=2 SV=1
IG c628_heavy_IGHV3-66_IGHD3-10_IGHJ4 (Fragment) OS=Homo sapiens OX=9606 PE=2 SV=1
IG c629_heavy_IGHV3-48_IGHD5-12_IGHJ5 (Fragment) OS=Homo sapiens OX=9606 PE=2 SV=1
IG c629_heavy_IGHV3-48_IGHD5-12_IGHJ5 (Fragment) OS=Homo sapiens OX=9606 PE=2 SV=1
IG c629_light_IGLV1-51_IGLJ3 (Fragment) OS=Homo sapiens OX=9606 PE=2 SV=1
IG c631_heavy_IGHV3-30_IGHD3-3_IGHJ4 (Fragment) OS=Homo sapiens OX=9606 PE=2 SV=1
IG c631_light_IGKV1-12_IGKJ1 (Fragment) OS=Homo sapiens OX=9606 PE=2 SV=1
IG c631_light_IGLV1-40_IGLJ3 (Fragment) OS=Homo sapiens OX=9606 PE=2 SV=1
IG c632_light_IGKV1-5_IGKJ4 (Fragment) OS=Homo sapiens OX=9606 PE=2 SV=1
IG c633_heavy_IGHV3-48_IGHD7-27_IGHJ6 (Fragment) OS=Homo sapiens OX=9606 PE=2 SV=1
IG c633_heavy_IGHV3-48_IGHD7-27_IGHJ6 (Fragment) OS=Homo sapiens OX=9606 PE=2 SV=1
IG c634_heavy_IGHV5-51_IGHD6-6_IGHJ3 (Fragment) OS=Homo sapiens OX=9606 PE=2 SV=1
IG c634_heavy_IGHV6-1_IGHD6-13_IGHJ4 (Fragment) OS=Homo sapiens OX=9606 PE=2 SV=1
IG c634_light_IGKV1D-13_IGKJ3 (Fragment) OS=Homo sapiens OX=9606 PE=2 SV=1
IG c636_light_IGKV3-20_IGKJ1 (Fragment) OS=Homo sapiens OX=9606 PE=2 SV=1
IG c637_heavy_IGHV4-4_IGHD5-24_IGHJ5 (Fragment) OS=Homo sapiens OX=9606 PE=2 SV=1
IG c638_light_IGKV1-12_IGKJ1 (Fragment) OS=Homo sapiens OX=9606 PE=2 SV=1
IG c639_heavy_IGHV3-33_IGHD5-18_IGHJ4 (Fragment) OS=Homo sapiens OX=9606 PE=2 SV=1
IG c639_light_IGKV3-20_IGKJ2 (Fragment) OS=Homo sapiens OX=9606 PE=2 SV=1
IG c640_light_IGLV1-51_IGLJ2 (Fragment) OS=Homo sapiens OX=9606 PE=2 SV=1
IG c642_heavy_IGHV3-53_IGHD1-26_IGHJ6 (Fragment) OS=Homo sapiens OX=9606 PE=1 SV=1
IG c643_heavy_IGHV3-30_IGHD3-22_IGHJ4 (Fragment) OS=Homo sapiens OX=9606 PE=2 SV=1
IG c643_light_IGLV1-40_IGLJ3 (Fragment) OS=Homo sapiens OX=9606 PE=2 SV=1
IG c645_heavy_IGHV1-2_IGHD3-16_IGHJ3 (Fragment) OS=Homo sapiens OX=9606 PE=2 SV=1
IG c648_heavy_IGHV6-1_IGHD6-6_IGHJ6 (Fragment) OS=Homo sapiens OX=9606 PE=2 SV=1
IG c649_heavy_IGHV3-66_IGHD5-24_IGHJ3 (Fragment) OS=Homo sapiens OX=9606 PE=2 SV=1
IG c649_heavy_IGHV3-66_IGHD5-24_IGHJ3 (Fragment) OS=Homo sapiens OX=9606 PE=2 SV=1
IG c649_light_IGLV1-51_IGLJ3 (Fragment) OS=Homo sapiens OX=9606 PE=2 SV=1
IG c65_heavy_IGHV3-74_IGHD2-2_IGHJ4 (Fragment) OS=Homo sapiens OX=9606 PE=2 SV=1
IG c65_heavy_IGHV3-74_IGHD2-2_IGHJ4 (Fragment) OS=Homo sapiens OX=9606 PE=2 SV=1
IG c65_heavy_IGHV3-74_IGHD2-2_IGHJ4 (Fragment) OS=Homo sapiens OX=9606 PE=2 SV=1
IG c651_heavy_IGHV3-30_IGHD5-12_IGHJ4 (Fragment) OS=Homo sapiens OX=9606 PE=2 SV=1
IG c651_light_IGLV2-11_IGLJ2 (Fragment) OS=Homo sapiens OX=9606 PE=2 SV=1
IG c652_heavy_IGHV3-74_IGHD3-3_IGHJ6 (Fragment) OS=Homo sapiens OX=9606 PE=2 SV=1
IG c652_heavy_IGHV3-74_IGHD3-3_IGHJ6 (Fragment) OS=Homo sapiens OX=9606 PE=2 SV=1
IG c652_heavy_IGHV3-74_IGHD3-3_IGHJ6 (Fragment) OS=Homo sapiens OX=9606 PE=2 SV=1
IG c653_light_IGKV1D-17_IGKJ4 (Fragment) OS=Homo sapiens OX=9606 PE=2 SV=1
IG c653_light_IGLV8-61_IGLJ2 (Fragment) OS=Homo sapiens OX=9606 PE=2 SV=1
IG c655_light_IGKV1D-13_IGKJ5 (Fragment) OS=Homo sapiens OX=9606 PE=2 SV=1
IG c657_heavy_IGHV5-51_IGHD3-22_IGHJ4 (Fragment) OS=Homo sapiens OX=9606 PE=2 SV=1
IG c658_heavy_IGHV3-66_IGHD6-6_IGHJ2 (Fragment) OS=Homo sapiens OX=9606 PE=2 SV=1
IG c658_heavy_IGHV3-66_IGHD6-6_IGHJ2 (Fragment) OS=Homo sapiens OX=9606 PE=2 SV=1
IG c66_heavy_IGHV6-1_IGHD3-16_IGHJ6 (Fragment) OS=Homo sapiens OX=9606 PE=2 SV=1
IG c66_light_IGKV1-9_IGKJ4 (Fragment) OS=Homo sapiens OX=9606 PE=2 SV=1
IG c660_heavy_IGHV3-13_IGHD6-13_IGHJ3 (Fragment) OS=Homo sapiens OX=9606 PE=2 SV=1
IG c660_heavy_IGHV3-13_IGHD6-13_IGHJ3 (Fragment) OS=Homo sapiens OX=9606 PE=2 SV=1
IG c660_heavy_IGHV3-30_IGHD7-27_IGHJ4 (Fragment) OS=Homo sapiens OX=9606 PE=2 SV=1
IG c660_light_IGKV1-9_IGKJ3 (Fragment) OS=Homo sapiens OX=9606 PE=2 SV=1
IG c662_light_IGLV4-69_IGLJ1 (Fragment) OS=Homo sapiens OX=9606 PE=2 SV=1
IG c664_light_IGKV3-20_IGKJ1 (Fragment) OS=Homo sapiens OX=9606 PE=2 SV=1
IG c665_heavy_IGHV3-30_IGHD3-22_IGHJ4 (Fragment) OS=Homo sapiens OX=9606 PE=2 SV=1
IG c665_light_IGKV1-12_IGKJ5 (Fragment) OS=Homo sapiens OX=9606 PE=2 SV=1
IG c666_heavy_IGHV3-33_IGHD2-15_IGHJ2 (Fragment) OS=Homo sapiens OX=9606 PE=2 SV=1
IG c666_light_IGKV3-20_IGKJ2 (Fragment) OS=Homo sapiens OX=9606 PE=2 SV=1
IG c67_heavy_IGHV3-74_IGHD1-14_IGHJ3 (Fragment) OS=Homo sapiens OX=9606 PE=2 SV=1
IG c67_heavy_IGHV3-74_IGHD1-14_IGHJ3 (Fragment) OS=Homo sapiens OX=9606 PE=2 SV=1
IG c67_heavy_IGHV3-74_IGHD1-14_IGHJ3 (Fragment) OS=Homo sapiens OX=9606 PE=2 SV=1
IG c67_light_IGLV3-1_IGLJ2 (Fragment) OS=Homo sapiens OX=9606 PE=2 SV=1
IG c670_heavy_IGHV5-51_IGHD7-27_IGHJ3 (Fragment) OS=Homo sapiens OX=9606 PE=2 SV=1
IG c670_light_IGKV2-24_IGKJ2 (Fragment) OS=Homo sapiens OX=9606 PE=2 SV=1
IG c671_heavy_IGHV3-48_IGHD3-22_IGHJ4 (Fragment) OS=Homo sapiens OX=9606 PE=2 SV=1
IG c671_heavy_IGHV3-48_IGHD3-22_IGHJ4 (Fragment) OS=Homo sapiens OX=9606 PE=2 SV=1
IG c671_heavy_IGHV4-4_IGHD1-26_IGHJ6 (Fragment) OS=Homo sapiens OX=9606 PE=2 SV=1
IG c672_heavy_IGHV3-15_IGHD6-6_IGHJ4 (Fragment) OS=Homo sapiens OX=9606 PE=2 SV=1
IG c672_heavy_IGHV3-33_IGHD6-19_IGHJ4 (Fragment) OS=Homo sapiens OX=9606 PE=2 SV=1
IG c673_heavy_IGHV3-7_IGHD3-9_IGHJ4 (Fragment) OS=Homo sapiens OX=9606 PE=2 SV=1
IG c673_heavy_IGHV3-7_IGHD3-9_IGHJ4 (Fragment) OS=Homo sapiens OX=9606 PE=2 SV=1
IG c674_heavy_IGHV3-15_IGHD2-2_IGHJ4 (Fragment) OS=Homo sapiens OX=9606 PE=2 SV=1
IG c674_light_IGKV1-5_IGKJ2 (Fragment) OS=Homo sapiens OX=9606 PE=2 SV=1
IG c674_light_IGLV1-40_IGLJ2 (Fragment) OS=Homo sapiens OX=9606 PE=2 SV=1
IG c675_heavy_IGHV3-15_IGHD5-24_IGHJ3 (Fragment) OS=Homo sapiens OX=9606 PE=2 SV=1
IG c677_heavy_IGHV5-51_IGHD3-22_IGHJ4 (Fragment) OS=Homo sapiens OX=9606 PE=2 SV=1
IG c677_light_IGKV1-12_IGKJ4 (Fragment) OS=Homo sapiens OX=9606 PE=2 SV=1
IG c680_light_IGLV1-40_IGLJ3 (Fragment) OS=Homo sapiens OX=9606 PE=2 SV=1
IG c681_heavy_IGHV3-9_IGHD6-19_IGHJ4 (Fragment) OS=Homo sapiens OX=9606 PE=2 SV=1
IG c682_light_IGKV1-27_IGKJ3 (Fragment) OS=Homo sapiens OX=9606 PE=2 SV=1
IG c682_light_IGLV1-40_IGLJ3 (Fragment) OS=Homo sapiens OX=9606 PE=2 SV=1
IG c683_light_IGLV2-14_IGLJ2 (Fragment) OS=Homo sapiens OX=9606 PE=2 SV=1
IG c684_heavy_IGHV3-15_IGHD3-9_IGHJ3 (Fragment) OS=Homo sapiens OX=9606 PE=2 SV=1
IG c684_light_IGKV3-20_IGKJ4 (Fragment) OS=Homo sapiens OX=9606 PE=2 SV=1
IG c686_light_IGKV3-20_IGKJ4 (Fragment) OS=Homo sapiens OX=9606 PE=2 SV=1
IG c688_heavy_IGHV3-48_IGHD2-2_IGHJ6 (Fragment) OS=Homo sapiens OX=9606 PE=2 SV=1
IG c688_heavy_IGHV3-48_IGHD2-2_IGHJ6 (Fragment) OS=Homo sapiens OX=9606 PE=2 SV=1
IG c690_heavy_IGHV3-33_IGHD2-21_IGHJ6 (Fragment) OS=Homo sapiens OX=9606 PE=2 SV=1
IG c690_light_IGKV1D-13_IGKJ4 (Fragment) OS=Homo sapiens OX=9606 PE=2 SV=1
IG c692_heavy_IGHV3-33_IGHD6-19_IGHJ4 (Fragment) OS=Homo sapiens OX=9606 PE=2 SV=1
IG c693_heavy_IGHV3-33_IGHD7-27_IGHJ2 (Fragment) OS=Homo sapiens OX=9606 PE=2 SV=1
IG c693_heavy_IGHV4-31_IGHD1-7_IGHJ6 (Fragment) OS=Homo sapiens OX=9606 PE=2 SV=1
IG c694_heavy_IGHV4-4_IGHD3-3_IGHJ3 (Fragment) OS=Homo sapiens OX=9606 PE=2 SV=1
IG c694_light_IGKV1-27_IGKJ3 (Fragment) OS=Homo sapiens OX=9606 PE=2 SV=1
IG c696_light_IGLV1-51_IGLJ3 (Fragment) OS=Homo sapiens OX=9606 PE=2 SV=1
IG c697_heavy_IGHV3-49_IGHD3-10_IGHJ6 (Fragment) OS=Homo sapiens OX=9606 PE=2 SV=1
IG c697_light_IGKV1D-17_IGKJ1 (Fragment) OS=Homo sapiens OX=9606 PE=2 SV=1
IG c7_light_IGKV3-20_IGKJ5 (Fragment) OS=Homo sapiens OX=9606 PE=2 SV=1
IG c70_light_IGLV1-47_IGLJ1 (Fragment) OS=Homo sapiens OX=9606 PE=2 SV=1
IG c701_heavy_IGHV4-4_IGHD3-3_IGHJ6 (Fragment) OS=Homo sapiens OX=9606 PE=2 SV=1
IG c702_heavy_IGHV3-33_IGHD6-13_IGHJ4 (Fragment) OS=Homo sapiens OX=9606 PE=2 SV=1
IG c702_light_IGLV4-69_IGLJ2 (Fragment) OS=Homo sapiens OX=9606 PE=2 SV=1
IG c703_heavy_IGHV3-33_IGHD3-10_IGHJ3 (Fragment) OS=Homo sapiens OX=9606 PE=2 SV=1
IG c703_light_IGLV1-51_IGLJ2 (Fragment) OS=Homo sapiens OX=9606 PE=2 SV=1
IG c704_light_IGKV3-20_IGKJ3 (Fragment) OS=Homo sapiens OX=9606 PE=2 SV=1
IG c706_light_IGKV3-20_IGKJ1 (Fragment) OS=Homo sapiens OX=9606 PE=2 SV=1
IG c706_light_IGKV3-20_IGKJ2 (Fragment) OS=Homo sapiens OX=9606 PE=2 SV=1
IG c707_heavy_IGHV4-61_IGHD5-18_IGHJ4 (Fragment) OS=Homo sapiens OX=9606 PE=2 SV=1
IG c708_light_IGKV3-20_IGKJ5 (Fragment) OS=Homo sapiens OX=9606 PE=2 SV=1
IG c709_heavy_IGHV3-49_IGHD2-2_IGHJ4 (Fragment) OS=Homo sapiens OX=9606 PE=2 SV=1
IG c71_light_IGKV1D-13_IGKJ3 (Fragment) OS=Homo sapiens OX=9606 PE=2 SV=1
IG c710_light_IGKV3-20_IGKJ2 (Fragment) OS=Homo sapiens OX=9606 PE=2 SV=1
IG c710_light_IGLV1-40_IGLJ1 (Fragment) OS=Homo sapiens OX=9606 PE=2 SV=1
IG c713_heavy_IGHV3-66_IGHD3-22_IGHJ3 (Fragment) OS=Homo sapiens OX=9606 PE=2 SV=1
IG c713_heavy_IGHV3-66_IGHD3-22_IGHJ3 (Fragment) OS=Homo sapiens OX=9606 PE=2 SV=1
IG c715_heavy_IGHV3-53_IGHD6-19_IGHJ4 (Fragment) OS=Homo sapiens OX=9606 PE=2 SV=1
IG c715_heavy_IGHV3-53_IGHD6-19_IGHJ4 (Fragment) OS=Homo sapiens OX=9606 PE=2 SV=1
IG c715_light_IGLV2-11_IGLJ2 (Fragment) OS=Homo sapiens OX=9606 PE=2 SV=1
IG c716_light_IGLV1-40_IGLJ3 (Fragment) OS=Homo sapiens OX=9606 PE=2 SV=1
IG c717_heavy_IGHV3-53_IGHD6-13_IGHJ1 (Fragment) OS=Homo sapiens OX=9606 PE=2 SV=1
IG c718_heavy_IGHV1-69_IGHD2-2_IGHJ6 (Fragment) OS=Homo sapiens OX=9606 PE=2 SV=1
IG c718_heavy_IGHV3-33_IGHD3-3_IGHJ1 (Fragment) OS=Homo sapiens OX=9606 PE=2 SV=1
IG c718_light_IGKV3-20_IGKJ2 (Fragment) OS=Homo sapiens OX=9606 PE=2 SV=1
IG c719_light_IGKV1-9_IGKJ4 (Fragment) OS=Homo sapiens OX=9606 PE=2 SV=1
IG c721_light_IGLV1-51_IGLJ2 (Fragment) OS=Homo sapiens OX=9606 PE=2 SV=1
IG c722_heavy_IGHV3-33_IGHD4-23_IGHJ4 (Fragment) OS=Homo sapiens OX=9606 PE=2 SV=1
IG c724_heavy_IGHV3-13_IGHD5-12_IGHJ2 (Fragment) OS=Homo sapiens OX=9606 PE=2 SV=1
IG c724_light_IGKV3-20_IGKJ1 (Fragment) OS=Homo sapiens OX=9606 PE=2 SV=1
IG c725_heavy_IGHV3-64_IGHD2-2_IGHJ4 (Fragment) OS=Homo sapiens OX=9606 PE=2 SV=1
IG c725_heavy_IGHV3-64_IGHD2-2_IGHJ4 (Fragment) OS=Homo sapiens OX=9606 PE=2 SV=1
IG c727_heavy_IGHV3-30_IGHD5-12_IGHJ4 (Fragment) OS=Homo sapiens OX=9606 PE=2 SV=1
IG c727_heavy_IGHV3-74_IGHD4-23_IGHJ6 (Fragment) OS=Homo sapiens OX=9606 PE=2 SV=1
IG c727_heavy_IGHV3-74_IGHD4-23_IGHJ6 (Fragment) OS=Homo sapiens OX=9606 PE=2 SV=1
IG c727_heavy_IGHV3-74_IGHD4-23_IGHJ6 (Fragment) OS=Homo sapiens OX=9606 PE=2 SV=1
IG c727_light_IGKV1-9_IGKJ3 (Fragment) OS=Homo sapiens OX=9606 PE=2 SV=1
IG c728_heavy_IGHV3-9_IGHD6-6_IGHJ2 (Fragment) OS=Homo sapiens OX=9606 PE=2 SV=1
IG c73_light_IGKV1-5_IGKJ1 (Fragment) OS=Homo sapiens OX=9606 PE=2 SV=1
IG c73_light_IGKV1-5_IGKJ2 (Fragment) OS=Homo sapiens OX=9606 PE=2 SV=1
IG c730_heavy_IGHV3-15_IGHD7-27_IGHJ6 (Fragment) OS=Homo sapiens OX=9606 PE=2 SV=1
IG c730_light_IGKV3-20_IGKJ2 (Fragment) OS=Homo sapiens OX=9606 PE=2 SV=1
IG c731_heavy_IGHV3-53_IGHD5-24_IGHJ4 (Fragment) OS=Homo sapiens OX=9606 PE=2 SV=1
IG c732_light_IGKV1-12_IGKJ5 (Fragment) OS=Homo sapiens OX=9606 PE=2 SV=1
IG c734_heavy_IGHV3-9_IGHD3-3_IGHJ4 (Fragment) OS=Homo sapiens OX=9606 PE=2 SV=1
IG c734_light_IGKV1-27_IGKJ1 (Fragment) OS=Homo sapiens OX=9606 PE=2 SV=1
IG c735_heavy_IGHV5-51_IGHD3-22_IGHJ6 (Fragment) OS=Homo sapiens OX=9606 PE=2 SV=1
IG c735_light_IGLV1-47_IGLJ3 (Fragment) OS=Homo sapiens OX=9606 PE=2 SV=1
IG c738_light_IGKV3-15_IGKJ2 (Fragment) OS=Homo sapiens OX=9606 PE=2 SV=1
IG c738_light_IGLV2-14_IGLJ2 (Fragment) OS=Homo sapiens OX=9606 PE=2 SV=1
IG c74_heavy_IGHV3-48_IGHD3-22_IGHJ4 (Fragment) OS=Homo sapiens OX=9606 PE=2 SV=1
IG c74_heavy_IGHV3-48_IGHD3-22_IGHJ4 (Fragment) OS=Homo sapiens OX=9606 PE=2 SV=1
IG c74_light_IGLV1-40_IGLJ3 (Fragment) OS=Homo sapiens OX=9606 PE=2 SV=1
IG c741_light_IGKV3-20_IGKJ2 (Fragment) OS=Homo sapiens OX=9606 PE=2 SV=1
IG c742_heavy_IGHV3-30_IGHD1-26_IGHJ4 (Fragment) OS=Homo sapiens OX=9606 PE=2 SV=1
IG c742_light_IGKV1-5_IGKJ4 (Fragment) OS=Homo sapiens OX=9606 PE=2 SV=1
IG c744_light_IGLV1-51_IGLJ2 (Fragment) OS=Homo sapiens OX=9606 PE=2 SV=1
IG c745_heavy_IGHV3-53_IGHD3-22_IGHJ5 (Fragment) OS=Homo sapiens OX=9606 PE=2 SV=1
IG c745_light_IGKV1-9_IGKJ3 (Fragment) OS=Homo sapiens OX=9606 PE=2 SV=1
IG c746_light_IGKV1-5_IGKJ1 (Fragment) OS=Homo sapiens OX=9606 PE=2 SV=1
IG c747_heavy_IGHV3-66_IGHD3-22_IGHJ2 (Fragment) OS=Homo sapiens OX=9606 PE=2 SV=1
IG c747_heavy_IGHV3-66_IGHD3-22_IGHJ2 (Fragment) OS=Homo sapiens OX=9606 PE=2 SV=1
IG c749_heavy_IGHV3-30_IGHD3-16_IGHJ4 (Fragment) OS=Homo sapiens OX=9606 PE=2 SV=1
IG c749_light_IGKV3-20_IGKJ1 (Fragment) OS=Homo sapiens OX=9606 PE=2 SV=1
IG c75_heavy_IGHV1-8_IGHD1-26_IGHJ4 (Fragment) OS=Homo sapiens OX=9606 PE=2 SV=1
IG c750_heavy_IGHV3-33_IGHD4-23_IGHJ3 (Fragment) OS=Homo sapiens OX=9606 PE=2 SV=1
IG c751_heavy_IGHV3-30_IGHD3-3_IGHJ3 (Fragment) OS=Homo sapiens OX=9606 PE=2 SV=1
IG c751_light_IGKV1-5_IGKJ2 (Fragment) OS=Homo sapiens OX=9606 PE=2 SV=1
IG c751_light_IGLV1-44_IGLJ2 (Fragment) OS=Homo sapiens OX=9606 PE=2 SV=1
IG c752_heavy_IGHV3-33_IGHD3-22_IGHJ4 (Fragment) OS=Homo sapiens OX=9606 PE=2 SV=1
IG c752_light_IGLV1-51_IGLJ2 (Fragment) OS=Homo sapiens OX=9606 PE=2 SV=1
IG c753_light_IGLV8-61_IGLJ3 (Fragment) OS=Homo sapiens OX=9606 PE=2 SV=1
IG c754_light_IGLV1-51_IGLJ2 (Fragment) OS=Homo sapiens OX=9606 PE=2 SV=1
IG c755_heavy_IGHV1-46_IGHD4-17_IGHJ4 (Fragment) OS=Homo sapiens OX=9606 PE=2 SV=1
IG c755_light_IGKV1-27_IGKJ4 (Fragment) OS=Homo sapiens OX=9606 PE=2 SV=1
IG c755_light_IGKV3-20_IGKJ2 (Fragment) OS=Homo sapiens OX=9606 PE=2 SV=1
IG c756_light_IGKV1-12_IGKJ2 (Fragment) OS=Homo sapiens OX=9606 PE=2 SV=1
IG c757_heavy_IGHV3-48_IGHD2-8_IGHJ3 (Fragment) OS=Homo sapiens OX=9606 PE=2 SV=1
IG c757_heavy_IGHV3-48_IGHD2-8_IGHJ3 (Fragment) OS=Homo sapiens OX=9606 PE=2 SV=1
IG c757_heavy_IGHV5-51_IGHD5-24_IGHJ3 (Fragment) OS=Homo sapiens OX=9606 PE=2 SV=1
IG c76_heavy_IGHV6-1_IGHD1-1_IGHJ3 (Fragment) OS=Homo sapiens OX=9606 PE=2 SV=1
IG c761_heavy_IGHV3-33_IGHD6-19_IGHJ4 (Fragment) OS=Homo sapiens OX=9606 PE=2 SV=1
IG c764_light_IGKV3-20_IGKJ3 (Fragment) OS=Homo sapiens OX=9606 PE=2 SV=1
IG c765_heavy_IGHV3-74_IGHD2-21_IGHJ3 (Fragment) OS=Homo sapiens OX=9606 PE=2 SV=1
IG c766_heavy_IGHV4-4_IGHD2-2_IGHJ6 (Fragment) OS=Homo sapiens OX=9606 PE=2 SV=1
IG c767_heavy_IGHV3-33_IGHD1-26_IGHJ4 (Fragment) OS=Homo sapiens OX=9606 PE=2 SV=1
IG c767_light_IGKV3-20_IGKJ2 (Fragment) OS=Homo sapiens OX=9606 PE=2 SV=1
IG c768_heavy_IGHV4-61_IGHD6-19_IGHJ6 (Fragment) OS=Homo sapiens OX=9606 PE=2 SV=1
IG c769_heavy_IGHV4-61_IGHD3-16_IGHJ6 (Fragment) OS=Homo sapiens OX=9606 PE=2 SV=1
IG c771_light_IGKV3-20_IGKJ4 (Fragment) OS=Homo sapiens OX=9606 PE=2 SV=1
IG c772_light_IGKV3-20_IGKJ5 (Fragment) OS=Homo sapiens OX=9606 PE=2 SV=1
IG c773_light_IGKV1-9_IGKJ3 (Fragment) OS=Homo sapiens OX=9606 PE=2 SV=1
IG c775_heavy_IGHV3-15_IGHD3-10_IGHJ4 (Fragment) OS=Homo sapiens OX=9606 PE=2 SV=1
IG c776_light_IGKV3-11_IGKJ4 (Fragment) OS=Homo sapiens OX=9606 PE=2 SV=1
IG c776_light_IGKV3-20_IGKJ4 (Fragment) OS=Homo sapiens OX=9606 PE=2 SV=1
IG c777_light_IGKV3-20_IGKJ3 (Fragment) OS=Homo sapiens OX=9606 PE=2 SV=1
IG c778_heavy_IGHV3-9_IGHD3-10_IGHJ3 (Fragment) OS=Homo sapiens OX=9606 PE=2 SV=1
IG c778_light_IGKV3-20_IGKJ1 (Fragment) OS=Homo sapiens OX=9606 PE=2 SV=1
IG c78_heavy_IGHV3-53_IGHD2-2_IGHJ4 (Fragment) OS=Homo sapiens OX=9606 PE=2 SV=1
IG c78_heavy_IGHV4-4_IGHD6-13_IGHJ3 (Fragment) OS=Homo sapiens OX=9606 PE=2 SV=1
IG c780_light_IGKV3-20_IGKJ2 (Fragment) OS=Homo sapiens OX=9606 PE=2 SV=1
IG c781_heavy_IGHV3-33_IGHD6-19_IGHJ4 (Fragment) OS=Homo sapiens OX=9606 PE=2 SV=1
IG c781_light_IGKV3-20_IGKJ1 (Fragment) OS=Homo sapiens OX=9606 PE=2 SV=1
IG c782_heavy_IGHV3-15_IGHD1-7_IGHJ6 (Fragment) OS=Homo sapiens OX=9606 PE=2 SV=1
IG c784_heavy_IGHV3-53_IGHD3-22_IGHJ3 (Fragment) OS=Homo sapiens OX=9606 PE=2 SV=1
IG c784_heavy_IGHV3-53_IGHD3-22_IGHJ3 (Fragment) OS=Homo sapiens OX=9606 PE=2 SV=1
IG c786_heavy_IGHV3-48_IGHD2-2_IGHJ4 (Fragment) OS=Homo sapiens OX=9606 PE=2 SV=1
IG c786_heavy_IGHV3-48_IGHD2-2_IGHJ4 (Fragment) OS=Homo sapiens OX=9606 PE=2 SV=1
IG c787_heavy_IGHV3-30_IGHD5-18_IGHJ1 (Fragment) OS=Homo sapiens OX=9606 PE=2 SV=1
IG c789_heavy_IGHV3-30_IGHD5-18_IGHJ4 (Fragment) OS=Homo sapiens OX=9606 PE=2 SV=1
IG c79_light_IGLV1-40_IGLJ1 (Fragment) OS=Homo sapiens OX=9606 PE=2 SV=1
IG c791_heavy_IGHV3-9_IGHD3-10_IGHJ3 (Fragment) OS=Homo sapiens OX=9606 PE=2 SV=1
IG c791_light_IGKV1-27_IGKJ1 (Fragment) OS=Homo sapiens OX=9606 PE=2 SV=1
IG c793_light_IGKV3-20_IGKJ4 (Fragment) OS=Homo sapiens OX=9606 PE=2 SV=1
IG c794_light_IGKV3-20_IGKJ2 (Fragment) OS=Homo sapiens OX=9606 PE=2 SV=1
IG c796_heavy_IGHV3-33_IGHD4-17_IGHJ4 (Fragment) OS=Homo sapiens OX=9606 PE=2 SV=1
[truncated: 3,500 more rows]

## Sheet: EXO4
A30 protein (Fragment) OS=Homo sapiens OX=9606 GN=A30 PE=4 SV=1	Apolipoprotein B (Including Ag(X) antigen) OS=Homo sapiens OX=9606 GN=APOB PE=4 SV=1
ACX136 (Fragment) OS=Homo sapiens OX=9606 PE=2 SV=1	Apolipoprotein B (Including Ag(X) antigen) OS=Homo sapiens OX=9606 GN=APOB PE=4 SV=1
Alcohol dehydrogenase 6 OS=Homo sapiens OX=9606 GN=ADH6 PE=1 SV=3	CD5 antigen-like OS=Homo sapiens OX=9606 GN=CD5L PE=1 SV=1
Alpha-2-HS-glycoprotein OS=Homo sapiens OX=9606 GN=AHSG PE=1 SV=1	CD5 antigen-like OS=Homo sapiens OX=9606 GN=CD5L PE=1 SV=1
Anti-streptococcal/anti-myosin immunoglobulin kappa light chain variable region (Fragment) OS=Homo sapiens OX=9606 PE=2 SV=1	Complement C1q subcomponent subunit A OS=Homo sapiens OX=9606 GN=ADIC PE=4 SV=1
APOB protein OS=Homo sapiens OX=9606 GN=APOB PE=2 SV=1	Complement C1q subcomponent subunit A OS=Homo sapiens OX=9606 GN=ADIC PE=4 SV=1
APOL1 protein (Fragment) OS=Homo sapiens OX=9606 GN=APOL1 PE=2 SV=1	Complement C1q subcomponent subunit A OS=Homo sapiens OX=9606 GN=ADIC PE=4 SV=1
APOL1 protein OS=Homo sapiens OX=9606 GN=APOL1 PE=2 SV=2	Complement C1q subcomponent subunit A OS=Homo sapiens OX=9606 GN=ADIC PE=4 SV=1
Anti-streptococcal/anti-myosin immunoglobulin lambda light chain variable region (Fragment) OS=Homo sapiens OX=9606 PE=2 SV=1	Complement C1q subcomponent subunit A OS=Homo sapiens OX=9606 GN=C1QA PE=1 SV=2
APOL1 protein (Fragment) OS=Homo sapiens OX=9606 GN=APOL1 PE=2 SV=1	Complement C1q subcomponent subunit A OS=Homo sapiens OX=9606 GN=C1QA PE=1 SV=2
APOL1 protein (Fragment) OS=Homo sapiens OX=9606 GN=APOL1 PE=2 SV=1	Complement C1q subcomponent subunit A OS=Homo sapiens OX=9606 GN=C1QA PE=1 SV=2
Apolipoprotein A-I OS=Homo sapiens OX=9606 GN=APOA1 PE=1 SV=1	Complement C1q subcomponent subunit A OS=Homo sapiens OX=9606 GN=C1QA PE=1 SV=2
ADH6 protein OS=Homo sapiens OX=9606 GN=ADH6 PE=1 SV=1	Fibrinogen beta chain OS=Homo sapiens OX=9606 GN=FGB PE=1 SV=2
ACX82 (Fragment) OS=Homo sapiens OX=9606 PE=2 SV=1	Fibrinogen beta chain OS=Homo sapiens OX=9606 GN=HEL-S-78p PE=2 SV=1
Alpha-2-HS-glycoprotein OS=Homo sapiens OX=9606 PE=2 SV=1	Ficolin (Collagen/fibrinogen domain containing) 3 (Hakata antigen), isoform CRA_b OS=Homo sapiens OX=9606 GN=FCN3 PE=2 SV=1
Anti-folate binding protein (Fragment) OS=Homo sapiens OX=9606 GN=HuVH8B VH PE=2 SV=1	Ficolin (Collagen/fibrinogen domain containing) 3 (Hakata antigen), isoform CRA_b OS=Homo sapiens OX=9606 GN=FCN3 PE=2 SV=1
Anti-Influenza A hemagglutinin heavy chain variable region (Fragment) OS=Homo sapiens OX=9606 PE=2 SV=1	Ficolin (Collagen/fibrinogen domain containing) 3 (Hakata antigen), isoform CRA_b OS=Homo sapiens OX=9606 GN=FCN3 PE=2 SV=1
Anti-mucin1 light chain variable region (Fragment) OS=Homo sapiens OX=9606 PE=2 SV=1	Ficolin (Collagen/fibrinogen domain containing) 3 (Hakata antigen), isoform CRA_b OS=Homo sapiens OX=9606 GN=FCN3 PE=2 SV=1
Anti-staphylococcal enterotoxin E variable region lambda chain (Fragment) OS=Homo sapiens OX=9606 PE=2 SV=1	Ficolin (Collagen/fibrinogen domain containing) 3 (Hakata antigen), isoform CRA_b OS=Homo sapiens OX=9606 GN=FCN3 PE=2 SV=1
Alpha-2-HS-glycoprotein OS=Homo sapiens OX=9606 GN=AHSG PE=1 SV=2	Ficolin-3 OS=Homo sapiens OX=9606 GN=FCN3 PE=1 SV=2
Alpha-2-macroglobulin OS=Homo sapiens OX=9606 GN=A2M PE=1 SV=3	Ficolin-3 OS=Homo sapiens OX=9606 GN=FCN3 PE=1 SV=2
Anti-Influenza A hemagglutinin heavy chain variable region (Fragment) OS=Homo sapiens OX=9606 PE=2 SV=1	Ficolin-3 OS=Homo sapiens OX=9606 GN=FCN3 PE=1 SV=2
Anti-mucin1 light chain variable region (Fragment) OS=Homo sapiens OX=9606 PE=2 SV=1	Ficolin-3 OS=Homo sapiens OX=9606 GN=FCN3 PE=1 SV=2
Anti-RhD monoclonal T125 gamma1 heavy chain OS=Homo sapiens OX=9606 PE=1 SV=1	Ficolin-3 OS=Homo sapiens OX=9606 GN=FCN3 PE=1 SV=2
Anti-streptococcal/anti-myosin immunoglobulin kappa light chain variable region (Fragment) OS=Homo sapiens OX=9606 PE=2 SV=1	Ficolin-3 OS=Homo sapiens OX=9606 GN=FCN3 PE=1 SV=2
Albumin OS=Homo sapiens OX=9606 GN=ALB PE=1 SV=2	Full-length cDNA clone CS0DD006YL02 of Neuroblastoma of Homo sapiens (human) OS=Homo sapiens OX=9606 PE=2 SV=1
Alcohol dehydrogenase 6 OS=Homo sapiens OX=9606 GN=ADH6 PE=1 SV=2	Full-length cDNA clone CS0DD006YL02 of Neuroblastoma of Homo sapiens (human) OS=Homo sapiens OX=9606 PE=2 SV=1
Adiponectin A OS=Homo sapiens OX=9606 GN=ADIA PE=4 SV=1	Immunoglobulin heavy constant mu OS=Homo sapiens OX=9606 GN=IGHM PE=1 SV=4
Albumin (Fragment) OS=Homo sapiens OX=9606 PE=2 SV=1	Immunoglobulin heavy constant mu OS=Homo sapiens OX=9606 GN=IGHM PE=1 SV=4
Alcohol dehydrogenase 6 (Class V), isoform CRA_a OS=Homo sapiens OX=9606 GN=ADH6 PE=4 SV=1	Immunoglobulin heavy constant mu OS=Homo sapiens OX=9606 GN=IGHM PE=1 SV=4
Alpha-2-HS-glycoprotein OS=Homo sapiens OX=9606 PE=2 SV=1	Isoform 2 of Ficolin-3 OS=Homo sapiens OX=9606 GN=FCN3
Alternative protein ZIM3 OS=Homo sapiens OX=9606 GN=ZIM3 PE=4 SV=1	Isoform 2 of Ficolin-3 OS=Homo sapiens OX=9606 GN=FCN3
Anti-Influenza A hemagglutinin heavy chain variable region (Fragment) OS=Homo sapiens OX=9606 PE=2 SV=1	Isoform 2 of Ficolin-3 OS=Homo sapiens OX=9606 GN=FCN3
Anti-mucin1 light chain variable region (Fragment) OS=Homo sapiens OX=9606 PE=2 SV=1	Isoform 2 of Ficolin-3 OS=Homo sapiens OX=9606 GN=FCN3
Anti-RhD monoclonal T125 kappa light chain OS=Homo sapiens OX=9606 PE=2 SV=1	Isoform 2 of Ficolin-3 OS=Homo sapiens OX=9606 GN=FCN3
Adiponectin B OS=Homo sapiens OX=9606 GN=ADIB PE=4 SV=1	Isoform 2 of Immunoglobulin heavy constant mu OS=Homo sapiens OX=9606 GN=IGHM
Albumin OS=Homo sapiens OX=9606 GN=ALB PE=1 SV=1	Isoform 2 of Immunoglobulin heavy constant mu OS=Homo sapiens OX=9606 GN=IGHM
Alcohol dehydrogenase 6 (Fragment) OS=Homo sapiens OX=9606 GN=ADH6 PE=1 SV=2	Isoform 2 of Immunoglobulin heavy constant mu OS=Homo sapiens OX=9606 GN=IGHM
A30 (Fragment) OS=Homo sapiens OX=9606 PE=4 SV=1	Protein Name
Apolipoprotein A-I OS=Homo sapiens OX=9606 GN=APOA1 PE=1 SV=1
Apolipoprotein A-I, isoform CRA_a OS=Homo sapiens OX=9606 GN=APOA1 PE=2 SV=1
Apolipoprotein A-II (Fragment) OS=Homo sapiens OX=9606 GN=APOA2 PE=1 SV=1
Apolipoprotein A-II OS=Homo sapiens OX=9606 GN=APOA2 PE=1 SV=1
Apolipoprotein A-II OS=Homo sapiens OX=9606 GN=APOA2 PE=1 SV=1
Apolipoprotein A-II OS=Homo sapiens OX=9606 GN=APOA2 PE=1 SV=1
Apolipoprotein A-IV OS=Homo sapiens OX=9606 GN=APOA4 PE=1 SV=4
Apolipoprotein B (Including Ag(X) antigen) OS=Homo sapiens OX=9606 GN=APOB PE=4 SV=1
Apolipoprotein C-I (Fragment) OS=Homo sapiens OX=9606 GN=APOC1 PE=1 SV=1
Apolipoprotein C-I OS=Homo sapiens OX=9606 GN=APOC1 PE=1 SV=1
Apolipoprotein C-I, isoform CRA_a OS=Homo sapiens OX=9606 GN=APOC1 PE=3 SV=1
Apolipoprotein C-II OS=Homo sapiens OX=9606 GN=APOC4-APOC2 PE=1 SV=1
Apolipoprotein C-III OS=Homo sapiens OX=9606 GN=APOC3 PE=1 SV=1
Apolipoprotein C-III OS=Homo sapiens OX=9606 GN=APOC3 PE=1 SV=1
Apolipoprotein C-III OS=Homo sapiens OX=9606 GN=APOC3 PE=2 SV=1
Apolipoprotein C-IV OS=Homo sapiens OX=9606 GN=APOC4 PE=1 SV=1
Apolipoprotein C-IV OS=Homo sapiens OX=9606 GN=APOC4 PE=2 SV=1
Apolipoprotein D (Fragment) OS=Homo sapiens OX=9606 GN=APOD PE=1 SV=1
Apolipoprotein D OS=Homo sapiens OX=9606 GN=APOD PE=1 SV=1
Apolipoprotein E isoform 1 (Fragment) OS=Homo sapiens OX=9606 GN=APOE PE=2 SV=1
Apolipoprotein E OS=Homo sapiens OX=9606 GN=APOE PE=1 SV=1
Apolipoprotein L, 1, isoform CRA_b OS=Homo sapiens OX=9606 GN=APOL1 PE=3 SV=1
Apolipoprotein L, 1, isoform CRA_c OS=Homo sapiens OX=9606 GN=APOL1 PE=3 SV=1
Apolipoprotein L1 (Fragment) OS=Homo sapiens OX=9606 GN=APOL1 PE=3 SV=1
Apolipoprotein L1 (Fragment) OS=Homo sapiens OX=9606 GN=APOL1 PE=3 SV=1
Apolipoprotein L1 (Fragment) OS=Homo sapiens OX=9606 GN=APOL1 PE=3 SV=1
Apolipoprotein L1 (Fragment) OS=Homo sapiens OX=9606 GN=APOL1 PE=3 SV=1
Apolipoprotein L1 (Fragment) OS=Homo sapiens OX=9606 GN=APOL1 PE=3 SV=1
Apolipoprotein L1 (Fragment) OS=Homo sapiens OX=9606 GN=APOL1 PE=3 SV=1
Apolipoprotein L1 (Fragment) OS=Homo sapiens OX=9606 GN=APOL1 PE=3 SV=1
Apolipoprotein L1 (Fragment) OS=Homo sapiens OX=9606 GN=APOL1 PE=3 SV=1
Apolipoprotein L1 (Fragment) OS=Homo sapiens OX=9606 GN=APOL1 PE=3 SV=1
Apolipoprotein L1 (Fragment) OS=Homo sapiens OX=9606 GN=APOL1 PE=3 SV=1
Apolipoprotein L1 (Fragment) OS=Homo sapiens OX=9606 GN=APOL1 PE=3 SV=1
Apolipoprotein L1 (Fragment) OS=Homo sapiens OX=9606 GN=APOL1 PE=3 SV=1
Apolipoprotein L1 (Fragment) OS=Homo sapiens OX=9606 GN=APOL1 PE=3 SV=1
Apolipoprotein L1 (Fragment) OS=Homo sapiens OX=9606 GN=APOL1 PE=3 SV=1
Apolipoprotein L1 (Fragment) OS=Homo sapiens OX=9606 GN=APOL1 PE=3 SV=1
Apolipoprotein L1 (Fragment) OS=Homo sapiens OX=9606 GN=APOL1 PE=3 SV=1
Apolipoprotein L1 (Fragment) OS=Homo sapiens OX=9606 GN=APOL1 PE=3 SV=1
Apolipoprotein L1 (Fragment) OS=Homo sapiens OX=9606 GN=APOL1 PE=3 SV=1
Apolipoprotein L1 (Fragment) OS=Homo sapiens OX=9606 GN=APOL1 PE=3 SV=1
Apolipoprotein L1 (Fragment) OS=Homo sapiens OX=9606 GN=APOL1 PE=3 SV=1
Apolipoprotein L1 (Fragment) OS=Homo sapiens OX=9606 GN=APOL1 PE=3 SV=1
Apolipoprotein L1 (Fragment) OS=Homo sapiens OX=9606 GN=APOL1 PE=3 SV=1
Apolipoprotein L1 (Fragment) OS=Homo sapiens OX=9606 GN=APOL1 PE=3 SV=1
Apolipoprotein L1 (Fragment) OS=Homo sapiens OX=9606 GN=APOL1 PE=3 SV=1
Apolipoprotein L1 OS=Homo sapiens OX=9606 GN=APOL1 PE=1 SV=2
Apolipoprotein L1 OS=Homo sapiens OX=9606 GN=APOL1 PE=1 SV=5
Apolipoprotein L1-B3 OS=Homo sapiens OX=9606 GN=APOL1 PE=2 SV=1
Apolipoprotein M OS=Homo sapiens OX=9606 GN=APOM PE=1 SV=1
Apolipoprotein M OS=Homo sapiens OX=9606 GN=APOM PE=1 SV=2
Apolipoprotein M OS=Homo sapiens OX=9606 PE=3 SV=1
Apolipoprotein(a) OS=Homo sapiens OX=9606 GN=LPA PE=1 SV=2
Arginine/proline rich coiled-coil 1, isoform CRA_b OS=Homo sapiens OX=9606 GN=MAP7D1 PE=1 SV=1
Arsenite-resistance protein 2 (Fragment) OS=Homo sapiens OX=9606 GN=SRRT PE=1 SV=1
B cell receptor heavy chain variable region (Fragment) OS=Homo sapiens OX=9606 PE=4 SV=1
B cell receptor heavy chain variable region (Fragment) OS=Homo sapiens OX=9606 PE=4 SV=1
B cell receptor heavy chain variable region (Fragment) OS=Homo sapiens OX=9606 PE=4 SV=1
B cell receptor heavy chain variable region (Fragment) OS=Homo sapiens OX=9606 PE=4 SV=1
B cell receptor heavy chain variable region (Fragment) OS=Homo sapiens OX=9606 PE=4 SV=1
B cell receptor heavy chain variable region (Fragment) OS=Homo sapiens OX=9606 PE=4 SV=1
B cell receptor heavy chain variable region (Fragment) OS=Homo sapiens OX=9606 PE=4 SV=1
C4b-binding protein alpha chain OS=Homo sapiens OX=9606 GN=C4BPA PE=1 SV=2
C4b-binding protein beta chain OS=Homo sapiens OX=9606 GN=C4BPB PE=1 SV=1
Carboxypeptidase N catalytic chain OS=Homo sapiens OX=9606 GN=CPN1 PE=1 SV=1
CD5 antigen-like OS=Homo sapiens OX=9606 GN=CD5L PE=1 SV=1
cDNA FLJ14473 fis, clone MAMMA1001080, highly similar to Homo sapiens SNC73 protein (SNC73) mRNA OS=Homo sapiens OX=9606 PE=2 SV=1
cDNA FLJ30621 fis, clone CTONG2001681, highly similar to Complement C1s subcomponent OS=Homo sapiens OX=9606 PE=2 SV=1
cDNA FLJ39529 fis, clone PUAEN2004067, highly similar to Band 4.1-like protein 1 OS=Homo sapiens OX=9606 PE=2 SV=1
cDNA FLJ41981 fis, clone SMINT2011888, highly similar to Protein Tro alpha1 H,myeloma OS=Homo sapiens OX=9606 PE=2 SV=1
cDNA FLJ51597, highly similar to C4b-binding protein alpha chain OS=Homo sapiens OX=9606 PE=2 SV=1
cDNA FLJ51598, highly similar to C4b-binding protein alpha chain OS=Homo sapiens OX=9606 PE=2 SV=1
cDNA FLJ51742, highly similar to Inter-alpha-trypsin inhibitor heavy chain H4 OS=Homo sapiens OX=9606 PE=2 SV=1
cDNA FLJ53075, highly similar to Kininogen-1 OS=Homo sapiens OX=9606 PE=2 SV=1
cDNA FLJ53487, highly similar to Coagulation factor XIII A chain OS=Homo sapiens OX=9606 PE=2 SV=1
cDNA FLJ53509, highly similar to Galectin-3-binding protein OS=Homo sapiens OX=9606 PE=2 SV=1
cDNA FLJ53694, highly similar to Apolipoprotein-L1 OS=Homo sapiens OX=9606 PE=2 SV=1
cDNA FLJ54371, highly similar to Serum albumin OS=Homo sapiens OX=9606 PE=2 SV=1
cDNA FLJ54622, highly similar to Prothrombin OS=Homo sapiens OX=9606 PE=2 SV=1
cDNA FLJ56821, highly similar to Inter-alpha-trypsin inhibitor heavy chain H1 OS=Homo sapiens OX=9606 PE=2 SV=1
cDNA FLJ56954, highly similar to Inter-alpha-trypsin inhibitor heavy chain H1 OS=Homo sapiens OX=9606 PE=2 SV=1
cDNA FLJ75416, highly similar to Homo sapiens complement factor H (CFH), mRNA OS=Homo sapiens OX=9606 PE=2 SV=1
cDNA FLJ77835, highly similar to Homo sapiens complement component 1, s subcomponent (C1S), transcript variant 2, mRNA OS=Homo sapiens OX=9606 PE=2 SV=1
cDNA, FLJ79457, highly similar to Insulin-like growth factor-binding proteincomplex acid labile chain OS=Homo sapiens OX=9606 PE=2 SV=1
cDNA, FLJ93141, highly similar to Homo sapiens coagulation factor XIII, A1 polypeptide (F13A1), mRNA OS=Homo sapiens OX=9606 PE=2 SV=1
cDNA, FLJ94353, highly similar to Homo sapiens apolipoprotein L, 1 (APOL1), transcript variant 2, mRNA OS=Homo sapiens OX=9606 PE=2 SV=1
cDNA, FLJ95666, highly similar to Homo sapiens albumin (ALB), mRNA OS=Homo sapiens OX=9606 PE=2 SV=1
Clusterin OS=Homo sapiens OX=9606 GN=CLU PE=1 SV=1
Clusterin OS=Homo sapiens OX=9606 PE=2 SV=1
Coagulation factor XIII A chain OS=Homo sapiens OX=9606 GN=F13A1 PE=1 SV=5
Complement C1q subcomponent subunit A OS=Homo sapiens OX=9606 GN=ADIC PE=4 SV=1
Complement C1q subcomponent subunit A OS=Homo sapiens OX=9606 GN=C1QA PE=1 SV=2
Complement C1q subcomponent subunit B (Fragment) OS=Homo sapiens OX=9606 GN=C1QB PE=1 SV=1
Complement C1q subcomponent subunit B (Fragment) OS=Homo sapiens OX=9606 GN=C1QB PE=1 SV=6
Complement C1q subcomponent subunit B OS=Homo sapiens OX=9606 GN=C1QB PE=1 SV=1
Complement C1q subcomponent subunit B OS=Homo sapiens OX=9606 GN=C1QB PE=1 SV=1
Complement C1q subcomponent subunit B OS=Homo sapiens OX=9606 GN=C1QB PE=1 SV=1
Complement C1q subcomponent subunit B OS=Homo sapiens OX=9606 GN=C1QB PE=1 SV=3
Complement C1q subcomponent subunit C OS=Homo sapiens OX=9606 GN=C1QC PE=1 SV=1
Complement C1q subcomponent subunit C OS=Homo sapiens OX=9606 GN=C1QC PE=1 SV=3
Complement C1r subcomponent OS=Homo sapiens OX=9606 GN=C1R PE=1 SV=2
Complement C1s subcomponent OS=Homo sapiens OX=9606 GN=C1S PE=1 SV=1
Complement C3 OS=Homo sapiens OX=9606 GN=C3 PE=1 SV=2
Complement C3 OS=Homo sapiens OX=9606 GN=HEL-S-62p PE=2 SV=1
Complement C4-B OS=Homo sapiens OX=9606 GN=C4B PE=1 SV=1
Complement C4-B OS=Homo sapiens OX=9606 GN=C4B PE=1 SV=1
Complement C4-B OS=Homo sapiens OX=9606 GN=C4B_2 PE=1 SV=1
Complement C4-B OS=Homo sapiens OX=9606 GN=C4B_2 PE=1 SV=2
Complement C5 OS=Homo sapiens OX=9606 GN=C5 PE=1 SV=1
Complement C5 OS=Homo sapiens OX=9606 GN=C5 PE=1 SV=4
Complement component C6 OS=Homo sapiens OX=9606 GN=C6 PE=1 SV=3
Complement component C6 OS=Homo sapiens OX=9606 PE=2 SV=1
Complement component C9 OS=Homo sapiens OX=9606 GN=C9 PE=1 SV=1
Complement component C9 OS=Homo sapiens OX=9606 GN=C9 PE=1 SV=1
Complement component C9 OS=Homo sapiens OX=9606 GN=C9 PE=1 SV=2
Complement component C9 OS=Homo sapiens OX=9606 GN=C9 PE=3 SV=1
Complement factor B (Fragment) OS=Homo sapiens OX=9606 GN=Bf PE=4 SV=1
Complement factor B (Fragment) OS=Homo sapiens OX=9606 GN=Bf PE=4 SV=1
Complement factor B OS=Homo sapiens OX=9606 GN=CFB PE=1 SV=2
Complement factor B OS=Homo sapiens OX=9606 GN=CFB PE=1 SV=2
Complement factor B OS=Homo sapiens OX=9606 GN=CFB PE=4 SV=1
Complement factor B OS=Homo sapiens OX=9606 PE=1 SV=1
Complement factor B OS=Homo sapiens OX=9606 PE=1 SV=1
Complement factor B OS=Homo sapiens OX=9606 PE=4 SV=1
Complement factor B OS=Homo sapiens OX=9606 PE=4 SV=1
Complement factor B OS=Homo sapiens OX=9606 PE=4 SV=1
Complement factor B OS=Homo sapiens OX=9606 PE=4 SV=1
Complement factor B OS=Homo sapiens OX=9606 PE=4 SV=1
Complement factor B OS=Homo sapiens OX=9606 PE=4 SV=1
Complement factor B OS=Homo sapiens OX=9606 PE=4 SV=1
Complement factor H (Fragment) OS=Homo sapiens OX=9606 GN=CFH PE=1 SV=1
Complement factor H (Fragment) OS=Homo sapiens OX=9606 PE=4 SV=1
Complement factor H OS=Homo sapiens OX=9606 GN=CFH PE=1 SV=1
Complement factor H OS=Homo sapiens OX=9606 GN=CFH PE=1 SV=1
Complement factor H OS=Homo sapiens OX=9606 GN=CFH PE=1 SV=1
Complement factor H OS=Homo sapiens OX=9606 GN=CFH PE=1 SV=1
Complement factor H OS=Homo sapiens OX=9606 GN=CFH PE=1 SV=1
Complement factor H OS=Homo sapiens OX=9606 GN=CFH PE=1 SV=1
Complement factor H OS=Homo sapiens OX=9606 GN=CFH PE=1 SV=1
Complement factor H OS=Homo sapiens OX=9606 GN=CFH PE=1 SV=1
Complement factor H OS=Homo sapiens OX=9606 GN=CFH PE=1 SV=1
Complement factor H OS=Homo sapiens OX=9606 GN=CFH PE=1 SV=1
Complement factor H OS=Homo sapiens OX=9606 GN=CFH PE=1 SV=1
Complement factor H OS=Homo sapiens OX=9606 GN=CFH PE=1 SV=4
Complement factor H OS=Homo sapiens OX=9606 GN=CFH PE=4 SV=1
Complement factor H OS=Homo sapiens OX=9606 GN=CFH PE=4 SV=1
Complement factor H OS=Homo sapiens OX=9606 GN=CFH PE=4 SV=1
Complement factor H OS=Homo sapiens OX=9606 GN=CFH PE=4 SV=1
Complement factor H OS=Homo sapiens OX=9606 GN=CFH PE=4 SV=1
Complement factor H OS=Homo sapiens OX=9606 GN=CFH PE=4 SV=1
Complement factor H OS=Homo sapiens OX=9606 GN=CFH PE=4 SV=1
Complement factor H OS=Homo sapiens OX=9606 GN=CFH PE=4 SV=1
Complement factor H OS=Homo sapiens OX=9606 GN=CFH PE=4 SV=1
Complement factor H OS=Homo sapiens OX=9606 GN=CFH PE=4 SV=1
Complement factor H OS=Homo sapiens OX=9606 PE=4 SV=1
complement subcomponent C1r (Fragment) OS=Homo sapiens OX=9606 PE=2 SV=1
complement subcomponent C1r (Fragment) OS=Homo sapiens OX=9606 PE=2 SV=1
complement subcomponent C1r OS=Homo sapiens OX=9606 GN=C1R PE=1 SV=1
complement subcomponent C1r OS=Homo sapiens OX=9606 GN=C1R PE=1 SV=1
complement subcomponent C1r OS=Homo sapiens OX=9606 PE=2 SV=1
C-reactive protein OS=Homo sapiens OX=9606 GN=CRP PE=1 SV=1
C-reactive protein OS=Homo sapiens OX=9606 GN=CRP PE=1 SV=1
Cryocrystalglobulin CC1 heavy chain variable region (Fragment) OS=Homo sapiens OX=9606 PE=2 SV=1
DNA rearranged by a t(2;8) translocation leading to Burkitt's lymphoma in the cell line JI (clone JIp) (Fragment) OS=Homo sapiens OX=9606 PE=4 SV=1
Epididymis luminal protein 213 OS=Homo sapiens OX=9606 GN=HEL-213 PE=1 SV=1
Epididymis luminal protein 214 OS=Homo sapiens OX=9606 GN=HEL-214 PE=1 SV=1
Fibrinogen alpha chain isoform 2 (Fragment) OS=Homo sapiens OX=9606 GN=FGA PE=1 SV=1
Fibrinogen alpha chain OS=Homo sapiens OX=9606 GN=FGA PE=1 SV=2
Fibrinogen beta chain OS=Homo sapiens OX=9606 GN=FGB PE=1 SV=2
Fibrinogen beta chain OS=Homo sapiens OX=9606 GN=HEL-S-78p PE=2 SV=1
Fibrinogen gamma chain OS=Homo sapiens OX=9606 GN=FGG PE=1 SV=1
Fibrinogen gamma chain OS=Homo sapiens OX=9606 GN=FGG PE=1 SV=1
Fibrinogen gamma chain OS=Homo sapiens OX=9606 GN=FGG PE=1 SV=3
Fibronectin OS=Homo sapiens OX=9606 GN=FN1 PE=2 SV=1
Fibronectin OS=Homo sapiens OX=9606 GN=FN1 PE=4 SV=1
Fibronectin OS=Homo sapiens OX=9606 PE=2 SV=1
Ficolin (Collagen/fibrinogen domain containing) 3 (Hakata antigen), isoform CRA_b OS=Homo sapiens OX=9606 GN=FCN3 PE=2 SV=1
Ficolin-3 OS=Homo sapiens OX=9606 GN=FCN3 PE=1 SV=2
FLJ00385 protein (Fragment) OS=Homo sapiens OX=9606 GN=FLJ00385 PE=1 SV=1
FLJ00385 protein (Fragment) OS=Homo sapiens OX=9606 GN=FLJ00385 PE=1 SV=1
Full-length cDNA clone CS0DD006YL02 of Neuroblastoma of Homo sapiens (human) OS=Homo sapiens OX=9606 PE=2 SV=1
Full-length cDNA clone CS0DI019YF20 of Placenta of Homo sapiens (human) (Fragment) OS=Homo sapiens OX=9606 PE=2 SV=1
Galectin-3-binding protein (Fragment) OS=Homo sapiens OX=9606 GN=LGALS3BP PE=2 SV=1
Galectin-3-binding protein OS=Homo sapiens OX=9606 GN=LGALS3BP PE=1 SV=1
Galectin-3-binding protein OS=Homo sapiens OX=9606 PE=2 SV=1
Galectin-3-binding protein OS=Homo sapiens OX=9606 PE=2 SV=1
GCT-A1 heavy chain variable region (Fragment) OS=Homo sapiens OX=9606 PE=2 SV=1
GCT-A10 heavy chain variable region (Fragment) OS=Homo sapiens OX=9606 PE=2 SV=1
GCT-A2 light chain variable region (Fragment) OS=Homo sapiens OX=9606 PE=2 SV=1
GCT-A3 light chain variable region (Fragment) OS=Homo sapiens OX=9606 PE=2 SV=1
GCT-A4 heavy chain variable region (Fragment) OS=Homo sapiens OX=9606 PE=2 SV=1
GCT-A6 light chain variable region (Fragment) OS=Homo sapiens OX=9606 PE=2 SV=1
GCT-A7 light chain variable region (Fragment) OS=Homo sapiens OX=9606 PE=2 SV=1
GCT-A9 light chain variable region (Fragment) OS=Homo sapiens OX=9606 PE=2 SV=1
Gelsolin OS=Homo sapiens OX=9606 GN=GSN PE=1 SV=1
Gelsolin OS=Homo sapiens OX=9606 GN=GSN PE=1 SV=1
Gelsolin OS=Homo sapiens OX=9606 GN=GSN PE=1 SV=1
Gelsolin OS=Homo sapiens OX=9606 GN=GSN PE=4 SV=1
Gelsolin OS=Homo sapiens OX=9606 PE=2 SV=1
Gelsolin OS=Homo sapiens OX=9606 PE=2 SV=1
Gelsolin OS=Homo sapiens OX=9606 PE=2 SV=1
Gelsolin OS=Homo sapiens OX=9606 PE=2 SV=1
Gelsolin OS=Homo sapiens OX=9606 PE=2 SV=1
Gelsolin OS=Homo sapiens OX=9606 PE=2 SV=1
Gelsolin OS=Homo sapiens OX=9606 PE=2 SV=1
Haptoglobin-related protein OS=Homo sapiens OX=9606 GN=HPR PE=2 SV=2
HCG40889, isoform CRA_a OS=Homo sapiens OX=9606 GN=hCG_40889 PE=4 SV=1
HCG40889, isoform CRA_b OS=Homo sapiens OX=9606 GN=hCG_40889 PE=4 SV=1
Heavy chain variable region (Fragment) OS=Homo sapiens OX=9606 PE=2 SV=1
Heavy chain variable region (Fragment) OS=Homo sapiens OX=9606 PE=2 SV=1
Heavy chain variable region (Fragment) OS=Homo sapiens OX=9606 PE=2 SV=1
Hemopexin OS=Homo sapiens OX=9606 GN=HPX PE=1 SV=2
HRV Fab 025-VL (Fragment) OS=Homo sapiens OX=9606 PE=2 SV=1
HRV Fab 025-VL (Fragment) OS=Homo sapiens OX=9606 PE=2 SV=1
HRV Fab 027-VL (Fragment) OS=Homo sapiens OX=9606 PE=2 SV=1
HRV Fab N6-VL (Fragment) OS=Homo sapiens OX=9606 PE=2 SV=1
HRV Fab N6-VL (Fragment) OS=Homo sapiens OX=9606 PE=2 SV=1
IBM-A1 heavy chain variable region (Fragment) OS=Homo sapiens OX=9606 PE=2 SV=1
IBM-A1 heavy chain variable region (Fragment) OS=Homo sapiens OX=9606 PE=2 SV=1
IBM-A1 light chain variable region (Fragment) OS=Homo sapiens OX=9606 PE=2 SV=1
IBM-B2 heavy chain variable region (Fragment) OS=Homo sapiens OX=9606 PE=2 SV=1
IBM-B2 heavy chain variable region (Fragment) OS=Homo sapiens OX=9606 PE=2 SV=1
IG c1_heavy_IGHV3-9_IGHD3-16_IGHJ5 (Fragment) OS=Homo sapiens OX=9606 PE=2 SV=1
IG c1_heavy_IGHV3-9_IGHD3-16_IGHJ5 (Fragment) OS=Homo sapiens OX=9606 PE=2 SV=1
IG c100_light_IGKV1D-33_IGKJ2 (Fragment) OS=Homo sapiens OX=9606 PE=2 SV=1
IG c1000_heavy_IGHV3-33_IGHD1-20_IGHJ4 (Fragment) OS=Homo sapiens OX=9606 PE=2 SV=1
IG c1000_heavy_IGHV3-33_IGHD1-20_IGHJ4 (Fragment) OS=Homo sapiens OX=9606 PE=2 SV=1
IG c1002_heavy_IGHV4-4_IGHD4-17_IGHJ6 (Fragment) OS=Homo sapiens OX=9606 PE=2 SV=1
IG c1003_light_IGLV1-51_IGLJ2 (Fragment) OS=Homo sapiens OX=9606 PE=2 SV=1
IG c1006_heavy_IGHV3-30_IGHD2-8_IGHJ6 (Fragment) OS=Homo sapiens OX=9606 PE=2 SV=1
IG c1006_light_IGLV8-61_IGLJ3 (Fragment) OS=Homo sapiens OX=9606 PE=2 SV=1
IG c1008_light_IGKV1D-39_IGKJ1 (Fragment) OS=Homo sapiens OX=9606 PE=2 SV=1
IG c1009_heavy_IGHV3-30_IGHD6-6_IGHJ4 (Fragment) OS=Homo sapiens OX=9606 PE=2 SV=1
IG c1009_heavy_IGHV3-48_IGHD3-22_IGHJ3 (Fragment) OS=Homo sapiens OX=9606 PE=2 SV=1
IG c1010_heavy_IGHV3-74_IGHD2-21_IGHJ3 (Fragment) OS=Homo sapiens OX=9606 PE=2 SV=1
IG c1010_heavy_IGHV4-4_IGHD2-2_IGHJ3 (Fragment) OS=Homo sapiens OX=9606 PE=2 SV=1
IG c1010_light_IGKV1-5_IGKJ2 (Fragment) OS=Homo sapiens OX=9606 PE=2 SV=1
IG c1012_heavy_IGHV6-1_IGHD7-27_IGHJ3 (Fragment) OS=Homo sapiens OX=9606 PE=2 SV=1
IG c1012_light_IGLV1-51_IGLJ2 (Fragment) OS=Homo sapiens OX=9606 PE=2 SV=1
IG c1014_heavy_IGHV5-51_IGHD3-16_IGHJ4 (Fragment) OS=Homo sapiens OX=9606 PE=2 SV=1
IG c1015_light_IGKV1-39_IGKJ1 (Fragment) OS=Homo sapiens OX=9606 PE=2 SV=1
IG c1016_light_IGKV1-12_IGKJ4 (Fragment) OS=Homo sapiens OX=9606 PE=2 SV=1
IG c1017_heavy_IGHV3-53_IGHD1-14_IGHJ6 (Fragment) OS=Homo sapiens OX=9606 PE=2 SV=1
IG c1019_light_IGKV1-27_IGKJ1 (Fragment) OS=Homo sapiens OX=9606 PE=2 SV=1
IG c1019_light_IGLV2-11_IGLJ3 (Fragment) OS=Homo sapiens OX=9606 PE=2 SV=1
IG c102_heavy_IGHV3-48_IGHD1-26_IGHJ5 (Fragment) OS=Homo sapiens OX=9606 PE=2 SV=1
IG c102_light_IGLV1-44_IGLJ3 (Fragment) OS=Homo sapiens OX=9606 PE=2 SV=1
IG c1020_heavy_IGHV3-30_IGHD5-12_IGHJ4 (Fragment) OS=Homo sapiens OX=9606 PE=2 SV=1
IG c1021_heavy_IGHV3-53_IGHD6-19_IGHJ3 (Fragment) OS=Homo sapiens OX=9606 PE=2 SV=1
IG c1021_light_IGKV1-5_IGKJ1 (Fragment) OS=Homo sapiens OX=9606 PE=2 SV=1
IG c1021_light_IGKV1-5_IGKJ3 (Fragment) OS=Homo sapiens OX=9606 PE=2 SV=1
IG c1024_light_IGLV3-25_IGLJ2 (Fragment) OS=Homo sapiens OX=9606 PE=2 SV=1
IG c1027_light_IGLV1-44_IGLJ3 (Fragment) OS=Homo sapiens OX=9606 PE=2 SV=1
IG c1028_heavy_IGHV3-49_IGHD4-23_IGHJ6 (Fragment) OS=Homo sapiens OX=9606 PE=2 SV=1
IG c1028_heavy_IGHV3-49_IGHD4-23_IGHJ6 (Fragment) OS=Homo sapiens OX=9606 PE=2 SV=1
IG c1028_light_IGKV3-11_IGKJ2 (Fragment) OS=Homo sapiens OX=9606 PE=2 SV=1
IG c103_heavy_IGHV4-4_IGHD2-21_IGHJ2 (Fragment) OS=Homo sapiens OX=9606 PE=2 SV=1
IG c1030_heavy_IGHV4-4_IGHD3-22_IGHJ4 (Fragment) OS=Homo sapiens OX=9606 PE=2 SV=1
IG c1032_heavy_IGHV3-30_IGHD1-1_IGHJ6 (Fragment) OS=Homo sapiens OX=9606 PE=2 SV=1
IG c1032_heavy_IGHV3-7_IGHD3-3_IGHJ3 (Fragment) OS=Homo sapiens OX=9606 PE=2 SV=1
IG c1033_heavy_IGHV3-30_IGHD3-9_IGHJ6 (Fragment) OS=Homo sapiens OX=9606 PE=2 SV=1
IG c1034_light_IGLV2-11_IGLJ2 (Fragment) OS=Homo sapiens OX=9606 PE=2 SV=1
IG c1035_light_IGKV1-39_IGKJ1 (Fragment) OS=Homo sapiens OX=9606 PE=2 SV=1
IG c1035_light_IGKV1-39_IGKJ1 (Fragment) OS=Homo sapiens OX=9606 PE=2 SV=1
IG c1038_heavy_IGHV3-30_IGHD3-22_IGHJ4 (Fragment) OS=Homo sapiens OX=9606 PE=2 SV=1
IG c1038_heavy_IGHV3-30_IGHD3-22_IGHJ4 (Fragment) OS=Homo sapiens OX=9606 PE=2 SV=1
IG c1038_light_IGLV3-25_IGLJ3 (Fragment) OS=Homo sapiens OX=9606 PE=2 SV=1
IG c1039_heavy_IGHV6-1_IGHD3-10_IGHJ4 (Fragment) OS=Homo sapiens OX=9606 PE=2 SV=1
IG c104_heavy_IGHV3-33_IGHD6-6_IGHJ4 (Fragment) OS=Homo sapiens OX=9606 PE=2 SV=1
IG c1040_heavy_IGHV3-72_IGHD6-19_IGHJ4 (Fragment) OS=Homo sapiens OX=9606 PE=2 SV=1
IG c1040_light_IGKV1-9_IGKJ3 (Fragment) OS=Homo sapiens OX=9606 PE=2 SV=1
IG c1043_heavy_IGHV3-9_IGHD3-16_IGHJ3 (Fragment) OS=Homo sapiens OX=9606 PE=2 SV=1
IG c1043_heavy_IGHV3-9_IGHD3-16_IGHJ3 (Fragment) OS=Homo sapiens OX=9606 PE=2 SV=1
IG c1044_heavy_IGHV3-9_IGHD1-26_IGHJ4 (Fragment) OS=Homo sapiens OX=9606 PE=2 SV=1
IG c1044_heavy_IGHV3-9_IGHD1-26_IGHJ4 (Fragment) OS=Homo sapiens OX=9606 PE=2 SV=1
IG c1045_heavy_IGHV3-30_IGHD4-17_IGHJ2 (Fragment) OS=Homo sapiens OX=9606 PE=2 SV=1
IG c1045_heavy_IGHV3-48_IGHD5-12_IGHJ4 (Fragment) OS=Homo sapiens OX=9606 PE=2 SV=1
IG c1046_heavy_IGHV3-30_IGHD4-17_IGHJ3 (Fragment) OS=Homo sapiens OX=9606 PE=2 SV=1
IG c1047_heavy_IGHV3-33_IGHD3-10_IGHJ4 (Fragment) OS=Homo sapiens OX=9606 PE=2 SV=1
IG c1047_heavy_IGHV3-33_IGHD3-10_IGHJ4 (Fragment) OS=Homo sapiens OX=9606 PE=2 SV=1
IG c1049_heavy_IGHV3-33_IGHD1-14_IGHJ4 (Fragment) OS=Homo sapiens OX=9606 PE=2 SV=1
IG c105_light_IGLV8-61_IGLJ3 (Fragment) OS=Homo sapiens OX=9606 PE=2 SV=1
IG c1050_heavy_IGHV3-15_IGHD3-16_IGHJ4 (Fragment) OS=Homo sapiens OX=9606 PE=2 SV=1
IG c1052_light_IGLV2-11_IGLJ2 (Fragment) OS=Homo sapiens OX=9606 PE=2 SV=1
IG c1054_heavy_IGHV3-13_IGHD6-13_IGHJ6 (Fragment) OS=Homo sapiens OX=9606 PE=2 SV=1
IG c1054_heavy_IGHV3-9_IGHD2-2_IGHJ2 (Fragment) OS=Homo sapiens OX=9606 PE=2 SV=1
IG c1054_heavy_IGHV3-9_IGHD2-2_IGHJ2 (Fragment) OS=Homo sapiens OX=9606 PE=2 SV=1
IG c1054_light_IGKV1-27_IGKJ1 (Fragment) OS=Homo sapiens OX=9606 PE=2 SV=1
IG c1054_light_IGKV1D-39_IGKJ3 (Fragment) OS=Homo sapiens OX=9606 PE=2 SV=1
IG c1057_heavy_IGHV3-30_IGHD2-2_IGHJ6 (Fragment) OS=Homo sapiens OX=9606 PE=2 SV=1
IG c1057_light_IGLV1-47_IGLJ3 (Fragment) OS=Homo sapiens OX=9606 PE=2 SV=1
IG c1059_heavy_IGHV3-48_IGHD1-26_IGHJ5 (Fragment) OS=Homo sapiens OX=9606 PE=2 SV=1
IG c1059_heavy_IGHV3-53_IGHD3-10_IGHJ4 (Fragment) OS=Homo sapiens OX=9606 PE=2 SV=1
IG c106_heavy_IGHV3-33_IGHD4-23_IGHJ6 (Fragment) OS=Homo sapiens OX=9606 PE=2 SV=1
IG c106_heavy_IGHV3-33_IGHD4-23_IGHJ6 (Fragment) OS=Homo sapiens OX=9606 PE=2 SV=1
IG c1060_heavy_IGHV3-30_IGHD3-22_IGHJ4 (Fragment) OS=Homo sapiens OX=9606 PE=2 SV=1
IG c1060_heavy_IGHV5-51_IGHD7-27_IGHJ4 (Fragment) OS=Homo sapiens OX=9606 PE=2 SV=1
IG c1062_heavy_IGHV3-33_IGHD3-10_IGHJ4 (Fragment) OS=Homo sapiens OX=9606 PE=2 SV=1
IG c1065_heavy_IGHV5-51_IGHD2-15_IGHJ5 (Fragment) OS=Homo sapiens OX=9606 PE=2 SV=1
IG c1067_light_IGLV2-11_IGLJ1 (Fragment) OS=Homo sapiens OX=9606 PE=2 SV=1
IG c1068_heavy_IGHV3-33_IGHD6-25_IGHJ4 (Fragment) OS=Homo sapiens OX=9606 PE=2 SV=1
IG c1068_light_IGKV1-6_IGKJ2 (Fragment) OS=Homo sapiens OX=9606 PE=2 SV=1
IG c1069_heavy_IGHV4-61_IGHD3-3_IGHJ5 (Fragment) OS=Homo sapiens OX=9606 PE=2 SV=1
IG c1069_light_IGLV2-11_IGLJ2 (Fragment) OS=Homo sapiens OX=9606 PE=2 SV=1
IG c107_heavy_IGHV2-70_IGHD6-6_IGHJ4 (Fragment) OS=Homo sapiens OX=9606 PE=2 SV=1
IG c107_light_IGLV2-11_IGLJ1 (Fragment) OS=Homo sapiens OX=9606 PE=2 SV=1
IG c1070_heavy_IGHV3-48_IGHD3-22_IGHJ6 (Fragment) OS=Homo sapiens OX=9606 PE=2 SV=1
IG c1070_heavy_IGHV3-74_IGHD2-15_IGHJ2 (Fragment) OS=Homo sapiens OX=9606 PE=2 SV=1
IG c1070_light_IGLV8-61_IGLJ2 (Fragment) OS=Homo sapiens OX=9606 PE=2 SV=1
IG c1074_light_IGLV1-44_IGLJ1 (Fragment) OS=Homo sapiens OX=9606 PE=2 SV=1
IG c1075_heavy_IGHV4-4_IGHD5-5_IGHJ4 (Fragment) OS=Homo sapiens OX=9606 PE=2 SV=1
IG c1076_heavy_IGHV4-4_IGHD6-13_IGHJ4 (Fragment) OS=Homo sapiens OX=9606 PE=2 SV=1
IG c1078_light_IGKV1-27_IGKJ3 (Fragment) OS=Homo sapiens OX=9606 PE=2 SV=1
IG c1079_heavy_IGHV4-61_IGHD2-2_IGHJ5 (Fragment) OS=Homo sapiens OX=9606 PE=2 SV=1
IG c1079_heavy_IGHV5-51_IGHD4-23_IGHJ4 (Fragment) OS=Homo sapiens OX=9606 PE=2 SV=1
IG c1079_light_IGLV1-44_IGLJ2 (Fragment) OS=Homo sapiens OX=9606 PE=2 SV=1
IG c108_light_IGLV1-51_IGLJ3 (Fragment) OS=Homo sapiens OX=9606 PE=2 SV=1
IG c1081_heavy_IGHV3-33_IGHD5-18_IGHJ5 (Fragment) OS=Homo sapiens OX=9606 PE=2 SV=1
IG c1081_heavy_IGHV4-39_IGHD6-13_IGHJ3 (Fragment) OS=Homo sapiens OX=9606 PE=2 SV=1
IG c1081_light_IGKV1-8_IGKJ4 (Fragment) OS=Homo sapiens OX=9606 PE=2 SV=1
IG c1082_light_IGKV1D-13_IGKJ3 (Fragment) OS=Homo sapiens OX=9606 PE=2 SV=1
IG c1082_light_IGLV1-44_IGLJ3 (Fragment) OS=Homo sapiens OX=9606 PE=2 SV=1
IG c1083_heavy_IGHV3-48_IGHD4-17_IGHJ4 (Fragment) OS=Homo sapiens OX=9606 PE=2 SV=1
IG c1083_light_IGKV1-8_IGKJ4 (Fragment) OS=Homo sapiens OX=9606 PE=2 SV=1
IG c1086_heavy_IGHV3-30_IGHD1-26_IGHJ4 (Fragment) OS=Homo sapiens OX=9606 PE=2 SV=1
IG c1086_light_IGKV1D-13_IGKJ3 (Fragment) OS=Homo sapiens OX=9606 PE=2 SV=1
IG c1089_light_IGKV1D-39_IGKJ4 (Fragment) OS=Homo sapiens OX=9606 PE=2 SV=1
IG c1090_heavy_IGHV3-30_IGHD5-5_IGHJ6 (Fragment) OS=Homo sapiens OX=9606 PE=2 SV=1
IG c1092_light_IGKV1D-13_IGKJ4 (Fragment) OS=Homo sapiens OX=9606 PE=2 SV=1
IG c1093_heavy_IGHV3-53_IGHD6-6_IGHJ3 (Fragment) OS=Homo sapiens OX=9606 PE=2 SV=1
IG c1096_heavy_IGHV4-39_IGHD2-8_IGHJ4 (Fragment) OS=Homo sapiens OX=9606 PE=2 SV=1
IG c1096_light_IGKV1D-39_IGKJ2 (Fragment) OS=Homo sapiens OX=9606 PE=2 SV=1
IG c1097_light_IGKV1-8_IGKJ1 (Fragment) OS=Homo sapiens OX=9606 PE=2 SV=1
IG c11_light_IGKV1-27_IGKJ1 (Fragment) OS=Homo sapiens OX=9606 PE=2 SV=1
IG c1101_heavy_IGHV4-61_IGHD3-10_IGHJ5 (Fragment) OS=Homo sapiens OX=9606 PE=2 SV=1
IG c1102_light_IGKV1-9_IGKJ3 (Fragment) OS=Homo sapiens OX=9606 PE=2 SV=1
IG c1103_heavy_IGHV3-48_IGHD6-13_IGHJ6 (Fragment) OS=Homo sapiens OX=9606 PE=2 SV=1
IG c1104_heavy_IGHV3-33_IGHD3-10_IGHJ4 (Fragment) OS=Homo sapiens OX=9606 PE=2 SV=1
IG c1105_light_IGKV3-15_IGKJ3 (Fragment) OS=Homo sapiens OX=9606 PE=2 SV=1
IG c1106_heavy_IGHV3-64_IGHD5-18_IGHJ2 (Fragment) OS=Homo sapiens OX=9606 PE=2 SV=1
IG c1106_heavy_IGHV6-1_IGHD3-3_IGHJ4 (Fragment) OS=Homo sapiens OX=9606 PE=2 SV=1
IG c1107_heavy_IGHV3-74_IGHD3-3_IGHJ4 (Fragment) OS=Homo sapiens OX=9606 PE=2 SV=1
IG c1107_heavy_IGHV3-74_IGHD3-3_IGHJ4 (Fragment) OS=Homo sapiens OX=9606 PE=2 SV=1
IG c1108_light_IGKV1-33_IGKJ3 (Fragment) OS=Homo sapiens OX=9606 PE=2 SV=1
IG c1109_light_IGKV1-5_IGKJ2 (Fragment) OS=Homo sapiens OX=9606 PE=2 SV=1
IG c1109_light_IGLV3-25_IGLJ2 (Fragment) OS=Homo sapiens OX=9606 PE=2 SV=1
IG c111_heavy_IGHV4-61_IGHD3-22_IGHJ5 (Fragment) OS=Homo sapiens OX=9606 PE=2 SV=1
IG c1110_heavy_IGHV5-51_IGHD6-6_IGHJ4 (Fragment) OS=Homo sapiens OX=9606 PE=2 SV=1
IG c1110_light_IGKV1-5_IGKJ1 (Fragment) OS=Homo sapiens OX=9606 PE=2 SV=1
IG c1112_light_IGKV1-5_IGKJ1 (Fragment) OS=Homo sapiens OX=9606 PE=2 SV=1
IG c1119_heavy_IGHV3-33_IGHD2-8_IGHJ4 (Fragment) OS=Homo sapiens OX=9606 PE=2 SV=1
IG c1119_heavy_IGHV3-74_IGHD3-22_IGHJ4 (Fragment) OS=Homo sapiens OX=9606 PE=2 SV=1
IG c1119_heavy_IGHV3-74_IGHD3-22_IGHJ4 (Fragment) OS=Homo sapiens OX=9606 PE=2 SV=1
IG c112_light_IGKV1-17_IGKJ1 (Fragment) OS=Homo sapiens OX=9606 PE=2 SV=1
IG c1120_heavy_IGHV3-74_IGHD3-16_IGHJ1 (Fragment) OS=Homo sapiens OX=9606 PE=2 SV=1
IG c1120_heavy_IGHV3-74_IGHD3-16_IGHJ1 (Fragment) OS=Homo sapiens OX=9606 PE=2 SV=1
IG c1120_light_IGLV7-46_IGLJ2 (Fragment) OS=Homo sapiens OX=9606 PE=2 SV=1
IG c1121_heavy_IGHV3-48_IGHD2-21_IGHJ6 (Fragment) OS=Homo sapiens OX=9606 PE=2 SV=1
IG c1121_light_IGLV7-43_IGLJ2 (Fragment) OS=Homo sapiens OX=9606 PE=2 SV=1
IG c1122_light_IGKV1-12_IGKJ5 (Fragment) OS=Homo sapiens OX=9606 PE=2 SV=1
IG c1123_heavy_IGHV3-30_IGHD4-17_IGHJ4 (Fragment) OS=Homo sapiens OX=9606 PE=2 SV=1
IG c1124_heavy_IGHV3-13_IGHD3-10_IGHJ2 (Fragment) OS=Homo sapiens OX=9606 PE=2 SV=1
IG c1124_light_IGKV1-9_IGKJ2 (Fragment) OS=Homo sapiens OX=9606 PE=2 SV=1
IG c1125_heavy_IGHV5-51_IGHD4-23_IGHJ4 (Fragment) OS=Homo sapiens OX=9606 PE=2 SV=1
IG c1125_light_IGKV1D-17_IGKJ1 (Fragment) OS=Homo sapiens OX=9606 PE=2 SV=1
IG c1126_light_IGKV1-12_IGKJ2 (Fragment) OS=Homo sapiens OX=9606 PE=2 SV=1
IG c113_heavy_IGHV3-33_IGHD3-3_IGHJ6 (Fragment) OS=Homo sapiens OX=9606 PE=2 SV=1
IG c1131_heavy_IGHV3-33_IGHD3-16_IGHJ4 (Fragment) OS=Homo sapiens OX=9606 PE=2 SV=1
IG c1132_heavy_IGHV3-49_IGHD1-14_IGHJ6 (Fragment) OS=Homo sapiens OX=9606 PE=2 SV=1
IG c1132_heavy_IGHV3-49_IGHD1-14_IGHJ6 (Fragment) OS=Homo sapiens OX=9606 PE=2 SV=1
IG c1133_heavy_IGHV3-33_IGHD3-3_IGHJ6 (Fragment) OS=Homo sapiens OX=9606 PE=2 SV=1
IG c1134_heavy_IGHV3-33_IGHD6-6_IGHJ4 (Fragment) OS=Homo sapiens OX=9606 PE=2 SV=1
IG c1134_heavy_IGHV3-64_IGHD3-3_IGHJ4 (Fragment) OS=Homo sapiens OX=9606 PE=2 SV=1
IG c1135_heavy_IGHV5-51_IGHD6-25_IGHJ3 (Fragment) OS=Homo sapiens OX=9606 PE=2 SV=1
IG c1137_heavy_IGHV3-9_IGHD3-16_IGHJ3 (Fragment) OS=Homo sapiens OX=9606 PE=2 SV=1
IG c1137_heavy_IGHV3-9_IGHD3-16_IGHJ3 (Fragment) OS=Homo sapiens OX=9606 PE=2 SV=1
IG c1138_heavy_IGHV3-33_IGHD6-6_IGHJ4 (Fragment) OS=Homo sapiens OX=9606 PE=2 SV=1
IG c1138_heavy_IGHV5-51_IGHD3-10_IGHJ4 (Fragment) OS=Homo sapiens OX=9606 PE=2 SV=1
IG c1139_heavy_IGHV3-33_IGHD2-2_IGHJ3 (Fragment) OS=Homo sapiens OX=9606 PE=2 SV=1
IG c1139_heavy_IGHV3-33_IGHD2-2_IGHJ3 (Fragment) OS=Homo sapiens OX=9606 PE=2 SV=1
IG c114_heavy_IGHV3-30_IGHD3-22_IGHJ4 (Fragment) OS=Homo sapiens OX=9606 PE=2 SV=1
IG c1140_heavy_IGHV3-74_IGHD3-3_IGHJ4 (Fragment) OS=Homo sapiens OX=9606 PE=2 SV=1
IG c1141_heavy_IGHV3-33_IGHD3-3_IGHJ5 (Fragment) OS=Homo sapiens OX=9606 PE=2 SV=1
IG c1141_light_IGKV1-16_IGKJ4 (Fragment) OS=Homo sapiens OX=9606 PE=2 SV=1
IG c1142_light_IGKV1-6_IGKJ2 (Fragment) OS=Homo sapiens OX=9606 PE=2 SV=1
IG c1142_light_IGLV2-11_IGLJ2 (Fragment) OS=Homo sapiens OX=9606 PE=2 SV=1
IG c1144_heavy_IGHV3-33_IGHD2-2_IGHJ6 (Fragment) OS=Homo sapiens OX=9606 PE=2 SV=1
IG c1144_heavy_IGHV3-33_IGHD2-2_IGHJ6 (Fragment) OS=Homo sapiens OX=9606 PE=2 SV=1
IG c1147_heavy_IGHV3-48_IGHD3-3_IGHJ3 (Fragment) OS=Homo sapiens OX=9606 PE=2 SV=1
IG c115_heavy_IGHV3-23_IGHD4-17_IGHJ4 (Fragment) OS=Homo sapiens OX=9606 PE=2 SV=1
IG c115_light_IGLV8-61_IGLJ3 (Fragment) OS=Homo sapiens OX=9606 PE=2 SV=1
IG c1150_heavy_IGHV3-33_IGHD7-27_IGHJ6 (Fragment) OS=Homo sapiens OX=9606 PE=2 SV=1
IG c1150_light_IGLV1-51_IGLJ2 (Fragment) OS=Homo sapiens OX=9606 PE=2 SV=1
IG c1152_light_IGKV1D-13_IGKJ4 (Fragment) OS=Homo sapiens OX=9606 PE=2 SV=1
IG c1154_light_IGLV3-25_IGLJ2 (Fragment) OS=Homo sapiens OX=9606 PE=2 SV=1
IG c1158_heavy_IGHV3-64_IGHD2-2_IGHJ4 (Fragment) OS=Homo sapiens OX=9606 PE=2 SV=1
IG c116_heavy_IGHV3-30_IGHD3-3_IGHJ4 (Fragment) OS=Homo sapiens OX=9606 PE=2 SV=1
IG c116_light_IGLV1-51_IGLJ1 (Fragment) OS=Homo sapiens OX=9606 PE=2 SV=1
IG c1160_heavy_IGHV6-1_IGHD6-13_IGHJ5 (Fragment) OS=Homo sapiens OX=9606 PE=2 SV=1
IG c1161_light_IGKV1-5_IGKJ2 (Fragment) OS=Homo sapiens OX=9606 PE=2 SV=1
IG c1162_light_IGLV7-46_IGLJ2 (Fragment) OS=Homo sapiens OX=9606 PE=2 SV=1
IG c1163_heavy_IGHV5-51_IGHD1-7_IGHJ6 (Fragment) OS=Homo sapiens OX=9606 PE=2 SV=1
IG c1165_heavy_IGHV3-30_IGHD7-27_IGHJ4 (Fragment) OS=Homo sapiens OX=9606 PE=2 SV=1
IG c1166_heavy_IGHV3-33_IGHD3-10_IGHJ4 (Fragment) OS=Homo sapiens OX=9606 PE=2 SV=1
IG c1166_heavy_IGHV3-66_IGHD6-25_IGHJ6 (Fragment) OS=Homo sapiens OX=9606 PE=2 SV=1
IG c1168_heavy_IGHV3-30_IGHD4-23_IGHJ4 (Fragment) OS=Homo sapiens OX=9606 PE=2 SV=1
IG c1168_light_IGKV1-9_IGKJ3 (Fragment) OS=Homo sapiens OX=9606 PE=2 SV=1
IG c1168_light_IGLV1-51_IGLJ3 (Fragment) OS=Homo sapiens OX=9606 PE=2 SV=1
IG c1169_heavy_IGHV3-30_IGHD6-19_IGHJ4 (Fragment) OS=Homo sapiens OX=9606 PE=2 SV=1
IG c117_heavy_IGHV3-48_IGHD3-10_IGHJ6 (Fragment) OS=Homo sapiens OX=9606 PE=2 SV=1
IG c117_heavy_IGHV4-4_IGHD6-13_IGHJ4 (Fragment) OS=Homo sapiens OX=9606 PE=2 SV=1
IG c1170_heavy_IGHV4-59_IGHD3-9_IGHJ2 (Fragment) OS=Homo sapiens OX=9606 PE=2 SV=1
IG c1170_heavy_IGHV5-51_IGHD6-19_IGHJ2 (Fragment) OS=Homo sapiens OX=9606 PE=2 SV=1
IG c1170_light_IGKV1-5_IGKJ1 (Fragment) OS=Homo sapiens OX=9606 PE=2 SV=1
IG c1171_heavy_IGHV4-4_IGHD6-13_IGHJ5 (Fragment) OS=Homo sapiens OX=9606 PE=2 SV=1
IG c1172_heavy_IGHV3-53_IGHD5-18_IGHJ4 (Fragment) OS=Homo sapiens OX=9606 PE=2 SV=1
IG c1172_heavy_IGHV3-74_IGHD3-16_IGHJ3 (Fragment) OS=Homo sapiens OX=9606 PE=2 SV=1
IG c1172_heavy_IGHV3-74_IGHD3-16_IGHJ3 (Fragment) OS=Homo sapiens OX=9606 PE=2 SV=1
IG c1173_light_IGKV1-27_IGKJ1 (Fragment) OS=Homo sapiens OX=9606 PE=2 SV=1
IG c1173_light_IGLV1-44_IGLJ3 (Fragment) OS=Homo sapiens OX=9606 PE=2 SV=1
IG c1175_heavy_IGHV3-30_IGHD3-22_IGHJ3 (Fragment) OS=Homo sapiens OX=9606 PE=2 SV=1
IG c1176_heavy_IGHV3-30_IGHD3-9_IGHJ6 (Fragment) OS=Homo sapiens OX=9606 PE=2 SV=1
IG c1177_heavy_IGHV2-70_IGHD6-19_IGHJ4 (Fragment) OS=Homo sapiens OX=9606 PE=2 SV=1
IG c1179_heavy_IGHV4-4_IGHD3-3_IGHJ4 (Fragment) OS=Homo sapiens OX=9606 PE=2 SV=1
IG c118_heavy_IGHV3-30_IGHD6-13_IGHJ4 (Fragment) OS=Homo sapiens OX=9606 PE=2 SV=1
IG c118_light_IGKV1-27_IGKJ4 (Fragment) OS=Homo sapiens OX=9606 PE=2 SV=1
IG c1180_light_IGKV1-5_IGKJ2 (Fragment) OS=Homo sapiens OX=9606 PE=2 SV=1
IG c1181_heavy_IGHV3-30_IGHD2-21_IGHJ3 (Fragment) OS=Homo sapiens OX=9606 PE=2 SV=1
IG c1185_light_IGKV1-6_IGKJ1 (Fragment) OS=Homo sapiens OX=9606 PE=2 SV=1
IG c1188_heavy_IGHV4-4_IGHD3-16_IGHJ6 (Fragment) OS=Homo sapiens OX=9606 PE=2 SV=1
IG c119_heavy_IGHV2-70_IGHD3-3_IGHJ6 (Fragment) OS=Homo sapiens OX=9606 PE=2 SV=1
IG c119_heavy_IGHV3-48_IGHD3-16_IGHJ4 (Fragment) OS=Homo sapiens OX=9606 PE=2 SV=1
IG c1190_light_IGKV1-9_IGKJ4 (Fragment) OS=Homo sapiens OX=9606 PE=2 SV=1
IG c1191_heavy_IGHV3-33_IGHD2-2_IGHJ4 (Fragment) OS=Homo sapiens OX=9606 PE=2 SV=1
IG c1191_heavy_IGHV3-33_IGHD2-2_IGHJ4 (Fragment) OS=Homo sapiens OX=9606 PE=2 SV=1
IG c1193_heavy_IGHV3-33_IGHD6-13_IGHJ4 (Fragment) OS=Homo sapiens OX=9606 PE=2 SV=1
IG c1195_light_IGLV2-11_IGLJ1 (Fragment) OS=Homo sapiens OX=9606 PE=2 SV=1
IG c1196_light_IGKV1D-39_IGKJ1 (Fragment) OS=Homo sapiens OX=9606 PE=2 SV=1
IG c1198_heavy_IGHV3-30_IGHD1-7_IGHJ6 (Fragment) OS=Homo sapiens OX=9606 PE=2 SV=1
IG c1198_light_IGLV2-11_IGLJ2 (Fragment) OS=Homo sapiens OX=9606 PE=2 SV=1
IG c12_light_IGLV2-11_IGLJ1 (Fragment) OS=Homo sapiens OX=9606 PE=2 SV=1
IG c120_light_IGKV1-9_IGKJ2 (Fragment) OS=Homo sapiens OX=9606 PE=2 SV=1
IG c1200_heavy_IGHV3-49_IGHD2-2_IGHJ2 (Fragment) OS=Homo sapiens OX=9606 PE=2 SV=1
IG c1200_heavy_IGHV3-49_IGHD2-2_IGHJ2 (Fragment) OS=Homo sapiens OX=9606 PE=2 SV=1
IG c1200_heavy_IGHV3-49_IGHD3-3_IGHJ5 (Fragment) OS=Homo sapiens OX=9606 PE=2 SV=1
IG c1200_heavy_IGHV3-49_IGHD3-3_IGHJ5 (Fragment) OS=Homo sapiens OX=9606 PE=2 SV=1
IG c1201_heavy_IGHV3-9_IGHD3-10_IGHJ3 (Fragment) OS=Homo sapiens OX=9606 PE=2 SV=1
IG c1201_heavy_IGHV3-9_IGHD3-10_IGHJ3 (Fragment) OS=Homo sapiens OX=9606 PE=2 SV=1
IG c1201_light_IGKV3-20_IGKJ1 (Fragment) OS=Homo sapiens OX=9606 PE=2 SV=1
IG c1205_heavy_IGHV3-66_IGHD1-7_IGHJ4 (Fragment) OS=Homo sapiens OX=9606 PE=2 SV=1
IG c1205_light_IGKV1-39_IGKJ2 (Fragment) OS=Homo sapiens OX=9606 PE=2 SV=1
IG c1205_light_IGKV1-5_IGKJ4 (Fragment) OS=Homo sapiens OX=9606 PE=2 SV=1
IG c1208_heavy_IGHV3-53_IGHD3-16_IGHJ4 (Fragment) OS=Homo sapiens OX=9606 PE=2 SV=1
IG c1208_light_IGKV1-5_IGKJ2 (Fragment) OS=Homo sapiens OX=9606 PE=2 SV=1
IG c121_heavy_IGHV3-74_IGHD6-13_IGHJ4 (Fragment) OS=Homo sapiens OX=9606 PE=2 SV=1
IG c121_light_IGLV2-11_IGLJ3 (Fragment) OS=Homo sapiens OX=9606 PE=2 SV=1
IG c1210_heavy_IGHV3-33_IGHD1-7_IGHJ6 (Fragment) OS=Homo sapiens OX=9606 PE=2 SV=1
IG c1210_heavy_IGHV3-33_IGHD1-7_IGHJ6 (Fragment) OS=Homo sapiens OX=9606 PE=2 SV=1
IG c1214_light_IGKV1-5_IGKJ1 (Fragment) OS=Homo sapiens OX=9606 PE=2 SV=1
IG c1218_heavy_IGHV3-53_IGHD1-26_IGHJ4 (Fragment) OS=Homo sapiens OX=9606 PE=2 SV=1
IG c1220_heavy_IGHV4-4_IGHD6-19_IGHJ4 (Fragment) OS=Homo sapiens OX=9606 PE=2 SV=1
IG c1220_light_IGKV1-39_IGKJ2 (Fragment) OS=Homo sapiens OX=9606 PE=2 SV=1
IG c1220_light_IGKV1-39_IGKJ2 (Fragment) OS=Homo sapiens OX=9606 PE=2 SV=1
IG c1223_heavy_IGHV3-49_IGHD3-22_IGHJ4 (Fragment) OS=Homo sapiens OX=9606 PE=2 SV=1
IG c1223_heavy_IGHV3-49_IGHD3-22_IGHJ4 (Fragment) OS=Homo sapiens OX=9606 PE=2 SV=1
IG c1223_light_IGKV1-5_IGKJ1 (Fragment) OS=Homo sapiens OX=9606 PE=2 SV=1
IG c1224_heavy_IGHV3-33_IGHD3-22_IGHJ4 (Fragment) OS=Homo sapiens OX=9606 PE=2 SV=1
IG c1224_light_IGKV1-5_IGKJ1 (Fragment) OS=Homo sapiens OX=9606 PE=2 SV=1
IG c1225_heavy_IGHV3-30_IGHD3-3_IGHJ4 (Fragment) OS=Homo sapiens OX=9606 PE=2 SV=1
IG c1225_light_IGKV1D-33_IGKJ3 (Fragment) OS=Homo sapiens OX=9606 PE=2 SV=1
IG c1226_light_IGLV3-25_IGLJ2 (Fragment) OS=Homo sapiens OX=9606 PE=2 SV=1
IG c1227_light_IGLV2-11_IGLJ3 (Fragment) OS=Homo sapiens OX=9606 PE=2 SV=1
IG c1228_heavy_IGHV3-33_IGHD1-1_IGHJ4 (Fragment) OS=Homo sapiens OX=9606 PE=2 SV=1
IG c1228_heavy_IGHV3-33_IGHD1-1_IGHJ4 (Fragment) OS=Homo sapiens OX=9606 PE=2 SV=1
IG c123_heavy_IGHV3-64_IGHD3-22_IGHJ1 (Fragment) OS=Homo sapiens OX=9606 PE=2 SV=1
IG c1230_heavy_IGHV3-53_IGHD5-18_IGHJ6 (Fragment) OS=Homo sapiens OX=9606 PE=2 SV=1
IG c1233_heavy_IGHV4-61_IGHD7-27_IGHJ3 (Fragment) OS=Homo sapiens OX=9606 PE=2 SV=1
IG c1234_heavy_IGHV3-33_IGHD3-3_IGHJ4 (Fragment) OS=Homo sapiens OX=9606 PE=2 SV=1
IG c1234_heavy_IGHV3-33_IGHD3-3_IGHJ4 (Fragment) OS=Homo sapiens OX=9606 PE=2 SV=1
IG c1234_light_IGKV1-12_IGKJ2 (Fragment) OS=Homo sapiens OX=9606 PE=2 SV=1
IG c1235_heavy_IGHV3-74_IGHD2-8_IGHJ6 (Fragment) OS=Homo sapiens OX=9606 PE=2 SV=1
IG c1236_light_IGLV1-44_IGLJ1 (Fragment) OS=Homo sapiens OX=9606 PE=2 SV=1
IG c1238_heavy_IGHV3-30_IGHD4-11_IGHJ4 (Fragment) OS=Homo sapiens OX=9606 PE=2 SV=1
IG c1240_heavy_IGHV3-33_IGHD3-22_IGHJ4 (Fragment) OS=Homo sapiens OX=9606 PE=2 SV=1
IG c1241_heavy_IGHV5-51_IGHD4-23_IGHJ4 (Fragment) OS=Homo sapiens OX=9606 PE=2 SV=1
IG c1242_heavy_IGHV3-30_IGHD3-22_IGHJ4 (Fragment) OS=Homo sapiens OX=9606 PE=2 SV=1
IG c1242_heavy_IGHV3-30_IGHD3-22_IGHJ4 (Fragment) OS=Homo sapiens OX=9606 PE=2 SV=1
IG c1242_heavy_IGHV3-33_IGHD3-16_IGHJ3 (Fragment) OS=Homo sapiens OX=9606 PE=2 SV=1
IG c1242_heavy_IGHV3-33_IGHD3-16_IGHJ3 (Fragment) OS=Homo sapiens OX=9606 PE=2 SV=1
IG c1242_light_IGKV1-5_IGKJ1 (Fragment) OS=Homo sapiens OX=9606 PE=2 SV=1
IG c1244_light_IGKV1-5_IGKJ2 (Fragment) OS=Homo sapiens OX=9606 PE=2 SV=1
IG c1245_heavy_IGHV3-30_IGHD1-14_IGHJ6 (Fragment) OS=Homo sapiens OX=9606 PE=2 SV=1
IG c1247_heavy_IGHV3-30_IGHD4-23_IGHJ6 (Fragment) OS=Homo sapiens OX=9606 PE=2 SV=1
IG c1248_light_IGLV1-44_IGLJ2 (Fragment) OS=Homo sapiens OX=9606 PE=2 SV=1
IG c1251_light_IGKV1-9_IGKJ5 (Fragment) OS=Homo sapiens OX=9606 PE=2 SV=1
IG c1252_heavy_IGHV6-1_IGHD6-13_IGHJ5 (Fragment) OS=Homo sapiens OX=9606 PE=2 SV=1
IG c1253_light_IGKV1-27_IGKJ4 (Fragment) OS=Homo sapiens OX=9606 PE=2 SV=1
IG c1255_heavy_IGHV3-30_IGHD3-10_IGHJ6 (Fragment) OS=Homo sapiens OX=9606 PE=2 SV=1
IG c1255_heavy_IGHV3-30_IGHD3-10_IGHJ6 (Fragment) OS=Homo sapiens OX=9606 PE=2 SV=1
IG c1256_light_IGKV1-27_IGKJ1 (Fragment) OS=Homo sapiens OX=9606 PE=2 SV=1
IG c1256_light_IGKV1-5_IGKJ3 (Fragment) OS=Homo sapiens OX=9606 PE=2 SV=1
IG c126_heavy_IGHV3-74_IGHD2-15_IGHJ4 (Fragment) OS=Homo sapiens OX=9606 PE=2 SV=1
IG c126_heavy_IGHV3-74_IGHD2-15_IGHJ4 (Fragment) OS=Homo sapiens OX=9606 PE=2 SV=1
IG c126_light_IGLV1-44_IGLJ2 (Fragment) OS=Homo sapiens OX=9606 PE=2 SV=1
IG c1260_light_IGKV1-9_IGKJ1 (Fragment) OS=Homo sapiens OX=9606 PE=2 SV=1
IG c1260_light_IGKV1D-39_IGKJ1 (Fragment) OS=Homo sapiens OX=9606 PE=2 SV=1
IG c1262_heavy_IGHV3-9_IGHD3-3_IGHJ2 (Fragment) OS=Homo sapiens OX=9606 PE=2 SV=1
IG c1262_heavy_IGHV3-9_IGHD3-3_IGHJ2 (Fragment) OS=Homo sapiens OX=9606 PE=2 SV=1
IG c1263_light_IGKV1D-39_IGKJ1 (Fragment) OS=Homo sapiens OX=9606 PE=2 SV=1
IG c1263_light_IGKV1D-39_IGKJ1 (Fragment) OS=Homo sapiens OX=9606 PE=2 SV=1
IG c1264_heavy_IGHV5-51_IGHD3-16_IGHJ3 (Fragment) OS=Homo sapiens OX=9606 PE=2 SV=1
IG c1266_light_IGLV2-11_IGLJ2 (Fragment) OS=Homo sapiens OX=9606 PE=2 SV=1
IG c127_heavy_IGHV3-30_IGHD2-8_IGHJ4 (Fragment) OS=Homo sapiens OX=9606 PE=2 SV=1
IG c1270_heavy_IGHV4-61_IGHD7-27_IGHJ2 (Fragment) OS=Homo sapiens OX=9606 PE=2 SV=1
IG c1270_heavy_IGHV4-61_IGHD7-27_IGHJ2 (Fragment) OS=Homo sapiens OX=9606 PE=2 SV=1
IG c1272_light_IGKV1D-39_IGKJ1 (Fragment) OS=Homo sapiens OX=9606 PE=2 SV=1
IG c1272_light_IGLV2-11_IGLJ3 (Fragment) OS=Homo sapiens OX=9606 PE=2 SV=1
IG c1273_light_IGKV1D-39_IGKJ1 (Fragment) OS=Homo sapiens OX=9606 PE=2 SV=1
IG c1273_light_IGKV1D-39_IGKJ1 (Fragment) OS=Homo sapiens OX=9606 PE=2 SV=1
IG c1276_heavy_IGHV3-49_IGHD1-14_IGHJ6 (Fragment) OS=Homo sapiens OX=9606 PE=2 SV=1
IG c1276_heavy_IGHV3-49_IGHD1-14_IGHJ6 (Fragment) OS=Homo sapiens OX=9606 PE=2 SV=1
IG c1276_light_IGKV1D-39_IGKJ1 (Fragment) OS=Homo sapiens OX=9606 PE=2 SV=1
IG c1276_light_IGKV1D-39_IGKJ1 (Fragment) OS=Homo sapiens OX=9606 PE=2 SV=1
IG c1277_light_IGKV1-5_IGKJ2 (Fragment) OS=Homo sapiens OX=9606 PE=2 SV=1
IG c128_heavy_IGHV3-64_IGHD3-22_IGHJ4 (Fragment) OS=Homo sapiens OX=9606 PE=2 SV=1
IG c1280_heavy_IGHV4-4_IGHD5-18_IGHJ2 (Fragment) OS=Homo sapiens OX=9606 PE=2 SV=1
IG c1281_light_IGKV1D-39_IGKJ1 (Fragment) OS=Homo sapiens OX=9606 PE=2 SV=1
IG c1283_heavy_IGHV3-48_IGHD3-10_IGHJ4 (Fragment) OS=Homo sapiens OX=9606 PE=2 SV=1
IG c1283_light_IGLV3-25_IGLJ1 (Fragment) OS=Homo sapiens OX=9606 PE=2 SV=1
IG c1289_light_IGKV1D-39_IGKJ1 (Fragment) OS=Homo sapiens OX=9606 PE=2 SV=1
IG c1289_light_IGKV1D-39_IGKJ1 (Fragment) OS=Homo sapiens OX=9606 PE=2 SV=1
IG c1289_light_IGLV1-47_IGLJ3 (Fragment) OS=Homo sapiens OX=9606 PE=2 SV=1
IG c129_heavy_IGHV3-66_IGHD3-3_IGHJ4 (Fragment) OS=Homo sapiens OX=9606 PE=2 SV=1
IG c1291_heavy_IGHV3-49_IGHD4-23_IGHJ4 (Fragment) OS=Homo sapiens OX=9606 PE=2 SV=1
IG c1291_heavy_IGHV3-49_IGHD4-23_IGHJ4 (Fragment) OS=Homo sapiens OX=9606 PE=2 SV=1
IG c1292_heavy_IGHV3-30_IGHD1-7_IGHJ6 (Fragment) OS=Homo sapiens OX=9606 PE=2 SV=1
IG c1292_light_IGKV1-12_IGKJ3 (Fragment) OS=Homo sapiens OX=9606 PE=2 SV=1
IG c1293_heavy_IGHV3-74_IGHD5-18_IGHJ6 (Fragment) OS=Homo sapiens OX=9606 PE=2 SV=1
IG c1295_heavy_IGHV5-51_IGHD4-17_IGHJ3 (Fragment) OS=Homo sapiens OX=9606 PE=2 SV=1
IG c1296_light_IGLV1-51_IGLJ2 (Fragment) OS=Homo sapiens OX=9606 PE=2 SV=1
IG c1297_light_IGKV1-27_IGKJ4 (Fragment) OS=Homo sapiens OX=9606 PE=2 SV=1
IG c1298_heavy_IGHV3-49_IGHD3-3_IGHJ4 (Fragment) OS=Homo sapiens OX=9606 PE=2 SV=1
IG c1298_heavy_IGHV3-49_IGHD3-3_IGHJ4 (Fragment) OS=Homo sapiens OX=9606 PE=2 SV=1
IG c1298_light_IGKV1-27_IGKJ1 (Fragment) OS=Homo sapiens OX=9606 PE=2 SV=1
IG c130_heavy_IGHV3-33_IGHD3-22_IGHJ3 (Fragment) OS=Homo sapiens OX=9606 PE=2 SV=1
IG c1300_light_IGKV1-12_IGKJ1 (Fragment) OS=Homo sapiens OX=9606 PE=2 SV=1
IG c1307_light_IGKV1D-39_IGKJ1 (Fragment) OS=Homo sapiens OX=9606 PE=2 SV=1
IG c1307_light_IGKV1D-39_IGKJ1 (Fragment) OS=Homo sapiens OX=9606 PE=2 SV=1
IG c131_heavy_IGHV3-33_IGHD5-12_IGHJ6 (Fragment) OS=Homo sapiens OX=9606 PE=2 SV=1
IG c131_light_IGKV1-12_IGKJ1 (Fragment) OS=Homo sapiens OX=9606 PE=2 SV=1
IG c1311_light_IGKV1D-39_IGKJ1 (Fragment) OS=Homo sapiens OX=9606 PE=2 SV=1
IG c1311_light_IGKV1D-39_IGKJ1 (Fragment) OS=Homo sapiens OX=9606 PE=2 SV=1
IG c1312_light_IGKV1-27_IGKJ1 (Fragment) OS=Homo sapiens OX=9606 PE=2 SV=1
IG c1313_heavy_IGHV5-51_IGHD3-22_IGHJ3 (Fragment) OS=Homo sapiens OX=9606 PE=2 SV=1
IG c1313_light_IGLV1-51_IGLJ2 (Fragment) OS=Homo sapiens OX=9606 PE=2 SV=1
IG c1317_heavy_IGHV3-64_IGHD2-21_IGHJ4 (Fragment) OS=Homo sapiens OX=9606 PE=2 SV=1
IG c1318_heavy_IGHV4-4_IGHD7-27_IGHJ4 (Fragment) OS=Homo sapiens OX=9606 PE=2 SV=1
IG c1318_heavy_IGHV6-1_IGHD4-23_IGHJ2 (Fragment) OS=Homo sapiens OX=9606 PE=2 SV=1
IG c132_light_IGLV1-44_IGLJ2 (Fragment) OS=Homo sapiens OX=9606 PE=2 SV=1
IG c1320_light_IGLV1-44_IGLJ2 (Fragment) OS=Homo sapiens OX=9606 PE=2 SV=1
IG c1321_light_IGLV2-11_IGLJ3 (Fragment) OS=Homo sapiens OX=9606 PE=2 SV=1
IG c1324_light_IGKV1D-17_IGKJ1 (Fragment) OS=Homo sapiens OX=9606 PE=2 SV=1
IG c1326_light_IGKV1-5_IGKJ1 (Fragment) OS=Homo sapiens OX=9606 PE=2 SV=1
IG c1327_heavy_IGHV3-9_IGHD2-2_IGHJ4 (Fragment) OS=Homo sapiens OX=9606 PE=2 SV=1
IG c1327_heavy_IGHV3-9_IGHD2-2_IGHJ4 (Fragment) OS=Homo sapiens OX=9606 PE=2 SV=1
IG c1328_light_IGKV1-5_IGKJ2 (Fragment) OS=Homo sapiens OX=9606 PE=2 SV=1
IG c133_heavy_IGHV4-61_IGHD1-26_IGHJ4 (Fragment) OS=Homo sapiens OX=9606 PE=2 SV=1
IG c133_light_IGKV1-27_IGKJ1 (Fragment) OS=Homo sapiens OX=9606 PE=2 SV=1
IG c1331_heavy_IGHV3-48_IGHD3-22_IGHJ6 (Fragment) OS=Homo sapiens OX=9606 PE=2 SV=1
IG c1333_heavy_IGHV3-30_IGHD2-21_IGHJ3 (Fragment) OS=Homo sapiens OX=9606 PE=2 SV=1
IG c1334_heavy_IGHV3-73_IGHD6-6_IGHJ4 (Fragment) OS=Homo sapiens OX=9606 PE=2 SV=1
IG c1336_heavy_IGHV3-53_IGHD1-26_IGHJ3 (Fragment) OS=Homo sapiens OX=9606 PE=2 SV=1
IG c1338_heavy_IGHV3-30_IGHD3-16_IGHJ4 (Fragment) OS=Homo sapiens OX=9606 PE=2 SV=1
IG c1339_heavy_IGHV3-9_IGHD6-6_IGHJ6 (Fragment) OS=Homo sapiens OX=9606 PE=2 SV=1
IG c1339_heavy_IGHV3-9_IGHD6-6_IGHJ6 (Fragment) OS=Homo sapiens OX=9606 PE=2 SV=1
IG c134_heavy_IGHV3-53_IGHD3-3_IGHJ6 (Fragment) OS=Homo sapiens OX=9606 PE=2 SV=1
IG c134_light_IGKV1-12_IGKJ1 (Fragment) OS=Homo sapiens OX=9606 PE=2 SV=1
IG c134_light_IGLV7-43_IGLJ2 (Fragment) OS=Homo sapiens OX=9606 PE=2 SV=1
IG c1343_light_IGLV1-51_IGLJ2 (Fragment) OS=Homo sapiens OX=9606 PE=2 SV=1
IG c1348_light_IGKV1-5_IGKJ3 (Fragment) OS=Homo sapiens OX=9606 PE=2 SV=1
IG c135_heavy_IGHV4-61_IGHD6-6_IGHJ1 (Fragment) OS=Homo sapiens OX=9606 PE=2 SV=1
IG c1351_heavy_IGHV4-61_IGHD1-26_IGHJ4 (Fragment) OS=Homo sapiens OX=9606 PE=2 SV=1
IG c1351_light_IGLV2-11_IGLJ3 (Fragment) OS=Homo sapiens OX=9606 PE=2 SV=1
IG c1352_light_IGLV2-11_IGLJ3 (Fragment) OS=Homo sapiens OX=9606 PE=2 SV=1
IG c1354_heavy_IGHV3-48_IGHD1-7_IGHJ4 (Fragment) OS=Homo sapiens OX=9606 PE=2 SV=1
IG c1355_heavy_IGHV4-4_IGHD2-2_IGHJ1 (Fragment) OS=Homo sapiens OX=9606 PE=2 SV=1
IG c1358_light_IGLV3-25_IGLJ2 (Fragment) OS=Homo sapiens OX=9606 PE=2 SV=1
IG c1361_light_IGKV1-12_IGKJ5 (Fragment) OS=Homo sapiens OX=9606 PE=2 SV=1
IG c1362_light_IGKV1-27_IGKJ5 (Fragment) OS=Homo sapiens OX=9606 PE=2 SV=1
IG c1366_heavy_IGHV4-61_IGHD5-5_IGHJ3 (Fragment) OS=Homo sapiens OX=9606 PE=2 SV=1
IG c1366_light_IGKV1D-33_IGKJ2 (Fragment) OS=Homo sapiens OX=9606 PE=2 SV=1
IG c1368_light_IGLV1-51_IGLJ3 (Fragment) OS=Homo sapiens OX=9606 PE=2 SV=1
IG c1369_heavy_IGHV3-30_IGHD5-18_IGHJ3 (Fragment) OS=Homo sapiens OX=9606 PE=2 SV=1
IG c137_light_IGLV1-51_IGLJ2 (Fragment) OS=Homo sapiens OX=9606 PE=2 SV=1
IG c1373_light_IGKV1D-13_IGKJ2 (Fragment) OS=Homo sapiens OX=9606 PE=2 SV=1
IG c1378_light_IGLV1-44_IGLJ3 (Fragment) OS=Homo sapiens OX=9606 PE=2 SV=1
IG c138_heavy_IGHV5-51_IGHD6-13_IGHJ3 (Fragment) OS=Homo sapiens OX=9606 PE=2 SV=1
IG c138_light_IGLV1-44_IGLJ3 (Fragment) OS=Homo sapiens OX=9606 PE=2 SV=1
IG c138_light_IGLV2-11_IGLJ1 (Fragment) OS=Homo sapiens OX=9606 PE=2 SV=1
IG c1381_heavy_IGHV3-64_IGHD2-2_IGHJ4 (Fragment) OS=Homo sapiens OX=9606 PE=2 SV=1
IG c1386_heavy_IGHV3-9_IGHD2-2_IGHJ2 (Fragment) OS=Homo sapiens OX=9606 PE=2 SV=1
IG c1386_heavy_IGHV3-9_IGHD2-2_IGHJ2 (Fragment) OS=Homo sapiens OX=9606 PE=2 SV=1
IG c1386_light_IGKV1-27_IGKJ1 (Fragment) OS=Homo sapiens OX=9606 PE=2 SV=1
IG c1388_heavy_IGHV4-4_IGHD6-13_IGHJ4 (Fragment) OS=Homo sapiens OX=9606 PE=2 SV=1
IG c139_heavy_IGHV3-33_IGHD4-17_IGHJ6 (Fragment) OS=Homo sapiens OX=9606 PE=2 SV=1
IG c1391_light_IGLV2-11_IGLJ3 (Fragment) OS=Homo sapiens OX=9606 PE=2 SV=1
IG c1392_heavy_IGHV3-53_IGHD2-8_IGHJ4 (Fragment) OS=Homo sapiens OX=9606 PE=2 SV=1
IG c1397_light_IGLV1-47_IGLJ2 (Fragment) OS=Homo sapiens OX=9606 PE=2 SV=1
IG c1401_heavy_IGHV3-33_IGHD5-12_IGHJ4 (Fragment) OS=Homo sapiens OX=9606 PE=2 SV=1
IG c1403_heavy_IGHV3-15_IGHD3-16_IGHJ4 (Fragment) OS=Homo sapiens OX=9606 PE=2 SV=1
IG c1408_light_IGKV1D-13_IGKJ2 (Fragment) OS=Homo sapiens OX=9606 PE=2 SV=1
IG c1410_heavy_IGHV2-70_IGHD3-22_IGHJ4 (Fragment) OS=Homo sapiens OX=9606 PE=2 SV=1
IG c1418_light_IGLV1-51_IGLJ2 (Fragment) OS=Homo sapiens OX=9606 PE=2 SV=1
IG c1419_heavy_IGHV3-33_IGHD2-15_IGHJ4 (Fragment) OS=Homo sapiens OX=9606 PE=2 SV=1
IG c1419_light_IGLV1-51_IGLJ2 (Fragment) OS=Homo sapiens OX=9606 PE=2 SV=1
IG c142_light_IGLV1-47_IGLJ2 (Fragment) OS=Homo sapiens OX=9606 PE=2 SV=1
IG c1420_heavy_IGHV6-1_IGHD1-26_IGHJ4 (Fragment) OS=Homo sapiens OX=9606 PE=2 SV=1
IG c1420_light_IGKV1-9_IGKJ5 (Fragment) OS=Homo sapiens OX=9606 PE=2 SV=1
IG c1421_heavy_IGHV3-30_IGHD1-26_IGHJ4 (Fragment) OS=Homo sapiens OX=9606 PE=2 SV=1
IG c1422_heavy_IGHV3-30_IGHD1-7_IGHJ6 (Fragment) OS=Homo sapiens OX=9606 PE=2 SV=1
IG c1422_light_IGKV1-12_IGKJ3 (Fragment) OS=Homo sapiens OX=9606 PE=2 SV=1
IG c1424_heavy_IGHV3-64_IGHD2-21_IGHJ4 (Fragment) OS=Homo sapiens OX=9606 PE=2 SV=1
IG c1426_heavy_IGHV3-48_IGHD3-3_IGHJ4 (Fragment) OS=Homo sapiens OX=9606 PE=2 SV=1
IG c1427_light_IGLV2-11_IGLJ2 (Fragment) OS=Homo sapiens OX=9606 PE=2 SV=1
IG c1429_light_IGKV1-5_IGKJ2 (Fragment) OS=Homo sapiens OX=9606 PE=2 SV=1
IG c143_heavy_IGHV3-30_IGHD4-17_IGHJ3 (Fragment) OS=Homo sapiens OX=9606 PE=2 SV=1
IG c1433_light_IGLV1-44_IGLJ2 (Fragment) OS=Homo sapiens OX=9606 PE=2 SV=1
IG c1439_heavy_IGHV3-53_IGHD3-3_IGHJ6 (Fragment) OS=Homo sapiens OX=9606 PE=2 SV=1
IG c144_heavy_IGHV3-33_IGHD3-3_IGHJ4 (Fragment) OS=Homo sapiens OX=9606 PE=2 SV=1
IG c144_heavy_IGHV3-33_IGHD3-3_IGHJ4 (Fragment) OS=Homo sapiens OX=9606 PE=2 SV=1
IG c1440_light_IGLV8-61_IGLJ3 (Fragment) OS=Homo sapiens OX=9606 PE=2 SV=1
IG c1441_heavy_IGHV3-33_IGHD1-20_IGHJ4 (Fragment) OS=Homo sapiens OX=9606 PE=2 SV=1
IG c1441_heavy_IGHV3-33_IGHD1-20_IGHJ4 (Fragment) OS=Homo sapiens OX=9606 PE=2 SV=1
IG c1454_light_IGKV1-9_IGKJ3 (Fragment) OS=Homo sapiens OX=9606 PE=2 SV=1
IG c1455_light_IGKV1D-39_IGKJ1 (Fragment) OS=Homo sapiens OX=9606 PE=2 SV=1
IG c1455_light_IGKV1D-39_IGKJ1 (Fragment) OS=Homo sapiens OX=9606 PE=2 SV=1
IG c1457_light_IGKV3-20_IGKJ1 (Fragment) OS=Homo sapiens OX=9606 PE=2 SV=1
IG c1459_heavy_IGHV3-15_IGHD3-22_IGHJ4 (Fragment) OS=Homo sapiens OX=9606 PE=2 SV=1
IG c146_heavy_IGHV3-33_IGHD4-23_IGHJ4 (Fragment) OS=Homo sapiens OX=9606 PE=2 SV=1
IG c1460_light_IGLV2-11_IGLJ3 (Fragment) OS=Homo sapiens OX=9606 PE=2 SV=1
IG c1461_heavy_IGHV3-72_IGHD3-3_IGHJ4 (Fragment) OS=Homo sapiens OX=9606 PE=2 SV=1
IG c1462_heavy_IGHV3-33_IGHD5-12_IGHJ4 (Fragment) OS=Homo sapiens OX=9606 PE=2 SV=1
IG c1462_heavy_IGHV3-33_IGHD5-12_IGHJ4 (Fragment) OS=Homo sapiens OX=9606 PE=2 SV=1
IG c1463_light_IGLV3-25_IGLJ2 (Fragment) OS=Homo sapiens OX=9606 PE=2 SV=1
IG c1467_heavy_IGHV3-30_IGHD1-1_IGHJ4 (Fragment) OS=Homo sapiens OX=9606 PE=2 SV=1
IG c1468_heavy_IGHV3-33_IGHD3-3_IGHJ1 (Fragment) OS=Homo sapiens OX=9606 PE=2 SV=1
IG c1468_heavy_IGHV3-33_IGHD3-3_IGHJ1 (Fragment) OS=Homo sapiens OX=9606 PE=2 SV=1
IG c1468_light_IGLV8-61_IGLJ2 (Fragment) OS=Homo sapiens OX=9606 PE=2 SV=1
IG c1469_heavy_IGHV3-49_IGHD3-3_IGHJ6 (Fragment) OS=Homo sapiens OX=9606 PE=2 SV=1
IG c147_heavy_IGHV3-30_IGHD7-27_IGHJ4 (Fragment) OS=Homo sapiens OX=9606 PE=2 SV=1
IG c147_light_IGKV1-12_IGKJ1 (Fragment) OS=Homo sapiens OX=9606 PE=2 SV=1
IG c1470_light_IGLV1-51_IGLJ3 (Fragment) OS=Homo sapiens OX=9606 PE=2 SV=1
IG c1471_heavy_IGHV3-49_IGHD6-19_IGHJ1 (Fragment) OS=Homo sapiens OX=9606 PE=2 SV=1
IG c1475_heavy_IGHV3-53_IGHD5-12_IGHJ3 (Fragment) OS=Homo sapiens OX=9606 PE=2 SV=1
IG c1478_light_IGLV2-11_IGLJ2 (Fragment) OS=Homo sapiens OX=9606 PE=2 SV=1
IG c148_heavy_IGHV5-51_IGHD1-7_IGHJ2 (Fragment) OS=Homo sapiens OX=9606 PE=2 SV=1
IG c148_light_IGKV1-5_IGKJ2 (Fragment) OS=Homo sapiens OX=9606 PE=2 SV=1
IG c148_light_IGLV1-51_IGLJ3 (Fragment) OS=Homo sapiens OX=9606 PE=2 SV=1
IG c1488_heavy_IGHV4-61_IGHD4-23_IGHJ4 (Fragment) OS=Homo sapiens OX=9606 PE=2 SV=1
IG c1489_light_IGKV1D-33_IGKJ3 (Fragment) OS=Homo sapiens OX=9606 PE=2 SV=1
IG c149_light_IGKV1-27_IGKJ1 (Fragment) OS=Homo sapiens OX=9606 PE=2 SV=1
IG c1490_heavy_IGHV3-13_IGHD6-19_IGHJ4 (Fragment) OS=Homo sapiens OX=9606 PE=2 SV=1
IG c1495_light_IGKV1-5_IGKJ2 (Fragment) OS=Homo sapiens OX=9606 PE=2 SV=1
IG c1496_light_IGKV1-8_IGKJ4 (Fragment) OS=Homo sapiens OX=9606 PE=2 SV=1
IG c1498_heavy_IGHV3-64_IGHD6-6_IGHJ6 (Fragment) OS=Homo sapiens OX=9606 PE=2 SV=1
IG c1498_light_IGKV1-9_IGKJ5 (Fragment) OS=Homo sapiens OX=9606 PE=2 SV=1
IG c1499_heavy_IGHV3-49_IGHD1-20_IGHJ4 (Fragment) OS=Homo sapiens OX=9606 PE=2 SV=1
IG c1499_heavy_IGHV3-49_IGHD1-20_IGHJ4 (Fragment) OS=Homo sapiens OX=9606 PE=2 SV=1
IG c1499_light_IGKV1D-17_IGKJ4 (Fragment) OS=Homo sapiens OX=9606 PE=2 SV=1
IG c150_heavy_IGHV4-39_IGHD3-10_IGHJ5 (Fragment) OS=Homo sapiens OX=9606 PE=2 SV=1
IG c1500_heavy_IGHV5-51_IGHD4-23_IGHJ4 (Fragment) OS=Homo sapiens OX=9606 PE=2 SV=1
IG c1501_heavy_IGHV3-53_IGHD3-10_IGHJ4 (Fragment) OS=Homo sapiens OX=9606 PE=2 SV=1
IG c1507_heavy_IGHV3-30_IGHD5-24_IGHJ2 (Fragment) OS=Homo sapiens OX=9606 PE=2 SV=1
IG c151_heavy_IGHV4-61_IGHD4-23_IGHJ3 (Fragment) OS=Homo sapiens OX=9606 PE=2 SV=1
IG c1514_light_IGLV3-25_IGLJ2 (Fragment) OS=Homo sapiens OX=9606 PE=2 SV=1
IG c1516_heavy_IGHV3-9_IGHD3-22_IGHJ3 (Fragment) OS=Homo sapiens OX=9606 PE=2 SV=1
IG c1516_heavy_IGHV3-9_IGHD3-22_IGHJ3 (Fragment) OS=Homo sapiens OX=9606 PE=2 SV=1
IG c152_heavy_IGHV5-51_IGHD6-19_IGHJ5 (Fragment) OS=Homo sapiens OX=9606 PE=2 SV=1
IG c1521_heavy_IGHV5-51_IGHD2-21_IGHJ4 (Fragment) OS=Homo sapiens OX=9606 PE=2 SV=1
IG c1526_light_IGLV1-44_IGLJ2 (Fragment) OS=Homo sapiens OX=9606 PE=2 SV=1
IG c1527_heavy_IGHV4-61_IGHD3-22_IGHJ4 (Fragment) OS=Homo sapiens OX=9606 PE=2 SV=1
IG c1527_light_IGLV2-11_IGLJ3 (Fragment) OS=Homo sapiens OX=9606 PE=2 SV=1
IG c1531_heavy_IGHV3-74_IGHD3-3_IGHJ4 (Fragment) OS=Homo sapiens OX=9606 PE=2 SV=1
IG c1538_light_IGLV8-61_IGLJ2 (Fragment) OS=Homo sapiens OX=9606 PE=2 SV=1
IG c1540_light_IGKV1D-39_IGKJ4 (Fragment) OS=Homo sapiens OX=9606 PE=2 SV=1
IG c1540_light_IGKV1D-39_IGKJ4 (Fragment) OS=Homo sapiens OX=9606 PE=2 SV=1
IG c1541_light_IGKV1-12_IGKJ1 (Fragment) OS=Homo sapiens OX=9606 PE=2 SV=1
IG c1546_heavy_IGHV3-33_IGHD5-24_IGHJ2 (Fragment) OS=Homo sapiens OX=9606 PE=2 SV=1
IG c1553_heavy_IGHV3-7_IGHD3-16_IGHJ5 (Fragment) OS=Homo sapiens OX=9606 PE=2 SV=1
IG c1554_heavy_IGHV3-30_IGHD6-13_IGHJ4 (Fragment) OS=Homo sapiens OX=9606 PE=2 SV=1
IG c1557_heavy_IGHV3-33_IGHD6-13_IGHJ4 (Fragment) OS=Homo sapiens OX=9606 PE=2 SV=1
IG c1558_heavy_IGHV3-30_IGHD3-3_IGHJ6 (Fragment) OS=Homo sapiens OX=9606 PE=2 SV=1
IG c1558_heavy_IGHV3-30_IGHD3-3_IGHJ6 (Fragment) OS=Homo sapiens OX=9606 PE=2 SV=1
IG c156_heavy_IGHV2-70_IGHD2-2_IGHJ6 (Fragment) OS=Homo sapiens OX=9606 PE=2 SV=1
IG c1560_heavy_IGHV6-1_IGHD5-24_IGHJ4 (Fragment) OS=Homo sapiens OX=9606 PE=2 SV=1
IG c1562_heavy_IGHV3-9_IGHD1-7_IGHJ3 (Fragment) OS=Homo sapiens OX=9606 PE=2 SV=1
IG c1562_heavy_IGHV3-9_IGHD1-7_IGHJ3 (Fragment) OS=Homo sapiens OX=9606 PE=2 SV=1
IG c1569_heavy_IGHV3-30_IGHD3-16_IGHJ4 (Fragment) OS=Homo sapiens OX=9606 PE=2 SV=1
IG c157_heavy_IGHV3-66_IGHD1-26_IGHJ5 (Fragment) OS=Homo sapiens OX=9606 PE=2 SV=1
IG c1573_heavy_IGHV3-33_IGHD4-4_IGHJ3 (Fragment) OS=Homo sapiens OX=9606 PE=2 SV=1
IG c1573_heavy_IGHV3-33_IGHD4-4_IGHJ3 (Fragment) OS=Homo sapiens OX=9606 PE=2 SV=1
IG c1575_heavy_IGHV4-4_IGHD6-19_IGHJ3 (Fragment) OS=Homo sapiens OX=9606 PE=2 SV=1
IG c1579_heavy_IGHV3-13_IGHD4-17_IGHJ6 (Fragment) OS=Homo sapiens OX=9606 PE=2 SV=1
IG c158_heavy_IGHV5-51_IGHD4-23_IGHJ5 (Fragment) OS=Homo sapiens OX=9606 PE=2 SV=1
IG c158_light_IGKV1D-13_IGKJ1 (Fragment) OS=Homo sapiens OX=9606 PE=2 SV=1
IG c1582_heavy_IGHV5-51_IGHD3-3_IGHJ6 (Fragment) OS=Homo sapiens OX=9606 PE=2 SV=1
IG c1584_heavy_IGHV4-61_IGHD6-13_IGHJ4 (Fragment) OS=Homo sapiens OX=9606 PE=2 SV=1
IG c1586_light_IGLV1-44_IGLJ2 (Fragment) OS=Homo sapiens OX=9606 PE=2 SV=1
IG c159_heavy_IGHV3-30_IGHD6-13_IGHJ5 (Fragment) OS=Homo sapiens OX=9606 PE=2 SV=1
IG c1590_heavy_IGHV3-30_IGHD5-12_IGHJ4 (Fragment) OS=Homo sapiens OX=9606 PE=2 SV=1
IG c1593_heavy_IGHV3-15_IGHD3-16_IGHJ5 (Fragment) OS=Homo sapiens OX=9606 PE=2 SV=1
IG c1596_heavy_IGHV3-30_IGHD6-6_IGHJ3 (Fragment) OS=Homo sapiens OX=9606 PE=2 SV=1
IG c1597_heavy_IGHV5-51_IGHD1-20_IGHJ4 (Fragment) OS=Homo sapiens OX=9606 PE=2 SV=1
IG c16_heavy_IGHV3-7_IGHD4-17_IGHJ2 (Fragment) OS=Homo sapiens OX=9606 PE=2 SV=1
IG c16_light_IGKV1-5_IGKJ1 (Fragment) OS=Homo sapiens OX=9606 PE=2 SV=1
IG c1602_heavy_IGHV3-30_IGHD3-3_IGHJ6 (Fragment) OS=Homo sapiens OX=9606 PE=2 SV=1
IG c1603_light_IGKV1-9_IGKJ4 (Fragment) OS=Homo sapiens OX=9606 PE=2 SV=1
IG c1605_heavy_IGHV3-53_IGHD6-13_IGHJ3 (Fragment) OS=Homo sapiens OX=9606 PE=2 SV=1
IG c161_light_IGLV2-11_IGLJ3 (Fragment) OS=Homo sapiens OX=9606 PE=2 SV=1
IG c1610_heavy_IGHV3-13_IGHD6-19_IGHJ4 (Fragment) OS=Homo sapiens OX=9606 PE=2 SV=1
IG c1610_light_IGKV1-5_IGKJ2 (Fragment) OS=Homo sapiens OX=9606 PE=2 SV=1
IG c1613_light_IGKV1-9_IGKJ2 (Fragment) OS=Homo sapiens OX=9606 PE=2 SV=1
IG c1614_heavy_IGHV3-30_IGHD6-19_IGHJ4 (Fragment) OS=Homo sapiens OX=9606 PE=2 SV=1
IG c1614_heavy_IGHV3-30_IGHD6-19_IGHJ4 (Fragment) OS=Homo sapiens OX=9606 PE=2 SV=1
IG c1616_light_IGLV8-61_IGLJ3 (Fragment) OS=Homo sapiens OX=9606 PE=2 SV=1
IG c1617_light_IGKV1D-17_IGKJ1 (Fragment) OS=Homo sapiens OX=9606 PE=2 SV=1
IG c1618_light_IGKV1-5_IGKJ4 (Fragment) OS=Homo sapiens OX=9606 PE=2 SV=1
IG c1619_heavy_IGHV3-33_IGHD4-17_IGHJ4 (Fragment) OS=Homo sapiens OX=9606 PE=2 SV=1
IG c162_light_IGLV3-25_IGLJ2 (Fragment) OS=Homo sapiens OX=9606 PE=2 SV=1
IG c1620_heavy_IGHV3-48_IGHD3-22_IGHJ6 (Fragment) OS=Homo sapiens OX=9606 PE=2 SV=1
IG c1621_heavy_IGHV3-49_IGHD2-2_IGHJ5 (Fragment) OS=Homo sapiens OX=9606 PE=2 SV=1
IG c1621_heavy_IGHV3-49_IGHD2-2_IGHJ5 (Fragment) OS=Homo sapiens OX=9606 PE=2 SV=1
IG c1623_heavy_IGHV3-15_IGHD3-3_IGHJ4 (Fragment) OS=Homo sapiens OX=9606 PE=2 SV=1
IG c1624_heavy_IGHV3-33_IGHD3-22_IGHJ6 (Fragment) OS=Homo sapiens OX=9606 PE=2 SV=1
IG c1627_light_IGLV2-11_IGLJ3 (Fragment) OS=Homo sapiens OX=9606 PE=2 SV=1
IG c1631_light_IGKV1-6_IGKJ1 (Fragment) OS=Homo sapiens OX=9606 PE=2 SV=1
IG c1637_heavy_IGHV3-30_IGHD3-3_IGHJ4 (Fragment) OS=Homo sapiens OX=9606 PE=2 SV=1
IG c1637_light_IGKV1D-13_IGKJ5 (Fragment) OS=Homo sapiens OX=9606 PE=2 SV=1
IG c1639_light_IGLV2-11_IGLJ3 (Fragment) OS=Homo sapiens OX=9606 PE=2 SV=1
IG c1641_heavy_IGHV3-33_IGHD2-15_IGHJ5 (Fragment) OS=Homo sapiens OX=9606 PE=2 SV=1
IG c1641_light_IGKV1-6_IGKJ4 (Fragment) OS=Homo sapiens OX=9606 PE=2 SV=1
IG c1645_light_IGLV2-11_IGLJ3 (Fragment) OS=Homo sapiens OX=9606 PE=2 SV=1
IG c1649_heavy_IGHV3-33_IGHD1-26_IGHJ6 (Fragment) OS=Homo sapiens OX=9606 PE=2 SV=1
IG c1649_heavy_IGHV3-33_IGHD1-26_IGHJ6 (Fragment) OS=Homo sapiens OX=9606 PE=2 SV=1
IG c165_heavy_IGHV3-30_IGHD3-3_IGHJ5 (Fragment) OS=Homo sapiens OX=9606 PE=2 SV=1
IG c165_heavy_IGHV4-61_IGHD1-26_IGHJ4 (Fragment) OS=Homo sapiens OX=9606 PE=2 SV=1
IG c165_light_IGKV1D-33_IGKJ4 (Fragment) OS=Homo sapiens OX=9606 PE=2 SV=1
IG c1651_heavy_IGHV3-30_IGHD1-26_IGHJ4 (Fragment) OS=Homo sapiens OX=9606 PE=2 SV=1
IG c1651_heavy_IGHV3-30_IGHD1-26_IGHJ4 (Fragment) OS=Homo sapiens OX=9606 PE=2 SV=1
IG c1651_light_IGLV2-11_IGLJ1 (Fragment) OS=Homo sapiens OX=9606 PE=2 SV=1
IG c1656_heavy_IGHV4-61_IGHD1-26_IGHJ5 (Fragment) OS=Homo sapiens OX=9606 PE=2 SV=1
IG c1659_light_IGLV1-44_IGLJ3 (Fragment) OS=Homo sapiens OX=9606 PE=2 SV=1
IG c167_light_IGKV1-5_IGKJ1 (Fragment) OS=Homo sapiens OX=9606 PE=2 SV=1
IG c1673_heavy_IGHV3-7_IGHD2-2_IGHJ6 (Fragment) OS=Homo sapiens OX=9606 PE=2 SV=1
IG c1679_light_IGLV2-11_IGLJ2 (Fragment) OS=Homo sapiens OX=9606 PE=2 SV=1
IG c168_light_IGLV3-25_IGLJ2 (Fragment) OS=Homo sapiens OX=9606 PE=2 SV=1
IG c1680_light_IGLV2-11_IGLJ3 (Fragment) OS=Homo sapiens OX=9606 PE=2 SV=1
IG c1686_heavy_IGHV3-48_IGHD6-6_IGHJ4 (Fragment) OS=Homo sapiens OX=9606 PE=2 SV=1
IG c1692_heavy_IGHV3-74_IGHD5-18_IGHJ4 (Fragment) OS=Homo sapiens OX=9606 PE=2 SV=1
IG c1692_heavy_IGHV3-74_IGHD5-18_IGHJ4 (Fragment) OS=Homo sapiens OX=9606 PE=2 SV=1
IG c1692_light_IGKV1-33_IGKJ4 (Fragment) OS=Homo sapiens OX=9606 PE=2 SV=1
IG c1693_heavy_IGHV3-30_IGHD3-22_IGHJ4 (Fragment) OS=Homo sapiens OX=9606 PE=2 SV=1
IG c1694_light_IGKV1-27_IGKJ4 (Fragment) OS=Homo sapiens OX=9606 PE=2 SV=1
IG c1696_heavy_IGHV3-30_IGHD1-14_IGHJ6 (Fragment) OS=Homo sapiens OX=9606 PE=2 SV=1
IG c1698_heavy_IGHV3-9_IGHD6-13_IGHJ4 (Fragment) OS=Homo sapiens OX=9606 PE=2 SV=1
IG c1698_heavy_IGHV3-9_IGHD6-13_IGHJ4 (Fragment) OS=Homo sapiens OX=9606 PE=2 SV=1
IG c17_heavy_IGHV5-51_IGHD5-12_IGHJ6 (Fragment) OS=Homo sapiens OX=9606 PE=2 SV=1
IG c1702_heavy_IGHV3-33_IGHD6-19_IGHJ4 (Fragment) OS=Homo sapiens OX=9606 PE=2 SV=1
IG c1702_heavy_IGHV3-33_IGHD6-19_IGHJ4 (Fragment) OS=Homo sapiens OX=9606 PE=2 SV=1
IG c1703_heavy_IGHV3-33_IGHD3-10_IGHJ5 (Fragment) OS=Homo sapiens OX=9606 PE=2 SV=1
IG c1703_heavy_IGHV3-33_IGHD3-10_IGHJ5 (Fragment) OS=Homo sapiens OX=9606 PE=2 SV=1
IG c1707_heavy_IGHV3-15_IGHD1-7_IGHJ5 (Fragment) OS=Homo sapiens OX=9606 PE=2 SV=1
IG c1707_light_IGLV7-46_IGLJ3 (Fragment) OS=Homo sapiens OX=9606 PE=2 SV=1
IG c1711_heavy_IGHV3-33_IGHD3-22_IGHJ4 (Fragment) OS=Homo sapiens OX=9606 PE=2 SV=1
IG c1711_heavy_IGHV3-33_IGHD3-22_IGHJ4 (Fragment) OS=Homo sapiens OX=9606 PE=2 SV=1
IG c1712_light_IGLV1-44_IGLJ1 (Fragment) OS=Homo sapiens OX=9606 PE=2 SV=1
IG c1715_heavy_IGHV3-53_IGHD3-22_IGHJ4 (Fragment) OS=Homo sapiens OX=9606 PE=2 SV=1
IG c172_heavy_IGHV3-33_IGHD6-6_IGHJ4 (Fragment) OS=Homo sapiens OX=9606 PE=2 SV=1
IG c1723_heavy_IGHV3-66_IGHD5-18_IGHJ5 (Fragment) OS=Homo sapiens OX=9606 PE=2 SV=1
IG c1726_heavy_IGHV3-30_IGHD3-10_IGHJ4 (Fragment) OS=Homo sapiens OX=9606 PE=2 SV=1
IG c1732_heavy_IGHV3-30_IGHD5-12_IGHJ4 (Fragment) OS=Homo sapiens OX=9606 PE=2 SV=1
IG c1739_light_IGKV1-9_IGKJ3 (Fragment) OS=Homo sapiens OX=9606 PE=2 SV=1
IG c1746_light_IGKV1-27_IGKJ1 (Fragment) OS=Homo sapiens OX=9606 PE=2 SV=1
IG c1747_light_IGKV1D-39_IGKJ1 (Fragment) OS=Homo sapiens OX=9606 PE=2 SV=1
IG c175_light_IGKV1-9_IGKJ4 (Fragment) OS=Homo sapiens OX=9606 PE=2 SV=1
IG c176_heavy_IGHV5-51_IGHD3-3_IGHJ4 (Fragment) OS=Homo sapiens OX=9606 PE=2 SV=1
IG c1761_light_IGKV1D-39_IGKJ1 (Fragment) OS=Homo sapiens OX=9606 PE=2 SV=1
IG c1766_light_IGLV2-11_IGLJ3 (Fragment) OS=Homo sapiens OX=9606 PE=2 SV=1
IG c177_heavy_IGHV4-4_IGHD6-6_IGHJ4 (Fragment) OS=Homo sapiens OX=9606 PE=2 SV=1
IG c177_heavy_IGHV5-51_IGHD2-2_IGHJ4 (Fragment) OS=Homo sapiens OX=9606 PE=2 SV=1
IG c1773_light_IGKV1D-39_IGKJ1 (Fragment) OS=Homo sapiens OX=9606 PE=2 SV=1
IG c1774_heavy_IGHV5-51_IGHD3-22_IGHJ3 (Fragment) OS=Homo sapiens OX=9606 PE=2 SV=1
IG c1778_heavy_IGHV3-33_IGHD5-24_IGHJ6 (Fragment) OS=Homo sapiens OX=9606 PE=2 SV=1
IG c1778_light_IGKV1-5_IGKJ2 (Fragment) OS=Homo sapiens OX=9606 PE=2 SV=1
IG c1782_light_IGLV2-11_IGLJ3 (Fragment) OS=Homo sapiens OX=9606 PE=2 SV=1
IG c1785_light_IGKV1D-39_IGKJ1 (Fragment) OS=Homo sapiens OX=9606 PE=2 SV=1
IG c1785_light_IGKV1D-39_IGKJ1 (Fragment) OS=Homo sapiens OX=9606 PE=2 SV=1
IG c179_heavy_IGHV3-30_IGHD2-8_IGHJ3 (Fragment) OS=Homo sapiens OX=9606 PE=2 SV=1
IG c179_light_IGKV1-9_IGKJ2 (Fragment) OS=Homo sapiens OX=9606 PE=2 SV=1
IG c1791_light_IGLV8-61_IGLJ3 (Fragment) OS=Homo sapiens OX=9606 PE=2 SV=1
IG c1794_light_IGKV1-27_IGKJ1 (Fragment) OS=Homo sapiens OX=9606 PE=2 SV=1
IG c1796_heavy_IGHV4-61_IGHD7-27_IGHJ6 (Fragment) OS=Homo sapiens OX=9606 PE=2 SV=1
IG c1798_light_IGLV8-61_IGLJ3 (Fragment) OS=Homo sapiens OX=9606 PE=2 SV=1
IG c1804_light_IGLV8-61_IGLJ3 (Fragment) OS=Homo sapiens OX=9606 PE=2 SV=1
IG c1812_light_IGLV2-11_IGLJ2 (Fragment) OS=Homo sapiens OX=9606 PE=2 SV=1
IG c1813_light_IGKV1D-39_IGKJ1 (Fragment) OS=Homo sapiens OX=9606 PE=2 SV=1
IG c1813_light_IGKV1D-39_IGKJ1 (Fragment) OS=Homo sapiens OX=9606 PE=2 SV=1
IG c1814_heavy_IGHV5-51_IGHD5-12_IGHJ4 (Fragment) OS=Homo sapiens OX=9606 PE=2 SV=1
IG c182_heavy_IGHV3-49_IGHD3-9_IGHJ3 (Fragment) OS=Homo sapiens OX=9606 PE=2 SV=1
IG c182_heavy_IGHV3-49_IGHD3-9_IGHJ3 (Fragment) OS=Homo sapiens OX=9606 PE=2 SV=1
IG c182_heavy_IGHV4-61_IGHD2-2_IGHJ6 (Fragment) OS=Homo sapiens OX=9606 PE=2 SV=1
IG c1823_light_IGKV1D-39_IGKJ1 (Fragment) OS=Homo sapiens OX=9606 PE=2 SV=1
IG c1829_heavy_IGHV5-51_IGHD3-3_IGHJ3 (Fragment) OS=Homo sapiens OX=9606 PE=2 SV=1
IG c183_heavy_IGHV3-33_IGHD3-3_IGHJ4 (Fragment) OS=Homo sapiens OX=9606 PE=2 SV=1
IG c183_heavy_IGHV3-33_IGHD3-3_IGHJ4 (Fragment) OS=Homo sapiens OX=9606 PE=2 SV=1
IG c1830_light_IGKV1D-39_IGKJ1 (Fragment) OS=Homo sapiens OX=9606 PE=2 SV=1
IG c1834_light_IGLV8-61_IGLJ3 (Fragment) OS=Homo sapiens OX=9606 PE=2 SV=1
IG c1835_light_IGKV1D-39_IGKJ1 (Fragment) OS=Homo sapiens OX=9606 PE=2 SV=1
IG c1835_light_IGKV1D-39_IGKJ1 (Fragment) OS=Homo sapiens OX=9606 PE=2 SV=1
IG c1844_light_IGLV2-11_IGLJ1 (Fragment) OS=Homo sapiens OX=9606 PE=2 SV=1
IG c1847_light_IGLV8-61_IGLJ3 (Fragment) OS=Homo sapiens OX=9606 PE=2 SV=1
IG c1856_light_IGLV7-43_IGLJ2 (Fragment) OS=Homo sapiens OX=9606 PE=2 SV=1
IG c186_heavy_IGHV4-61_IGHD3-10_IGHJ4 (Fragment) OS=Homo sapiens OX=9606 PE=2 SV=1
IG c186_light_IGLV1-44_IGLJ2 (Fragment) OS=Homo sapiens OX=9606 PE=2 SV=1
IG c1860_heavy_IGHV3-13_IGHD3-3_IGHJ3 (Fragment) OS=Homo sapiens OX=9606 PE=2 SV=1
IG c1860_light_IGLV8-61_IGLJ3 (Fragment) OS=Homo sapiens OX=9606 PE=2 SV=1
IG c1864_light_IGLV8-61_IGLJ3 (Fragment) OS=Homo sapiens OX=9606 PE=2 SV=1
IG c1865_heavy_IGHV6-1_IGHD3-22_IGHJ4 (Fragment) OS=Homo sapiens OX=9606 PE=2 SV=1
IG c1865_light_IGKV1-12_IGKJ2 (Fragment) OS=Homo sapiens OX=9606 PE=2 SV=1
IG c1869_heavy_IGHV4-4_IGHD2-15_IGHJ6 (Fragment) OS=Homo sapiens OX=9606 PE=2 SV=1
IG c1873_heavy_IGHV4-39_IGHD4-4_IGHJ6 (Fragment) OS=Homo sapiens OX=9606 PE=2 SV=1
IG c1877_light_IGKV1-5_IGKJ2 (Fragment) OS=Homo sapiens OX=9606 PE=2 SV=1
IG c188_heavy_IGHV3-30_IGHD3-22_IGHJ5 (Fragment) OS=Homo sapiens OX=9606 PE=2 SV=1
IG c188_heavy_IGHV3-30_IGHD3-22_IGHJ5 (Fragment) OS=Homo sapiens OX=9606 PE=2 SV=1
IG c1881_heavy_IGHV3-13_IGHD1-14_IGHJ3 (Fragment) OS=Homo sapiens OX=9606 PE=2 SV=1
IG c189_heavy_IGHV3-33_IGHD1-26_IGHJ5 (Fragment) OS=Homo sapiens OX=9606 PE=2 SV=1
IG c189_heavy_IGHV3-33_IGHD1-26_IGHJ5 (Fragment) OS=Homo sapiens OX=9606 PE=2 SV=1
IG c189_heavy_IGHV3-66_IGHD2-2_IGHJ6 (Fragment) OS=Homo sapiens OX=9606 PE=2 SV=1
IG c1895_heavy_IGHV5-51_IGHD3-22_IGHJ4 (Fragment) OS=Homo sapiens OX=9606 PE=2 SV=1
IG c1899_light_IGLV1-47_IGLJ2 (Fragment) OS=Homo sapiens OX=9606 PE=2 SV=1
IG c190_heavy_IGHV5-51_IGHD4-17_IGHJ4 (Fragment) OS=Homo sapiens OX=9606 PE=2 SV=1
IG c1901_heavy_IGHV3-13_IGHD3-3_IGHJ2 (Fragment) OS=Homo sapiens OX=9606 PE=2 SV=1
IG c1901_light_IGLV2-11_IGLJ3 (Fragment) OS=Homo sapiens OX=9606 PE=2 SV=1
IG c1904_heavy_IGHV3-13_IGHD3-3_IGHJ2 (Fragment) OS=Homo sapiens OX=9606 PE=2 SV=1
IG c1904_light_IGLV2-11_IGLJ3 (Fragment) OS=Homo sapiens OX=9606 PE=2 SV=1
IG c191_light_IGKV1-27_IGKJ1 (Fragment) OS=Homo sapiens OX=9606 PE=2 SV=1
IG c1913_heavy_IGHV4-4_IGHD2-15_IGHJ6 (Fragment) OS=Homo sapiens OX=9606 PE=2 SV=1
IG c1922_heavy_IGHV4-4_IGHD5-18_IGHJ2 (Fragment) OS=Homo sapiens OX=9606 PE=2 SV=1
IG c1925_heavy_IGHV5-51_IGHD3-16_IGHJ3 (Fragment) OS=Homo sapiens OX=9606 PE=2 SV=1
IG c1937_heavy_IGHV5-51_IGHD4-17_IGHJ3 (Fragment) OS=Homo sapiens OX=9606 PE=2 SV=1
IG c1939_light_IGLV1-47_IGLJ3 (Fragment) OS=Homo sapiens OX=9606 PE=2 SV=1
IG c195_heavy_IGHV3-30_IGHD1-26_IGHJ4 (Fragment) OS=Homo sapiens OX=9606 PE=2 SV=1
IG c195_heavy_IGHV3-33_IGHD3-22_IGHJ6 (Fragment) OS=Homo sapiens OX=9606 PE=2 SV=1
IG c196_heavy_IGHV3-33_IGHD6-25_IGHJ4 (Fragment) OS=Homo sapiens OX=9606 PE=2 SV=1
IG c197_light_IGLV2-11_IGLJ1 (Fragment) OS=Homo sapiens OX=9606 PE=2 SV=1
IG c198_heavy_IGHV4-61_IGHD2-2_IGHJ6 (Fragment) OS=Homo sapiens OX=9606 PE=2 SV=1
IG c198_heavy_IGHV5-51_IGHD7-27_IGHJ6 (Fragment) OS=Homo sapiens OX=9606 PE=2 SV=1
IG c199_heavy_IGHV3-33_IGHD2-21_IGHJ3 (Fragment) OS=Homo sapiens OX=9606 PE=2 SV=1
IG c2_heavy_IGHV6-1_IGHD2-2_IGHJ4 (Fragment) OS=Homo sapiens OX=9606 PE=2 SV=1
IG c20_heavy_IGHV3-48_IGHD3-22_IGHJ3 (Fragment) OS=Homo sapiens OX=9606 PE=2 SV=1
IG c202_heavy_IGHV3-48_IGHD3-10_IGHJ4 (Fragment) OS=Homo sapiens OX=9606 PE=2 SV=1
IG c202_light_IGLV8-61_IGLJ3 (Fragment) OS=Homo sapiens OX=9606 PE=2 SV=1
IG c205_heavy_IGHV5-51_IGHD5-24_IGHJ4 (Fragment) OS=Homo sapiens OX=9606 PE=2 SV=1
IG c205_light_IGKV1-5_IGKJ1 (Fragment) OS=Homo sapiens OX=9606 PE=2 SV=1
IG c207_heavy_IGHV3-66_IGHD5-24_IGHJ4 (Fragment) OS=Homo sapiens OX=9606 PE=2 SV=1
IG c207_light_IGKV1-5_IGKJ1 (Fragment) OS=Homo sapiens OX=9606 PE=2 SV=1
IG c209_heavy_IGHV3-33_IGHD2-2_IGHJ3 (Fragment) OS=Homo sapiens OX=9606 PE=2 SV=1
IG c209_heavy_IGHV3-33_IGHD2-2_IGHJ3 (Fragment) OS=Homo sapiens OX=9606 PE=2 SV=1
IG c21_heavy_IGHV4-39_IGHD2-15_IGHJ2 (Fragment) OS=Homo sapiens OX=9606 PE=2 SV=1
IG c210_heavy_IGHV4-61_IGHD6-13_IGHJ6 (Fragment) OS=Homo sapiens OX=9606 PE=2 SV=1
IG c210_light_IGKV1-5_IGKJ2 (Fragment) OS=Homo sapiens OX=9606 PE=2 SV=1
IG c211_heavy_IGHV3-33_IGHD2-8_IGHJ4 (Fragment) OS=Homo sapiens OX=9606 PE=2 SV=1
IG c211_heavy_IGHV3-33_IGHD2-8_IGHJ4 (Fragment) OS=Homo sapiens OX=9606 PE=2 SV=1
IG c211_light_IGKV1-27_IGKJ4 (Fragment) OS=Homo sapiens OX=9606 PE=2 SV=1
IG c214_heavy_IGHV3-33_IGHD5-12_IGHJ4 (Fragment) OS=Homo sapiens OX=9606 PE=2 SV=1
IG c214_heavy_IGHV3-33_IGHD5-12_IGHJ4 (Fragment) OS=Homo sapiens OX=9606 PE=2 SV=1
IG c214_light_IGKV1-33_IGKJ5 (Fragment) OS=Homo sapiens OX=9606 PE=2 SV=1
IG c216_heavy_IGHV3-30_IGHD3-10_IGHJ4 (Fragment) OS=Homo sapiens OX=9606 PE=2 SV=1
IG c218_light_IGKV1D-13_IGKJ5 (Fragment) OS=Homo sapiens OX=9606 PE=2 SV=1
IG c22_heavy_IGHV3-48_IGHD2-15_IGHJ3 (Fragment) OS=Homo sapiens OX=9606 PE=2 SV=1
IG c220_heavy_IGHV3-30_IGHD1-26_IGHJ4 (Fragment) OS=Homo sapiens OX=9606 PE=2 SV=1
IG c220_heavy_IGHV3-49_IGHD2-2_IGHJ3 (Fragment) OS=Homo sapiens OX=9606 PE=2 SV=1
IG c220_heavy_IGHV3-49_IGHD2-2_IGHJ3 (Fragment) OS=Homo sapiens OX=9606 PE=2 SV=1
IG c221_heavy_IGHV3-30_IGHD6-19_IGHJ6 (Fragment) OS=Homo sapiens OX=9606 PE=2 SV=1
IG c221_light_IGKV1D-33_IGKJ5 (Fragment) OS=Homo sapiens OX=9606 PE=2 SV=1
IG c225_heavy_IGHV3-30_IGHD5-12_IGHJ4 (Fragment) OS=Homo sapiens OX=9606 PE=2 SV=1
IG c226_heavy_IGHV3-48_IGHD5-12_IGHJ3 (Fragment) OS=Homo sapiens OX=9606 PE=2 SV=1
IG c227_light_IGKV1D-39_IGKJ4 (Fragment) OS=Homo sapiens OX=9606 PE=2 SV=1
IG c227_light_IGKV1D-39_IGKJ4 (Fragment) OS=Homo sapiens OX=9606 PE=2 SV=1
IG c227_light_IGLV3-25_IGLJ3 (Fragment) OS=Homo sapiens OX=9606 PE=2 SV=1
IG c230_light_IGKV1D-39_IGKJ2 (Fragment) OS=Homo sapiens OX=9606 PE=2 SV=1
IG c230_light_IGKV1D-39_IGKJ2 (Fragment) OS=Homo sapiens OX=9606 PE=2 SV=1
IG c233_heavy_IGHV3-49_IGHD3-22_IGHJ4 (Fragment) OS=Homo sapiens OX=9606 PE=2 SV=1
IG c233_heavy_IGHV3-49_IGHD3-22_IGHJ4 (Fragment) OS=Homo sapiens OX=9606 PE=2 SV=1
IG c237_heavy_IGHV3-9_IGHD4-4_IGHJ4 (Fragment) OS=Homo sapiens OX=9606 PE=2 SV=1
IG c237_heavy_IGHV3-9_IGHD4-4_IGHJ4 (Fragment) OS=Homo sapiens OX=9606 PE=2 SV=1
IG c239_heavy_IGHV3-33_IGHD3-10_IGHJ4 (Fragment) OS=Homo sapiens OX=9606 PE=2 SV=1
IG c239_light_IGKV1-8_IGKJ4 (Fragment) OS=Homo sapiens OX=9606 PE=2 SV=1
IG c240_light_IGLV1-47_IGLJ3 (Fragment) OS=Homo sapiens OX=9606 PE=2 SV=1
IG c241_heavy_IGHV3-33_IGHD4-23_IGHJ2 (Fragment) OS=Homo sapiens OX=9606 PE=2 SV=1
IG c241_heavy_IGHV3-33_IGHD4-23_IGHJ2 (Fragment) OS=Homo sapiens OX=9606 PE=2 SV=1
IG c243_light_IGLV1-44_IGLJ3 (Fragment) OS=Homo sapiens OX=9606 PE=2 SV=1
IG c244_heavy_IGHV3-30_IGHD3-9_IGHJ4 (Fragment) OS=Homo sapiens OX=9606 PE=2 SV=1
IG c245_heavy_IGHV3-30_IGHD3-16_IGHJ4 (Fragment) OS=Homo sapiens OX=9606 PE=2 SV=1
IG c246_heavy_IGHV3-49_IGHD2-2_IGHJ4 (Fragment) OS=Homo sapiens OX=9606 PE=2 SV=1
IG c246_heavy_IGHV3-49_IGHD2-2_IGHJ4 (Fragment) OS=Homo sapiens OX=9606 PE=2 SV=1
IG c246_heavy_IGHV4-39_IGHD3-10_IGHJ4 (Fragment) OS=Homo sapiens OX=9606 PE=2 SV=1
IG c247_heavy_IGHV4-61_IGHD3-10_IGHJ4 (Fragment) OS=Homo sapiens OX=9606 PE=2 SV=1
IG c250_heavy_IGHV3-66_IGHD6-13_IGHJ3 (Fragment) OS=Homo sapiens OX=9606 PE=2 SV=1
IG c251_heavy_IGHV4-4_IGHD2-2_IGHJ1 (Fragment) OS=Homo sapiens OX=9606 PE=2 SV=1
IG c253_light_IGKV1-27_IGKJ1 (Fragment) OS=Homo sapiens OX=9606 PE=2 SV=1
IG c254_light_IGKV1D-13_IGKJ2 (Fragment) OS=Homo sapiens OX=9606 PE=2 SV=1
IG c255_heavy_IGHV3-15_IGHD1-20_IGHJ6 (Fragment) OS=Homo sapiens OX=9606 PE=2 SV=1
IG c26_light_IGKV1-5_IGKJ1 (Fragment) OS=Homo sapiens OX=9606 PE=2 SV=1
IG c264_heavy_IGHV6-1_IGHD2-15_IGHJ3 (Fragment) OS=Homo sapiens OX=9606 PE=2 SV=1
IG c264_light_IGLV2-11_IGLJ1 (Fragment) OS=Homo sapiens OX=9606 PE=2 SV=1
IG c265_heavy_IGHV3-74_IGHD4-23_IGHJ4 (Fragment) OS=Homo sapiens OX=9606 PE=2 SV=1
IG c265_light_IGKV1D-33_IGKJ4 (Fragment) OS=Homo sapiens OX=9606 PE=2 SV=1
IG c266_heavy_IGHV3-33_IGHD6-19_IGHJ4 (Fragment) OS=Homo sapiens OX=9606 PE=2 SV=1
IG c267_heavy_IGHV2-70_IGHD3-3_IGHJ6 (Fragment) OS=Homo sapiens OX=9606 PE=2 SV=1
IG c267_heavy_IGHV4-59B_IGHD2-2_IGHJ2 (Fragment) OS=Homo sapiens OX=9606 PE=2 SV=1
IG c269_heavy_IGHV3-13_IGHD4-23_IGHJ6 (Fragment) OS=Homo sapiens OX=9606 PE=2 SV=1
IG c269_light_IGLV2-11_IGLJ1 (Fragment) OS=Homo sapiens OX=9606 PE=2 SV=1
IG c27_heavy_IGHV3-48_IGHD4-23_IGHJ4 (Fragment) OS=Homo sapiens OX=9606 PE=2 SV=1
IG c271_heavy_IGHV3-74_IGHD2-8_IGHJ6 (Fragment) OS=Homo sapiens OX=9606 PE=2 SV=1
IG c271_light_IGKV1-8_IGKJ2 (Fragment) OS=Homo sapiens OX=9606 PE=2 SV=1
IG c273_light_IGKV1-6_IGKJ1 (Fragment) OS=Homo sapiens OX=9606 PE=2 SV=1
IG c274_heavy_IGHV3-33_IGHD3-3_IGHJ1 (Fragment) OS=Homo sapiens OX=9606 PE=2 SV=1
IG c274_heavy_IGHV3-33_IGHD3-3_IGHJ1 (Fragment) OS=Homo sapiens OX=9606 PE=2 SV=1
IG c279_light_IGLV1-51_IGLJ2 (Fragment) OS=Homo sapiens OX=9606 PE=2 SV=1
IG c281_light_IGKV1-9_IGKJ5 (Fragment) OS=Homo sapiens OX=9606 PE=2 SV=1
IG c282_light_IGLV1-51_IGLJ1 (Fragment) OS=Homo sapiens OX=9606 PE=2 SV=1
IG c284_heavy_IGHV3-33_IGHD3-3_IGHJ4 (Fragment) OS=Homo sapiens OX=9606 PE=2 SV=1
IG c285_light_IGKV1-9_IGKJ1 (Fragment) OS=Homo sapiens OX=9606 PE=2 SV=1
IG c286_heavy_IGHV3-30_IGHD3-3_IGHJ4 (Fragment) OS=Homo sapiens OX=9606 PE=2 SV=1
IG c286_heavy_IGHV4-39_IGHD6-13_IGHJ5 (Fragment) OS=Homo sapiens OX=9606 PE=2 SV=1
IG c288_light_IGKV1D-33_IGKJ3 (Fragment) OS=Homo sapiens OX=9606 PE=2 SV=1
IG c289_light_IGKV1-12_IGKJ2 (Fragment) OS=Homo sapiens OX=9606 PE=2 SV=1
IG c290_heavy_IGHV3-53_IGHD5-12_IGHJ4 (Fragment) OS=Homo sapiens OX=9606 PE=2 SV=1
IG c290_light_IGLV3-25_IGLJ2 (Fragment) OS=Homo sapiens OX=9606 PE=2 SV=1
IG c291_heavy_IGHV3-48_IGHD2-21_IGHJ6 (Fragment) OS=Homo sapiens OX=9606 PE=2 SV=1
IG c292_heavy_IGHV3-53_IGHD2-2_IGHJ2 (Fragment) OS=Homo sapiens OX=9606 PE=2 SV=1
IG c292_heavy_IGHV5-51_IGHD4-17_IGHJ5 (Fragment) OS=Homo sapiens OX=9606 PE=2 SV=1
IG c294_light_IGKV1-12_IGKJ5 (Fragment) OS=Homo sapiens OX=9606 PE=2 SV=1
IG c294_light_IGKV1-5_IGKJ3 (Fragment) OS=Homo sapiens OX=9606 PE=2 SV=1
IG c295_heavy_IGHV3-30_IGHD3-9_IGHJ6 (Fragment) OS=Homo sapiens OX=9606 PE=2 SV=1
IG c295_light_IGKV1-5_IGKJ1 (Fragment) OS=Homo sapiens OX=9606 PE=2 SV=1
IG c296_heavy_IGHV4-4_IGHD3-22_IGHJ2 (Fragment) OS=Homo sapiens OX=9606 PE=2 SV=1
IG c297_heavy_IGHV3-33_IGHD3-16_IGHJ6 (Fragment) OS=Homo sapiens OX=9606 PE=2 SV=1
IG c297_heavy_IGHV3-33_IGHD3-16_IGHJ6 (Fragment) OS=Homo sapiens OX=9606 PE=2 SV=1
IG c298_heavy_IGHV3-30_IGHD4-23_IGHJ4 (Fragment) OS=Homo sapiens OX=9606 PE=2 SV=1
IG c298_light_IGKV1-27_IGKJ1 (Fragment) OS=Homo sapiens OX=9606 PE=2 SV=1
IG c3_heavy_IGHV2-70_IGHD3-10_IGHJ3 (Fragment) OS=Homo sapiens OX=9606 PE=2 SV=1
IG c30_heavy_IGHV6-1_IGHD1-26_IGHJ3 (Fragment) OS=Homo sapiens OX=9606 PE=2 SV=1
IG c30_light_IGLV2-11_IGLJ2 (Fragment) OS=Homo sapiens OX=9606 PE=2 SV=1
IG c301_heavy_IGHV3-33_IGHD4-11_IGHJ4 (Fragment) OS=Homo sapiens OX=9606 PE=2 SV=1
IG c301_heavy_IGHV3-33_IGHD4-11_IGHJ4 (Fragment) OS=Homo sapiens OX=9606 PE=2 SV=1
IG c301_heavy_IGHV4-4_IGHD2-15_IGHJ6 (Fragment) OS=Homo sapiens OX=9606 PE=2 SV=1
IG c305_heavy_IGHV3-33_IGHD2-2_IGHJ6 (Fragment) OS=Homo sapiens OX=9606 PE=2 SV=1
IG c305_heavy_IGHV3-33_IGHD2-2_IGHJ6 (Fragment) OS=Homo sapiens OX=9606 PE=2 SV=1
IG c305_light_IGKV1-8_IGKJ1 (Fragment) OS=Homo sapiens OX=9606 PE=2 SV=1
IG c307_light_IGLV1-51_IGLJ1 (Fragment) OS=Homo sapiens OX=9606 PE=2 SV=1
IG c308_heavy_IGHV3-53_IGHD2-2_IGHJ4 (Fragment) OS=Homo sapiens OX=9606 PE=2 SV=1
IG c309_heavy_IGHV3-9_IGHD4-11_IGHJ3 (Fragment) OS=Homo sapiens OX=9606 PE=2 SV=1
IG c309_heavy_IGHV3-9_IGHD4-11_IGHJ3 (Fragment) OS=Homo sapiens OX=9606 PE=2 SV=1
IG c309_heavy_IGHV5-51_IGHD3-9_IGHJ4 (Fragment) OS=Homo sapiens OX=9606 PE=2 SV=1
IG c31_heavy_IGHV3-33_IGHD3-3_IGHJ3 (Fragment) OS=Homo sapiens OX=9606 PE=2 SV=1
IG c310_heavy_IGHV3-48_IGHD6-6_IGHJ4 (Fragment) OS=Homo sapiens OX=9606 PE=2 SV=1
IG c310_light_IGLV1-47_IGLJ2 (Fragment) OS=Homo sapiens OX=9606 PE=2 SV=1
IG c311_heavy_IGHV3-30_IGHD2-2_IGHJ6 (Fragment) OS=Homo sapiens OX=9606 PE=2 SV=1
IG c311_heavy_IGHV3-64_IGHD3-9_IGHJ2 (Fragment) OS=Homo sapiens OX=9606 PE=2 SV=1
IG c314_heavy_IGHV3-64_IGHD2-2_IGHJ4 (Fragment) OS=Homo sapiens OX=9606 PE=2 SV=1
IG c315_light_IGLV1-47_IGLJ3 (Fragment) OS=Homo sapiens OX=9606 PE=2 SV=1
IG c315_light_IGLV2-11_IGLJ1 (Fragment) OS=Homo sapiens OX=9606 PE=2 SV=1
IG c317_heavy_IGHV4-4_IGHD3-9_IGHJ6 (Fragment) OS=Homo sapiens OX=9606 PE=2 SV=1
IG c318_heavy_IGHV3-53_IGHD4-23_IGHJ4 (Fragment) OS=Homo sapiens OX=9606 PE=2 SV=1
IG c318_light_IGKV1-9_IGKJ4 (Fragment) OS=Homo sapiens OX=9606 PE=2 SV=1
IG c319_heavy_IGHV3-30_IGHD3-22_IGHJ3 (Fragment) OS=Homo sapiens OX=9606 PE=2 SV=1
IG c320_heavy_IGHV4-61_IGHD2-2_IGHJ4 (Fragment) OS=Homo sapiens OX=9606 PE=2 SV=1
IG c320_heavy_IGHV5-51_IGHD3-3_IGHJ4 (Fragment) OS=Homo sapiens OX=9606 PE=2 SV=1
IG c323_heavy_IGHV3-30_IGHD1-26_IGHJ5 (Fragment) OS=Homo sapiens OX=9606 PE=2 SV=1
IG c325_heavy_IGHV3-9_IGHD5-5_IGHJ4 (Fragment) OS=Homo sapiens OX=9606 PE=2 SV=1
IG c325_heavy_IGHV3-9_IGHD5-5_IGHJ4 (Fragment) OS=Homo sapiens OX=9606 PE=2 SV=1
IG c325_heavy_IGHV5-51_IGHD5-24_IGHJ4 (Fragment) OS=Homo sapiens OX=9606 PE=2 SV=1
IG c325_light_IGLV1-44_IGLJ2 (Fragment) OS=Homo sapiens OX=9606 PE=2 SV=1
IG c328_heavy_IGHV6-1_IGHD6-13_IGHJ4 (Fragment) OS=Homo sapiens OX=9606 PE=2 SV=1
IG c329_light_IGKV1-27_IGKJ4 (Fragment) OS=Homo sapiens OX=9606 PE=2 SV=1
IG c329_light_IGKV1-9_IGKJ5 (Fragment) OS=Homo sapiens OX=9606 PE=2 SV=1
IG c33_heavy_IGHV3-53_IGHD1-7_IGHJ4 (Fragment) OS=Homo sapiens OX=9606 PE=2 SV=1
IG c330_heavy_IGHV3-33_IGHD6-6_IGHJ1 (Fragment) OS=Homo sapiens OX=9606 PE=2 SV=1
IG c330_heavy_IGHV3-33_IGHD6-6_IGHJ1 (Fragment) OS=Homo sapiens OX=9606 PE=2 SV=1
IG c333_light_IGKV1D-17_IGKJ4 (Fragment) OS=Homo sapiens OX=9606 PE=2 SV=1
IG c334_heavy_IGHV3-30_IGHD1-7_IGHJ6 (Fragment) OS=Homo sapiens OX=9606 PE=2 SV=1
IG c334_heavy_IGHV3-30_IGHD1-7_IGHJ6 (Fragment) OS=Homo sapiens OX=9606 PE=2 SV=1
IG c335_heavy_IGHV6-1_IGHD2-8_IGHJ4 (Fragment) OS=Homo sapiens OX=9606 PE=2 SV=1
IG c336_light_IGKV1D-39_IGKJ2 (Fragment) OS=Homo sapiens OX=9606 PE=2 SV=1
IG c336_light_IGKV1D-39_IGKJ2 (Fragment) OS=Homo sapiens OX=9606 PE=2 SV=1
IG c337_heavy_IGHV3-30_IGHD3-3_IGHJ4 (Fragment) OS=Homo sapiens OX=9606 PE=2 SV=1
IG c337_light_IGKV1-5_IGKJ1 (Fragment) OS=Homo sapiens OX=9606 PE=2 SV=1
IG c337_light_IGKV1-5_IGKJ3 (Fragment) OS=Homo sapiens OX=9606 PE=2 SV=1
IG c339_heavy_IGHV3-33_IGHD3-22_IGHJ1 (Fragment) OS=Homo sapiens OX=9606 PE=2 SV=1
IG c340_light_IGKV1-12_IGKJ4 (Fragment) OS=Homo sapiens OX=9606 PE=2 SV=1
IG c342_heavy_IGHV3-30_IGHD3-22_IGHJ2 (Fragment) OS=Homo sapiens OX=9606 PE=2 SV=1
IG c342_heavy_IGHV3-30_IGHD3-22_IGHJ2 (Fragment) OS=Homo sapiens OX=9606 PE=2 SV=1
IG c342_light_IGKV1-27_IGKJ5 (Fragment) OS=Homo sapiens OX=9606 PE=2 SV=1
IG c343_heavy_IGHV3-33_IGHD4-17_IGHJ4 (Fragment) OS=Homo sapiens OX=9606 PE=2 SV=1
IG c343_heavy_IGHV3-33_IGHD4-17_IGHJ4 (Fragment) OS=Homo sapiens OX=9606 PE=2 SV=1
IG c344_heavy_IGHV3-15_IGHD3-16_IGHJ5 (Fragment) OS=Homo sapiens OX=9606 PE=2 SV=1
IG c345_heavy_IGHV4-61_IGHD1-26_IGHJ6 (Fragment) OS=Homo sapiens OX=9606 PE=2 SV=1
IG c345_light_IGLV1-51_IGLJ1 (Fragment) OS=Homo sapiens OX=9606 PE=2 SV=1
IG c346_heavy_IGHV3-30_IGHD2-21_IGHJ4 (Fragment) OS=Homo sapiens OX=9606 PE=2 SV=1
IG c347_light_IGKV1-12_IGKJ4 (Fragment) OS=Homo sapiens OX=9606 PE=2 SV=1
IG c348_heavy_IGHV3-49_IGHD3-9_IGHJ6 (Fragment) OS=Homo sapiens OX=9606 PE=2 SV=1
IG c348_heavy_IGHV3-49_IGHD3-9_IGHJ6 (Fragment) OS=Homo sapiens OX=9606 PE=2 SV=1
IG c348_heavy_IGHV3-74_IGHD3-10_IGHJ6 (Fragment) OS=Homo sapiens OX=9606 PE=2 SV=1
IG c348_heavy_IGHV3-74_IGHD3-10_IGHJ6 (Fragment) OS=Homo sapiens OX=9606 PE=2 SV=1
IG c349_heavy_IGHV5-51_IGHD3-10_IGHJ6 (Fragment) OS=Homo sapiens OX=9606 PE=2 SV=1
IG c352_heavy_IGHV3-64_IGHD6-19_IGHJ4 (Fragment) OS=Homo sapiens OX=9606 PE=2 SV=1
IG c354_heavy_IGHV5-51_IGHD6-19_IGHJ5 (Fragment) OS=Homo sapiens OX=9606 PE=2 SV=1
IG c355_heavy_IGHV3-30_IGHD6-19_IGHJ4 (Fragment) OS=Homo sapiens OX=9606 PE=2 SV=1
IG c359_heavy_IGHV3-30_IGHD3-22_IGHJ4 (Fragment) OS=Homo sapiens OX=9606 PE=2 SV=1
IG c359_light_IGKV1-5_IGKJ4 (Fragment) OS=Homo sapiens OX=9606 PE=2 SV=1
IG c36_heavy_IGHV3-7_IGHD5-18_IGHJ6 (Fragment) OS=Homo sapiens OX=9606 PE=2 SV=1
IG c361_heavy_IGHV3-33_IGHD6-19_IGHJ3 (Fragment) OS=Homo sapiens OX=9606 PE=2 SV=1
IG c361_light_IGKV1-5_IGKJ2 (Fragment) OS=Homo sapiens OX=9606 PE=2 SV=1
IG c363_light_IGLV1-51_IGLJ2 (Fragment) OS=Homo sapiens OX=9606 PE=2 SV=1
IG c365_light_IGLV1-47_IGLJ2 (Fragment) OS=Homo sapiens OX=9606 PE=2 SV=1
IG c366_light_IGLV2-11_IGLJ2 (Fragment) OS=Homo sapiens OX=9606 PE=2 SV=1
IG c368_heavy_IGHV3-53_IGHD3-3_IGHJ4 (Fragment) OS=Homo sapiens OX=9606 PE=2 SV=1
IG c369_heavy_IGHV3-33_IGHD3-22_IGHJ2 (Fragment) OS=Homo sapiens OX=9606 PE=2 SV=1
IG c369_heavy_IGHV3-74_IGHD1-26_IGHJ4 (Fragment) OS=Homo sapiens OX=9606 PE=2 SV=1
IG c371_heavy_IGHV4-61_IGHD2-15_IGHJ5 (Fragment) OS=Homo sapiens OX=9606 PE=2 SV=1
IG c373_heavy_IGHV3-30_IGHD2-8_IGHJ4 (Fragment) OS=Homo sapiens OX=9606 PE=2 SV=1
IG c373_heavy_IGHV3-30_IGHD2-8_IGHJ4 (Fragment) OS=Homo sapiens OX=9606 PE=2 SV=1
IG c373_light_IGLV2-11_IGLJ3 (Fragment) OS=Homo sapiens OX=9606 PE=2 SV=1
IG c375_heavy_IGHV4-4_IGHD4-17_IGHJ4 (Fragment) OS=Homo sapiens OX=9606 PE=2 SV=1
IG c377_heavy_IGHV4-39_IGHD3-22_IGHJ4 (Fragment) OS=Homo sapiens OX=9606 PE=2 SV=1
IG c377_heavy_IGHV4-4_IGHD5-24_IGHJ6 (Fragment) OS=Homo sapiens OX=9606 PE=2 SV=1
IG c378_light_IGKV1-9_IGKJ4 (Fragment) OS=Homo sapiens OX=9606 PE=2 SV=1
IG c379_light_IGKV1D-33_IGKJ3 (Fragment) OS=Homo sapiens OX=9606 PE=2 SV=1
IG c380_light_IGKV1-9_IGKJ4 (Fragment) OS=Homo sapiens OX=9606 PE=2 SV=1
IG c380_light_IGLV2-11_IGLJ2 (Fragment) OS=Homo sapiens OX=9606 PE=2 SV=1
IG c381_heavy_IGHV3-30_IGHD3-22_IGHJ4 (Fragment) OS=Homo sapiens OX=9606 PE=2 SV=1
IG c381_heavy_IGHV4-39_IGHD3-3_IGHJ2 (Fragment) OS=Homo sapiens OX=9606 PE=2 SV=1
IG c382_heavy_IGHV3-66_IGHD5-18_IGHJ5 (Fragment) OS=Homo sapiens OX=9606 PE=2 SV=1
IG c383_heavy_IGHV5-51_IGHD3-3_IGHJ6 (Fragment) OS=Homo sapiens OX=9606 PE=2 SV=1
IG c383_light_IGLV1-44_IGLJ1 (Fragment) OS=Homo sapiens OX=9606 PE=2 SV=1
IG c385_light_IGKV1-27_IGKJ1 (Fragment) OS=Homo sapiens OX=9606 PE=2 SV=1
IG c386_heavy_IGHV3-13_IGHD4-11_IGHJ4 (Fragment) OS=Homo sapiens OX=9606 PE=2 SV=1
IG c386_light_IGKV1-9_IGKJ3 (Fragment) OS=Homo sapiens OX=9606 PE=2 SV=1
IG c388_heavy_IGHV3-30_IGHD2-15_IGHJ4 (Fragment) OS=Homo sapiens OX=9606 PE=2 SV=1
IG c390_heavy_IGHV3-66_IGHD3-3_IGHJ4 (Fragment) OS=Homo sapiens OX=9606 PE=2 SV=1
IG c390_light_IGKV1-9_IGKJ4 (Fragment) OS=Homo sapiens OX=9606 PE=2 SV=1
IG c391_light_IGLV2-11_IGLJ2 (Fragment) OS=Homo sapiens OX=9606 PE=2 SV=1
IG c394_heavy_IGHV3-53_IGHD2-2_IGHJ6 (Fragment) OS=Homo sapiens OX=9606 PE=2 SV=1
IG c395_light_IGLV1-44_IGLJ3 (Fragment) OS=Homo sapiens OX=9606 PE=2 SV=1
IG c398_heavy_IGHV3-9_IGHD2-2_IGHJ6 (Fragment) OS=Homo sapiens OX=9606 PE=2 SV=1
IG c398_heavy_IGHV3-9_IGHD2-2_IGHJ6 (Fragment) OS=Homo sapiens OX=9606 PE=2 SV=1
IG c399_heavy_IGHV3-74_IGHD1-26_IGHJ3 (Fragment) OS=Homo sapiens OX=9606 PE=2 SV=1
IG c399_heavy_IGHV3-74_IGHD1-26_IGHJ3 (Fragment) OS=Homo sapiens OX=9606 PE=2 SV=1
IG c399_light_IGKV1D-33_IGKJ4 (Fragment) OS=Homo sapiens OX=9606 PE=2 SV=1
IG c401_light_IGKV1-12_IGKJ5 (Fragment) OS=Homo sapiens OX=9606 PE=2 SV=1
IG c403_heavy_IGHV3-74_IGHD4-23_IGHJ6 (Fragment) OS=Homo sapiens OX=9606 PE=2 SV=1
IG c403_heavy_IGHV3-74_IGHD4-23_IGHJ6 (Fragment) OS=Homo sapiens OX=9606 PE=2 SV=1
IG c404_heavy_IGHV3-33_IGHD1-26_IGHJ5 (Fragment) OS=Homo sapiens OX=9606 PE=2 SV=1
IG c405_light_IGKV1-5_IGKJ1 (Fragment) OS=Homo sapiens OX=9606 PE=2 SV=1
IG c407_light_IGKV1-9_IGKJ4 (Fragment) OS=Homo sapiens OX=9606 PE=2 SV=1
IG c408_heavy_IGHV3-74_IGHD7-27_IGHJ4 (Fragment) OS=Homo sapiens OX=9606 PE=2 SV=1
IG c408_heavy_IGHV3-74_IGHD7-27_IGHJ4 (Fragment) OS=Homo sapiens OX=9606 PE=2 SV=1
IG c410_light_IGLV2-11_IGLJ1 (Fragment) OS=Homo sapiens OX=9606 PE=2 SV=1
IG c412_heavy_IGHV3-33_IGHD1-26_IGHJ3 (Fragment) OS=Homo sapiens OX=9606 PE=2 SV=1
IG c412_heavy_IGHV3-33_IGHD1-26_IGHJ3 (Fragment) OS=Homo sapiens OX=9606 PE=2 SV=1
IG c413_heavy_IGHV3-48_IGHD5-18_IGHJ4 (Fragment) OS=Homo sapiens OX=9606 PE=2 SV=1
IG c413_heavy_IGHV6-1_IGHD5-18_IGHJ2 (Fragment) OS=Homo sapiens OX=9606 PE=2 SV=1
IG c414_heavy_IGHV3-30_IGHD2-21_IGHJ4 (Fragment) OS=Homo sapiens OX=9606 PE=2 SV=1
IG c414_heavy_IGHV5-51_IGHD5-24_IGHJ4 (Fragment) OS=Homo sapiens OX=9606 PE=2 SV=1
IG c414_light_IGKV1D-33_IGKJ5 (Fragment) OS=Homo sapiens OX=9606 PE=2 SV=1
IG c416_light_IGKV1-8_IGKJ2 (Fragment) OS=Homo sapiens OX=9606 PE=2 SV=1
IG c417_heavy_IGHV3-30_IGHD7-27_IGHJ4 (Fragment) OS=Homo sapiens OX=9606 PE=2 SV=1
IG c418_heavy_IGHV3-48_IGHD1-1_IGHJ4 (Fragment) OS=Homo sapiens OX=9606 PE=2 SV=1
IG c418_heavy_IGHV3-74_IGHD4-23_IGHJ4 (Fragment) OS=Homo sapiens OX=9606 PE=2 SV=1
IG c418_heavy_IGHV3-74_IGHD4-23_IGHJ4 (Fragment) OS=Homo sapiens OX=9606 PE=2 SV=1
IG c419_heavy_IGHV3-33_IGHD3-16_IGHJ3 (Fragment) OS=Homo sapiens OX=9606 PE=2 SV=1
IG c419_light_IGKV1-33_IGKJ2 (Fragment) OS=Homo sapiens OX=9606 PE=2 SV=1
IG c422_heavy_IGHV3-30_IGHD6-13_IGHJ4 (Fragment) OS=Homo sapiens OX=9606 PE=2 SV=1
IG c422_light_IGKV1-5_IGKJ2 (Fragment) OS=Homo sapiens OX=9606 PE=2 SV=1
IG c423_heavy_IGHV5-51_IGHD3-22_IGHJ4 (Fragment) OS=Homo sapiens OX=9606 PE=2 SV=1
IG c424_heavy_IGHV3-48_IGHD3-10_IGHJ4 (Fragment) OS=Homo sapiens OX=9606 PE=2 SV=1
IG c425_heavy_IGHV3-30_IGHD3-3_IGHJ3 (Fragment) OS=Homo sapiens OX=9606 PE=2 SV=1
IG c425_light_IGKV1-9_IGKJ2 (Fragment) OS=Homo sapiens OX=9606 PE=2 SV=1
IG c426_light_IGKV1-27_IGKJ4 (Fragment) OS=Homo sapiens OX=9606 PE=2 SV=1
IG c427_light_IGKV1D-13_IGKJ4 (Fragment) OS=Homo sapiens OX=9606 PE=2 SV=1
IG c430_heavy_IGHV3-30_IGHD3-16_IGHJ6 (Fragment) OS=Homo sapiens OX=9606 PE=2 SV=1
IG c433_heavy_IGHV3-30_IGHD4-11_IGHJ4 (Fragment) OS=Homo sapiens OX=9606 PE=2 SV=1
IG c434_light_IGLV1-44_IGLJ2 (Fragment) OS=Homo sapiens OX=9606 PE=2 SV=1
IG c435_light_IGKV1-12_IGKJ5 (Fragment) OS=Homo sapiens OX=9606 PE=2 SV=1
IG c437_heavy_IGHV3-30_IGHD5-12_IGHJ3 (Fragment) OS=Homo sapiens OX=9606 PE=2 SV=1
IG c438_heavy_IGHV3-30_IGHD4-23_IGHJ6 (Fragment) OS=Homo sapiens OX=9606 PE=2 SV=1
IG c438_light_IGLV7-46_IGLJ1 (Fragment) OS=Homo sapiens OX=9606 PE=2 SV=1
IG c439_heavy_IGHV4-4_IGHD1-7_IGHJ4 (Fragment) OS=Homo sapiens OX=9606 PE=2 SV=1
IG c440_heavy_IGHV3-49_IGHD3-22_IGHJ4 (Fragment) OS=Homo sapiens OX=9606 PE=2 SV=1
IG c440_heavy_IGHV3-49_IGHD3-22_IGHJ4 (Fragment) OS=Homo sapiens OX=9606 PE=2 SV=1
IG c443_heavy_IGHV3-48_IGHD3-3_IGHJ4 (Fragment) OS=Homo sapiens OX=9606 PE=2 SV=1
IG c444_heavy_IGHV3-48_IGHD6-6_IGHJ4 (Fragment) OS=Homo sapiens OX=9606 PE=2 SV=1
IG c447_light_IGLV2-11_IGLJ3 (Fragment) OS=Homo sapiens OX=9606 PE=2 SV=1
IG c45_light_IGLV1-47_IGLJ3 (Fragment) OS=Homo sapiens OX=9606 PE=2 SV=1
IG c450_light_IGLV1-44_IGLJ3 (Fragment) OS=Homo sapiens OX=9606 PE=2 SV=1
IG c452_heavy_IGHV3-33_IGHD6-19_IGHJ4 (Fragment) OS=Homo sapiens OX=9606 PE=2 SV=1
IG c452_heavy_IGHV5-51_IGHD7-27_IGHJ6 (Fragment) OS=Homo sapiens OX=9606 PE=2 SV=1
IG c455_heavy_IGHV3-33_IGHD3-10_IGHJ4 (Fragment) OS=Homo sapiens OX=9606 PE=2 SV=1
IG c456_heavy_IGHV3-30_IGHD3-22_IGHJ3 (Fragment) OS=Homo sapiens OX=9606 PE=2 SV=1
IG c459_heavy_IGHV3-64_IGHD5-5_IGHJ6 (Fragment) OS=Homo sapiens OX=9606 PE=2 SV=1
IG c461_light_IGLV7-46_IGLJ3 (Fragment) OS=Homo sapiens OX=9606 PE=2 SV=1
IG c462_light_IGKV1D-39_IGKJ2 (Fragment) OS=Homo sapiens OX=9606 PE=2 SV=1
IG c463_heavy_IGHV3-49_IGHD3-10_IGHJ4 (Fragment) OS=Homo sapiens OX=9606 PE=2 SV=1
IG c463_heavy_IGHV3-49_IGHD3-10_IGHJ4 (Fragment) OS=Homo sapiens OX=9606 PE=2 SV=1
IG c463_light_IGKV1-12_IGKJ4 (Fragment) OS=Homo sapiens OX=9606 PE=2 SV=1
IG c464_heavy_IGHV3-30_IGHD3-3_IGHJ4 (Fragment) OS=Homo sapiens OX=9606 PE=2 SV=1
IG c465_heavy_IGHV3-49_IGHD3-22_IGHJ5 (Fragment) OS=Homo sapiens OX=9606 PE=2 SV=1
IG c465_heavy_IGHV3-49_IGHD3-22_IGHJ5 (Fragment) OS=Homo sapiens OX=9606 PE=2 SV=1
IG c467_heavy_IGHV3-33_IGHD3-16_IGHJ6 (Fragment) OS=Homo sapiens OX=9606 PE=2 SV=1
IG c467_heavy_IGHV3-33_IGHD3-16_IGHJ6 (Fragment) OS=Homo sapiens OX=9606 PE=2 SV=1
IG c467_light_IGLV1-47_IGLJ2 (Fragment) OS=Homo sapiens OX=9606 PE=2 SV=1
IG c468_heavy_IGHV4-61_IGHD6-13_IGHJ6 (Fragment) OS=Homo sapiens OX=9606 PE=2 SV=1
IG c468_light_IGKV1-5_IGKJ1 (Fragment) OS=Homo sapiens OX=9606 PE=2 SV=1
IG c470_heavy_IGHV3-33_IGHD1-26_IGHJ4 (Fragment) OS=Homo sapiens OX=9606 PE=2 SV=1
IG c470_heavy_IGHV3-33_IGHD1-26_IGHJ4 (Fragment) OS=Homo sapiens OX=9606 PE=2 SV=1
IG c470_light_IGKV1-5_IGKJ1 (Fragment) OS=Homo sapiens OX=9606 PE=2 SV=1
IG c471_heavy_IGHV3-53_IGHD3-16_IGHJ4 (Fragment) OS=Homo sapiens OX=9606 PE=2 SV=1
IG c472_light_IGKV1-5_IGKJ2 (Fragment) OS=Homo sapiens OX=9606 PE=2 SV=1
IG c478_light_IGKV1D-13_IGKJ5 (Fragment) OS=Homo sapiens OX=9606 PE=2 SV=1
IG c479_heavy_IGHV4-59_IGHD2-21_IGHJ2 (Fragment) OS=Homo sapiens OX=9606 PE=2 SV=1
IG c480_heavy_IGHV3-33_IGHD1-26_IGHJ3 (Fragment) OS=Homo sapiens OX=9606 PE=2 SV=1
IG c480_heavy_IGHV3-33_IGHD1-26_IGHJ3 (Fragment) OS=Homo sapiens OX=9606 PE=2 SV=1
IG c481_light_IGKV1D-8_IGKJ1 (Fragment) OS=Homo sapiens OX=9606 PE=2 SV=1
IG c482_heavy_IGHV3-30_IGHD3-9_IGHJ6 (Fragment) OS=Homo sapiens OX=9606 PE=2 SV=1
IG c482_light_IGLV2-11_IGLJ3 (Fragment) OS=Homo sapiens OX=9606 PE=2 SV=1
IG c483_light_IGKV1-8_IGKJ5 (Fragment) OS=Homo sapiens OX=9606 PE=2 SV=1
IG c484_light_IGLV1-44_IGLJ3 (Fragment) OS=Homo sapiens OX=9606 PE=2 SV=1
IG c485_heavy_IGHV3-30_IGHD3-16_IGHJ4 (Fragment) OS=Homo sapiens OX=9606 PE=2 SV=1
IG c485_heavy_IGHV3-30_IGHD3-16_IGHJ4 (Fragment) OS=Homo sapiens OX=9606 PE=2 SV=1
IG c485_light_IGKV1-9_IGKJ4 (Fragment) OS=Homo sapiens OX=9606 PE=2 SV=1
IG c488_heavy_IGHV3-49_IGHD3-10_IGHJ6 (Fragment) OS=Homo sapiens OX=9606 PE=2 SV=1
IG c488_light_IGKV1-5_IGKJ1 (Fragment) OS=Homo sapiens OX=9606 PE=2 SV=1
IG c489_light_IGLV1-47_IGLJ2 (Fragment) OS=Homo sapiens OX=9606 PE=2 SV=1
IG c49_light_IGKV1-39_IGKJ4 (Fragment) OS=Homo sapiens OX=9606 PE=2 SV=1
IG c49_light_IGKV1D-13_IGKJ5 (Fragment) OS=Homo sapiens OX=9606 PE=2 SV=1
IG c490_heavy_IGHV3-9_IGHD7-27_IGHJ4 (Fragment) OS=Homo sapiens OX=9606 PE=2 SV=1
IG c490_heavy_IGHV3-9_IGHD7-27_IGHJ4 (Fragment) OS=Homo sapiens OX=9606 PE=2 SV=1
IG c492_heavy_IGHV3-9_IGHD6-19_IGHJ3 (Fragment) OS=Homo sapiens OX=9606 PE=2 SV=1
IG c492_heavy_IGHV3-9_IGHD6-19_IGHJ3 (Fragment) OS=Homo sapiens OX=9606 PE=2 SV=1
IG c492_light_IGLV1-44_IGLJ2 (Fragment) OS=Homo sapiens OX=9606 PE=2 SV=1
IG c493_heavy_IGHV3-33_IGHD3-3_IGHJ4 (Fragment) OS=Homo sapiens OX=9606 PE=2 SV=1
IG c493_heavy_IGHV3-33_IGHD3-3_IGHJ4 (Fragment) OS=Homo sapiens OX=9606 PE=2 SV=1
IG c494_light_IGKV1-5_IGKJ2 (Fragment) OS=Homo sapiens OX=9606 PE=2 SV=1
IG c496_light_IGKV1-5_IGKJ1 (Fragment) OS=Homo sapiens OX=9606 PE=2 SV=1
IG c497_heavy_IGHV6-1_IGHD3-22_IGHJ2 (Fragment) OS=Homo sapiens OX=9606 PE=2 SV=1
IG c499_light_IGKV1-27_IGKJ3 (Fragment) OS=Homo sapiens OX=9606 PE=2 SV=1
IG c5_light_IGKV1-9_IGKJ4 (Fragment) OS=Homo sapiens OX=9606 PE=2 SV=1
IG c50_light_IGLV8-61_IGLJ2 (Fragment) OS=Homo sapiens OX=9606 PE=2 SV=1
IG c500_light_IGKV1-5_IGKJ2 (Fragment) OS=Homo sapiens OX=9606 PE=2 SV=1
IG c502_heavy_IGHV3-33_IGHD7-27_IGHJ4 (Fragment) OS=Homo sapiens OX=9606 PE=2 SV=1
IG c502_heavy_IGHV3-33_IGHD7-27_IGHJ4 (Fragment) OS=Homo sapiens OX=9606 PE=2 SV=1
IG c504_heavy_IGHV3-9_IGHD6-13_IGHJ1 (Fragment) OS=Homo sapiens OX=9606 PE=2 SV=1
IG c504_heavy_IGHV3-9_IGHD6-13_IGHJ1 (Fragment) OS=Homo sapiens OX=9606 PE=2 SV=1
IG c504_light_IGLV2-11_IGLJ2 (Fragment) OS=Homo sapiens OX=9606 PE=2 SV=1
IG c508_heavy_IGHV3-30_IGHD3-22_IGHJ4 (Fragment) OS=Homo sapiens OX=9606 PE=2 SV=1
IG c508_light_IGLV1-47_IGLJ2 (Fragment) OS=Homo sapiens OX=9606 PE=2 SV=1
IG c508_light_IGLV8-61_IGLJ2 (Fragment) OS=Homo sapiens OX=9606 PE=2 SV=1
IG c51_heavy_IGHV3-33_IGHD1-26_IGHJ3 (Fragment) OS=Homo sapiens OX=9606 PE=2 SV=1
IG c510_heavy_IGHV3-30_IGHD2-21_IGHJ6 (Fragment) OS=Homo sapiens OX=9606 PE=2 SV=1
IG c511_heavy_IGHV3-33_IGHD6-19_IGHJ4 (Fragment) OS=Homo sapiens OX=9606 PE=2 SV=1
IG c511_heavy_IGHV3-33_IGHD6-19_IGHJ4 (Fragment) OS=Homo sapiens OX=9606 PE=2 SV=1
IG c511_heavy_IGHV3-66_IGHD6-19_IGHJ4 (Fragment) OS=Homo sapiens OX=9606 PE=2 SV=1
IG c511_light_IGLV7-46_IGLJ2 (Fragment) OS=Homo sapiens OX=9606 PE=2 SV=1
IG c512_light_IGLV1-47_IGLJ3 (Fragment) OS=Homo sapiens OX=9606 PE=2 SV=1
IG c513_light_IGLV1-47_IGLJ2 (Fragment) OS=Homo sapiens OX=9606 PE=2 SV=1
IG c514_light_IGKV1-27_IGKJ1 (Fragment) OS=Homo sapiens OX=9606 PE=2 SV=1
IG c515_light_IGKV1-9_IGKJ2 (Fragment) OS=Homo sapiens OX=9606 PE=2 SV=1
IG c518_heavy_IGHV3-33_IGHD2-2_IGHJ4 (Fragment) OS=Homo sapiens OX=9606 PE=2 SV=1
IG c518_light_IGKV1-8_IGKJ1 (Fragment) OS=Homo sapiens OX=9606 PE=2 SV=1
IG c521_heavy_IGHV3-30_IGHD3-3_IGHJ4 (Fragment) OS=Homo sapiens OX=9606 PE=2 SV=1
IG c522_heavy_IGHV5-51_IGHD6-13_IGHJ4 (Fragment) OS=Homo sapiens OX=9606 PE=2 SV=1
IG c522_light_IGKV1-27_IGKJ3 (Fragment) OS=Homo sapiens OX=9606 PE=2 SV=1
IG c522_light_IGKV1D-13_IGKJ2 (Fragment) OS=Homo sapiens OX=9606 PE=2 SV=1
IG c523_heavy_IGHV3-33_IGHD3-22_IGHJ4 (Fragment) OS=Homo sapiens OX=9606 PE=2 SV=1
IG c525_heavy_IGHV6-1_IGHD4-23_IGHJ6 (Fragment) OS=Homo sapiens OX=9606 PE=2 SV=1
IG c526_heavy_IGHV3-30_IGHD3-10_IGHJ4 (Fragment) OS=Homo sapiens OX=9606 PE=2 SV=1
IG c526_light_IGKV1-27_IGKJ4 (Fragment) OS=Homo sapiens OX=9606 PE=2 SV=1
IG c527_heavy_IGHV3-30_IGHD1-26_IGHJ3 (Fragment) OS=Homo sapiens OX=9606 PE=2 SV=1
IG c529_heavy_IGHV3-53_IGHD5-24_IGHJ4 (Fragment) OS=Homo sapiens OX=9606 PE=2 SV=1
IG c530_heavy_IGHV3-74_IGHD5-24_IGHJ6 (Fragment) OS=Homo sapiens OX=9606 PE=2 SV=1
IG c533_heavy_IGHV3-33_IGHD7-27_IGHJ3 (Fragment) OS=Homo sapiens OX=9606 PE=2 SV=1
IG c533_heavy_IGHV3-33_IGHD7-27_IGHJ3 (Fragment) OS=Homo sapiens OX=9606 PE=2 SV=1
IG c536_heavy_IGHV3-74_IGHD3-3_IGHJ6 (Fragment) OS=Homo sapiens OX=9606 PE=2 SV=1
IG c536_heavy_IGHV3-74_IGHD3-3_IGHJ6 (Fragment) OS=Homo sapiens OX=9606 PE=2 SV=1
IG c536_heavy_IGHV5-51_IGHD3-3_IGHJ4 (Fragment) OS=Homo sapiens OX=9606 PE=2 SV=1
IG c537_heavy_IGHV4-61_IGHD3-3_IGHJ4 (Fragment) OS=Homo sapiens OX=9606 PE=2 SV=1
IG c537_light_IGLV1-44_IGLJ2 (Fragment) OS=Homo sapiens OX=9606 PE=2 SV=1
IG c539_heavy_IGHV3-74_IGHD3-22_IGHJ4 (Fragment) OS=Homo sapiens OX=9606 PE=2 SV=1
IG c540_heavy_IGHV3-33_IGHD5-24_IGHJ2 (Fragment) OS=Homo sapiens OX=9606 PE=2 SV=1
IG c541_light_IGKV1-33_IGKJ3 (Fragment) OS=Homo sapiens OX=9606 PE=2 SV=1
IG c542_heavy_IGHV3-53_IGHD3-10_IGHJ6 (Fragment) OS=Homo sapiens OX=9606 PE=1 SV=1
IG c544_light_IGKV1-9_IGKJ1 (Fragment) OS=Homo sapiens OX=9606 PE=2 SV=1
IG c545_heavy_IGHV3-48_IGHD2-8_IGHJ3 (Fragment) OS=Homo sapiens OX=9606 PE=2 SV=1
IG c545_light_IGKV1-9_IGKJ5 (Fragment) OS=Homo sapiens OX=9606 PE=2 SV=1
IG c546_heavy_IGHV4-4_IGHD1-26_IGHJ3 (Fragment) OS=Homo sapiens OX=9606 PE=2 SV=1
IG c548_heavy_IGHV3-53_IGHD5-12_IGHJ4 (Fragment) OS=Homo sapiens OX=9606 PE=2 SV=1
IG c549_light_IGKV1-27_IGKJ4 (Fragment) OS=Homo sapiens OX=9606 PE=2 SV=1
IG c55_light_IGKV1-5_IGKJ1 (Fragment) OS=Homo sapiens OX=9606 PE=2 SV=1
IG c55_light_IGKV1-9_IGKJ4 (Fragment) OS=Homo sapiens OX=9606 PE=2 SV=1
IG c550_heavy_IGHV3-33_IGHD2-2_IGHJ6 (Fragment) OS=Homo sapiens OX=9606 PE=2 SV=1
IG c550_heavy_IGHV3-33_IGHD2-2_IGHJ6 (Fragment) OS=Homo sapiens OX=9606 PE=2 SV=1
IG c550_light_IGLV1-51_IGLJ2 (Fragment) OS=Homo sapiens OX=9606 PE=2 SV=1
IG c551_light_IGLV7-43_IGLJ3 (Fragment) OS=Homo sapiens OX=9606 PE=2 SV=1
IG c555_heavy_IGHV5-51_IGHD5-24_IGHJ5 (Fragment) OS=Homo sapiens OX=9606 PE=2 SV=1
IG c555_light_IGLV1-44_IGLJ2 (Fragment) OS=Homo sapiens OX=9606 PE=2 SV=1
IG c555_light_IGLV2-11_IGLJ3 (Fragment) OS=Homo sapiens OX=9606 PE=2 SV=1
IG c557_heavy_IGHV3-53_IGHD2-15_IGHJ4 (Fragment) OS=Homo sapiens OX=9606 PE=2 SV=1
IG c558_heavy_IGHV3-7_IGHD3-22_IGHJ6 (Fragment) OS=Homo sapiens OX=9606 PE=2 SV=1
IG c559_heavy_IGHV4-61_IGHD3-3_IGHJ3 (Fragment) OS=Homo sapiens OX=9606 PE=2 SV=1
IG c56_heavy_IGHV3-49_IGHD1-7_IGHJ4 (Fragment) OS=Homo sapiens OX=9606 PE=2 SV=1
IG c56_heavy_IGHV3-49_IGHD1-7_IGHJ4 (Fragment) OS=Homo sapiens OX=9606 PE=2 SV=1
IG c560_heavy_IGHV3-30_IGHD3-16_IGHJ4 (Fragment) OS=Homo sapiens OX=9606 PE=2 SV=1
IG c563_heavy_IGHV3-33_IGHD3-10_IGHJ4 (Fragment) OS=Homo sapiens OX=9606 PE=2 SV=1
IG c563_heavy_IGHV3-7_IGHD3-10_IGHJ6 (Fragment) OS=Homo sapiens OX=9606 PE=2 SV=1
IG c565_heavy_IGHV3-33_IGHD2-2_IGHJ6 (Fragment) OS=Homo sapiens OX=9606 PE=2 SV=1
IG c567_heavy_IGHV3-30_IGHD5-18_IGHJ4 (Fragment) OS=Homo sapiens OX=9606 PE=2 SV=1
IG c567_heavy_IGHV3-33_IGHD3-16_IGHJ4 (Fragment) OS=Homo sapiens OX=9606 PE=2 SV=1
IG c567_heavy_IGHV3-33_IGHD3-16_IGHJ4 (Fragment) OS=Homo sapiens OX=9606 PE=2 SV=1
IG c57_heavy_IGHV4-61_IGHD3-10_IGHJ3 (Fragment) OS=Homo sapiens OX=9606 PE=2 SV=1
IG c57_light_IGKV1D-33_IGKJ4 (Fragment) OS=Homo sapiens OX=9606 PE=2 SV=1
IG c570_heavy_IGHV3-64_IGHD5-18_IGHJ4 (Fragment) OS=Homo sapiens OX=9606 PE=2 SV=1
IG c570_light_IGLV1-51_IGLJ2 (Fragment) OS=Homo sapiens OX=9606 PE=2 SV=1
IG c571_heavy_IGHV3-53_IGHD7-27_IGHJ4 (Fragment) OS=Homo sapiens OX=9606 PE=2 SV=1
IG c573_heavy_IGHV3-30_IGHD3-9_IGHJ1 (Fragment) OS=Homo sapiens OX=9606 PE=2 SV=1
IG c574_heavy_IGHV4-61_IGHD3-16_IGHJ6 (Fragment) OS=Homo sapiens OX=9606 PE=2 SV=1
IG c574_light_IGKV1-9_IGKJ3 (Fragment) OS=Homo sapiens OX=9606 PE=2 SV=1
IG c578_heavy_IGHV3-30_IGHD5-12_IGHJ4 (Fragment) OS=Homo sapiens OX=9606 PE=2 SV=1
IG c578_heavy_IGHV3-30_IGHD7-27_IGHJ6 (Fragment) OS=Homo sapiens OX=9606 PE=2 SV=1
IG c578_light_IGKV1D-13_IGKJ4 (Fragment) OS=Homo sapiens OX=9606 PE=2 SV=1
IG c579_heavy_IGHV3-33_IGHD2-15_IGHJ4 (Fragment) OS=Homo sapiens OX=9606 PE=2 SV=1
IG c580_light_IGKV1-8_IGKJ2 (Fragment) OS=Homo sapiens OX=9606 PE=2 SV=1
IG c582_heavy_IGHV3-33_IGHD3-16_IGHJ6 (Fragment) OS=Homo sapiens OX=9606 PE=2 SV=1
IG c584_heavy_IGHV3-33_IGHD3-16_IGHJ4 (Fragment) OS=Homo sapiens OX=9606 PE=2 SV=1
IG c585_heavy_IGHV3-30_IGHD3-22_IGHJ4 (Fragment) OS=Homo sapiens OX=9606 PE=2 SV=1
IG c585_heavy_IGHV3-48_IGHD3-9_IGHJ5 (Fragment) OS=Homo sapiens OX=9606 PE=2 SV=1
IG c585_light_IGKV1-8_IGKJ1 (Fragment) OS=Homo sapiens OX=9606 PE=2 SV=1
IG c587_light_IGLV1-51_IGLJ3 (Fragment) OS=Homo sapiens OX=9606 PE=2 SV=1
IG c588_heavy_IGHV4-4_IGHD6-6_IGHJ6 (Fragment) OS=Homo sapiens OX=9606 PE=2 SV=1
IG c588_light_IGKV1-33_IGKJ2 (Fragment) OS=Homo sapiens OX=9606 PE=2 SV=1
IG c589_heavy_IGHV3-30_IGHD5-5_IGHJ4 (Fragment) OS=Homo sapiens OX=9606 PE=2 SV=1
IG c595_heavy_IGHV5-51_IGHD2-2_IGHJ4 (Fragment) OS=Homo sapiens OX=9606 PE=2 SV=1
IG c596_heavy_IGHV4-61_IGHD3-10_IGHJ4 (Fragment) OS=Homo sapiens OX=9606 PE=2 SV=1
IG c598_light_IGKV1-9_IGKJ2 (Fragment) OS=Homo sapiens OX=9606 PE=2 SV=1
IG c6_heavy_IGHV3-48_IGHD3-3_IGHJ4 (Fragment) OS=Homo sapiens OX=9606 PE=2 SV=1
IG c6_heavy_IGHV3-64_IGHD3-10_IGHJ4 (Fragment) OS=Homo sapiens OX=9606 PE=2 SV=1
IG c6_light_IGKV1-5_IGKJ1 (Fragment) OS=Homo sapiens OX=9606 PE=2 SV=1
IG c60_heavy_IGHV3-48_IGHD2-2_IGHJ6 (Fragment) OS=Homo sapiens OX=9606 PE=2 SV=1
IG c60_light_IGKV1-39_IGKJ3 (Fragment) OS=Homo sapiens OX=9606 PE=2 SV=1
IG c601_light_IGKV1D-33_IGKJ3 (Fragment) OS=Homo sapiens OX=9606 PE=2 SV=1
IG c603_heavy_IGHV3-49_IGHD2-8_IGHJ4 (Fragment) OS=Homo sapiens OX=9606 PE=2 SV=1
IG c603_heavy_IGHV3-49_IGHD2-8_IGHJ4 (Fragment) OS=Homo sapiens OX=9606 PE=2 SV=1
IG c603_light_IGKV1-5_IGKJ1 (Fragment) OS=Homo sapiens OX=9606 PE=2 SV=1
IG c604_heavy_IGHV6-1_IGHD5-24_IGHJ3 (Fragment) OS=Homo sapiens OX=9606 PE=2 SV=1
IG c605_heavy_IGHV4-4_IGHD3-22_IGHJ3 (Fragment) OS=Homo sapiens OX=9606 PE=2 SV=1
IG c606_heavy_IGHV4-4_IGHD3-22_IGHJ6 (Fragment) OS=Homo sapiens OX=9606 PE=2 SV=1
IG c607_heavy_IGHV3-11_IGHD1-7_IGHJ4 (Fragment) OS=Homo sapiens OX=9606 PE=2 SV=1
IG c607_light_IGLV3-25_IGLJ2 (Fragment) OS=Homo sapiens OX=9606 PE=2 SV=1
IG c611_light_IGKV1D-39_IGKJ4 (Fragment) OS=Homo sapiens OX=9606 PE=2 SV=1
IG c613_heavy_IGHV3-13_IGHD3-22_IGHJ3 (Fragment) OS=Homo sapiens OX=9606 PE=2 SV=1
IG c613_heavy_IGHV3-30_IGHD1-20_IGHJ3 (Fragment) OS=Homo sapiens OX=9606 PE=2 SV=1
IG c614_heavy_IGHV3-13_IGHD6-19_IGHJ4 (Fragment) OS=Homo sapiens OX=9606 PE=2 SV=1
IG c614_light_IGKV1D-33_IGKJ4 (Fragment) OS=Homo sapiens OX=9606 PE=2 SV=1
IG c615_heavy_IGHV4-4_IGHD1-14_IGHJ6 (Fragment) OS=Homo sapiens OX=9606 PE=2 SV=1
IG c615_light_IGKV1-5_IGKJ2 (Fragment) OS=Homo sapiens OX=9606 PE=2 SV=1
IG c618_heavy_IGHV4-4_IGHD3-22_IGHJ4 (Fragment) OS=Homo sapiens OX=9606 PE=2 SV=1
IG c620_heavy_IGHV3-30_IGHD3-22_IGHJ4 (Fragment) OS=Homo sapiens OX=9606 PE=2 SV=1
IG c621_heavy_IGHV3-33_IGHD2-15_IGHJ4 (Fragment) OS=Homo sapiens OX=9606 PE=2 SV=1
IG c621_heavy_IGHV3-33_IGHD2-15_IGHJ4 (Fragment) OS=Homo sapiens OX=9606 PE=2 SV=1
IG c624_heavy_IGHV3-33_IGHD3-16_IGHJ4 (Fragment) OS=Homo sapiens OX=9606 PE=2 SV=1
IG c624_heavy_IGHV3-33_IGHD3-16_IGHJ4 (Fragment) OS=Homo sapiens OX=9606 PE=2 SV=1
IG c624_heavy_IGHV3-53_IGHD4-23_IGHJ4 (Fragment) OS=Homo sapiens OX=9606 PE=2 SV=1
IG c624_light_IGKV1-5_IGKJ1 (Fragment) OS=Homo sapiens OX=9606 PE=2 SV=1
IG c626_light_IGLV2-11_IGLJ1 (Fragment) OS=Homo sapiens OX=9606 PE=2 SV=1
IG c628_heavy_IGHV3-30_IGHD5-24_IGHJ4 (Fragment) OS=Homo sapiens OX=9606 PE=2 SV=1
IG c628_heavy_IGHV3-66_IGHD3-10_IGHJ4 (Fragment) OS=Homo sapiens OX=9606 PE=2 SV=1
IG c628_light_IGKV1-33_IGKJ4 (Fragment) OS=Homo sapiens OX=9606 PE=2 SV=1
IG c629_heavy_IGHV3-48_IGHD5-12_IGHJ5 (Fragment) OS=Homo sapiens OX=9606 PE=2 SV=1
IG c629_light_IGLV1-51_IGLJ3 (Fragment) OS=Homo sapiens OX=9606 PE=2 SV=1
IG c631_heavy_IGHV3-30_IGHD3-3_IGHJ4 (Fragment) OS=Homo sapiens OX=9606 PE=2 SV=1
IG c631_light_IGKV1-12_IGKJ1 (Fragment) OS=Homo sapiens OX=9606 PE=2 SV=1
IG c632_heavy_IGHV3-66_IGHD3-22_IGHJ3 (Fragment) OS=Homo sapiens OX=9606 PE=2 SV=1
IG c632_light_IGKV1-5_IGKJ4 (Fragment) OS=Homo sapiens OX=9606 PE=2 SV=1
IG c633_heavy_IGHV3-48_IGHD7-27_IGHJ6 (Fragment) OS=Homo sapiens OX=9606 PE=2 SV=1
IG c634_heavy_IGHV5-51_IGHD6-6_IGHJ3 (Fragment) OS=Homo sapiens OX=9606 PE=2 SV=1
IG c634_heavy_IGHV6-1_IGHD6-13_IGHJ4 (Fragment) OS=Homo sapiens OX=9606 PE=2 SV=1
IG c634_light_IGKV1D-13_IGKJ3 (Fragment) OS=Homo sapiens OX=9606 PE=2 SV=1
IG c637_heavy_IGHV4-4_IGHD5-24_IGHJ5 (Fragment) OS=Homo sapiens OX=9606 PE=2 SV=1
IG c637_light_IGKV1D-39_IGKJ4 (Fragment) OS=Homo sapiens OX=9606 PE=2 SV=1
IG c638_light_IGKV1-12_IGKJ1 (Fragment) OS=Homo sapiens OX=9606 PE=2 SV=1
IG c639_heavy_IGHV3-33_IGHD5-18_IGHJ4 (Fragment) OS=Homo sapiens OX=9606 PE=2 SV=1
IG c642_heavy_IGHV3-53_IGHD1-26_IGHJ6 (Fragment) OS=Homo sapiens OX=9606 PE=1 SV=1
IG c643_heavy_IGHV3-30_IGHD3-22_IGHJ4 (Fragment) OS=Homo sapiens OX=9606 PE=2 SV=1
IG c645_light_IGKV1-33_IGKJ2 (Fragment) OS=Homo sapiens OX=9606 PE=2 SV=1
IG c648_heavy_IGHV6-1_IGHD6-6_IGHJ6 (Fragment) OS=Homo sapiens OX=9606 PE=2 SV=1
IG c649_heavy_IGHV3-66_IGHD5-24_IGHJ3 (Fragment) OS=Homo sapiens OX=9606 PE=2 SV=1
IG c649_light_IGLV1-51_IGLJ3 (Fragment) OS=Homo sapiens OX=9606 PE=2 SV=1
IG c65_heavy_IGHV3-74_IGHD2-2_IGHJ4 (Fragment) OS=Homo sapiens OX=9606 PE=2 SV=1
IG c65_heavy_IGHV3-74_IGHD2-2_IGHJ4 (Fragment) OS=Homo sapiens OX=9606 PE=2 SV=1
IG c651_heavy_IGHV3-30_IGHD5-12_IGHJ4 (Fragment) OS=Homo sapiens OX=9606 PE=2 SV=1
IG c651_light_IGLV2-11_IGLJ2 (Fragment) OS=Homo sapiens OX=9606 PE=2 SV=1
IG c652_heavy_IGHV3-74_IGHD3-3_IGHJ6 (Fragment) OS=Homo sapiens OX=9606 PE=2 SV=1
IG c652_heavy_IGHV3-74_IGHD3-3_IGHJ6 (Fragment) OS=Homo sapiens OX=9606 PE=2 SV=1
IG c653_light_IGKV1D-17_IGKJ4 (Fragment) OS=Homo sapiens OX=9606 PE=2 SV=1
IG c653_light_IGLV8-61_IGLJ2 (Fragment) OS=Homo sapiens OX=9606 PE=2 SV=1
IG c655_light_IGKV1D-13_IGKJ5 (Fragment) OS=Homo sapiens OX=9606 PE=2 SV=1
IG c657_heavy_IGHV5-51_IGHD3-22_IGHJ4 (Fragment) OS=Homo sapiens OX=9606 PE=2 SV=1
IG c658_heavy_IGHV3-66_IGHD6-6_IGHJ2 (Fragment) OS=Homo sapiens OX=9606 PE=2 SV=1
IG c659_light_IGLV3-25_IGLJ2 (Fragment) OS=Homo sapiens OX=9606 PE=2 SV=1
IG c66_heavy_IGHV6-1_IGHD3-16_IGHJ6 (Fragment) OS=Homo sapiens OX=9606 PE=2 SV=1
IG c66_light_IGKV1-9_IGKJ4 (Fragment) OS=Homo sapiens OX=9606 PE=2 SV=1
IG c660_heavy_IGHV3-13_IGHD6-13_IGHJ3 (Fragment) OS=Homo sapiens OX=9606 PE=2 SV=1
IG c660_heavy_IGHV3-30_IGHD7-27_IGHJ4 (Fragment) OS=Homo sapiens OX=9606 PE=2 SV=1
IG c660_light_IGKV1-9_IGKJ3 (Fragment) OS=Homo sapiens OX=9606 PE=2 SV=1
IG c661_light_IGLV2-11_IGLJ1 (Fragment) OS=Homo sapiens OX=9606 PE=2 SV=1
IG c665_heavy_IGHV3-30_IGHD3-22_IGHJ4 (Fragment) OS=Homo sapiens OX=9606 PE=2 SV=1
IG c665_light_IGKV1-12_IGKJ5 (Fragment) OS=Homo sapiens OX=9606 PE=2 SV=1
IG c666_heavy_IGHV3-33_IGHD2-15_IGHJ2 (Fragment) OS=Homo sapiens OX=9606 PE=2 SV=1
IG c666_light_IGLV2-11_IGLJ1 (Fragment) OS=Homo sapiens OX=9606 PE=2 SV=1
IG c67_heavy_IGHV3-74_IGHD1-14_IGHJ3 (Fragment) OS=Homo sapiens OX=9606 PE=2 SV=1
IG c67_heavy_IGHV3-74_IGHD1-14_IGHJ3 (Fragment) OS=Homo sapiens OX=9606 PE=2 SV=1
IG c670_heavy_IGHV5-51_IGHD7-27_IGHJ3 (Fragment) OS=Homo sapiens OX=9606 PE=2 SV=1
IG c671_heavy_IGHV3-48_IGHD3-22_IGHJ4 (Fragment) OS=Homo sapiens OX=9606 PE=2 SV=1
IG c671_heavy_IGHV4-4_IGHD1-26_IGHJ6 (Fragment) OS=Homo sapiens OX=9606 PE=2 SV=1
IG c671_light_IGKV1D-33_IGKJ3 (Fragment) OS=Homo sapiens OX=9606 PE=2 SV=1
IG c672_heavy_IGHV3-15_IGHD6-6_IGHJ4 (Fragment) OS=Homo sapiens OX=9606 PE=2 SV=1
IG c672_heavy_IGHV3-33_IGHD6-19_IGHJ4 (Fragment) OS=Homo sapiens OX=9606 PE=2 SV=1
IG c672_heavy_IGHV3-33_IGHD6-19_IGHJ4 (Fragment) OS=Homo sapiens OX=9606 PE=2 SV=1
IG c673_heavy_IGHV3-7_IGHD3-9_IGHJ4 (Fragment) OS=Homo sapiens OX=9606 PE=2 SV=1
IG c674_light_IGKV1-5_IGKJ2 (Fragment) OS=Homo sapiens OX=9606 PE=2 SV=1
IG c677_heavy_IGHV5-51_IGHD3-22_IGHJ4 (Fragment) OS=Homo sapiens OX=9606 PE=2 SV=1
IG c677_light_IGKV1-12_IGKJ4 (Fragment) OS=Homo sapiens OX=9606 PE=2 SV=1
IG c681_heavy_IGHV3-9_IGHD6-19_IGHJ4 (Fragment) OS=Homo sapiens OX=9606 PE=2 SV=1
IG c681_heavy_IGHV3-9_IGHD6-19_IGHJ4 (Fragment) OS=Homo sapiens OX=9606 PE=2 SV=1
IG c682_light_IGKV1-27_IGKJ3 (Fragment) OS=Homo sapiens OX=9606 PE=2 SV=1
IG c688_heavy_IGHV3-48_IGHD2-2_IGHJ6 (Fragment) OS=Homo sapiens OX=9606 PE=2 SV=1
IG c690_heavy_IGHV3-33_IGHD2-21_IGHJ6 (Fragment) OS=Homo sapiens OX=9606 PE=2 SV=1
IG c690_light_IGKV1D-13_IGKJ4 (Fragment) OS=Homo sapiens OX=9606 PE=2 SV=1
IG c692_heavy_IGHV3-33_IGHD6-19_IGHJ4 (Fragment) OS=Homo sapiens OX=9606 PE=2 SV=1
IG c693_heavy_IGHV3-33_IGHD7-27_IGHJ2 (Fragment) OS=Homo sapiens OX=9606 PE=2 SV=1
IG c693_heavy_IGHV3-33_IGHD7-27_IGHJ2 (Fragment) OS=Homo sapiens OX=9606 PE=2 SV=1
IG c694_heavy_IGHV4-4_IGHD3-3_IGHJ3 (Fragment) OS=Homo sapiens OX=9606 PE=2 SV=1
IG c694_light_IGKV1-27_IGKJ3 (Fragment) OS=Homo sapiens OX=9606 PE=2 SV=1
IG c697_heavy_IGHV3-49_IGHD3-10_IGHJ6 (Fragment) OS=Homo sapiens OX=9606 PE=2 SV=1
IG c697_heavy_IGHV3-49_IGHD3-10_IGHJ6 (Fragment) OS=Homo sapiens OX=9606 PE=2 SV=1
IG c697_light_IGKV1D-17_IGKJ1 (Fragment) OS=Homo sapiens OX=9606 PE=2 SV=1
IG c70_light_IGLV1-47_IGLJ1 (Fragment) OS=Homo sapiens OX=9606 PE=2 SV=1
IG c701_heavy_IGHV4-4_IGHD3-3_IGHJ6 (Fragment) OS=Homo sapiens OX=9606 PE=2 SV=1
IG c702_heavy_IGHV3-33_IGHD6-13_IGHJ4 (Fragment) OS=Homo sapiens OX=9606 PE=2 SV=1
IG c703_heavy_IGHV3-33_IGHD3-10_IGHJ3 (Fragment) OS=Homo sapiens OX=9606 PE=2 SV=1
IG c703_heavy_IGHV3-33_IGHD3-10_IGHJ3 (Fragment) OS=Homo sapiens OX=9606 PE=2 SV=1
IG c703_light_IGLV1-51_IGLJ2 (Fragment) OS=Homo sapiens OX=9606 PE=2 SV=1
IG c707_heavy_IGHV4-61_IGHD5-18_IGHJ4 (Fragment) OS=Homo sapiens OX=9606 PE=2 SV=1
IG c709_heavy_IGHV3-49_IGHD2-2_IGHJ4 (Fragment) OS=Homo sapiens OX=9606 PE=2 SV=1
IG c709_heavy_IGHV3-49_IGHD2-2_IGHJ4 (Fragment) OS=Homo sapiens OX=9606 PE=2 SV=1
IG c71_light_IGKV1D-13_IGKJ3 (Fragment) OS=Homo sapiens OX=9606 PE=2 SV=1
IG c713_heavy_IGHV3-66_IGHD3-22_IGHJ3 (Fragment) OS=Homo sapiens OX=9606 PE=2 SV=1
IG c715_heavy_IGHV3-53_IGHD6-19_IGHJ4 (Fragment) OS=Homo sapiens OX=9606 PE=2 SV=1
IG c715_light_IGLV2-11_IGLJ2 (Fragment) OS=Homo sapiens OX=9606 PE=2 SV=1
IG c717_heavy_IGHV3-53_IGHD6-13_IGHJ1 (Fragment) OS=Homo sapiens OX=9606 PE=2 SV=1
IG c718_heavy_IGHV3-33_IGHD3-3_IGHJ1 (Fragment) OS=Homo sapiens OX=9606 PE=2 SV=1
IG c718_heavy_IGHV3-33_IGHD3-3_IGHJ1 (Fragment) OS=Homo sapiens OX=9606 PE=2 SV=1
IG c719_light_IGKV1-9_IGKJ4 (Fragment) OS=Homo sapiens OX=9606 PE=2 SV=1
IG c720_heavy_IGHV3-49_IGHD3-3_IGHJ6 (Fragment) OS=Homo sapiens OX=9606 PE=2 SV=1
IG c722_heavy_IGHV3-33_IGHD4-23_IGHJ4 (Fragment) OS=Homo sapiens OX=9606 PE=2 SV=1
IG c725_heavy_IGHV3-64_IGHD2-2_IGHJ4 (Fragment) OS=Homo sapiens OX=9606 PE=2 SV=1
IG c727_heavy_IGHV3-30_IGHD5-12_IGHJ4 (Fragment) OS=Homo sapiens OX=9606 PE=2 SV=1
IG c727_heavy_IGHV3-74_IGHD4-23_IGHJ6 (Fragment) OS=Homo sapiens OX=9606 PE=2 SV=1
IG c727_heavy_IGHV3-74_IGHD4-23_IGHJ6 (Fragment) OS=Homo sapiens OX=9606 PE=2 SV=1
IG c727_light_IGKV1-9_IGKJ3 (Fragment) OS=Homo sapiens OX=9606 PE=2 SV=1
IG c728_heavy_IGHV3-9_IGHD6-6_IGHJ2 (Fragment) OS=Homo sapiens OX=9606 PE=2 SV=1
IG c728_heavy_IGHV3-9_IGHD6-6_IGHJ2 (Fragment) OS=Homo sapiens OX=9606 PE=2 SV=1
IG c73_light_IGKV1-5_IGKJ1 (Fragment) OS=Homo sapiens OX=9606 PE=2 SV=1
IG c73_light_IGKV1-5_IGKJ2 (Fragment) OS=Homo sapiens OX=9606 PE=2 SV=1
IG c731_heavy_IGHV3-53_IGHD5-24_IGHJ4 (Fragment) OS=Homo sapiens OX=9606 PE=2 SV=1
IG c732_light_IGKV1-12_IGKJ5 (Fragment) OS=Homo sapiens OX=9606 PE=2 SV=1
IG c734_heavy_IGHV3-9_IGHD3-3_IGHJ4 (Fragment) OS=Homo sapiens OX=9606 PE=2 SV=1
IG c734_heavy_IGHV3-9_IGHD3-3_IGHJ4 (Fragment) OS=Homo sapiens OX=9606 PE=2 SV=1
IG c734_light_IGKV1-27_IGKJ1 (Fragment) OS=Homo sapiens OX=9606 PE=2 SV=1
IG c735_heavy_IGHV5-51_IGHD3-22_IGHJ6 (Fragment) OS=Homo sapiens OX=9606 PE=2 SV=1
IG c735_light_IGLV1-47_IGLJ3 (Fragment) OS=Homo sapiens OX=9606 PE=2 SV=1
IG c738_light_IGKV3-15_IGKJ2 (Fragment) OS=Homo sapiens OX=9606 PE=2 SV=1
IG c74_heavy_IGHV3-48_IGHD3-22_IGHJ4 (Fragment) OS=Homo sapiens OX=9606 PE=2 SV=1
IG c742_heavy_IGHV3-30_IGHD1-26_IGHJ4 (Fragment) OS=Homo sapiens OX=9606 PE=2 SV=1
IG c742_light_IGKV1-5_IGKJ4 (Fragment) OS=Homo sapiens OX=9606 PE=2 SV=1
IG c745_heavy_IGHV3-53_IGHD3-22_IGHJ5 (Fragment) OS=Homo sapiens OX=9606 PE=2 SV=1
IG c745_light_IGKV1-9_IGKJ3 (Fragment) OS=Homo sapiens OX=9606 PE=2 SV=1
IG c746_light_IGKV1-5_IGKJ1 (Fragment) OS=Homo sapiens OX=9606 PE=2 SV=1
IG c747_heavy_IGHV3-66_IGHD3-22_IGHJ2 (Fragment) OS=Homo sapiens OX=9606 PE=2 SV=1
IG c749_heavy_IGHV3-30_IGHD3-16_IGHJ4 (Fragment) OS=Homo sapiens OX=9606 PE=2 SV=1
IG c75_light_IGKV1D-33_IGKJ3 (Fragment) OS=Homo sapiens OX=9606 PE=2 SV=1
IG c750_heavy_IGHV3-33_IGHD4-23_IGHJ3 (Fragment) OS=Homo sapiens OX=9606 PE=2 SV=1
IG c751_heavy_IGHV3-30_IGHD3-3_IGHJ3 (Fragment) OS=Homo sapiens OX=9606 PE=2 SV=1
IG c751_light_IGKV1-5_IGKJ2 (Fragment) OS=Homo sapiens OX=9606 PE=2 SV=1
IG c751_light_IGLV1-44_IGLJ2 (Fragment) OS=Homo sapiens OX=9606 PE=2 SV=1
IG c752_heavy_IGHV3-33_IGHD3-22_IGHJ4 (Fragment) OS=Homo sapiens OX=9606 PE=2 SV=1
IG c753_light_IGLV8-61_IGLJ3 (Fragment) OS=Homo sapiens OX=9606 PE=2 SV=1
IG c755_light_IGKV1-27_IGKJ4 (Fragment) OS=Homo sapiens OX=9606 PE=2 SV=1
IG c756_light_IGKV1-12_IGKJ2 (Fragment) OS=Homo sapiens OX=9606 PE=2 SV=1
IG c757_heavy_IGHV3-48_IGHD2-8_IGHJ3 (Fragment) OS=Homo sapiens OX=9606 PE=2 SV=1
IG c757_heavy_IGHV5-51_IGHD5-24_IGHJ3 (Fragment) OS=Homo sapiens OX=9606 PE=2 SV=1
IG c759_light_IGKV1D-33_IGKJ3 (Fragment) OS=Homo sapiens OX=9606 PE=2 SV=1
IG c76_heavy_IGHV6-1_IGHD1-1_IGHJ3 (Fragment) OS=Homo sapiens OX=9606 PE=2 SV=1
IG c761_heavy_IGHV3-33_IGHD6-19_IGHJ4 (Fragment) OS=Homo sapiens OX=9606 PE=2 SV=1
IG c765_heavy_IGHV3-74_IGHD2-21_IGHJ3 (Fragment) OS=Homo sapiens OX=9606 PE=2 SV=1
IG c766_heavy_IGHV4-4_IGHD2-2_IGHJ6 (Fragment) OS=Homo sapiens OX=9606 PE=2 SV=1
IG c767_heavy_IGHV3-33_IGHD1-26_IGHJ4 (Fragment) OS=Homo sapiens OX=9606 PE=2 SV=1
IG c768_heavy_IGHV4-61_IGHD6-19_IGHJ6 (Fragment) OS=Homo sapiens OX=9606 PE=2 SV=1
IG c769_heavy_IGHV4-61_IGHD3-16_IGHJ6 (Fragment) OS=Homo sapiens OX=9606 PE=2 SV=1
IG c773_light_IGKV1-9_IGKJ3 (Fragment) OS=Homo sapiens OX=9606 PE=2 SV=1
IG c778_heavy_IGHV3-9_IGHD3-10_IGHJ3 (Fragment) OS=Homo sapiens OX=9606 PE=2 SV=1
IG c778_heavy_IGHV3-9_IGHD3-10_IGHJ3 (Fragment) OS=Homo sapiens OX=9606 PE=2 SV=1
IG c778_light_IGKV3-20_IGKJ1 (Fragment) OS=Homo sapiens OX=9606 PE=2 SV=1
IG c78_heavy_IGHV3-53_IGHD2-2_IGHJ4 (Fragment) OS=Homo sapiens OX=9606 PE=2 SV=1
IG c78_heavy_IGHV4-4_IGHD6-13_IGHJ3 (Fragment) OS=Homo sapiens OX=9606 PE=2 SV=1
IG c78_light_IGKV1-39_IGKJ2 (Fragment) OS=Homo sapiens OX=9606 PE=2 SV=1
IG c781_heavy_IGHV3-33_IGHD6-19_IGHJ4 (Fragment) OS=Homo sapiens OX=9606 PE=2 SV=1
IG c784_heavy_IGHV3-53_IGHD3-22_IGHJ3 (Fragment) OS=Homo sapiens OX=9606 PE=2 SV=1
IG c786_heavy_IGHV3-48_IGHD2-2_IGHJ4 (Fragment) OS=Homo sapiens OX=9606 PE=2 SV=1
IG c787_heavy_IGHV3-30_IGHD5-18_IGHJ1 (Fragment) OS=Homo sapiens OX=9606 PE=2 SV=1
IG c789_heavy_IGHV3-30_IGHD5-18_IGHJ4 (Fragment) OS=Homo sapiens OX=9606 PE=2 SV=1
IG c789_light_IGLV2-11_IGLJ2 (Fragment) OS=Homo sapiens OX=9606 PE=2 SV=1
IG c791_heavy_IGHV3-9_IGHD3-10_IGHJ3 (Fragment) OS=Homo sapiens OX=9606 PE=2 SV=1
IG c791_heavy_IGHV3-9_IGHD3-10_IGHJ3 (Fragment) OS=Homo sapiens OX=9606 PE=2 SV=1
IG c791_light_IGKV1-27_IGKJ1 (Fragment) OS=Homo sapiens OX=9606 PE=2 SV=1
IG c796_heavy_IGHV3-33_IGHD4-17_IGHJ4 (Fragment) OS=Homo sapiens OX=9606 PE=2 SV=1
IG c799_heavy_IGHV3-30_IGHD2-2_IGHJ1 (Fragment) OS=Homo sapiens OX=9606 PE=2 SV=1
IG c8_heavy_IGHV3-30_IGHD4-23_IGHJ4 (Fragment) OS=Homo sapiens OX=9606 PE=2 SV=1
IG c802_heavy_IGHV3-33_IGHD3-3_IGHJ3 (Fragment) OS=Homo sapiens OX=9606 PE=2 SV=1
IG c804_heavy_IGHV4-39_IGHD6-13_IGHJ4 (Fragment) OS=Homo sapiens OX=9606 PE=2 SV=1
IG c807_light_IGKV1-5_IGKJ1 (Fragment) OS=Homo sapiens OX=9606 PE=2 SV=1
IG c808_light_IGKV1-8_IGKJ1 (Fragment) OS=Homo sapiens OX=9606 PE=2 SV=1
IG c809_heavy_IGHV3-30_IGHD3-10_IGHJ6 (Fragment) OS=Homo sapiens OX=9606 PE=2 SV=1
IG c81_light_IGLV7-46_IGLJ3 (Fragment) OS=Homo sapiens OX=9606 PE=2 SV=1
IG c811_heavy_IGHV3-49_IGHD3-16_IGHJ6 (Fragment) OS=Homo sapiens OX=9606 PE=2 SV=1
IG c811_heavy_IGHV3-49_IGHD3-16_IGHJ6 (Fragment) OS=Homo sapiens OX=9606 PE=2 SV=1
IG c815_heavy_IGHV3-33_IGHD2-15_IGHJ6 (Fragment) OS=Homo sapiens OX=9606 PE=2 SV=1
IG c815_heavy_IGHV3-33_IGHD2-15_IGHJ6 (Fragment) OS=Homo sapiens OX=9606 PE=2 SV=1
IG c817_light_IGKV1D-33_IGKJ3 (Fragment) OS=Homo sapiens OX=9606 PE=2 SV=1
IG c818_heavy_IGHV3-30_IGHD3-9_IGHJ6 (Fragment) OS=Homo sapiens OX=9606 PE=2 SV=1
IG c818_heavy_IGHV3-53_IGHD6-19_IGHJ4 (Fragment) OS=Homo sapiens OX=9606 PE=2 SV=1
IG c818_light_IGKV1-5_IGKJ3 (Fragment) OS=Homo sapiens OX=9606 PE=2 SV=1
IG c819_light_IGKV1-27_IGKJ3 (Fragment) OS=Homo sapiens OX=9606 PE=2 SV=1
IG c82_light_IGKV1-33_IGKJ3 (Fragment) OS=Homo sapiens OX=9606 PE=2 SV=1
IG c825_heavy_IGHV3-30_IGHD3-9_IGHJ4 (Fragment) OS=Homo sapiens OX=9606 PE=2 SV=1
IG c825_heavy_IGHV3-48_IGHD3-9_IGHJ6 (Fragment) OS=Homo sapiens OX=9606 PE=2 SV=1
IG c826_light_IGKV1-27_IGKJ5 (Fragment) OS=Homo sapiens OX=9606 PE=2 SV=1
IG c827_heavy_IGHV3-53_IGHD2-21_IGHJ4 (Fragment) OS=Homo sapiens OX=9606 PE=2 SV=1
IG c827_light_IGLV1-51_IGLJ2 (Fragment) OS=Homo sapiens OX=9606 PE=2 SV=1
IG c828_heavy_IGHV4-61_IGHD3-22_IGHJ3 (Fragment) OS=Homo sapiens OX=9606 PE=2 SV=1
IG c828_light_IGKV1-5_IGKJ2 (Fragment) OS=Homo sapiens OX=9606 PE=2 SV=1
IG c829_heavy_IGHV3-33_IGHD3-16_IGHJ5 (Fragment) OS=Homo sapiens OX=9606 PE=2 SV=1
IG c829_heavy_IGHV3-33_IGHD3-16_IGHJ5 (Fragment) OS=Homo sapiens OX=9606 PE=2 SV=1
IG c837_light_IGKV1-39_IGKJ2 (Fragment) OS=Homo sapiens OX=9606 PE=2 SV=1
IG c837_light_IGKV1-39_IGKJ2 (Fragment) OS=Homo sapiens OX=9606 PE=2 SV=1
IG c839_light_IGKV1-27_IGKJ4 (Fragment) OS=Homo sapiens OX=9606 PE=2 SV=1
IG c840_heavy_IGHV3-30_IGHD4-23_IGHJ4 (Fragment) OS=Homo sapiens OX=9606 PE=2 SV=1
IG c842_heavy_IGHV3-48_IGHD5-12_IGHJ4 (Fragment) OS=Homo sapiens OX=9606 PE=2 SV=1
IG c844_heavy_IGHV3-48_IGHD3-22_IGHJ5 (Fragment) OS=Homo sapiens OX=9606 PE=2 SV=1
IG c845_heavy_IGHV3-72_IGHD3-3_IGHJ6 (Fragment) OS=Homo sapiens OX=9606 PE=2 SV=1
IG c845_light_IGLV1-44_IGLJ3 (Fragment) OS=Homo sapiens OX=9606 PE=2 SV=1
IG c846_heavy_IGHV3-33_IGHD3-22_IGHJ4 (Fragment) OS=Homo sapiens OX=9606 PE=2 SV=1
IG c846_heavy_IGHV3-33_IGHD3-22_IGHJ4 (Fragment) OS=Homo sapiens OX=9606 PE=2 SV=1
IG c847_heavy_IGHV3-30_IGHD3-16_IGHJ4 (Fragment) OS=Homo sapiens OX=9606 PE=2 SV=1
IG c847_heavy_IGHV3-30_IGHD3-22_IGHJ4 (Fragment) OS=Homo sapiens OX=9606 PE=2 SV=1
IG c85_heavy_IGHV3-9_IGHD6-19_IGHJ6 (Fragment) OS=Homo sapiens OX=9606 PE=2 SV=1
IG c85_heavy_IGHV3-9_IGHD6-19_IGHJ6 (Fragment) OS=Homo sapiens OX=9606 PE=2 SV=1
IG c851_light_IGLV1-47_IGLJ2 (Fragment) OS=Homo sapiens OX=9606 PE=2 SV=1
IG c852_heavy_IGHV4-39_IGHD6-19_IGHJ3 (Fragment) OS=Homo sapiens OX=9606 PE=2 SV=1
IG c856_heavy_IGHV3-74_IGHD3-16_IGHJ6 (Fragment) OS=Homo sapiens OX=9606 PE=2 SV=1
IG c857_heavy_IGHV3-33_IGHD5-12_IGHJ6 (Fragment) OS=Homo sapiens OX=9606 PE=2 SV=1
IG c86_heavy_IGHV3-30_IGHD6-13_IGHJ6 (Fragment) OS=Homo sapiens OX=9606 PE=2 SV=1
IG c860_light_IGKV1D-33_IGKJ2 (Fragment) OS=Homo sapiens OX=9606 PE=2 SV=1
IG c861_light_IGKV1-5_IGKJ1 (Fragment) OS=Homo sapiens OX=9606 PE=2 SV=1
IG c863_light_IGLV2-11_IGLJ1 (Fragment) OS=Homo sapiens OX=9606 PE=2 SV=1
IG c864_light_IGKV1D-13_IGKJ1 (Fragment) OS=Homo sapiens OX=9606 PE=2 SV=1
IG c865_light_IGKV1D-33_IGKJ3 (Fragment) OS=Homo sapiens OX=9606 PE=2 SV=1
IG c868_heavy_IGHV5-51_IGHD2-15_IGHJ6 (Fragment) OS=Homo sapiens OX=9606 PE=2 SV=1
IG c869_heavy_IGHV4-39_IGHD5-24_IGHJ4 (Fragment) OS=Homo sapiens OX=9606 PE=2 SV=1
IG c869_light_IGLV1-47_IGLJ1 (Fragment) OS=Homo sapiens OX=9606 PE=2 SV=1
IG c871_heavy_IGHV3-33_IGHD3-9_IGHJ4 (Fragment) OS=Homo sapiens OX=9606 PE=2 SV=1
IG c871_heavy_IGHV3-33_IGHD3-9_IGHJ4 (Fragment) OS=Homo sapiens OX=9606 PE=2 SV=1
IG c872_light_IGKV1D-39_IGKJ1 (Fragment) OS=Homo sapiens OX=9606 PE=2 SV=1
IG c872_light_IGKV1D-39_IGKJ1 (Fragment) OS=Homo sapiens OX=9606 PE=2 SV=1
IG c874_heavy_IGHV3-33_IGHD5-5_IGHJ5 (Fragment) OS=Homo sapiens OX=9606 PE=2 SV=1
IG c875_heavy_IGHV3-33_IGHD2-2_IGHJ4 (Fragment) OS=Homo sapiens OX=9606 PE=2 SV=1
IG c875_light_IGKV1-8_IGKJ1 (Fragment) OS=Homo sapiens OX=9606 PE=2 SV=1
IG c876_heavy_IGHV3-49_IGHD2-15_IGHJ4 (Fragment) OS=Homo sapiens OX=9606 PE=2 SV=1
IG c876_heavy_IGHV3-49_IGHD2-15_IGHJ4 (Fragment) OS=Homo sapiens OX=9606 PE=2 SV=1
IG c876_light_IGKV1-5_IGKJ1 (Fragment) OS=Homo sapiens OX=9606 PE=2 SV=1
IG c878_heavy_IGHV3-64_IGHD6-19_IGHJ6 (Fragment) OS=Homo sapiens OX=9606 PE=2 SV=1
IG c879_heavy_IGHV3-49_IGHD5-24_IGHJ6 (Fragment) OS=Homo sapiens OX=9606 PE=2 SV=1
IG c879_heavy_IGHV3-49_IGHD5-24_IGHJ6 (Fragment) OS=Homo sapiens OX=9606 PE=2 SV=1
IG c879_light_IGLV1-44_IGLJ3 (Fragment) OS=Homo sapiens OX=9606 PE=2 SV=1
IG c880_heavy_IGHV4-39_IGHD1-26_IGHJ3 (Fragment) OS=Homo sapiens OX=9606 PE=2 SV=1
IG c881_light_IGLV2-11_IGLJ3 (Fragment) OS=Homo sapiens OX=9606 PE=2 SV=1
IG c883_heavy_IGHV3-66_IGHD3-3_IGHJ6 (Fragment) OS=Homo sapiens OX=9606 PE=2 SV=1
IG c883_light_IGKV1-16_IGKJ4 (Fragment) OS=Homo sapiens OX=9606 PE=2 SV=1
IG c883_light_IGKV1-8_IGKJ4 (Fragment) OS=Homo sapiens OX=9606 PE=2 SV=1
IG c884_heavy_IGHV3-33_IGHD2-21_IGHJ4 (Fragment) OS=Homo sapiens OX=9606 PE=2 SV=1
IG c885_light_IGKV1-12_IGKJ2 (Fragment) OS=Homo sapiens OX=9606 PE=2 SV=1
IG c886_heavy_IGHV4-4_IGHD1-7_IGHJ6 (Fragment) OS=Homo sapiens OX=9606 PE=2 SV=1
IG c888_heavy_IGHV3-66_IGHD2-2_IGHJ3 (Fragment) OS=Homo sapiens OX=9606 PE=2 SV=1
IG c889_light_IGLV8-61_IGLJ2 (Fragment) OS=Homo sapiens OX=9606 PE=2 SV=1
IG c89_heavy_IGHV3-33_IGHD3-22_IGHJ4 (Fragment) OS=Homo sapiens OX=9606 PE=2 SV=1
IG c89_heavy_IGHV5-51_IGHD4-23_IGHJ4 (Fragment) OS=Homo sapiens OX=9606 PE=2 SV=1
IG c890_heavy_IGHV6-1_IGHD3-22_IGHJ3 (Fragment) OS=Homo sapiens OX=9606 PE=2 SV=1
IG c890_light_IGKV1-5_IGKJ3 (Fragment) OS=Homo sapiens OX=9606 PE=2 SV=1
IG c891_heavy_IGHV3-33_IGHD2-8_IGHJ4 (Fragment) OS=Homo sapiens OX=9606 PE=2 SV=1
IG c891_heavy_IGHV3-33_IGHD2-8_IGHJ4 (Fragment) OS=Homo sapiens OX=9606 PE=2 SV=1
IG c892_heavy_IGHV3-48_IGHD5-12_IGHJ3 (Fragment) OS=Homo sapiens OX=9606 PE=2 SV=1
IG c893_light_IGLV8-61_IGLJ2 (Fragment) OS=Homo sapiens OX=9606 PE=2 SV=1
IG c894_heavy_IGHV3-30_IGHD3-3_IGHJ6 (Fragment) OS=Homo sapiens OX=9606 PE=2 SV=1
IG c894_light_IGKV1-5_IGKJ1 (Fragment) OS=Homo sapiens OX=9606 PE=2 SV=1
IG c896_heavy_IGHV3-7_IGHD3-3_IGHJ4 (Fragment) OS=Homo sapiens OX=9606 PE=2 SV=1
IG c896_light_IGLV1-51_IGLJ2 (Fragment) OS=Homo sapiens OX=9606 PE=2 SV=1
IG c897_heavy_IGHV3-48_IGHD6-19_IGHJ4 (Fragment) OS=Homo sapiens OX=9606 PE=2 SV=1
IG c9_light_IGKV1-8_IGKJ1 (Fragment) OS=Homo sapiens OX=9606 PE=2 SV=1
IG c900_heavy_IGHV5-51_IGHD3-9_IGHJ3 (Fragment) OS=Homo sapiens OX=9606 PE=2 SV=1
IG c901_heavy_IGHV3-30_IGHD3-3_IGHJ4 (Fragment) OS=Homo sapiens OX=9606 PE=2 SV=1
IG c903_heavy_IGHV3-33_IGHD2-2_IGHJ6 (Fragment) OS=Homo sapiens OX=9606 PE=2 SV=1
IG c903_heavy_IGHV3-33_IGHD2-2_IGHJ6 (Fragment) OS=Homo sapiens OX=9606 PE=2 SV=1
IG c904_heavy_IGHV4-39_IGHD7-27_IGHJ2 (Fragment) OS=Homo sapiens OX=9606 PE=2 SV=1
IG c905_heavy_IGHV3-66_IGHD3-10_IGHJ6 (Fragment) OS=Homo sapiens OX=9606 PE=2 SV=1
IG c908_heavy_IGHV3-53_IGHD4-17_IGHJ4 (Fragment) OS=Homo sapiens OX=9606 PE=2 SV=1
IG c908_light_IGLV8-61_IGLJ3 (Fragment) OS=Homo sapiens OX=9606 PE=2 SV=1
IG c909_light_IGKV1-27_IGKJ4 (Fragment) OS=Homo sapiens OX=9606 PE=2 SV=1
IG c910_light_IGLV1-47_IGLJ1 (Fragment) OS=Homo sapiens OX=9606 PE=2 SV=1
IG c911_heavy_IGHV3-30_IGHD3-16_IGHJ6 (Fragment) OS=Homo sapiens OX=9606 PE=2 SV=1
IG c914_heavy_IGHV3-13_IGHD3-10_IGHJ3 (Fragment) OS=Homo sapiens OX=9606 PE=2 SV=1
IG c914_heavy_IGHV3-21_IGHD6-13_IGHJ4 (Fragment) OS=Homo sapiens OX=9606 PE=2 SV=1
IG c916_heavy_IGHV3-33_IGHD7-27_IGHJ4 (Fragment) OS=Homo sapiens OX=9606 PE=2 SV=1
IG c916_heavy_IGHV3-33_IGHD7-27_IGHJ4 (Fragment) OS=Homo sapiens OX=9606 PE=2 SV=1
IG c916_light_IGKV1-5_IGKJ2 (Fragment) OS=Homo sapiens OX=9606 PE=2 SV=1
IG c919_light_IGKV1-27_IGKJ5 (Fragment) OS=Homo sapiens OX=9606 PE=2 SV=1
IG c928_heavy_IGHV3-64_IGHD3-22_IGHJ4 (Fragment) OS=Homo sapiens OX=9606 PE=2 SV=1
IG c931_heavy_IGHV3-30_IGHD6-6_IGHJ4 (Fragment) OS=Homo sapiens OX=9606 PE=2 SV=1
IG c931_light_IGKV1-5_IGKJ1 (Fragment) OS=Homo sapiens OX=9606 PE=2 SV=1
IG c932_heavy_IGHV3-9_IGHD3-22_IGHJ3 (Fragment) OS=Homo sapiens OX=9606 PE=2 SV=1
IG c932_heavy_IGHV3-9_IGHD3-22_IGHJ3 (Fragment) OS=Homo sapiens OX=9606 PE=2 SV=1
IG c933_light_IGLV1-44_IGLJ3 (Fragment) OS=Homo sapiens OX=9606 PE=2 SV=1
IG c935_heavy_IGHV3-9_IGHD4-17_IGHJ4 (Fragment) OS=Homo sapiens OX=9606 PE=2 SV=1
IG c935_heavy_IGHV3-9_IGHD4-17_IGHJ4 (Fragment) OS=Homo sapiens OX=9606 PE=2 SV=1
IG c935_heavy_IGHV4-61_IGHD1-20_IGHJ4 (Fragment) OS=Homo sapiens OX=9606 PE=2 SV=1
IG c935_light_IGLV3-25_IGLJ2 (Fragment) OS=Homo sapiens OX=9606 PE=2 SV=1
IG c938_heavy_IGHV5-51_IGHD3-22_IGHJ3 (Fragment) OS=Homo sapiens OX=9606 PE=2 SV=1
IG c940_heavy_IGHV4-4_IGHD4-17_IGHJ4 (Fragment) OS=Homo sapiens OX=9606 PE=2 SV=1
IG c940_light_IGLV1-47_IGLJ3 (Fragment) OS=Homo sapiens OX=9606 PE=2 SV=1
IG c945_heavy_IGHV6-1_IGHD3-3_IGHJ3 (Fragment) OS=Homo sapiens OX=9606 PE=2 SV=1
IG c946_light_IGKV1-5_IGKJ1 (Fragment) OS=Homo sapiens OX=9606 PE=2 SV=1
IG c947_light_IGKV1-12_IGKJ1 (Fragment) OS=Homo sapiens OX=9606 PE=2 SV=1
IG c949_heavy_IGHV2-70_IGHD3-22_IGHJ4 (Fragment) OS=Homo sapiens OX=9606 PE=2 SV=1
IG c949_light_IGLV1-51_IGLJ2 (Fragment) OS=Homo sapiens OX=9606 PE=2 SV=1
IG c951_heavy_IGHV3-30_IGHD3-22_IGHJ6 (Fragment) OS=Homo sapiens OX=9606 PE=2 SV=1
IG c951_light_IGKV1-12_IGKJ3 (Fragment) OS=Homo sapiens OX=9606 PE=2 SV=1
IG c951_light_IGLV8-61_IGLJ3 (Fragment) OS=Homo sapiens OX=9606 PE=2 SV=1
IG c953_heavy_IGHV3-30_IGHD4-17_IGHJ2 (Fragment) OS=Homo sapiens OX=9606 PE=2 SV=1
IG c955_heavy_IGHV3-33_IGHD3-3_IGHJ4 (Fragment) OS=Homo sapiens OX=9606 PE=2 SV=1
IG c955_heavy_IGHV3-33_IGHD3-3_IGHJ4 (Fragment) OS=Homo sapiens OX=9606 PE=2 SV=1
IG c956_light_IGLV1-44_IGLJ3 (Fragment) OS=Homo sapiens OX=9606 PE=2 SV=1
IG c958_heavy_IGHV3-30_IGHD3-10_IGHJ3 (Fragment) OS=Homo sapiens OX=9606 PE=2 SV=1
IG c959_heavy_IGHV3-49_IGHD7-27_IGHJ6 (Fragment) OS=Homo sapiens OX=9606 PE=2 SV=1
IG c959_heavy_IGHV3-49_IGHD7-27_IGHJ6 (Fragment) OS=Homo sapiens OX=9606 PE=2 SV=1
IG c959_light_IGKV1-5_IGKJ4 (Fragment) OS=Homo sapiens OX=9606 PE=2 SV=1
IG c96_heavy_IGHV3-48_IGHD4-17_IGHJ6 (Fragment) OS=Homo sapiens OX=9606 PE=2 SV=1
IG c965_heavy_IGHV3-33_IGHD4-11_IGHJ2 (Fragment) OS=Homo sapiens OX=9606 PE=2 SV=1
IG c965_heavy_IGHV3-33_IGHD4-11_IGHJ2 (Fragment) OS=Homo sapiens OX=9606 PE=2 SV=1
IG c966_heavy_IGHV3-33_IGHD3-16_IGHJ4 (Fragment) OS=Homo sapiens OX=9606 PE=2 SV=1
IG c966_light_IGLV2-11_IGLJ1 (Fragment) OS=Homo sapiens OX=9606 PE=2 SV=1
IG c970_heavy_IGHV3-7_IGHD3-10_IGHJ1 (Fragment) OS=Homo sapiens OX=9606 PE=2 SV=1
IG c971_light_IGLV1-47_IGLJ2 (Fragment) OS=Homo sapiens OX=9606 PE=2 SV=1
IG c972_heavy_IGHV3-33_IGHD3-9_IGHJ4 (Fragment) OS=Homo sapiens OX=9606 PE=2 SV=1
IG c972_heavy_IGHV3-33_IGHD3-9_IGHJ4 (Fragment) OS=Homo sapiens OX=9606 PE=2 SV=1
IG c972_heavy_IGHV3-53_IGHD2-15_IGHJ3 (Fragment) OS=Homo sapiens OX=9606 PE=2 SV=1
IG c973_heavy_IGHV3-13_IGHD3-10_IGHJ6 (Fragment) OS=Homo sapiens OX=9606 PE=2 SV=1
IG c975_heavy_IGHV3-30_IGHD5-24_IGHJ4 (Fragment) OS=Homo sapiens OX=9606 PE=2 SV=1
IG c975_heavy_IGHV3-30_IGHD5-24_IGHJ4 (Fragment) OS=Homo sapiens OX=9606 PE=2 SV=1
IG c977_heavy_IGHV3-33_IGHD3-9_IGHJ4 (Fragment) OS=Homo sapiens OX=9606 PE=2 SV=1
IG c980_heavy_IGHV2-70_IGHD4-4_IGHJ5 (Fragment) OS=Homo sapiens OX=9606 PE=2 SV=1
IG c982_light_IGLV7-43_IGLJ1 (Fragment) OS=Homo sapiens OX=9606 PE=2 SV=1
IG c984_light_IGKV1-9_IGKJ4 (Fragment) OS=Homo sapiens OX=9606 PE=2 SV=1
IG c987_heavy_IGHV3-33_IGHD6-19_IGHJ4 (Fragment) OS=Homo sapiens OX=9606 PE=2 SV=1
IG c99_light_IGLV7-43_IGLJ3 (Fragment) OS=Homo sapiens OX=9606 PE=2 SV=1
IG c992_heavy_IGHV4-4_IGHD3-16_IGHJ6 (Fragment) OS=Homo sapiens OX=9606 PE=2 SV=1
IG c993_heavy_IGHV3-30_IGHD2-15_IGHJ4 (Fragment) OS=Homo sapiens OX=9606 PE=2 SV=1
IG c994_light_IGKV1D-33_IGKJ3 (Fragment) OS=Homo sapiens OX=9606 PE=2 SV=1
IG c996_light_IGKV1-39_IGKJ2 (Fragment) OS=Homo sapiens OX=9606 PE=2 SV=1
IG c997_light_IGKV1-8_IGKJ2 (Fragment) OS=Homo sapiens OX=9606 PE=2 SV=1
IG c999_heavy_IGHV3-30_IGHD3-22_IGHJ1 (Fragment) OS=Homo sapiens OX=9606 PE=2 SV=1
Ig heavy chain variable region (Fragment) OS=Homo sapiens OX=9606 GN=IgH PE=2 SV=1
Ig heavy chain variable region (Fragment) OS=Homo sapiens OX=9606 GN=IgH PE=2 SV=1
Ig heavy chain variable region (Fragment) OS=Homo sapiens OX=9606 GN=IgH PE=2 SV=1
Ig heavy chain variable region (Fragment) OS=Homo sapiens OX=9606 GN=IgH PE=2 SV=1
Ig heavy chain variable region (Fragment) OS=Homo sapiens OX=9606 GN=IgH PE=2 SV=1
Ig heavy chain variable region (Fragment) OS=Homo sapiens OX=9606 GN=IgH PE=2 SV=1
Ig heavy chain variable region (Fragment) OS=Homo sapiens OX=9606 GN=IgH PE=2 SV=1
Ig heavy chain variable region (Fragment) OS=Homo sapiens OX=9606 GN=IgH PE=2 SV=1
Ig heavy chain variable region (Fragment) OS=Homo sapiens OX=9606 GN=IgH PE=2 SV=1
Ig heavy chain variable region (Fragment) OS=Homo sapiens OX=9606 GN=IgH PE=2 SV=1
Ig heavy chain variable region (Fragment) OS=Homo sapiens OX=9606 GN=IgH PE=2 SV=1
Ig heavy chain variable region (Fragment) OS=Homo sapiens OX=9606 GN=IgH PE=2 SV=1
Ig heavy chain variable region (Fragment) OS=Homo sapiens OX=9606 GN=IgH PE=2 SV=1
Ig heavy chain variable region (Fragment) OS=Homo sapiens OX=9606 GN=IgH PE=2 SV=1
Ig heavy chain variable region (Fragment) OS=Homo sapiens OX=9606 GN=IgH PE=2 SV=1
Ig heavy chain variable region (Fragment) OS=Homo sapiens OX=9606 GN=IgH PE=2 SV=1
Ig heavy chain variable region (Fragment) OS=Homo sapiens OX=9606 GN=IgH PE=2 SV=1
Ig heavy chain variable region (Fragment) OS=Homo sapiens OX=9606 GN=IgH PE=2 SV=1
Ig heavy chain variable region (Fragment) OS=Homo sapiens OX=9606 GN=IgH PE=2 SV=1
Ig heavy chain variable region (Fragment) OS=Homo sapiens OX=9606 GN=IgH PE=2 SV=1
Ig heavy chain variable region (Fragment) OS=Homo sapiens OX=9606 GN=IgH PE=2 SV=1
Ig heavy chain variable region (Fragment) OS=Homo sapiens OX=9606 GN=IgH PE=2 SV=1
Ig heavy chain variable region (Fragment) OS=Homo sapiens OX=9606 GN=IgH PE=2 SV=1
Ig heavy chain variable region (Fragment) OS=Homo sapiens OX=9606 GN=IgH PE=2 SV=1
Ig heavy chain variable region (Fragment) OS=Homo sapiens OX=9606 GN=IgH PE=2 SV=1
Ig heavy chain variable region (Fragment) OS=Homo sapiens OX=9606 GN=IgH PE=2 SV=1
Ig heavy chain variable region (Fragment) OS=Homo sapiens OX=9606 GN=IgH PE=2 SV=1
Ig heavy chain variable region (Fragment) OS=Homo sapiens OX=9606 GN=IgH PE=2 SV=1
Ig heavy chain variable region (Fragment) OS=Homo sapiens OX=9606 GN=IgH PE=2 SV=1
Ig heavy chain variable region (Fragment) OS=Homo sapiens OX=9606 GN=IgH PE=2 SV=1
Ig heavy chain variable region (Fragment) OS=Homo sapiens OX=9606 GN=IgH PE=2 SV=1
Ig heavy chain variable region (Fragment) OS=Homo sapiens OX=9606 GN=IgH PE=2 SV=1
Ig heavy chain variable region (Fragment) OS=Homo sapiens OX=9606 GN=IgH PE=2 SV=1
Ig heavy chain variable region (Fragment) OS=Homo sapiens OX=9606 GN=IgH PE=2 SV=1
Ig heavy chain variable region (Fragment) OS=Homo sapiens OX=9606 GN=IgH PE=2 SV=1
Ig heavy chain variable region (Fragment) OS=Homo sapiens OX=9606 GN=IgH PE=2 SV=1
Ig heavy chain variable region (Fragment) OS=Homo sapiens OX=9606 GN=IgH PE=2 SV=1
Ig heavy chain variable region (Fragment) OS=Homo sapiens OX=9606 GN=IgH PE=2 SV=1
Ig heavy chain variable region (Fragment) OS=Homo sapiens OX=9606 GN=IgH PE=2 SV=1
Ig heavy chain variable region (Fragment) OS=Homo sapiens OX=9606 GN=IgH PE=2 SV=1
Ig heavy chain variable region (Fragment) OS=Homo sapiens OX=9606 GN=IgH PE=2 SV=1
Ig heavy chain variable region (Fragment) OS=Homo sapiens OX=9606 GN=IgH PE=2 SV=1
Ig heavy chain variable region (Fragment) OS=Homo sapiens OX=9606 GN=IgH PE=2 SV=1
Ig heavy chain variable region (Fragment) OS=Homo sapiens OX=9606 GN=IgH PE=2 SV=1
Ig heavy chain variable region (Fragment) OS=Homo sapiens OX=9606 GN=IgH PE=2 SV=1
Ig heavy chain variable region (Fragment) OS=Homo sapiens OX=9606 GN=IgH PE=2 SV=1
Ig heavy chain variable region (Fragment) OS=Homo sapiens OX=9606 PE=2 SV=1
Ig heavy chain variable region (Fragment) OS=Homo sapiens OX=9606 PE=2 SV=1
Ig heavy chain variable region (Fragment) OS=Homo sapiens OX=9606 PE=2 SV=1
IgG H chain OS=Homo sapiens OX=9606 GN=DKFZp686P15220 PE=1 SV=1
IgG H chain OS=Homo sapiens OX=9606 GN=DKFZp686P15220 PE=1 SV=1
IgG H chain OS=Homo sapiens OX=9606 PE=2 SV=1
IgG H chain OS=Homo sapiens OX=9606 PE=2 SV=1
IgG H chain OS=Homo sapiens OX=9606 PE=2 SV=1
IgG heavy chain OS=Homo sapiens OX=9606 GN=DKFZp686E23209 PE=1 SV=2
IgG heavy chain OS=Homo sapiens OX=9606 GN=DKFZp686I15212 PE=1 SV=1
IgG heavy chain OS=Homo sapiens OX=9606 GN=DKFZp686I15212 PE=1 SV=1
IgG heavy chain OS=Homo sapiens OX=9606 PE=1 SV=1
IgG L chain OS=Homo sapiens OX=9606 PE=1 SV=1
IgG L chain OS=Homo sapiens OX=9606 PE=2 SV=1
IgG L chain OS=Homo sapiens OX=9606 PE=2 SV=1
IgG L chain OS=Homo sapiens OX=9606 PE=2 SV=1
IgG L chain OS=Homo sapiens OX=9606 PE=2 SV=1
IgG L chain OS=Homo sapiens OX=9606 PE=2 SV=1
IgG L chain OS=Homo sapiens OX=9606 PE=2 SV=1
IgG L chain OS=Homo sapiens OX=9606 PE=2 SV=1
IgG L chain OS=Homo sapiens OX=9606 PE=2 SV=1
IgG L chain OS=Homo sapiens OX=9606 PE=2 SV=1
IgG1_IGHV3-72 (Fragment) OS=Homo sapiens OX=9606 PE=2 SV=1
IGH + IGL c1_heavy_IGHV5-51_IGHD2-15_IGHJ4 (Fragment) OS=Homo sapiens OX=9606 PE=2 SV=1
IGH + IGL c10_heavy_IGHV1-69_IGHD3-10_IGHJ4 (Fragment) OS=Homo sapiens OX=9606 PE=2 SV=1
IGH + IGL c100_heavy_IGHV3-33_IGHD3-16_IGHJ3 (Fragment) OS=Homo sapiens OX=9606 PE=2 SV=1
IGH + IGL c100_heavy_IGHV3-33_IGHD3-16_IGHJ3 (Fragment) OS=Homo sapiens OX=9606 PE=2 SV=1
IGH + IGL c100_light_IGLV7-46_IGLJ3 (Fragment) OS=Homo sapiens OX=9606 PE=2 SV=1
IGH + IGL c11_light_IGLV2-11_IGLJ3 (Fragment) OS=Homo sapiens OX=9606 PE=2 SV=1
IGH + IGL c110_heavy_IGHV4-4_IGHD2-2_IGHJ6 (Fragment) OS=Homo sapiens OX=9606 PE=2 SV=1
IGH + IGL c110_light_IGKV1D-39_IGKJ1 (Fragment) OS=Homo sapiens OX=9606 PE=2 SV=1
IGH + IGL c112_heavy_IGHV3-23_IGHD5-24_IGHJ6 (Fragment) OS=Homo sapiens OX=9606 PE=2 SV=1
IGH + IGL c113_light_IGKV1-5_IGKJ1 (Fragment) OS=Homo sapiens OX=9606 PE=2 SV=1
IGH + IGL c116_light_IGKV1-5_IGKJ1 (Fragment) OS=Homo sapiens OX=9606 PE=2 SV=1
IGH + IGL c119_light_IGKV1-9_IGKJ4 (Fragment) OS=Homo sapiens OX=9606 PE=2 SV=1
IGH + IGL c128_light_IGLV3-25_IGLJ2 (Fragment) OS=Homo sapiens OX=9606 PE=2 SV=1
IGH + IGL c130_light_IGKV1-9_IGKJ3 (Fragment) OS=Homo sapiens OX=9606 PE=2 SV=1
IGH + IGL c139_light_IGKV1D-39_IGKJ4 (Fragment) OS=Homo sapiens OX=9606 PE=2 SV=1
IGH + IGL c143_light_IGKV1D-39_IGKJ1 (Fragment) OS=Homo sapiens OX=9606 PE=2 SV=1
IGH + IGL c151_light_IGKV1-27_IGKJ5 (Fragment) OS=Homo sapiens OX=9606 PE=2 SV=1
IGH + IGL c152_heavy_IGHV3-30_IGHD2-2_IGHJ4 (Fragment) OS=Homo sapiens OX=9606 PE=2 SV=1
IGH + IGL c155_heavy_IGHV5-51_IGHD3-16_IGHJ3 (Fragment) OS=Homo sapiens OX=9606 PE=2 SV=1
IGH + IGL c159_light_IGKV1D-39_IGKJ1 (Fragment) OS=Homo sapiens OX=9606 PE=2 SV=1
IGH + IGL c159_light_IGKV1D-39_IGKJ1 (Fragment) OS=Homo sapiens OX=9606 PE=2 SV=1
IGH + IGL c16_light_IGKV1-33_IGKJ2 (Fragment) OS=Homo sapiens OX=9606 PE=2 SV=1
IGH + IGL c169_light_IGKV1D-33_IGKJ4 (Fragment) OS=Homo sapiens OX=9606 PE=2 SV=1
IGH + IGL c17_heavy_IGHV4-59B_IGHD3-9_IGHJ3 (Fragment) OS=Homo sapiens OX=9606 PE=2 SV=1
IGH + IGL c172_light_IGLV2-11_IGLJ1 (Fragment) OS=Homo sapiens OX=9606 PE=2 SV=1
IGH + IGL c177_light_IGLV7-46_IGLJ2 (Fragment) OS=Homo sapiens OX=9606 PE=2 SV=1
IGH + IGL c178_heavy_IGHV3-33_IGHD5-12_IGHJ4 (Fragment) OS=Homo sapiens OX=9606 PE=2 SV=1
IGH + IGL c186_light_IGLV2-11_IGLJ1 (Fragment) OS=Homo sapiens OX=9606 PE=2 SV=1
IGH + IGL c191_heavy_IGHV3-33_IGHD4-17_IGHJ6 (Fragment) OS=Homo sapiens OX=9606 PE=2 SV=1
IGH + IGL c191_heavy_IGHV3-33_IGHD4-17_IGHJ6 (Fragment) OS=Homo sapiens OX=9606 PE=2 SV=1
IGH + IGL c195_light_IGLV2-11_IGLJ3 (Fragment) OS=Homo sapiens OX=9606 PE=2 SV=1
IGH + IGL c198_light_IGKV1D-39_IGKJ5 (Fragment) OS=Homo sapiens OX=9606 PE=2 SV=1
IGH + IGL c201_heavy_IGHV4-39_IGHD3-10_IGHJ2 (Fragment) OS=Homo sapiens OX=9606 PE=2 SV=1
IGH + IGL c204_light_IGLV2-11_IGLJ3 (Fragment) OS=Homo sapiens OX=9606 PE=2 SV=1
IGH + IGL c209_light_IGKV1-27_IGKJ3 (Fragment) OS=Homo sapiens OX=9606 PE=2 SV=1
IGH + IGL c212_light_IGLV1-44_IGLJ3 (Fragment) OS=Homo sapiens OX=9606 PE=2 SV=1
IGH + IGL c219_light_IGKV1-12_IGKJ4 (Fragment) OS=Homo sapiens OX=9606 PE=2 SV=1
IGH + IGL c225_heavy_IGHV3-7_IGHD4-23_IGHJ3 (Fragment) OS=Homo sapiens OX=9606 PE=2 SV=1
IGH + IGL c229_light_IGLV1-51_IGLJ2 (Fragment) OS=Homo sapiens OX=9606 PE=2 SV=1
IGH + IGL c23_heavy_IGHV3-49_IGHD5-24_IGHJ6 (Fragment) OS=Homo sapiens OX=9606 PE=2 SV=1
IGH + IGL c23_heavy_IGHV3-49_IGHD5-24_IGHJ6 (Fragment) OS=Homo sapiens OX=9606 PE=2 SV=1
IGH + IGL c230_light_IGKV1-39_IGKJ2 (Fragment) OS=Homo sapiens OX=9606 PE=2 SV=1
IGH + IGL c231_light_IGKV1D-33_IGKJ4 (Fragment) OS=Homo sapiens OX=9606 PE=2 SV=1
IGH + IGL c234_light_IGLV2-11_IGLJ3 (Fragment) OS=Homo sapiens OX=9606 PE=2 SV=1
IGH + IGL c237_light_IGKV1D-39_IGKJ2 (Fragment) OS=Homo sapiens OX=9606 PE=2 SV=1
IGH + IGL c24_heavy_IGHV3-9_IGHD3-9_IGHJ4 (Fragment) OS=Homo sapiens OX=9606 PE=2 SV=1
IGH + IGL c24_heavy_IGHV3-9_IGHD3-9_IGHJ4 (Fragment) OS=Homo sapiens OX=9606 PE=2 SV=1
IGH + IGL c24_light_IGKV1-5_IGKJ1 (Fragment) OS=Homo sapiens OX=9606 PE=2 SV=1
IGH + IGL c248_light_IGKV1D-39_IGKJ2 (Fragment) OS=Homo sapiens OX=9606 PE=2 SV=1
IGH + IGL c254_light_IGKV1-12_IGKJ1 (Fragment) OS=Homo sapiens OX=9606 PE=2 SV=1
IGH + IGL c255_heavy_IGHV3-74_IGHD3-10_IGHJ5 (Fragment) OS=Homo sapiens OX=9606 PE=2 SV=1
IGH + IGL c259_heavy_IGHV3-7_IGHD3-22_IGHJ4 (Fragment) OS=Homo sapiens OX=9606 PE=2 SV=1
IGH + IGL c26_heavy_IGHV3-9_IGHD3-22_IGHJ4 (Fragment) OS=Homo sapiens OX=9606 PE=2 SV=1
IGH + IGL c26_heavy_IGHV3-9_IGHD3-22_IGHJ4 (Fragment) OS=Homo sapiens OX=9606 PE=2 SV=1
IGH + IGL c260_heavy_IGHV3-30_IGHD3-22_IGHJ4 (Fragment) OS=Homo sapiens OX=9606 PE=2 SV=1
IGH + IGL c260_heavy_IGHV3-30_IGHD3-22_IGHJ4 (Fragment) OS=Homo sapiens OX=9606 PE=2 SV=1
IGH + IGL c262_heavy_IGHV3-15_IGHD4-17_IGHJ4 (Fragment) OS=Homo sapiens OX=9606 PE=2 SV=1
IGH + IGL c262_light_IGLV7-46_IGLJ3 (Fragment) OS=Homo sapiens OX=9606 PE=2 SV=1
IGH + IGL c265_heavy_IGHV3-15_IGHD2-21_IGHJ4 (Fragment) OS=Homo sapiens OX=9606 PE=2 SV=1
IGH + IGL c266_light_IGKV1-27_IGKJ4 (Fragment) OS=Homo sapiens OX=9606 PE=2 SV=1
IGH + IGL c277_heavy_IGHV3-48_IGHD2-15_IGHJ6 (Fragment) OS=Homo sapiens OX=9606 PE=2 SV=1
IGH + IGL c281_heavy_IGHV3-64_IGHD2-21_IGHJ3 (Fragment) OS=Homo sapiens OX=9606 PE=2 SV=1
IGH + IGL c281_light_IGLV2-11_IGLJ3 (Fragment) OS=Homo sapiens OX=9606 PE=2 SV=1
IGH + IGL c286_heavy_IGHV3-33_IGHD6-13_IGHJ4 (Fragment) OS=Homo sapiens OX=9606 PE=2 SV=1
IGH + IGL c287_light_IGKV1-8_IGKJ1 (Fragment) OS=Homo sapiens OX=9606 PE=2 SV=1
IGH + IGL c294_light_IGKV1-5_IGKJ5 (Fragment) OS=Homo sapiens OX=9606 PE=2 SV=1
IGH + IGL c30_heavy_IGHV3-9_IGHD4-11_IGHJ6 (Fragment) OS=Homo sapiens OX=9606 PE=2 SV=1
IGH + IGL c30_heavy_IGHV3-9_IGHD4-11_IGHJ6 (Fragment) OS=Homo sapiens OX=9606 PE=2 SV=1
IGH + IGL c300_light_IGKV1-39_IGKJ4 (Fragment) OS=Homo sapiens OX=9606 PE=2 SV=1
IGH + IGL c301_heavy_IGHV3-7_IGHD3-9_IGHJ2 (Fragment) OS=Homo sapiens OX=9606 PE=2 SV=1
IGH + IGL c307_heavy_IGHV3-7_IGHD3-3_IGHJ5 (Fragment) OS=Homo sapiens OX=9606 PE=2 SV=1
IGH + IGL c307_light_IGKV1-17_IGKJ2 (Fragment) OS=Homo sapiens OX=9606 PE=2 SV=1
IGH + IGL c308_heavy_IGHV3-7_IGHD6-19_IGHJ4 (Fragment) OS=Homo sapiens OX=9606 PE=2 SV=1
IGH + IGL c308_light_IGKV1-27_IGKJ3 (Fragment) OS=Homo sapiens OX=9606 PE=2 SV=1
IGH + IGL c31_light_IGKV1-39_IGKJ2 (Fragment) OS=Homo sapiens OX=9606 PE=2 SV=1
IGH + IGL c31_light_IGKV1-39_IGKJ2 (Fragment) OS=Homo sapiens OX=9606 PE=2 SV=1
IGH + IGL c312_light_IGKV1-5_IGKJ1 (Fragment) OS=Homo sapiens OX=9606 PE=2 SV=1
IGH + IGL c313_heavy_IGHV3-33_IGHD1-26_IGHJ4 (Fragment) OS=Homo sapiens OX=9606 PE=2 SV=1
IGH + IGL c313_heavy_IGHV3-33_IGHD1-26_IGHJ4 (Fragment) OS=Homo sapiens OX=9606 PE=2 SV=1
IGH + IGL c313_light_IGLV2-11_IGLJ3 (Fragment) OS=Homo sapiens OX=9606 PE=2 SV=1
IGH + IGL c318_light_IGKV1-8_IGKJ2 (Fragment) OS=Homo sapiens OX=9606 PE=2 SV=1
IGH + IGL c32_heavy_IGHV3-7_IGHD3-10_IGHJ3 (Fragment) OS=Homo sapiens OX=9606 PE=2 SV=1
IGH + IGL c32_light_IGKV1-5_IGKJ4 (Fragment) OS=Homo sapiens OX=9606 PE=2 SV=1
IGH + IGL c33_heavy_IGHV2-70_IGHD2-21_IGHJ4 (Fragment) OS=Homo sapiens OX=9606 PE=2 SV=1
IGH + IGL c331_light_IGLV2-11_IGLJ3 (Fragment) OS=Homo sapiens OX=9606 PE=2 SV=1
IGH + IGL c334_light_IGKV1D-12_IGKJ4 (Fragment) OS=Homo sapiens OX=9606 PE=2 SV=1
IGH + IGL c337_light_IGKV1-8_IGKJ1 (Fragment) OS=Homo sapiens OX=9606 PE=2 SV=1
IGH + IGL c347_heavy_IGHV3-64_IGHD4-23_IGHJ3 (Fragment) OS=Homo sapiens OX=9606 PE=2 SV=1
IGH + IGL c347_light_IGKV1-39_IGKJ3 (Fragment) OS=Homo sapiens OX=9606 PE=2 SV=1
IGH + IGL c35_heavy_IGHV3-33_IGHD1-26_IGHJ4 (Fragment) OS=Homo sapiens OX=9606 PE=2 SV=1
IGH + IGL c35_heavy_IGHV3-33_IGHD1-26_IGHJ4 (Fragment) OS=Homo sapiens OX=9606 PE=2 SV=1
IGH + IGL c353_heavy_IGHV3-9_IGHD6-13_IGHJ4 (Fragment) OS=Homo sapiens OX=9606 PE=2 SV=1
IGH + IGL c353_heavy_IGHV3-9_IGHD6-13_IGHJ4 (Fragment) OS=Homo sapiens OX=9606 PE=2 SV=1
IGH + IGL c355_light_IGKV1-16_IGKJ1 (Fragment) OS=Homo sapiens OX=9606 PE=2 SV=1
IGH + IGL c357_light_IGKV1D-39_IGKJ1 (Fragment) OS=Homo sapiens OX=9606 PE=2 SV=1
IGH + IGL c359_heavy_IGHV3-48_IGHD6-25_IGHJ4 (Fragment) OS=Homo sapiens OX=9606 PE=2 SV=1
IGH + IGL c36_heavy_IGHV3-48_IGHD6-13_IGHJ4 (Fragment) OS=Homo sapiens OX=9606 PE=2 SV=1
IGH + IGL c362_heavy_IGHV3-33_IGHD3-10_IGHJ6 (Fragment) OS=Homo sapiens OX=9606 PE=2 SV=1
IGH + IGL c362_heavy_IGHV3-33_IGHD3-10_IGHJ6 (Fragment) OS=Homo sapiens OX=9606 PE=2 SV=1
IGH + IGL c362_light_IGKV1-39_IGKJ2 (Fragment) OS=Homo sapiens OX=9606 PE=2 SV=1
IGH + IGL c362_light_IGKV1-39_IGKJ2 (Fragment) OS=Homo sapiens OX=9606 PE=2 SV=1
IGH + IGL c364_heavy_IGHV3-9_IGHD6-6_IGHJ2 (Fragment) OS=Homo sapiens OX=9606 PE=2 SV=1
IGH + IGL c364_heavy_IGHV3-9_IGHD6-6_IGHJ2 (Fragment) OS=Homo sapiens OX=9606 PE=2 SV=1
IGH + IGL c369_light_IGLV1-51_IGLJ3 (Fragment) OS=Homo sapiens OX=9606 PE=2 SV=1
IGH + IGL c374_heavy_IGHV3-15_IGHD3-3_IGHJ3 (Fragment) OS=Homo sapiens OX=9606 PE=2 SV=1
IGH + IGL c378_heavy_IGHV1-69_IGHD3-10_IGHJ4 (Fragment) OS=Homo sapiens OX=9606 PE=2 SV=1
IGH + IGL c38_heavy_IGHV5-51_IGHD4-17_IGHJ4 (Fragment) OS=Homo sapiens OX=9606 PE=2 SV=1
IGH + IGL c384_light_IGKV1-17_IGKJ1 (Fragment) OS=Homo sapiens OX=9606 PE=2 SV=1
IGH + IGL c387_light_IGLV2-11_IGLJ3 (Fragment) OS=Homo sapiens OX=9606 PE=2 SV=1
IGH + IGL c39_heavy_IGHV3-30_IGHD3-10_IGHJ5 (Fragment) OS=Homo sapiens OX=9606 PE=2 SV=1
IGH + IGL c39_heavy_IGHV3-30_IGHD3-10_IGHJ5 (Fragment) OS=Homo sapiens OX=9606 PE=2 SV=1
IGH + IGL c392_light_IGKV1D-39_IGKJ1 (Fragment) OS=Homo sapiens OX=9606 PE=2 SV=1
IGH + IGL c395_heavy_IGHV3-15_IGHD4-17_IGHJ4 (Fragment) OS=Homo sapiens OX=9606 PE=2 SV=1
IGH + IGL c395_light_IGLV7-46_IGLJ3 (Fragment) OS=Homo sapiens OX=9606 PE=2 SV=1
IGH + IGL c398_light_IGKV1-17_IGKJ1 (Fragment) OS=Homo sapiens OX=9606 PE=2 SV=1
IGH + IGL c4_light_IGKV1-39_IGKJ2 (Fragment) OS=Homo sapiens OX=9606 PE=2 SV=1
IGH + IGL c401_light_IGLV7-46_IGLJ3 (Fragment) OS=Homo sapiens OX=9606 PE=2 SV=1
IGH + IGL c405_heavy_IGHV3-30_IGHD2-15_IGHJ6 (Fragment) OS=Homo sapiens OX=9606 PE=2 SV=1
IGH + IGL c405_heavy_IGHV3-30_IGHD2-15_IGHJ6 (Fragment) OS=Homo sapiens OX=9606 PE=2 SV=1
IGH + IGL c406_light_IGKV1-39_IGKJ2 (Fragment) OS=Homo sapiens OX=9606 PE=2 SV=1
IGH + IGL c406_light_IGKV1-39_IGKJ2 (Fragment) OS=Homo sapiens OX=9606 PE=2 SV=1
IGH + IGL c408_light_IGKV1-17_IGKJ4 (Fragment) OS=Homo sapiens OX=9606 PE=2 SV=1
IGH + IGL c41_heavy_IGHV3-9_IGHD3-9_IGHJ4 (Fragment) OS=Homo sapiens OX=9606 PE=2 SV=1
IGH + IGL c41_heavy_IGHV3-9_IGHD3-9_IGHJ4 (Fragment) OS=Homo sapiens OX=9606 PE=2 SV=1
IGH + IGL c411_light_IGLV2-11_IGLJ3 (Fragment) OS=Homo sapiens OX=9606 PE=2 SV=1
IGH + IGL c419_heavy_IGHV3-33_IGHD4-17_IGHJ4 (Fragment) OS=Homo sapiens OX=9606 PE=2 SV=1
IGH + IGL c419_heavy_IGHV3-33_IGHD4-17_IGHJ4 (Fragment) OS=Homo sapiens OX=9606 PE=2 SV=1
IGH + IGL c42_heavy_IGHV3-48_IGHD3-16_IGHJ5 (Fragment) OS=Homo sapiens OX=9606 PE=2 SV=1
IGH + IGL c425_light_IGKV1-5_IGKJ1 (Fragment) OS=Homo sapiens OX=9606 PE=2 SV=1
IGH + IGL c427_heavy_IGHV3-33_IGHD2-15_IGHJ6 (Fragment) OS=Homo sapiens OX=9606 PE=2 SV=1
IGH + IGL c427_heavy_IGHV3-33_IGHD2-15_IGHJ6 (Fragment) OS=Homo sapiens OX=9606 PE=2 SV=1
IGH + IGL c43_heavy_IGHV5-51_IGHD4-17_IGHJ6 (Fragment) OS=Homo sapiens OX=9606 PE=2 SV=1
IGH + IGL c43_light_IGKV1-9_IGKJ4 (Fragment) OS=Homo sapiens OX=9606 PE=2 SV=1
IGH + IGL c430_heavy_IGHV3-74_IGHD3-22_IGHJ4 (Fragment) OS=Homo sapiens OX=9606 PE=2 SV=1
IGH + IGL c430_light_IGKV1-33_IGKJ2 (Fragment) OS=Homo sapiens OX=9606 PE=2 SV=1
IGH + IGL c431_light_IGKV1-27_IGKJ1 (Fragment) OS=Homo sapiens OX=9606 PE=2 SV=1
IGH + IGL c433_light_IGKV1-5_IGKJ3 (Fragment) OS=Homo sapiens OX=9606 PE=2 SV=1
IGH + IGL c438_light_IGLV1-47_IGLJ3 (Fragment) OS=Homo sapiens OX=9606 PE=2 SV=1
IGH + IGL c440_light_IGKV1D-39_IGKJ2 (Fragment) OS=Homo sapiens OX=9606 PE=2 SV=1
IGH + IGL c441_light_IGKV1-39_IGKJ2 (Fragment) OS=Homo sapiens OX=9606 PE=2 SV=1
IGH + IGL c444_light_IGKV1D-39_IGKJ4 (Fragment) OS=Homo sapiens OX=9606 PE=2 SV=1
IGH + IGL c444_light_IGKV1D-39_IGKJ4 (Fragment) OS=Homo sapiens OX=9606 PE=2 SV=1
IGH + IGL c445_heavy_IGHV3-33_IGHD4-23_IGHJ6 (Fragment) OS=Homo sapiens OX=9606 PE=2 SV=1
IGH + IGL c445_heavy_IGHV3-33_IGHD4-23_IGHJ6 (Fragment) OS=Homo sapiens OX=9606 PE=2 SV=1
IGH + IGL c445_light_IGLV3-25_IGLJ2 (Fragment) OS=Homo sapiens OX=9606 PE=2 SV=1
IGH + IGL c449_heavy_IGHV5-51_IGHD2-2_IGHJ3 (Fragment) OS=Homo sapiens OX=9606 PE=2 SV=1
IGH + IGL c450_heavy_IGHV3-33_IGHD2-15_IGHJ6 (Fragment) OS=Homo sapiens OX=9606 PE=2 SV=1
IGH + IGL c450_heavy_IGHV3-33_IGHD2-15_IGHJ6 (Fragment) OS=Homo sapiens OX=9606 PE=2 SV=1
IGH + IGL c456_heavy_IGHV5-51_IGHD1-1_IGHJ5 (Fragment) OS=Homo sapiens OX=9606 PE=2 SV=1
IGH + IGL c470_light_IGKV1D-39_IGKJ1 (Fragment) OS=Homo sapiens OX=9606 PE=2 SV=1
IGH + IGL c470_light_IGKV1D-39_IGKJ1 (Fragment) OS=Homo sapiens OX=9606 PE=2 SV=1
IGH + IGL c473_heavy_IGHV5-51_IGHD6-19_IGHJ2 (Fragment) OS=Homo sapiens OX=9606 PE=2 SV=1
IGH + IGL c476_heavy_IGHV3-74_IGHD3-10_IGHJ4 (Fragment) OS=Homo sapiens OX=9606 PE=2 SV=1
IGH + IGL c476_heavy_IGHV3-74_IGHD3-10_IGHJ4 (Fragment) OS=Homo sapiens OX=9606 PE=2 SV=1
IGH + IGL c476_light_IGLV1-44_IGLJ2 (Fragment) OS=Homo sapiens OX=9606 PE=2 SV=1
IGH + IGL c488_light_IGKV1-8_IGKJ1 (Fragment) OS=Homo sapiens OX=9606 PE=2 SV=1
IGH + IGL c489_heavy_IGHV3-33_IGHD2-15_IGHJ6 (Fragment) OS=Homo sapiens OX=9606 PE=2 SV=1
IGH + IGL c489_heavy_IGHV3-33_IGHD2-15_IGHJ6 (Fragment) OS=Homo sapiens OX=9606 PE=2 SV=1
IGH + IGL c490_light_IGKV1-9_IGKJ2 (Fragment) OS=Homo sapiens OX=9606 PE=2 SV=1
IGH + IGL c492_light_IGKV1D-33_IGKJ2 (Fragment) OS=Homo sapiens OX=9606 PE=2 SV=1
IGH + IGL c500_heavy_IGHV6-1_IGHD2-21_IGHJ3 (Fragment) OS=Homo sapiens OX=9606 PE=2 SV=1
IGH + IGL c502_light_IGLV1-47_IGLJ3 (Fragment) OS=Homo sapiens OX=9606 PE=2 SV=1
IGH + IGL c508_heavy_IGHV3-7_IGHD2-2_IGHJ3 (Fragment) OS=Homo sapiens OX=9606 PE=2 SV=1
IGH + IGL c515_heavy_IGHV5-51_IGHD3-22_IGHJ3 (Fragment) OS=Homo sapiens OX=9606 PE=2 SV=1
IGH + IGL c517_heavy_IGHV2-70_IGHD4-17_IGHJ4 (Fragment) OS=Homo sapiens OX=9606 PE=2 SV=1
IGH + IGL c517_light_IGLV7-46_IGLJ1 (Fragment) OS=Homo sapiens OX=9606 PE=2 SV=1
IGH + IGL c518_heavy_IGHV2-70_IGHD1-26_IGHJ6 (Fragment) OS=Homo sapiens OX=9606 PE=2 SV=1
IGH + IGL c519_light_IGKV1-5_IGKJ4 (Fragment) OS=Homo sapiens OX=9606 PE=2 SV=1
IGH + IGL c52_light_IGKV1D-39_IGKJ4 (Fragment) OS=Homo sapiens OX=9606 PE=2 SV=1
IGH + IGL c523_light_IGKV1-5_IGKJ1 (Fragment) OS=Homo sapiens OX=9606 PE=2 SV=1
IGH + IGL c528_heavy_IGHV3-48_IGHD3-22_IGHJ3 (Fragment) OS=Homo sapiens OX=9606 PE=2 SV=1
IGH + IGL c529_heavy_IGHV3-48_IGHD3-16_IGHJ4 (Fragment) OS=Homo sapiens OX=9606 PE=2 SV=1
IGH + IGL c531_light_IGLV2-11_IGLJ1 (Fragment) OS=Homo sapiens OX=9606 PE=2 SV=1
IGH + IGL c533_heavy_IGHV3-48_IGHD4-4_IGHJ4 (Fragment) OS=Homo sapiens OX=9606 PE=2 SV=1
IGH + IGL c535_heavy_IGHV3-33_IGHD2-2_IGHJ6 (Fragment) OS=Homo sapiens OX=9606 PE=2 SV=1
IGH + IGL c535_heavy_IGHV3-33_IGHD2-2_IGHJ6 (Fragment) OS=Homo sapiens OX=9606 PE=2 SV=1
IGH + IGL c536_heavy_IGHV3-74_IGHD3-3_IGHJ4 (Fragment) OS=Homo sapiens OX=9606 PE=2 SV=1
IGH + IGL c536_heavy_IGHV3-74_IGHD3-3_IGHJ4 (Fragment) OS=Homo sapiens OX=9606 PE=2 SV=1
IGH + IGL c537_light_IGLV2-11_IGLJ2 (Fragment) OS=Homo sapiens OX=9606 PE=2 SV=1
IGH + IGL c538_light_IGKV1-39_IGKJ2 (Fragment) OS=Homo sapiens OX=9606 PE=2 SV=1
IGH + IGL c538_light_IGKV1-39_IGKJ2 (Fragment) OS=Homo sapiens OX=9606 PE=2 SV=1
IGH + IGL c539_heavy_IGHV5-51_IGHD4-17_IGHJ3 (Fragment) OS=Homo sapiens OX=9606 PE=2 SV=1
IGH + IGL c540_light_IGKV1-9_IGKJ5 (Fragment) OS=Homo sapiens OX=9606 PE=2 SV=1
IGH + IGL c541_light_IGKV1D-39_IGKJ2 (Fragment) OS=Homo sapiens OX=9606 PE=2 SV=1
IGH + IGL c542_light_IGKV1D-39_IGKJ4 (Fragment) OS=Homo sapiens OX=9606 PE=2 SV=1
IGH + IGL c550_light_IGKV1-39_IGKJ2 (Fragment) OS=Homo sapiens OX=9606 PE=2 SV=1
IGH + IGL c556_light_IGKV1-39_IGKJ2 (Fragment) OS=Homo sapiens OX=9606 PE=2 SV=1
IGH + IGL c558_heavy_IGHV5-51_IGHD5-24_IGHJ5 (Fragment) OS=Homo sapiens OX=9606 PE=2 SV=1
IGH + IGL c560_light_IGKV1-12_IGKJ5 (Fragment) OS=Homo sapiens OX=9606 PE=2 SV=1
IGH + IGL c564_heavy_IGHV3-33_IGHD1-26_IGHJ4 (Fragment) OS=Homo sapiens OX=9606 PE=2 SV=1
IGH + IGL c564_heavy_IGHV3-33_IGHD1-26_IGHJ4 (Fragment) OS=Homo sapiens OX=9606 PE=2 SV=1
IGH + IGL c565_light_IGKV1-39_IGKJ2 (Fragment) OS=Homo sapiens OX=9606 PE=2 SV=1
IGH + IGL c566_heavy_IGHV5-51_IGHD3-22_IGHJ4 (Fragment) OS=Homo sapiens OX=9606 PE=2 SV=1
IGH + IGL c569_heavy_IGHV3-33_IGHD4-4_IGHJ5 (Fragment) OS=Homo sapiens OX=9606 PE=2 SV=1
IGH + IGL c569_heavy_IGHV3-33_IGHD4-4_IGHJ5 (Fragment) OS=Homo sapiens OX=9606 PE=2 SV=1
IGH + IGL c569_light_IGKV1-9_IGKJ2 (Fragment) OS=Homo sapiens OX=9606 PE=2 SV=1
IGH + IGL c57_heavy_IGHV4-4_IGHD1-1_IGHJ3 (Fragment) OS=Homo sapiens OX=9606 PE=2 SV=1
IGH + IGL c576_light_IGKV1-5_IGKJ1 (Fragment) OS=Homo sapiens OX=9606 PE=2 SV=1
IGH + IGL c58_light_IGKV1-9_IGKJ5 (Fragment) OS=Homo sapiens OX=9606 PE=2 SV=1
IGH + IGL c589_light_IGKV1D-33_IGKJ4 (Fragment) OS=Homo sapiens OX=9606 PE=2 SV=1
IGH + IGL c590_light_IGKV1-39_IGKJ5 (Fragment) OS=Homo sapiens OX=9606 PE=2 SV=1
IGH + IGL c591_heavy_IGHV1-69_IGHD3-16_IGHJ6 (Fragment) OS=Homo sapiens OX=9606 PE=2 SV=1
IGH + IGL c598_light_IGKV1-5_IGKJ1 (Fragment) OS=Homo sapiens OX=9606 PE=2 SV=1
IGH + IGL c6_light_IGKV1-17_IGKJ4 (Fragment) OS=Homo sapiens OX=9606 PE=2 SV=1
IGH + IGL c607_light_IGKV1-5_IGKJ1 (Fragment) OS=Homo sapiens OX=9606 PE=2 SV=1
IGH + IGL c610_light_IGLV2-11_IGLJ1 (Fragment) OS=Homo sapiens OX=9606 PE=2 SV=1
IGH + IGL c611_light_IGKV1D-39_IGKJ4 (Fragment) OS=Homo sapiens OX=9606 PE=2 SV=1
IGH + IGL c611_light_IGKV1D-39_IGKJ4 (Fragment) OS=Homo sapiens OX=9606 PE=2 SV=1
IGH + IGL c616_light_IGKV1-5_IGKJ2 (Fragment) OS=Homo sapiens OX=9606 PE=2 SV=1
IGH + IGL c617_light_IGKV1-33_IGKJ4 (Fragment) OS=Homo sapiens OX=9606 PE=2 SV=1
IGH + IGL c618_heavy_IGHV3-48_IGHD3-22_IGHJ4 (Fragment) OS=Homo sapiens OX=9606 PE=2 SV=1
IGH + IGL c62_heavy_IGHV3-7_IGHD3-22_IGHJ5 (Fragment) OS=Homo sapiens OX=9606 PE=2 SV=1
IGH + IGL c622_light_IGKV1D-33_IGKJ4 (Fragment) OS=Homo sapiens OX=9606 PE=2 SV=1
IGH + IGL c624_light_IGKV1-9_IGKJ5 (Fragment) OS=Homo sapiens OX=9606 PE=2 SV=1
IGH + IGL c629_light_IGKV1-9_IGKJ5 (Fragment) OS=Homo sapiens OX=9606 PE=2 SV=1
IGH + IGL c630_heavy_IGHV3-7_IGHD2-21_IGHJ4 (Fragment) OS=Homo sapiens OX=9606 PE=2 SV=1
IGH + IGL c630_light_IGKV1-5_IGKJ1 (Fragment) OS=Homo sapiens OX=9606 PE=2 SV=1
IGH + IGL c631_light_IGKV1-39_IGKJ5 (Fragment) OS=Homo sapiens OX=9606 PE=2 SV=1
IGH + IGL c631_light_IGKV1-39_IGKJ5 (Fragment) OS=Homo sapiens OX=9606 PE=2 SV=1
IGH + IGL c632_light_IGLV2-11_IGLJ1 (Fragment) OS=Homo sapiens OX=9606 PE=2 SV=1
IGH + IGL c633_heavy_IGHV3-33_IGHD6-19_IGHJ1 (Fragment) OS=Homo sapiens OX=9606 PE=2 SV=1
IGH + IGL c633_heavy_IGHV3-33_IGHD6-19_IGHJ1 (Fragment) OS=Homo sapiens OX=9606 PE=2 SV=1
IGH + IGL c635_light_IGKV1D-39_IGKJ1 (Fragment) OS=Homo sapiens OX=9606 PE=2 SV=1
IGH + IGL c635_light_IGKV1D-39_IGKJ1 (Fragment) OS=Homo sapiens OX=9606 PE=2 SV=1
IGH + IGL c637_light_IGKV1-5_IGKJ1 (Fragment) OS=Homo sapiens OX=9606 PE=2 SV=1
IGH + IGL c648_heavy_IGHV3-33_IGHD6-19_IGHJ1 (Fragment) OS=Homo sapiens OX=9606 PE=2 SV=1
IGH + IGL c648_heavy_IGHV3-33_IGHD6-19_IGHJ1 (Fragment) OS=Homo sapiens OX=9606 PE=2 SV=1
IGH + IGL c65_heavy_IGHV5-51_IGHD5-24_IGHJ5 (Fragment) OS=Homo sapiens OX=9606 PE=2 SV=1
IGH + IGL c68_heavy_IGHV3-33_IGHD2-2_IGHJ6 (Fragment) OS=Homo sapiens OX=9606 PE=2 SV=1
IGH + IGL c68_heavy_IGHV3-33_IGHD2-2_IGHJ6 (Fragment) OS=Homo sapiens OX=9606 PE=2 SV=1
IGH + IGL c81_light_IGKV1D-39_IGKJ1 (Fragment) OS=Homo sapiens OX=9606 PE=2 SV=1
IGH + IGL c82_light_IGLV2-11_IGLJ3 (Fragment) OS=Homo sapiens OX=9606 PE=2 SV=1
IGH + IGL c9_light_IGKV1-9_IGKJ1 (Fragment) OS=Homo sapiens OX=9606 PE=2 SV=1
IGH + IGL c97_light_IGKV1D-39_IGKJ1 (Fragment) OS=Homo sapiens OX=9606 PE=2 SV=1
IGH c1_heavy_IGHV3-9_IGHD6-13_IGHJ4 (Fragment) OS=Homo sapiens OX=9606 PE=2 SV=1
IGH c1_heavy_IGHV3-9_IGHD6-13_IGHJ4 (Fragment) OS=Homo sapiens OX=9606 PE=2 SV=1
IGH c1000_heavy_IGHV3-33_IGHD3-9_IGHJ2 (Fragment) OS=Homo sapiens OX=9606 PE=2 SV=1
IGH c1000_heavy_IGHV3-33_IGHD3-9_IGHJ2 (Fragment) OS=Homo sapiens OX=9606 PE=2 SV=1
IGH c1002_heavy_IGHV3-33_IGHD2-21_IGHJ6 (Fragment) OS=Homo sapiens OX=9606 PE=2 SV=1
IGH c1009_heavy_IGHV3-33_IGHD2-15_IGHJ6 (Fragment) OS=Homo sapiens OX=9606 PE=2 SV=1
IGH c1013_heavy_IGHV3-53_IGHD4-17_IGHJ6 (Fragment) OS=Homo sapiens OX=9606 PE=2 SV=1
IGH c1017_heavy_IGHV3-30_IGHD1-26_IGHJ4 (Fragment) OS=Homo sapiens OX=9606 PE=2 SV=1
IGH c102_heavy__IGHV3-49_IGHD6-19_IGHJ6 (Fragment) OS=Homo sapiens OX=9606 PE=2 SV=1
IGH c102_heavy__IGHV3-49_IGHD6-19_IGHJ6 (Fragment) OS=Homo sapiens OX=9606 PE=2 SV=1
IGH c102_heavy_IGHV5-51_IGHD3-10_IGHJ6 (Fragment) OS=Homo sapiens OX=9606 PE=2 SV=1
IGH c1025_heavy_IGHV3-33_IGHD3-9_IGHJ6 (Fragment) OS=Homo sapiens OX=9606 PE=2 SV=1
IGH c1031_heavy_IGHV2-70_IGHD3-22_IGHJ4 (Fragment) OS=Homo sapiens OX=9606 PE=2 SV=1
IGH c1041_heavy_IGHV3-48_IGHD3-22_IGHJ4 (Fragment) OS=Homo sapiens OX=9606 PE=2 SV=1
IGH c1046_heavy_IGHV5-51_IGHD6-19_IGHJ4 (Fragment) OS=Homo sapiens OX=9606 PE=2 SV=1
IGH c1050_heavy_IGHV5-51_IGHD6-25_IGHJ4 (Fragment) OS=Homo sapiens OX=9606 PE=2 SV=1
IGH c1064_heavy_IGHV3-11_IGHD6-13_IGHJ5 (Fragment) OS=Homo sapiens OX=9606 PE=2 SV=1
IGH c1069_heavy_IGHV3-48_IGHD1-26_IGHJ2 (Fragment) OS=Homo sapiens OX=9606 PE=2 SV=1
IGH c1071_heavy_IGHV3-11_IGHD7-27_IGHJ5 (Fragment) OS=Homo sapiens OX=9606 PE=2 SV=1
IGH c1072_heavy_IGHV3-48_IGHD3-22_IGHJ4 (Fragment) OS=Homo sapiens OX=9606 PE=2 SV=1
IGH c1072_heavy_IGHV3-48_IGHD3-22_IGHJ4 (Fragment) OS=Homo sapiens OX=9606 PE=2 SV=1
IGH c1081_heavy_IGHV3-33_IGHD2-2_IGHJ5 (Fragment) OS=Homo sapiens OX=9606 PE=2 SV=1
IGH c1081_heavy_IGHV3-33_IGHD2-2_IGHJ5 (Fragment) OS=Homo sapiens OX=9606 PE=2 SV=1
IGH c1087_heavy_IGHV3-30_IGHD3-9_IGHJ6 (Fragment) OS=Homo sapiens OX=9606 PE=2 SV=1
IGH c1095_heavy_IGHV3-23_IGHD3-10_IGHJ4 (Fragment) OS=Homo sapiens OX=9606 PE=2 SV=1
IGH c11_heavy_IGHV3-33_IGHD4-17_IGHJ4 (Fragment) OS=Homo sapiens OX=9606 PE=2 SV=1
IGH c110_heavy__IGHV4-4_IGHD3-22_IGHJ3 (Fragment) OS=Homo sapiens OX=9606 PE=2 SV=1
IGH c112_heavy_IGHV5-51_IGHD3-10_IGHJ4 (Fragment) OS=Homo sapiens OX=9606 PE=2 SV=1
IGH c1120_heavy_IGHV3-49_IGHD3-10_IGHJ3 (Fragment) OS=Homo sapiens OX=9606 PE=2 SV=1
IGH c1120_heavy_IGHV3-49_IGHD3-10_IGHJ3 (Fragment) OS=Homo sapiens OX=9606 PE=2 SV=1
IGH c1137_heavy_IGHV5-51_IGHD3-10_IGHJ6 (Fragment) OS=Homo sapiens OX=9606 PE=2 SV=1
IGH c1139_heavy_IGHV3-30_IGHD4-17_IGHJ4 (Fragment) OS=Homo sapiens OX=9606 PE=2 SV=1
IGH c1142_heavy_IGHV3-30_IGHD6-19_IGHJ5 (Fragment) OS=Homo sapiens OX=9606 PE=2 SV=1
IGH c1143_heavy_IGHV3-7_IGHD4-17_IGHJ5 (Fragment) OS=Homo sapiens OX=9606 PE=2 SV=1
IGH c1146_heavy_IGHV3-33_IGHD3-10_IGHJ4 (Fragment) OS=Homo sapiens OX=9606 PE=2 SV=1
IGH c1146_heavy_IGHV3-33_IGHD3-10_IGHJ4 (Fragment) OS=Homo sapiens OX=9606 PE=2 SV=1
IGH c1147_heavy_IGHV3-7_IGHD2-2_IGHJ3 (Fragment) OS=Homo sapiens OX=9606 PE=2 SV=1
IGH c116_heavy_IGHV5-51_IGHD6-19_IGHJ4 (Fragment) OS=Homo sapiens OX=9606 PE=2 SV=1
IGH c1162_heavy_IGHV5-51_IGHD6-13_IGHJ6 (Fragment) OS=Homo sapiens OX=9606 PE=2 SV=1
IGH c1169_heavy_IGHV3-30_IGHD5-24_IGHJ3 (Fragment) OS=Homo sapiens OX=9606 PE=2 SV=1
IGH c1170_heavy_IGHV3-7_IGHD1-20_IGHJ6 (Fragment) OS=Homo sapiens OX=9606 PE=2 SV=1
IGH c1178_heavy_IGHV3-33_IGHD4-17_IGHJ6 (Fragment) OS=Homo sapiens OX=9606 PE=2 SV=1
IGH c1182_heavy_IGHV3-33_IGHD3-10_IGHJ5 (Fragment) OS=Homo sapiens OX=9606 PE=2 SV=1
IGH c1182_heavy_IGHV3-33_IGHD3-10_IGHJ5 (Fragment) OS=Homo sapiens OX=9606 PE=2 SV=1
IGH c1183_heavy_IGHV4-4_IGHD3-10_IGHJ4 (Fragment) OS=Homo sapiens OX=9606 PE=2 SV=1
IGH c119_heavy_IGHV3-48_IGHD5-18_IGHJ4 (Fragment) OS=Homo sapiens OX=9606 PE=2 SV=1
IGH c1190_heavy_IGHV3-48_IGHD4-17_IGHJ3 (Fragment) OS=Homo sapiens OX=9606 PE=2 SV=1
IGH c1201_heavy_IGHV3-33_IGHD6-19_IGHJ4 (Fragment) OS=Homo sapiens OX=9606 PE=2 SV=1
IGH c1205_heavy_IGHV3-48_IGHD3-9_IGHJ4 (Fragment) OS=Homo sapiens OX=9606 PE=2 SV=1
IGH c1208_heavy_IGHV3-33_IGHD3-22_IGHJ4 (Fragment) OS=Homo sapiens OX=9606 PE=2 SV=1
IGH c1208_heavy_IGHV3-33_IGHD3-22_IGHJ4 (Fragment) OS=Homo sapiens OX=9606 PE=2 SV=1
IGH c121_heavy_IGHV3-48_IGHD4-17_IGHJ3 (Fragment) OS=Homo sapiens OX=9606 PE=2 SV=1
IGH c1211_heavy_IGHV3-15_IGHD3-22_IGHJ4 (Fragment) OS=Homo sapiens OX=9606 PE=2 SV=1
IGH c1213_heavy_IGHV3-33_IGHD4-23_IGHJ4 (Fragment) OS=Homo sapiens OX=9606 PE=2 SV=1
IGH c122_heavy_IGHV3-33_IGHD4-23_IGHJ4 (Fragment) OS=Homo sapiens OX=9606 PE=2 SV=1
IGH c1233_heavy_IGHV3-33_IGHD5-5_IGHJ4 (Fragment) OS=Homo sapiens OX=9606 PE=2 SV=1
IGH c1235_heavy_IGHV3-33_IGHD4-17_IGHJ4 (Fragment) OS=Homo sapiens OX=9606 PE=2 SV=1
[truncated: 2,257 more rows]

## Sheet: EXO5
10E8 heavy chain variable region (Fragment) OS=Homo sapiens OX=9606 PE=2 SV=1
10E8 heavy chain variable region (Fragment) OS=Homo sapiens OX=9606 PE=2 SV=1
10E8 heavy chain variable region (Fragment) OS=Homo sapiens OX=9606 PE=2 SV=1
10E8 heavy chain variable region (Fragment) OS=Homo sapiens OX=9606 PE=2 SV=1
ACX136 (Fragment) OS=Homo sapiens OX=9606 PE=2 SV=1
ACX82 (Fragment) OS=Homo sapiens OX=9606 PE=2 SV=1
Adiponectin A OS=Homo sapiens OX=9606 GN=ADIA PE=4 SV=1
Adiponectin B OS=Homo sapiens OX=9606 GN=ADIB PE=4 SV=1
Albumin (Fragment) OS=Homo sapiens OX=9606 PE=2 SV=1
Albumin OS=Homo sapiens OX=9606 GN=ALB PE=1 SV=1
Albumin OS=Homo sapiens OX=9606 GN=ALB PE=1 SV=2
Alpha-2-HS-glycoprotein OS=Homo sapiens OX=9606 GN=AHSG PE=1 SV=1
Alpha-2-HS-glycoprotein OS=Homo sapiens OX=9606 GN=AHSG PE=1 SV=2
Alpha-2-HS-glycoprotein OS=Homo sapiens OX=9606 PE=2 SV=1
Alpha-2-HS-glycoprotein OS=Homo sapiens OX=9606 PE=2 SV=1
Alpha-2-macroglobulin OS=Homo sapiens OX=9606 GN=A2M PE=1 SV=3
Anti-(ED-B) scFV (Fragment) OS=Homo sapiens OX=9606 PE=1 SV=2
Anti-(ED-B) scFV (Fragment) OS=Homo sapiens OX=9606 PE=1 SV=2
Anti-(ED-B) scFV (Fragment) OS=Homo sapiens OX=9606 PE=2 SV=1
Anti-(ED-B) scFV (Fragment) OS=Homo sapiens OX=9606 PE=2 SV=1
Anti-(ED-B) scFV (Fragment) OS=Homo sapiens OX=9606 PE=2 SV=1
Anti-(ED-B) scFV (Fragment) OS=Homo sapiens OX=9606 PE=2 SV=1
Anti-(ED-B) scFV (Fragment) OS=Homo sapiens OX=9606 PE=2 SV=1
Anti-(ED-B) scFV (Fragment) OS=Homo sapiens OX=9606 PE=2 SV=1
Anti-(ED-B) scFV (Fragment) OS=Homo sapiens OX=9606 PE=2 SV=1
Anti-(ED-B) scFV (Fragment) OS=Homo sapiens OX=9606 PE=2 SV=1
Anti-FactorVIII scFv (Fragment) OS=Homo sapiens OX=9606 PE=2 SV=1
Anti-FactorVIII scFv (Fragment) OS=Homo sapiens OX=9606 PE=2 SV=1
Anti-folate binding protein (Fragment) OS=Homo sapiens OX=9606 GN=HuVH8B VH PE=2 SV=1
Anti-folate binding protein (Fragment) OS=Homo sapiens OX=9606 GN=HuVH8B VH PE=2 SV=1
Anti-HCS scFv (Fragment) OS=Homo sapiens OX=9606 PE=2 SV=1
Anti-HCS scFv (Fragment) OS=Homo sapiens OX=9606 PE=2 SV=1
Anti-IFN-G scFv (Fragment) OS=Homo sapiens OX=9606 PE=2 SV=1
Anti-IFN-G scFv (Fragment) OS=Homo sapiens OX=9606 PE=2 SV=1
Anti-mucin1 light chain variable region (Fragment) OS=Homo sapiens OX=9606 PE=2 SV=1
Anti-mucin1 light chain variable region (Fragment) OS=Homo sapiens OX=9606 PE=2 SV=1
Anti-RhD monoclonal T125 kappa light chain OS=Homo sapiens OX=9606 PE=2 SV=1
Anti-staphylococcal enterotoxin A variable region lambda chain (Fragment) OS=Homo sapiens OX=9606 PE=2 SV=1
Anti-staphylococcal enterotoxin A variable region lambda chain (Fragment) OS=Homo sapiens OX=9606 PE=2 SV=1
Anti-staphylococcal enterotoxin E variable region lambda chain (Fragment) OS=Homo sapiens OX=9606 PE=2 SV=1
Anti-streptococcal/anti-myosin immunoglobulin kappa light chain variable region (Fragment) OS=Homo sapiens OX=9606 PE=2 SV=1
Anti-streptococcal/anti-myosin immunoglobulin lambda light chain variable region (Fragment) OS=Homo sapiens OX=9606 PE=2 SV=1
Anti-TeTox scFv (Fragment) OS=Homo sapiens OX=9606 PE=2 SV=1
Anti-TeTox scFv (Fragment) OS=Homo sapiens OX=9606 PE=2 SV=1
Anti-TN-C scFv (Fragment) OS=Homo sapiens OX=9606 PE=2 SV=1
Anti-TN-C scFv (Fragment) OS=Homo sapiens OX=9606 PE=2 SV=1
APOB protein OS=Homo sapiens OX=9606 GN=APOB PE=2 SV=1
APOL1 (Fragment) OS=Homo sapiens OX=9606 PE=2 SV=1
APOL1 (Fragment) OS=Homo sapiens OX=9606 PE=2 SV=1
APOL1 (Fragment) OS=Homo sapiens OX=9606 PE=2 SV=1
APOL1 (Fragment) OS=Homo sapiens OX=9606 PE=2 SV=1
APOL1 (Fragment) OS=Homo sapiens OX=9606 PE=2 SV=1
APOL1 (Fragment) OS=Homo sapiens OX=9606 PE=2 SV=1
APOL1 (Fragment) OS=Homo sapiens OX=9606 PE=2 SV=1
APOL1 (Fragment) OS=Homo sapiens OX=9606 PE=2 SV=1
APOL1 (Fragment) OS=Homo sapiens OX=9606 PE=2 SV=1
APOL1 (Fragment) OS=Homo sapiens OX=9606 PE=2 SV=1
APOL1 (Fragment) OS=Homo sapiens OX=9606 PE=2 SV=1
APOL1 (Fragment) OS=Homo sapiens OX=9606 PE=2 SV=1
APOL1 (Fragment) OS=Homo sapiens OX=9606 PE=2 SV=1
APOL1 (Fragment) OS=Homo sapiens OX=9606 PE=2 SV=1
APOL1 (Fragment) OS=Homo sapiens OX=9606 PE=2 SV=1
APOL1 (Fragment) OS=Homo sapiens OX=9606 PE=2 SV=1
APOL1 (Fragment) OS=Homo sapiens OX=9606 PE=2 SV=1
APOL1 (Fragment) OS=Homo sapiens OX=9606 PE=2 SV=1
APOL1 (Fragment) OS=Homo sapiens OX=9606 PE=2 SV=1
APOL1 (Fragment) OS=Homo sapiens OX=9606 PE=2 SV=1
APOL1 (Fragment) OS=Homo sapiens OX=9606 PE=2 SV=1
APOL1 (Fragment) OS=Homo sapiens OX=9606 PE=2 SV=1
APOL1 (Fragment) OS=Homo sapiens OX=9606 PE=2 SV=1
APOL1 (Fragment) OS=Homo sapiens OX=9606 PE=2 SV=1
APOL1 (Fragment) OS=Homo sapiens OX=9606 PE=2 SV=1
APOL1 (Fragment) OS=Homo sapiens OX=9606 PE=2 SV=1
APOL1 (Fragment) OS=Homo sapiens OX=9606 PE=2 SV=1
APOL1 (Fragment) OS=Homo sapiens OX=9606 PE=2 SV=1
APOL1 (Fragment) OS=Homo sapiens OX=9606 PE=2 SV=1
APOL1 (Fragment) OS=Homo sapiens OX=9606 PE=2 SV=1
APOL1 (Fragment) OS=Homo sapiens OX=9606 PE=2 SV=1
APOL1 (Fragment) OS=Homo sapiens OX=9606 PE=2 SV=1
APOL1 (Fragment) OS=Homo sapiens OX=9606 PE=2 SV=1
APOL1 (Fragment) OS=Homo sapiens OX=9606 PE=2 SV=1
APOL1 (Fragment) OS=Homo sapiens OX=9606 PE=2 SV=1
APOL1 protein (Fragment) OS=Homo sapiens OX=9606 GN=APOL1 PE=2 SV=1
APOL1 protein (Fragment) OS=Homo sapiens OX=9606 GN=APOL1 PE=2 SV=1
APOL1 protein (Fragment) OS=Homo sapiens OX=9606 GN=APOL1 PE=2 SV=1
APOL1 protein OS=Homo sapiens OX=9606 GN=APOL1 PE=2 SV=2
Apolipoprotein A-I OS=Homo sapiens OX=9606 GN=APOA1 PE=1 SV=1
Apolipoprotein A-I OS=Homo sapiens OX=9606 GN=APOA1 PE=1 SV=1
Apolipoprotein A-I, isoform CRA_a OS=Homo sapiens OX=9606 GN=APOA1 PE=2 SV=1
Apolipoprotein A-II (Fragment) OS=Homo sapiens OX=9606 GN=APOA2 PE=1 SV=1
Apolipoprotein A-II OS=Homo sapiens OX=9606 GN=APOA2 PE=1 SV=1
Apolipoprotein A-II OS=Homo sapiens OX=9606 GN=APOA2 PE=1 SV=1
Apolipoprotein A-IV OS=Homo sapiens OX=9606 GN=APOA4 PE=1 SV=4
Apolipoprotein B (Including Ag(X) antigen) OS=Homo sapiens OX=9606 GN=APOB PE=4 SV=1
Apolipoprotein C-I (Fragment) OS=Homo sapiens OX=9606 GN=APOC1 PE=1 SV=1
Apolipoprotein C-I OS=Homo sapiens OX=9606 GN=APOC1 PE=1 SV=1
Apolipoprotein C-I, isoform CRA_a OS=Homo sapiens OX=9606 GN=APOC1 PE=3 SV=1
Apolipoprotein C-II (Fragment) OS=Homo sapiens OX=9606 GN=APOC2 PE=2 SV=1
Apolipoprotein C-II OS=Homo sapiens OX=9606 GN=APOC2 PE=1 SV=1
Apolipoprotein C-II OS=Homo sapiens OX=9606 GN=APOC2 PE=1 SV=1
Apolipoprotein C-II OS=Homo sapiens OX=9606 GN=APOC2 PE=1 SV=1
Apolipoprotein C-II OS=Homo sapiens OX=9606 GN=APOC4-APOC2 PE=1 SV=1
Apolipoprotein C-III OS=Homo sapiens OX=9606 GN=APOC3 PE=1 SV=1
Apolipoprotein C-III OS=Homo sapiens OX=9606 GN=APOC3 PE=1 SV=1
Apolipoprotein C-III OS=Homo sapiens OX=9606 GN=APOC3 PE=2 SV=1
Apolipoprotein C-IV OS=Homo sapiens OX=9606 GN=APOC4 PE=1 SV=1
Apolipoprotein C-IV OS=Homo sapiens OX=9606 GN=APOC4 PE=2 SV=1
Apolipoprotein D (Fragment) OS=Homo sapiens OX=9606 GN=APOD PE=1 SV=1
Apolipoprotein D OS=Homo sapiens OX=9606 GN=APOD PE=1 SV=1
Apolipoprotein E isoform 1 (Fragment) OS=Homo sapiens OX=9606 GN=APOE PE=2 SV=1
Apolipoprotein E OS=Homo sapiens OX=9606 GN=APOE PE=1 SV=1
Apolipoprotein L, 1, isoform CRA_b OS=Homo sapiens OX=9606 GN=APOL1 PE=3 SV=1
Apolipoprotein L, 1, isoform CRA_c OS=Homo sapiens OX=9606 GN=APOL1 PE=3 SV=1
Apolipoprotein L1 (Fragment) OS=Homo sapiens OX=9606 GN=APOL1 PE=3 SV=1
Apolipoprotein L1 (Fragment) OS=Homo sapiens OX=9606 GN=APOL1 PE=3 SV=1
Apolipoprotein L1 (Fragment) OS=Homo sapiens OX=9606 GN=APOL1 PE=3 SV=1
Apolipoprotein L1 (Fragment) OS=Homo sapiens OX=9606 GN=APOL1 PE=3 SV=1
Apolipoprotein L1 (Fragment) OS=Homo sapiens OX=9606 GN=APOL1 PE=3 SV=1
Apolipoprotein L1 (Fragment) OS=Homo sapiens OX=9606 GN=APOL1 PE=3 SV=1
Apolipoprotein L1 (Fragment) OS=Homo sapiens OX=9606 GN=APOL1 PE=3 SV=1
Apolipoprotein L1 (Fragment) OS=Homo sapiens OX=9606 GN=APOL1 PE=3 SV=1
Apolipoprotein L1 (Fragment) OS=Homo sapiens OX=9606 GN=APOL1 PE=3 SV=1
Apolipoprotein L1 (Fragment) OS=Homo sapiens OX=9606 GN=APOL1 PE=3 SV=1
Apolipoprotein L1 (Fragment) OS=Homo sapiens OX=9606 GN=APOL1 PE=3 SV=1
Apolipoprotein L1 (Fragment) OS=Homo sapiens OX=9606 GN=APOL1 PE=3 SV=1
Apolipoprotein L1 (Fragment) OS=Homo sapiens OX=9606 GN=APOL1 PE=3 SV=1
Apolipoprotein L1 (Fragment) OS=Homo sapiens OX=9606 GN=APOL1 PE=3 SV=1
Apolipoprotein L1 (Fragment) OS=Homo sapiens OX=9606 GN=APOL1 PE=3 SV=1
Apolipoprotein L1 (Fragment) OS=Homo sapiens OX=9606 GN=APOL1 PE=3 SV=1
Apolipoprotein L1 (Fragment) OS=Homo sapiens OX=9606 GN=APOL1 PE=3 SV=1
Apolipoprotein L1 (Fragment) OS=Homo sapiens OX=9606 GN=APOL1 PE=3 SV=1
Apolipoprotein L1 (Fragment) OS=Homo sapiens OX=9606 GN=APOL1 PE=3 SV=1
Apolipoprotein L1 (Fragment) OS=Homo sapiens OX=9606 GN=APOL1 PE=3 SV=1
Apolipoprotein L1 (Fragment) OS=Homo sapiens OX=9606 GN=APOL1 PE=3 SV=1
Apolipoprotein L1 (Fragment) OS=Homo sapiens OX=9606 GN=APOL1 PE=3 SV=1
Apolipoprotein L1 (Fragment) OS=Homo sapiens OX=9606 GN=APOL1 PE=3 SV=1
Apolipoprotein L1 (Fragment) OS=Homo sapiens OX=9606 GN=APOL1 PE=3 SV=1
Apolipoprotein L1 (Fragment) OS=Homo sapiens OX=9606 GN=APOL1 PE=3 SV=1
Apolipoprotein L1 (Fragment) OS=Homo sapiens OX=9606 GN=APOL1 PE=3 SV=1
Apolipoprotein L1 (Fragment) OS=Homo sapiens OX=9606 GN=APOL1 PE=3 SV=1
Apolipoprotein L1 (Fragment) OS=Homo sapiens OX=9606 GN=APOL1 PE=3 SV=1
Apolipoprotein L1 (Fragment) OS=Homo sapiens OX=9606 GN=APOL1 PE=3 SV=1
Apolipoprotein L1 (Fragment) OS=Homo sapiens OX=9606 GN=APOL1 PE=3 SV=1
Apolipoprotein L1 (Fragment) OS=Homo sapiens OX=9606 GN=APOL1 PE=3 SV=1
Apolipoprotein L1 (Fragment) OS=Homo sapiens OX=9606 GN=APOL1 PE=3 SV=1
Apolipoprotein L1 (Fragment) OS=Homo sapiens OX=9606 GN=APOL1 PE=3 SV=1
Apolipoprotein L1 (Fragment) OS=Homo sapiens OX=9606 GN=APOL1 PE=3 SV=1
Apolipoprotein L1 (Fragment) OS=Homo sapiens OX=9606 GN=APOL1 PE=3 SV=1
Apolipoprotein L1 (Fragment) OS=Homo sapiens OX=9606 GN=APOL1 PE=3 SV=1
Apolipoprotein L1 (Fragment) OS=Homo sapiens OX=9606 GN=APOL1 PE=3 SV=1
Apolipoprotein L1 (Fragment) OS=Homo sapiens OX=9606 GN=APOL1 PE=3 SV=1
Apolipoprotein L1 (Fragment) OS=Homo sapiens OX=9606 GN=APOL1 PE=3 SV=1
Apolipoprotein L1 (Fragment) OS=Homo sapiens OX=9606 GN=APOL1 PE=3 SV=1
Apolipoprotein L1 (Fragment) OS=Homo sapiens OX=9606 GN=APOL1 PE=3 SV=1
Apolipoprotein L1 (Fragment) OS=Homo sapiens OX=9606 GN=APOL1 PE=3 SV=1
Apolipoprotein L1 (Fragment) OS=Homo sapiens OX=9606 GN=APOL1 PE=3 SV=1
Apolipoprotein L1 (Fragment) OS=Homo sapiens OX=9606 GN=APOL1 PE=3 SV=1
Apolipoprotein L1 (Fragment) OS=Homo sapiens OX=9606 GN=APOL1 PE=3 SV=1
Apolipoprotein L1 (Fragment) OS=Homo sapiens OX=9606 GN=APOL1 PE=3 SV=1
Apolipoprotein L1 (Fragment) OS=Homo sapiens OX=9606 GN=APOL1 PE=3 SV=1
Apolipoprotein L1 (Fragment) OS=Homo sapiens OX=9606 GN=APOL1 PE=3 SV=1
Apolipoprotein L1 (Fragment) OS=Homo sapiens OX=9606 GN=APOL1 PE=3 SV=1
Apolipoprotein L1 (Fragment) OS=Homo sapiens OX=9606 GN=APOL1 PE=3 SV=1
Apolipoprotein L1 (Fragment) OS=Homo sapiens OX=9606 GN=APOL1 PE=3 SV=1
Apolipoprotein L1 (Fragment) OS=Homo sapiens OX=9606 GN=APOL1 PE=3 SV=1
Apolipoprotein L1 (Fragment) OS=Homo sapiens OX=9606 GN=APOL1 PE=3 SV=1
Apolipoprotein L1 (Fragment) OS=Homo sapiens OX=9606 GN=APOL1 PE=3 SV=1
Apolipoprotein L1 (Fragment) OS=Homo sapiens OX=9606 GN=APOL1 PE=3 SV=1
Apolipoprotein L1 (Fragment) OS=Homo sapiens OX=9606 GN=APOL1 PE=3 SV=1
Apolipoprotein L1 (Fragment) OS=Homo sapiens OX=9606 GN=APOL1 PE=3 SV=1
Apolipoprotein L1 (Fragment) OS=Homo sapiens OX=9606 GN=APOL1 PE=3 SV=1
Apolipoprotein L1 (Fragment) OS=Homo sapiens OX=9606 GN=APOL1 PE=3 SV=1
Apolipoprotein L1 (Fragment) OS=Homo sapiens OX=9606 GN=APOL1 PE=3 SV=1
Apolipoprotein L1 (Fragment) OS=Homo sapiens OX=9606 GN=APOL1 PE=3 SV=1
Apolipoprotein L1 (Fragment) OS=Homo sapiens OX=9606 GN=APOL1 PE=3 SV=1
Apolipoprotein L1 (Fragment) OS=Homo sapiens OX=9606 GN=APOL1 PE=3 SV=1
Apolipoprotein L1 (Fragment) OS=Homo sapiens OX=9606 GN=APOL1 PE=3 SV=1
Apolipoprotein L1 (Fragment) OS=Homo sapiens OX=9606 GN=APOL1 PE=3 SV=1
Apolipoprotein L1 (Fragment) OS=Homo sapiens OX=9606 GN=APOL1 PE=3 SV=1
Apolipoprotein L1 (Fragment) OS=Homo sapiens OX=9606 GN=APOL1 PE=3 SV=1
Apolipoprotein L1 (Fragment) OS=Homo sapiens OX=9606 GN=APOL1 PE=3 SV=1
Apolipoprotein L1 (Fragment) OS=Homo sapiens OX=9606 GN=APOL1 PE=3 SV=1
Apolipoprotein L1 (Fragment) OS=Homo sapiens OX=9606 GN=APOL1 PE=3 SV=1
Apolipoprotein L1 (Fragment) OS=Homo sapiens OX=9606 GN=APOL1 PE=3 SV=1
Apolipoprotein L1 (Fragment) OS=Homo sapiens OX=9606 GN=APOL1 PE=3 SV=1
Apolipoprotein L1 (Fragment) OS=Homo sapiens OX=9606 GN=APOL1 PE=3 SV=1
Apolipoprotein L1 (Fragment) OS=Homo sapiens OX=9606 GN=APOL1 PE=3 SV=1
Apolipoprotein L1 (Fragment) OS=Homo sapiens OX=9606 GN=APOL1 PE=3 SV=1
Apolipoprotein L1 (Fragment) OS=Homo sapiens OX=9606 GN=APOL1 PE=3 SV=1
Apolipoprotein L1 (Fragment) OS=Homo sapiens OX=9606 GN=APOL1 PE=3 SV=1
Apolipoprotein L1 (Fragment) OS=Homo sapiens OX=9606 GN=APOL1 PE=3 SV=1
Apolipoprotein L1 (Fragment) OS=Homo sapiens OX=9606 GN=APOL1 PE=3 SV=1
Apolipoprotein L1 (Fragment) OS=Homo sapiens OX=9606 GN=APOL1 PE=3 SV=1
Apolipoprotein L1 (Fragment) OS=Homo sapiens OX=9606 GN=APOL1 PE=3 SV=1
Apolipoprotein L1 (Fragment) OS=Homo sapiens OX=9606 GN=APOL1 PE=3 SV=1
Apolipoprotein L1 (Fragment) OS=Homo sapiens OX=9606 GN=APOL1 PE=3 SV=1
Apolipoprotein L1 (Fragment) OS=Homo sapiens OX=9606 GN=APOL1 PE=3 SV=1
Apolipoprotein L1 (Fragment) OS=Homo sapiens OX=9606 GN=APOL1 PE=3 SV=1
Apolipoprotein L1 (Fragment) OS=Homo sapiens OX=9606 GN=APOL1 PE=3 SV=1
Apolipoprotein L1 (Fragment) OS=Homo sapiens OX=9606 GN=APOL1 PE=3 SV=1
Apolipoprotein L1 (Fragment) OS=Homo sapiens OX=9606 GN=APOL1 PE=3 SV=1
Apolipoprotein L1 (Fragment) OS=Homo sapiens OX=9606 GN=APOL1 PE=3 SV=1
Apolipoprotein L1 (Fragment) OS=Homo sapiens OX=9606 GN=APOL1 PE=3 SV=1
Apolipoprotein L1 (Fragment) OS=Homo sapiens OX=9606 GN=APOL1 PE=3 SV=1
Apolipoprotein L1 OS=Homo sapiens OX=9606 GN=APOL1 PE=1 SV=2
Apolipoprotein L1 OS=Homo sapiens OX=9606 GN=APOL1 PE=1 SV=5
Apolipoprotein L1 OS=Homo sapiens OX=9606 GN=apol1 PE=3 SV=1
Apolipoprotein L1 OS=Homo sapiens OX=9606 GN=apol1 PE=3 SV=1
Apolipoprotein L1-B3 OS=Homo sapiens OX=9606 GN=APOL1 PE=2 SV=1
Apolipoprotein M OS=Homo sapiens OX=9606 GN=APOM PE=1 SV=1
Apolipoprotein M OS=Homo sapiens OX=9606 GN=APOM PE=1 SV=2
Apolipoprotein M OS=Homo sapiens OX=9606 PE=3 SV=1
Apolipoprotein(a) OS=Homo sapiens OX=9606 GN=LPA PE=1 SV=2
C4b-binding protein alpha chain OS=Homo sapiens OX=9606 GN=C4BPA PE=1 SV=2
C4b-binding protein beta chain (Fragment) OS=Homo sapiens OX=9606 GN=C4BPB PE=1 SV=1
C4b-binding protein beta chain OS=Homo sapiens OX=9606 GN=C4BPB PE=1 SV=1
Carboxypeptidase N catalytic chain OS=Homo sapiens OX=9606 GN=CPN1 PE=1 SV=1
CD5 antigen-like OS=Homo sapiens OX=9606 GN=CD5L PE=1 SV=1
cDNA FLJ14473 fis, clone MAMMA1001080, highly similar to Homo sapiens SNC73 protein (SNC73) mRNA OS=Homo sapiens OX=9606 PE=2 SV=1
cDNA FLJ41981 fis, clone SMINT2011888, highly similar to Protein Tro alpha1 H,myeloma OS=Homo sapiens OX=9606 PE=2 SV=1
cDNA FLJ50887, highly similar to PR domain zinc finger protein 1 (Fragment) OS=Homo sapiens OX=9606 PE=2 SV=1
cDNA FLJ51597, highly similar to C4b-binding protein alpha chain OS=Homo sapiens OX=9606 PE=2 SV=1
cDNA FLJ51598, highly similar to C4b-binding protein alpha chain OS=Homo sapiens OX=9606 PE=2 SV=1
cDNA FLJ51742, highly similar to Inter-alpha-trypsin inhibitor heavy chain H4 OS=Homo sapiens OX=9606 PE=2 SV=1
cDNA FLJ53075, highly similar to Kininogen-1 OS=Homo sapiens OX=9606 PE=2 SV=1
cDNA FLJ53487, highly similar to Coagulation factor XIII A chain OS=Homo sapiens OX=9606 PE=2 SV=1
cDNA FLJ53509, highly similar to Galectin-3-binding protein OS=Homo sapiens OX=9606 PE=2 SV=1
cDNA FLJ53694, highly similar to Apolipoprotein-L1 OS=Homo sapiens OX=9606 PE=2 SV=1
cDNA FLJ54228, highly similar to Leucine-rich alpha-2-glycoprotein OS=Homo sapiens OX=9606 PE=2 SV=1
cDNA FLJ54371, highly similar to Serum albumin OS=Homo sapiens OX=9606 PE=2 SV=1
cDNA FLJ54622, highly similar to Prothrombin OS=Homo sapiens OX=9606 PE=2 SV=1
cDNA FLJ56652, highly similar to Hemopexin OS=Homo sapiens OX=9606 PE=2 SV=1
cDNA FLJ56821, highly similar to Inter-alpha-trypsin inhibitor heavy chain H1 OS=Homo sapiens OX=9606 PE=2 SV=1
cDNA FLJ56954, highly similar to Inter-alpha-trypsin inhibitor heavy chain H1 OS=Homo sapiens OX=9606 PE=2 SV=1
cDNA FLJ57856, highly similar to TATA box-binding protein-associated factor RNA polymerase I subunit A OS=Homo sapiens OX=9606 PE=2 SV=1
cDNA FLJ60316, highly similar to Apolipoprotein-L1 OS=Homo sapiens OX=9606 PE=2 SV=1
cDNA FLJ61245, highly similar to Homo sapiens kinase D-interacting substance of 220 kDa (KIDINS220), mRNA OS=Homo sapiens OX=9606 PE=2 SV=1
cDNA FLJ61593, highly similar to Homo sapiens kinase D-interacting substance of 220 kDa (KIDINS220), mRNA (Fragment) OS=Homo sapiens OX=9606 PE=2 SV=1
cDNA FLJ75416, highly similar to Homo sapiens complement factor H (CFH), mRNA OS=Homo sapiens OX=9606 PE=2 SV=1
cDNA FLJ77835, highly similar to Homo sapiens complement component 1, s subcomponent (C1S), transcript variant 2, mRNA OS=Homo sapiens OX=9606 PE=2 SV=1
cDNA FLJ77997, highly similar to Homo sapiens mucolipin 3 (MCOLN3), mRNA OS=Homo sapiens OX=9606 PE=2 SV=1
cDNA, FLJ79457, highly similar to Insulin-like growth factor-binding proteincomplex acid labile chain OS=Homo sapiens OX=9606 PE=2 SV=1
cDNA, FLJ93141, highly similar to Homo sapiens coagulation factor XIII, A1 polypeptide (F13A1), mRNA OS=Homo sapiens OX=9606 PE=2 SV=1
cDNA, FLJ94353, highly similar to Homo sapiens apolipoprotein L, 1 (APOL1), transcript variant 2, mRNA OS=Homo sapiens OX=9606 PE=2 SV=1
cDNA, FLJ95666, highly similar to Homo sapiens albumin (ALB), mRNA OS=Homo sapiens OX=9606 PE=2 SV=1
Clusterin OS=Homo sapiens OX=9606 GN=CLU PE=1 SV=1
Clusterin OS=Homo sapiens OX=9606 PE=2 SV=1
Coagulation factor V OS=Homo sapiens OX=9606 GN=F5 PE=1 SV=1
Coagulation factor V OS=Homo sapiens OX=9606 GN=F5 PE=1 SV=4
Coagulation factor XIII A chain OS=Homo sapiens OX=9606 GN=F13A1 PE=1 SV=5
Cold agglutinin FS-2 H-chain (Fragment) OS=Homo sapiens OX=9606 GN=IGH@ PE=2 SV=1
Complement C1q subcomponent subunit A OS=Homo sapiens OX=9606 GN=ADIC PE=4 SV=1
Complement C1q subcomponent subunit A OS=Homo sapiens OX=9606 GN=C1QA PE=1 SV=2
Complement C1q subcomponent subunit B (Fragment) OS=Homo sapiens OX=9606 GN=C1QB PE=1 SV=1
Complement C1q subcomponent subunit B (Fragment) OS=Homo sapiens OX=9606 GN=C1QB PE=1 SV=6
Complement C1q subcomponent subunit B OS=Homo sapiens OX=9606 GN=C1QB PE=1 SV=1
Complement C1q subcomponent subunit B OS=Homo sapiens OX=9606 GN=C1QB PE=1 SV=1
Complement C1q subcomponent subunit B OS=Homo sapiens OX=9606 GN=C1QB PE=1 SV=1
Complement C1q subcomponent subunit B OS=Homo sapiens OX=9606 GN=C1QB PE=1 SV=3
Complement C1q subcomponent subunit C OS=Homo sapiens OX=9606 GN=C1QC PE=1 SV=1
Complement C1q subcomponent subunit C OS=Homo sapiens OX=9606 GN=C1QC PE=1 SV=3
Complement C1r subcomponent OS=Homo sapiens OX=9606 GN=C1R PE=1 SV=2
Complement C1s subcomponent OS=Homo sapiens OX=9606 GN=C1S PE=1 SV=1
Complement C3 OS=Homo sapiens OX=9606 GN=C3 PE=1 SV=2
Complement C3 OS=Homo sapiens OX=9606 GN=HEL-S-62p PE=2 SV=1
Complement C4-A OS=Homo sapiens OX=9606 GN=C4A PE=1 SV=1
Complement C4-A OS=Homo sapiens OX=9606 GN=C4A PE=1 SV=1
Complement C4-A OS=Homo sapiens OX=9606 GN=C4A PE=1 SV=1
Complement C4-A OS=Homo sapiens OX=9606 GN=C4A PE=1 SV=1
Complement C4-A OS=Homo sapiens OX=9606 GN=C4A PE=1 SV=1
Complement C4-A OS=Homo sapiens OX=9606 GN=C4A PE=1 SV=2
Complement C4-A OS=Homo sapiens OX=9606 GN=C4A PE=4 SV=1
Complement C4-B OS=Homo sapiens OX=9606 GN=C4B PE=1 SV=1
Complement C4-B OS=Homo sapiens OX=9606 GN=C4B PE=1 SV=1
Complement C4-B OS=Homo sapiens OX=9606 GN=C4B_2 PE=1 SV=1
Complement C4-B OS=Homo sapiens OX=9606 GN=C4B_2 PE=1 SV=2
Complement C5 OS=Homo sapiens OX=9606 GN=C5 PE=1 SV=1
Complement C5 OS=Homo sapiens OX=9606 GN=C5 PE=1 SV=4
Complement component C6 OS=Homo sapiens OX=9606 GN=C6 PE=1 SV=3
Complement component C6 OS=Homo sapiens OX=9606 PE=2 SV=1
Complement component C8 beta chain (Fragment) OS=Homo sapiens OX=9606 GN=C8B PE=2 SV=1
Complement component C8 beta chain OS=Homo sapiens OX=9606 GN=C8B PE=1 SV=1
Complement component C8 beta chain OS=Homo sapiens OX=9606 GN=C8B PE=1 SV=1
Complement component C8 beta chain OS=Homo sapiens OX=9606 GN=C8B PE=1 SV=1
Complement component C8 beta chain OS=Homo sapiens OX=9606 GN=C8B PE=1 SV=3
Complement component C8 beta chain OS=Homo sapiens OX=9606 GN=C8B PE=2 SV=1
Complement component C8 beta chain OS=Homo sapiens OX=9606 PE=2 SV=1
Complement component C8 beta chain OS=Homo sapiens OX=9606 PE=2 SV=1
Complement component C8 beta chain OS=Homo sapiens OX=9606 PE=2 SV=1
Complement component C9 OS=Homo sapiens OX=9606 GN=C9 PE=1 SV=1
Complement component C9 OS=Homo sapiens OX=9606 GN=C9 PE=1 SV=1
Complement component C9 OS=Homo sapiens OX=9606 GN=C9 PE=1 SV=2
Complement component C9 OS=Homo sapiens OX=9606 GN=C9 PE=3 SV=1
Complement factor B (Fragment) OS=Homo sapiens OX=9606 GN=Bf PE=4 SV=1
Complement factor B (Fragment) OS=Homo sapiens OX=9606 GN=Bf PE=4 SV=1
Complement factor B OS=Homo sapiens OX=9606 GN=CFB PE=1 SV=2
Complement factor B OS=Homo sapiens OX=9606 GN=CFB PE=1 SV=2
Complement factor B OS=Homo sapiens OX=9606 GN=CFB PE=4 SV=1
Complement factor B OS=Homo sapiens OX=9606 PE=1 SV=1
Complement factor B OS=Homo sapiens OX=9606 PE=1 SV=1
Complement factor B OS=Homo sapiens OX=9606 PE=4 SV=1
Complement factor B OS=Homo sapiens OX=9606 PE=4 SV=1
Complement factor B OS=Homo sapiens OX=9606 PE=4 SV=1
Complement factor B OS=Homo sapiens OX=9606 PE=4 SV=1
Complement factor B OS=Homo sapiens OX=9606 PE=4 SV=1
Complement factor B OS=Homo sapiens OX=9606 PE=4 SV=1
Complement factor B OS=Homo sapiens OX=9606 PE=4 SV=1
Complement factor H (Fragment) OS=Homo sapiens OX=9606 GN=CFH PE=1 SV=1
Complement factor H OS=Homo sapiens OX=9606 GN=CFH PE=1 SV=1
Complement factor H OS=Homo sapiens OX=9606 GN=CFH PE=1 SV=1
Complement factor H OS=Homo sapiens OX=9606 GN=CFH PE=1 SV=1
Complement factor H OS=Homo sapiens OX=9606 GN=CFH PE=1 SV=1
Complement factor H OS=Homo sapiens OX=9606 GN=CFH PE=1 SV=1
Complement factor H OS=Homo sapiens OX=9606 GN=CFH PE=1 SV=1
Complement factor H OS=Homo sapiens OX=9606 GN=CFH PE=1 SV=1
Complement factor H OS=Homo sapiens OX=9606 GN=CFH PE=1 SV=1
Complement factor H OS=Homo sapiens OX=9606 GN=CFH PE=1 SV=1
Complement factor H OS=Homo sapiens OX=9606 GN=CFH PE=1 SV=4
Complement factor H OS=Homo sapiens OX=9606 GN=CFH PE=4 SV=1
Complement factor H OS=Homo sapiens OX=9606 GN=CFH PE=4 SV=1
Complement factor H OS=Homo sapiens OX=9606 PE=4 SV=1
complement subcomponent C1r (Fragment) OS=Homo sapiens OX=9606 PE=2 SV=1
complement subcomponent C1r (Fragment) OS=Homo sapiens OX=9606 PE=2 SV=1
complement subcomponent C1r OS=Homo sapiens OX=9606 GN=C1R PE=1 SV=1
complement subcomponent C1r OS=Homo sapiens OX=9606 GN=C1R PE=1 SV=1
complement subcomponent C1r OS=Homo sapiens OX=9606 PE=2 SV=1
C-reactive protein OS=Homo sapiens OX=9606 GN=CRP PE=1 SV=1
C-reactive protein OS=Homo sapiens OX=9606 GN=CRP PE=1 SV=1
Cryocrystalglobulin CC1 kappa light chain variable region (Fragment) OS=Homo sapiens OX=9606 PE=2 SV=1
Cryocrystalglobulin CC1 kappa light chain variable region (Fragment) OS=Homo sapiens OX=9606 PE=2 SV=1
Epididymis luminal protein 213 OS=Homo sapiens OX=9606 GN=HEL-213 PE=1 SV=1
Epididymis luminal protein 213 OS=Homo sapiens OX=9606 GN=HEL-213 PE=1 SV=1
Epididymis luminal protein 214 OS=Homo sapiens OX=9606 GN=HEL-214 PE=1 SV=1
Epididymis secretory sperm binding protein OS=Homo sapiens OX=9606 PE=1 SV=1
Fibrinogen alpha chain isoform 2 (Fragment) OS=Homo sapiens OX=9606 GN=FGA PE=1 SV=1
Fibrinogen alpha chain OS=Homo sapiens OX=9606 GN=FGA PE=1 SV=2
Fibrinogen beta chain OS=Homo sapiens OX=9606 GN=FGB PE=1 SV=2
Fibrinogen beta chain OS=Homo sapiens OX=9606 GN=HEL-S-78p PE=2 SV=1
Fibrinogen gamma chain OS=Homo sapiens OX=9606 GN=FGG PE=1 SV=1
Fibrinogen gamma chain OS=Homo sapiens OX=9606 GN=FGG PE=1 SV=1
Fibrinogen gamma chain OS=Homo sapiens OX=9606 GN=FGG PE=1 SV=3
Fibronectin (Fragment) OS=Homo sapiens OX=9606 GN=DKFZp686O12165 PE=2 SV=1
Fibronectin OS=Homo sapiens OX=9606 GN=FN1 PE=1 SV=5
Fibronectin OS=Homo sapiens OX=9606 GN=FN1 PE=2 SV=1
Fibronectin OS=Homo sapiens OX=9606 GN=FN1 PE=4 SV=1
Fibronectin OS=Homo sapiens OX=9606 PE=2 SV=1
Ficolin (Collagen/fibrinogen domain containing) 3 (Hakata antigen), isoform CRA_b OS=Homo sapiens OX=9606 GN=FCN3 PE=2 SV=1
Ficolin-2 OS=Homo sapiens OX=9606 GN=FCN2 PE=1 SV=2
Ficolin-3 OS=Homo sapiens OX=9606 GN=FCN3 PE=1 SV=2
Full-length cDNA clone CS0DL004YM19 of B cells (Ramos cell line) of Homo sapiens (human) (Fragment) OS=Homo sapiens OX=9606 PE=2 SV=1
Full-length cDNA clone CS0DL004YM19 of B cells (Ramos cell line) of Homo sapiens (human) (Fragment) OS=Homo sapiens OX=9606 PE=2 SV=1
Galectin-3-binding protein (Fragment) OS=Homo sapiens OX=9606 GN=LGALS3BP PE=2 SV=1
Galectin-3-binding protein OS=Homo sapiens OX=9606 GN=LGALS3BP PE=1 SV=1
Galectin-3-binding protein OS=Homo sapiens OX=9606 PE=2 SV=1
Galectin-3-binding protein OS=Homo sapiens OX=9606 PE=2 SV=1
GCT-A10 heavy chain variable region (Fragment) OS=Homo sapiens OX=9606 PE=2 SV=1
GCT-A3 light chain variable region (Fragment) OS=Homo sapiens OX=9606 PE=2 SV=1
GCT-A4 heavy chain variable region (Fragment) OS=Homo sapiens OX=9606 PE=2 SV=1
GCT-A4 light chain variable region (Fragment) OS=Homo sapiens OX=9606 PE=2 SV=1
GCT-A4 light chain variable region (Fragment) OS=Homo sapiens OX=9606 PE=2 SV=1
Gelsolin OS=Homo sapiens OX=9606 GN=GSN PE=1 SV=1
Gelsolin OS=Homo sapiens OX=9606 GN=GSN PE=1 SV=1
Gelsolin OS=Homo sapiens OX=9606 GN=GSN PE=1 SV=1
Gelsolin OS=Homo sapiens OX=9606 GN=GSN PE=4 SV=1
Gelsolin OS=Homo sapiens OX=9606 PE=2 SV=1
Gelsolin OS=Homo sapiens OX=9606 PE=2 SV=1
Gelsolin OS=Homo sapiens OX=9606 PE=2 SV=1
Gelsolin OS=Homo sapiens OX=9606 PE=2 SV=1
Gelsolin OS=Homo sapiens OX=9606 PE=2 SV=1
Gelsolin OS=Homo sapiens OX=9606 PE=2 SV=1
Haptoglobin (Fragment) OS=Homo sapiens OX=9606 GN=HP PE=1 SV=1
Haptoglobin OS=Homo sapiens OX=9606 GN=HP PE=1 SV=1
Haptoglobin OS=Homo sapiens OX=9606 GN=HP PE=1 SV=1
Haptoglobin OS=Homo sapiens OX=9606 GN=HP PE=1 SV=4
Haptoglobin-related protein OS=Homo sapiens OX=9606 GN=HPR PE=2 SV=2
HCG40889, isoform CRA_a OS=Homo sapiens OX=9606 GN=hCG_40889 PE=4 SV=1
HCG40889, isoform CRA_b OS=Homo sapiens OX=9606 GN=hCG_40889 PE=4 SV=1
Heavy chain Fab (Fragment) OS=Homo sapiens OX=9606 PE=2 SV=1
Heavy chain Fab (Fragment) OS=Homo sapiens OX=9606 PE=2 SV=1
Heavy chain Fab (Fragment) OS=Homo sapiens OX=9606 PE=2 SV=1
Heavy chain Fab (Fragment) OS=Homo sapiens OX=9606 PE=2 SV=1
Heavy chain variable region (Fragment) OS=Homo sapiens OX=9606 PE=2 SV=1
Heavy chain variable region (Fragment) OS=Homo sapiens OX=9606 PE=2 SV=1
Heavy chain variable region (Fragment) OS=Homo sapiens OX=9606 PE=2 SV=1
Heavy chain variable region (Fragment) OS=Homo sapiens OX=9606 PE=2 SV=1
Heavy chain variable region (Fragment) OS=Homo sapiens OX=9606 PE=2 SV=1
Heavy chain variable region (Fragment) OS=Homo sapiens OX=9606 PE=2 SV=1
Hemopexin OS=Homo sapiens OX=9606 GN=HPX PE=1 SV=2
HF protein (Fragment) OS=Homo sapiens OX=9606 GN=HF PE=2 SV=1
Histone-lysine N-methyltransferase SETD1B OS=Homo sapiens OX=9606 GN=SETD1B PE=1 SV=3
HRV Fab 025-VL (Fragment) OS=Homo sapiens OX=9606 PE=2 SV=1
HRV Fab 026-VL (Fragment) OS=Homo sapiens OX=9606 PE=2 SV=1
HRV Fab 026-VL (Fragment) OS=Homo sapiens OX=9606 PE=2 SV=1
HRV Fab N27-VL (Fragment) OS=Homo sapiens OX=9606 PE=2 SV=1
HRV Fab N27-VL (Fragment) OS=Homo sapiens OX=9606 PE=2 SV=1
HRV Fab N28-VL (Fragment) OS=Homo sapiens OX=9606 PE=2 SV=1
HRV Fab N28-VL (Fragment) OS=Homo sapiens OX=9606 PE=2 SV=1
HRV Fab N6-VH (Fragment) OS=Homo sapiens OX=9606 PE=2 SV=1
HRV Fab N6-VL (Fragment) OS=Homo sapiens OX=9606 PE=2 SV=1
IBM-A1 heavy chain variable region (Fragment) OS=Homo sapiens OX=9606 PE=2 SV=1
IBM-A1 heavy chain variable region (Fragment) OS=Homo sapiens OX=9606 PE=2 SV=1
IBM-B2 heavy chain variable region (Fragment) OS=Homo sapiens OX=9606 PE=2 SV=1
IBM-B2 heavy chain variable region (Fragment) OS=Homo sapiens OX=9606 PE=2 SV=1
IBM-B2 light chain variable region (Fragment) OS=Homo sapiens OX=9606 PE=2 SV=1
IBM-B2 light chain variable region (Fragment) OS=Homo sapiens OX=9606 PE=2 SV=1
IBM-B3 light chain variable region (Fragment) OS=Homo sapiens OX=9606 PE=2 SV=1
IBM-B3 light chain variable region (Fragment) OS=Homo sapiens OX=9606 PE=2 SV=1
IG c1_heavy_IGHV3-9_IGHD3-16_IGHJ5 (Fragment) OS=Homo sapiens OX=9606 PE=2 SV=1
IG c1_heavy_IGHV3-9_IGHD3-16_IGHJ5 (Fragment) OS=Homo sapiens OX=9606 PE=2 SV=1
IG c1_light_IGKV3D-15_IGKJ3 (Fragment) OS=Homo sapiens OX=9606 PE=2 SV=1
IG c1_light_IGLV1-40_IGLJ1 (Fragment) OS=Homo sapiens OX=9606 PE=2 SV=1
IG c10_light_IGKV3-11_IGKJ1 (Fragment) OS=Homo sapiens OX=9606 PE=2 SV=1
IG c10_light_IGKV3-11_IGKJ1 (Fragment) OS=Homo sapiens OX=9606 PE=2 SV=1
IG c100_heavy_IGHV4-34_IGHD1-26_IGHJ6 (Fragment) OS=Homo sapiens OX=9606 PE=2 SV=1
IG c100_heavy_IGHV4-59_IGHD3-16_IGHJ4 (Fragment) OS=Homo sapiens OX=9606 PE=2 SV=1
IG c1000_heavy_IGHV3-33_IGHD1-20_IGHJ4 (Fragment) OS=Homo sapiens OX=9606 PE=2 SV=1
IG c1002_heavy_IGHV4-4_IGHD4-17_IGHJ6 (Fragment) OS=Homo sapiens OX=9606 PE=2 SV=1
IG c1002_light_IGKV3-20_IGKJ4 (Fragment) OS=Homo sapiens OX=9606 PE=2 SV=1
IG c1002_light_IGKV3-20_IGKJ4 (Fragment) OS=Homo sapiens OX=9606 PE=2 SV=1
IG c1004_heavy_IGHV3-15_IGHD2-2_IGHJ5 (Fragment) OS=Homo sapiens OX=9606 PE=2 SV=1
IG c1005_light_IGKV3-15_IGKJ1 (Fragment) OS=Homo sapiens OX=9606 PE=2 SV=1
IG c1005_light_IGKV3-15_IGKJ1 (Fragment) OS=Homo sapiens OX=9606 PE=2 SV=1
IG c1005_light_IGKV3-20_IGKJ5 (Fragment) OS=Homo sapiens OX=9606 PE=2 SV=1
IG c1005_light_IGKV3-20_IGKJ5 (Fragment) OS=Homo sapiens OX=9606 PE=2 SV=1
IG c1006_heavy_IGHV4-39_IGHD3-10_IGHJ4 (Fragment) OS=Homo sapiens OX=9606 PE=2 SV=1
IG c1009_heavy_IGHV3-48_IGHD3-22_IGHJ3 (Fragment) OS=Homo sapiens OX=9606 PE=2 SV=1
IG c1010_heavy_IGHV3-74_IGHD2-21_IGHJ3 (Fragment) OS=Homo sapiens OX=9606 PE=2 SV=1
IG c1010_heavy_IGHV4-4_IGHD2-2_IGHJ3 (Fragment) OS=Homo sapiens OX=9606 PE=2 SV=1
IG c1011_heavy_IGHV4-39_IGHD1-14_IGHJ3 (Fragment) OS=Homo sapiens OX=9606 PE=2 SV=1
IG c1012_heavy_IGHV6-1_IGHD7-27_IGHJ3 (Fragment) OS=Homo sapiens OX=9606 PE=2 SV=1
IG c1014_heavy_IGHV5-51_IGHD3-16_IGHJ4 (Fragment) OS=Homo sapiens OX=9606 PE=2 SV=1
IG c1014_light_IGKV3-15_IGKJ1 (Fragment) OS=Homo sapiens OX=9606 PE=2 SV=1
IG c1014_light_IGKV3-15_IGKJ1 (Fragment) OS=Homo sapiens OX=9606 PE=2 SV=1
IG c1016_heavy_IGHV4-59B_IGHD6-19_IGHJ6 (Fragment) OS=Homo sapiens OX=9606 PE=2 SV=1
IG c1016_heavy_IGHV4-59B_IGHD6-19_IGHJ6 (Fragment) OS=Homo sapiens OX=9606 PE=2 SV=1
IG c1017_heavy_IGHV3-53_IGHD1-14_IGHJ6 (Fragment) OS=Homo sapiens OX=9606 PE=2 SV=1
IG c1018_heavy_IGHV4-59B_IGHD3-3_IGHJ3 (Fragment) OS=Homo sapiens OX=9606 PE=2 SV=1
IG c1019_heavy_IGHV4-39_IGHD3-3_IGHJ4 (Fragment) OS=Homo sapiens OX=9606 PE=2 SV=1
IG c1019_light_IGKV1-27_IGKJ1 (Fragment) OS=Homo sapiens OX=9606 PE=2 SV=1
IG c102_heavy_IGHV3-48_IGHD1-26_IGHJ5 (Fragment) OS=Homo sapiens OX=9606 PE=2 SV=1
IG c102_light_IGLV1-44_IGLJ3 (Fragment) OS=Homo sapiens OX=9606 PE=2 SV=1
IG c1021_heavy_IGHV3-53_IGHD6-19_IGHJ3 (Fragment) OS=Homo sapiens OX=9606 PE=2 SV=1
IG c1021_heavy_IGHV4-59B_IGHD3-3_IGHJ4 (Fragment) OS=Homo sapiens OX=9606 PE=2 SV=1
IG c1021_heavy_IGHV4-59B_IGHD3-3_IGHJ4 (Fragment) OS=Homo sapiens OX=9606 PE=2 SV=1
IG c1021_light_IGKV1-5_IGKJ3 (Fragment) OS=Homo sapiens OX=9606 PE=2 SV=1
IG c1022_light_IGLV1-44_IGLJ2 (Fragment) OS=Homo sapiens OX=9606 PE=2 SV=1
IG c1023_heavy_IGHV4-34_IGHD6-13_IGHJ5 (Fragment) OS=Homo sapiens OX=9606 PE=2 SV=1
IG c1024_light_IGLV3-25_IGLJ2 (Fragment) OS=Homo sapiens OX=9606 PE=2 SV=1
IG c1026_heavy_IGHV4-31_IGHD2-8_IGHJ5 (Fragment) OS=Homo sapiens OX=9606 PE=2 SV=1
IG c1026_light_IGKV3-11_IGKJ4 (Fragment) OS=Homo sapiens OX=9606 PE=2 SV=1
IG c1026_light_IGKV3-11_IGKJ4 (Fragment) OS=Homo sapiens OX=9606 PE=2 SV=1
IG c1027_light_IGLV1-44_IGLJ3 (Fragment) OS=Homo sapiens OX=9606 PE=2 SV=1
IG c1028_heavy_IGHV3-49_IGHD4-23_IGHJ6 (Fragment) OS=Homo sapiens OX=9606 PE=2 SV=1
IG c1028_heavy_IGHV3-49_IGHD4-23_IGHJ6 (Fragment) OS=Homo sapiens OX=9606 PE=2 SV=1
IG c1029_light_IGKV3D-15_IGKJ2 (Fragment) OS=Homo sapiens OX=9606 PE=2 SV=1
IG c1029_light_IGKV3D-15_IGKJ2 (Fragment) OS=Homo sapiens OX=9606 PE=2 SV=1
IG c103_heavy_IGHV4-4_IGHD2-21_IGHJ2 (Fragment) OS=Homo sapiens OX=9606 PE=2 SV=1
IG c103_light_IGKV3-20_IGKJ2 (Fragment) OS=Homo sapiens OX=9606 PE=2 SV=1
IG c103_light_IGKV3-20_IGKJ2 (Fragment) OS=Homo sapiens OX=9606 PE=2 SV=1
IG c1030_light_IGKV3-20_IGKJ1 (Fragment) OS=Homo sapiens OX=9606 PE=2 SV=1
IG c1030_light_IGKV3-20_IGKJ1 (Fragment) OS=Homo sapiens OX=9606 PE=2 SV=1
IG c1030_light_IGLV1-44_IGLJ3 (Fragment) OS=Homo sapiens OX=9606 PE=2 SV=1
IG c1032_heavy_IGHV3-7_IGHD3-3_IGHJ3 (Fragment) OS=Homo sapiens OX=9606 PE=2 SV=1
IG c1033_heavy_IGHV4-39_IGHD4-17_IGHJ4 (Fragment) OS=Homo sapiens OX=9606 PE=2 SV=1
IG c1035_heavy_IGHV4-59B_IGHD3-16_IGHJ6 (Fragment) OS=Homo sapiens OX=9606 PE=2 SV=1
IG c1035_light_IGKV1-39_IGKJ1 (Fragment) OS=Homo sapiens OX=9606 PE=2 SV=1
IG c1036_light_IGKV3-20_IGKJ4 (Fragment) OS=Homo sapiens OX=9606 PE=2 SV=1
IG c1036_light_IGKV3-20_IGKJ4 (Fragment) OS=Homo sapiens OX=9606 PE=2 SV=1
IG c1037_heavy_IGHV4-34_IGHD3-22_IGHJ5 (Fragment) OS=Homo sapiens OX=9606 PE=2 SV=1
IG c1038_heavy_IGHV3-30_IGHD3-22_IGHJ4 (Fragment) OS=Homo sapiens OX=9606 PE=2 SV=1
IG c1038_heavy_IGHV4-34_IGHD4-11_IGHJ6 (Fragment) OS=Homo sapiens OX=9606 PE=2 SV=1
IG c1038_light_IGLV3-25_IGLJ3 (Fragment) OS=Homo sapiens OX=9606 PE=2 SV=1
IG c1040_heavy_IGHV3-72_IGHD6-19_IGHJ4 (Fragment) OS=Homo sapiens OX=9606 PE=2 SV=1
IG c1040_heavy_IGHV3-72_IGHD6-19_IGHJ4 (Fragment) OS=Homo sapiens OX=9606 PE=2 SV=1
IG c1040_light_IGKV1-9_IGKJ3 (Fragment) OS=Homo sapiens OX=9606 PE=2 SV=1
IG c1041_light_IGKV3-20_IGKJ3 (Fragment) OS=Homo sapiens OX=9606 PE=2 SV=1
IG c1041_light_IGKV3-20_IGKJ3 (Fragment) OS=Homo sapiens OX=9606 PE=2 SV=1
IG c1041_light_IGLV1-44_IGLJ2 (Fragment) OS=Homo sapiens OX=9606 PE=2 SV=1
IG c1043_heavy_IGHV3-9_IGHD3-16_IGHJ3 (Fragment) OS=Homo sapiens OX=9606 PE=2 SV=1
IG c1043_heavy_IGHV3-9_IGHD3-16_IGHJ3 (Fragment) OS=Homo sapiens OX=9606 PE=2 SV=1
IG c1043_light_IGKV3-20_IGKJ1 (Fragment) OS=Homo sapiens OX=9606 PE=2 SV=1
IG c1043_light_IGKV3-20_IGKJ1 (Fragment) OS=Homo sapiens OX=9606 PE=2 SV=1
IG c1044_heavy_IGHV3-9_IGHD1-26_IGHJ4 (Fragment) OS=Homo sapiens OX=9606 PE=2 SV=1
IG c1044_heavy_IGHV3-9_IGHD1-26_IGHJ4 (Fragment) OS=Homo sapiens OX=9606 PE=2 SV=1
IG c1045_heavy_IGHV3-48_IGHD5-12_IGHJ4 (Fragment) OS=Homo sapiens OX=9606 PE=2 SV=1
IG c1045_light_IGKV3-20_IGKJ2 (Fragment) OS=Homo sapiens OX=9606 PE=2 SV=1
IG c1045_light_IGKV3-20_IGKJ2 (Fragment) OS=Homo sapiens OX=9606 PE=2 SV=1
IG c1046_heavy_IGHV4-34_IGHD3-16_IGHJ6 (Fragment) OS=Homo sapiens OX=9606 PE=2 SV=1
IG c1047_heavy_IGHV3-33_IGHD3-10_IGHJ4 (Fragment) OS=Homo sapiens OX=9606 PE=2 SV=1
IG c1048_light_IGKV3-20_IGKJ4 (Fragment) OS=Homo sapiens OX=9606 PE=2 SV=1
IG c1048_light_IGKV3-20_IGKJ4 (Fragment) OS=Homo sapiens OX=9606 PE=2 SV=1
IG c1049_heavy_IGHV4-59B_IGHD3-9_IGHJ2 (Fragment) OS=Homo sapiens OX=9606 PE=2 SV=1
IG c1049_heavy_IGHV4-59B_IGHD3-9_IGHJ2 (Fragment) OS=Homo sapiens OX=9606 PE=2 SV=1
IG c1049_light_IGKV3-11_IGKJ2 (Fragment) OS=Homo sapiens OX=9606 PE=2 SV=1
IG c1049_light_IGKV3-11_IGKJ2 (Fragment) OS=Homo sapiens OX=9606 PE=2 SV=1
IG c105_light_IGLV7-43_IGLJ3 (Fragment) OS=Homo sapiens OX=9606 PE=2 SV=1
IG c105_light_IGLV7-43_IGLJ3 (Fragment) OS=Homo sapiens OX=9606 PE=2 SV=1
IG c1051_heavy_IGHV4-39_IGHD7-27_IGHJ3 (Fragment) OS=Homo sapiens OX=9606 PE=2 SV=1
IG c1054_heavy_IGHV3-13_IGHD6-13_IGHJ6 (Fragment) OS=Homo sapiens OX=9606 PE=2 SV=1
IG c1054_heavy_IGHV3-9_IGHD2-2_IGHJ2 (Fragment) OS=Homo sapiens OX=9606 PE=2 SV=1
IG c1054_heavy_IGHV3-9_IGHD2-2_IGHJ2 (Fragment) OS=Homo sapiens OX=9606 PE=2 SV=1
IG c1054_light_IGKV1-27_IGKJ1 (Fragment) OS=Homo sapiens OX=9606 PE=2 SV=1
IG c1055_heavy_IGHV4-31_IGHD3-9_IGHJ6 (Fragment) OS=Homo sapiens OX=9606 PE=2 SV=1
IG c1056_light_IGKV3-20_IGKJ1 (Fragment) OS=Homo sapiens OX=9606 PE=2 SV=1
IG c1056_light_IGKV3-20_IGKJ1 (Fragment) OS=Homo sapiens OX=9606 PE=2 SV=1
IG c1057_heavy_IGHV3-15_IGHD6-19_IGHJ5 (Fragment) OS=Homo sapiens OX=9606 PE=2 SV=1
IG c1057_light_IGLV1-40_IGLJ2 (Fragment) OS=Homo sapiens OX=9606 PE=2 SV=1
IG c1058_heavy_IGHV3-73_IGHD6-13_IGHJ2 (Fragment) OS=Homo sapiens OX=9606 PE=2 SV=1
IG c1058_light_IGLV1-40_IGLJ2 (Fragment) OS=Homo sapiens OX=9606 PE=2 SV=1
IG c1058_light_IGLV7-43_IGLJ3 (Fragment) OS=Homo sapiens OX=9606 PE=2 SV=1
IG c1059_heavy_IGHV3-48_IGHD1-26_IGHJ5 (Fragment) OS=Homo sapiens OX=9606 PE=2 SV=1
IG c1059_heavy_IGHV3-53_IGHD3-10_IGHJ4 (Fragment) OS=Homo sapiens OX=9606 PE=2 SV=1
IG c106_heavy_IGHV3-33_IGHD4-23_IGHJ6 (Fragment) OS=Homo sapiens OX=9606 PE=2 SV=1
IG c106_light_IGKV3-15_IGKJ4 (Fragment) OS=Homo sapiens OX=9606 PE=2 SV=1
IG c106_light_IGKV3-15_IGKJ4 (Fragment) OS=Homo sapiens OX=9606 PE=2 SV=1
IG c106_light_IGKV3-20_IGKJ1 (Fragment) OS=Homo sapiens OX=9606 PE=2 SV=1
IG c106_light_IGKV3-20_IGKJ1 (Fragment) OS=Homo sapiens OX=9606 PE=2 SV=1
IG c1060_heavy_IGHV3-30_IGHD3-22_IGHJ4 (Fragment) OS=Homo sapiens OX=9606 PE=2 SV=1
IG c1060_heavy_IGHV5-51_IGHD7-27_IGHJ4 (Fragment) OS=Homo sapiens OX=9606 PE=2 SV=1
IG c1060_light_IGKV3-20_IGKJ2 (Fragment) OS=Homo sapiens OX=9606 PE=2 SV=1
IG c1060_light_IGKV3-20_IGKJ2 (Fragment) OS=Homo sapiens OX=9606 PE=2 SV=1
IG c1061_heavy_IGHV4-34_IGHD3-10_IGHJ4 (Fragment) OS=Homo sapiens OX=9606 PE=2 SV=1
IG c1061_light_IGLV1-47_IGLJ3 (Fragment) OS=Homo sapiens OX=9606 PE=2 SV=1
IG c1062_heavy_IGHV4-39_IGHD1-7_IGHJ4 (Fragment) OS=Homo sapiens OX=9606 PE=2 SV=1
IG c1062_heavy_IGHV4-39_IGHD1-7_IGHJ4 (Fragment) OS=Homo sapiens OX=9606 PE=2 SV=1
IG c1062_light_IGKV3-11_IGKJ5 (Fragment) OS=Homo sapiens OX=9606 PE=2 SV=1
IG c1062_light_IGKV3-11_IGKJ5 (Fragment) OS=Homo sapiens OX=9606 PE=2 SV=1
IG c1063_light_IGLV1-40_IGLJ1 (Fragment) OS=Homo sapiens OX=9606 PE=2 SV=1
IG c1064_heavy_IGHV3-73_IGHD6-6_IGHJ6 (Fragment) OS=Homo sapiens OX=9606 PE=2 SV=1
IG c1064_light_IGLV3-25_IGLJ2 (Fragment) OS=Homo sapiens OX=9606 PE=2 SV=1
IG c1065_heavy_IGHV5-51_IGHD2-15_IGHJ5 (Fragment) OS=Homo sapiens OX=9606 PE=2 SV=1
IG c1065_light_IGKV3-15_IGKJ2 (Fragment) OS=Homo sapiens OX=9606 PE=2 SV=1
IG c1065_light_IGKV3-15_IGKJ2 (Fragment) OS=Homo sapiens OX=9606 PE=2 SV=1
IG c1065_light_IGKV3-20_IGKJ2 (Fragment) OS=Homo sapiens OX=9606 PE=2 SV=1
IG c1065_light_IGKV3-20_IGKJ2 (Fragment) OS=Homo sapiens OX=9606 PE=2 SV=1
IG c1066_light_IGKV3-20_IGKJ1 (Fragment) OS=Homo sapiens OX=9606 PE=2 SV=1
IG c1066_light_IGKV3-20_IGKJ1 (Fragment) OS=Homo sapiens OX=9606 PE=2 SV=1
IG c1067_heavy_IGHV4-34_IGHD6-13_IGHJ4 (Fragment) OS=Homo sapiens OX=9606 PE=2 SV=1
IG c1067_light_IGKV3-20_IGKJ1 (Fragment) OS=Homo sapiens OX=9606 PE=2 SV=1
IG c1067_light_IGKV3-20_IGKJ1 (Fragment) OS=Homo sapiens OX=9606 PE=2 SV=1
IG c1068_heavy_IGHV5-51_IGHD5-24_IGHJ4 (Fragment) OS=Homo sapiens OX=9606 PE=2 SV=1
IG c1068_light_IGKV3-20_IGKJ1 (Fragment) OS=Homo sapiens OX=9606 PE=2 SV=1
IG c1068_light_IGKV3-20_IGKJ1 (Fragment) OS=Homo sapiens OX=9606 PE=2 SV=1
IG c1069_heavy_IGHV4-61_IGHD3-3_IGHJ5 (Fragment) OS=Homo sapiens OX=9606 PE=2 SV=1
IG c1069_light_IGKV3-20_IGKJ2 (Fragment) OS=Homo sapiens OX=9606 PE=2 SV=1
IG c1069_light_IGKV3-20_IGKJ2 (Fragment) OS=Homo sapiens OX=9606 PE=2 SV=1
IG c107_heavy_IGHV2-70_IGHD6-6_IGHJ4 (Fragment) OS=Homo sapiens OX=9606 PE=2 SV=1
IG c1070_heavy_IGHV3-48_IGHD3-22_IGHJ6 (Fragment) OS=Homo sapiens OX=9606 PE=2 SV=1
IG c1070_heavy_IGHV3-74_IGHD2-15_IGHJ2 (Fragment) OS=Homo sapiens OX=9606 PE=2 SV=1
IG c1071_light_IGKV3-15_IGKJ1 (Fragment) OS=Homo sapiens OX=9606 PE=2 SV=1
IG c1071_light_IGKV3-15_IGKJ1 (Fragment) OS=Homo sapiens OX=9606 PE=2 SV=1
IG c1072_light_IGKV3-15_IGKJ3 (Fragment) OS=Homo sapiens OX=9606 PE=2 SV=1
IG c1072_light_IGKV3-15_IGKJ3 (Fragment) OS=Homo sapiens OX=9606 PE=2 SV=1
IG c1073_heavy_IGHV3-15_IGHD3-22_IGHJ5 (Fragment) OS=Homo sapiens OX=9606 PE=2 SV=1
IG c1073_light_IGKV3-20_IGKJ1 (Fragment) OS=Homo sapiens OX=9606 PE=2 SV=1
IG c1073_light_IGKV3-20_IGKJ1 (Fragment) OS=Homo sapiens OX=9606 PE=2 SV=1
IG c1074_heavy_IGHV4-34_IGHD6-13_IGHJ4 (Fragment) OS=Homo sapiens OX=9606 PE=2 SV=1
IG c1074_light_IGLV1-44_IGLJ1 (Fragment) OS=Homo sapiens OX=9606 PE=2 SV=1
IG c1075_light_IGKV3-20_IGKJ2 (Fragment) OS=Homo sapiens OX=9606 PE=2 SV=1
IG c1075_light_IGKV3-20_IGKJ2 (Fragment) OS=Homo sapiens OX=9606 PE=2 SV=1
IG c1076_heavy_IGHV4-4_IGHD6-13_IGHJ4 (Fragment) OS=Homo sapiens OX=9606 PE=2 SV=1
IG c1076_heavy_IGHV4-59B_IGHD3-9_IGHJ2 (Fragment) OS=Homo sapiens OX=9606 PE=2 SV=1
IG c1076_heavy_IGHV4-59B_IGHD3-9_IGHJ2 (Fragment) OS=Homo sapiens OX=9606 PE=2 SV=1
IG c1077_light_IGLV1-40_IGLJ2 (Fragment) OS=Homo sapiens OX=9606 PE=2 SV=1
IG c1078_light_IGKV1-27_IGKJ3 (Fragment) OS=Homo sapiens OX=9606 PE=2 SV=1
IG c1079_heavy_IGHV4-61_IGHD2-2_IGHJ5 (Fragment) OS=Homo sapiens OX=9606 PE=2 SV=1
IG c1079_light_IGKV3-20_IGKJ2 (Fragment) OS=Homo sapiens OX=9606 PE=2 SV=1
IG c1079_light_IGKV3-20_IGKJ2 (Fragment) OS=Homo sapiens OX=9606 PE=2 SV=1
IG c1079_light_IGLV1-44_IGLJ2 (Fragment) OS=Homo sapiens OX=9606 PE=2 SV=1
IG c1080_light_IGKV3-15_IGKJ4 (Fragment) OS=Homo sapiens OX=9606 PE=2 SV=1
IG c1080_light_IGKV3-15_IGKJ4 (Fragment) OS=Homo sapiens OX=9606 PE=2 SV=1
IG c1081_heavy_IGHV4-39_IGHD6-13_IGHJ3 (Fragment) OS=Homo sapiens OX=9606 PE=2 SV=1
IG c1081_light_IGKV1-8_IGKJ4 (Fragment) OS=Homo sapiens OX=9606 PE=2 SV=1
IG c1082_light_IGLV1-44_IGLJ3 (Fragment) OS=Homo sapiens OX=9606 PE=2 SV=1
IG c1083_heavy_IGHV3-48_IGHD4-17_IGHJ4 (Fragment) OS=Homo sapiens OX=9606 PE=2 SV=1
IG c1083_light_IGKV1-8_IGKJ4 (Fragment) OS=Homo sapiens OX=9606 PE=2 SV=1
IG c1083_light_IGKV3-15_IGKJ4 (Fragment) OS=Homo sapiens OX=9606 PE=2 SV=1
IG c1083_light_IGKV3-15_IGKJ4 (Fragment) OS=Homo sapiens OX=9606 PE=2 SV=1
IG c1084_light_IGKV3-15_IGKJ2 (Fragment) OS=Homo sapiens OX=9606 PE=2 SV=1
IG c1084_light_IGKV3-15_IGKJ2 (Fragment) OS=Homo sapiens OX=9606 PE=2 SV=1
IG c1086_light_IGLV1-40_IGLJ1 (Fragment) OS=Homo sapiens OX=9606 PE=2 SV=1
IG c1087_heavy_IGHV4-59_IGHD6-13_IGHJ4 (Fragment) OS=Homo sapiens OX=9606 PE=2 SV=1
IG c1087_light_IGLV1-44_IGLJ1 (Fragment) OS=Homo sapiens OX=9606 PE=2 SV=1
IG c1088_heavy_IGHV3-15_IGHD2-15_IGHJ4 (Fragment) OS=Homo sapiens OX=9606 PE=2 SV=1
IG c1088_heavy_IGHV4-39_IGHD2-2_IGHJ6 (Fragment) OS=Homo sapiens OX=9606 PE=2 SV=1
IG c1088_light_IGLV1-40_IGLJ2 (Fragment) OS=Homo sapiens OX=9606 PE=2 SV=1
IG c109_heavy_IGHV4-34_IGHD2-21_IGHJ4 (Fragment) OS=Homo sapiens OX=9606 PE=2 SV=1
IG c1090_heavy_IGHV3-30_IGHD5-5_IGHJ6 (Fragment) OS=Homo sapiens OX=9606 PE=2 SV=1
IG c1090_light_IGKV3-15_IGKJ4 (Fragment) OS=Homo sapiens OX=9606 PE=2 SV=1
IG c1090_light_IGKV3-15_IGKJ4 (Fragment) OS=Homo sapiens OX=9606 PE=2 SV=1
IG c1091_light_IGKV3-11_IGKJ2 (Fragment) OS=Homo sapiens OX=9606 PE=2 SV=1
IG c1091_light_IGKV3-11_IGKJ2 (Fragment) OS=Homo sapiens OX=9606 PE=2 SV=1
IG c1092_heavy_IGHV4-59_IGHD5-24_IGHJ5 (Fragment) OS=Homo sapiens OX=9606 PE=2 SV=1
IG c1093_heavy_IGHV3-53_IGHD6-6_IGHJ3 (Fragment) OS=Homo sapiens OX=9606 PE=2 SV=1
IG c1093_heavy_IGHV4-39_IGHD6-6_IGHJ4 (Fragment) OS=Homo sapiens OX=9606 PE=2 SV=1
IG c1093_heavy_IGHV4-39_IGHD6-6_IGHJ4 (Fragment) OS=Homo sapiens OX=9606 PE=2 SV=1
IG c1094_heavy_IGHV4-59_IGHD3-3_IGHJ6 (Fragment) OS=Homo sapiens OX=9606 PE=2 SV=1
IG c1095_heavy_IGHV4-39_IGHD5-18_IGHJ4 (Fragment) OS=Homo sapiens OX=9606 PE=2 SV=1
IG c1095_light_IGKV3-20_IGKJ2 (Fragment) OS=Homo sapiens OX=9606 PE=2 SV=1
IG c1095_light_IGKV3-20_IGKJ2 (Fragment) OS=Homo sapiens OX=9606 PE=2 SV=1
IG c1097_heavy_IGHV4-59B_IGHD5-24_IGHJ3 (Fragment) OS=Homo sapiens OX=9606 PE=2 SV=1
IG c1097_light_IGKV1-8_IGKJ1 (Fragment) OS=Homo sapiens OX=9606 PE=2 SV=1
IG c1098_heavy_IGHV3-15_IGHD1-26_IGHJ4 (Fragment) OS=Homo sapiens OX=9606 PE=2 SV=1
IG c1098_light_IGKV3-15_IGKJ5 (Fragment) OS=Homo sapiens OX=9606 PE=2 SV=1
IG c1098_light_IGKV3-15_IGKJ5 (Fragment) OS=Homo sapiens OX=9606 PE=2 SV=1
IG c11_heavy_IGHV4-59_IGHD6-19_IGHJ3 (Fragment) OS=Homo sapiens OX=9606 PE=2 SV=1
IG c11_heavy_IGHV4-59_IGHD6-19_IGHJ3 (Fragment) OS=Homo sapiens OX=9606 PE=2 SV=1
IG c11_light_IGKV1-27_IGKJ1 (Fragment) OS=Homo sapiens OX=9606 PE=2 SV=1
IG c11_light_IGKV3-15_IGKJ5 (Fragment) OS=Homo sapiens OX=9606 PE=2 SV=1
IG c11_light_IGKV3-15_IGKJ5 (Fragment) OS=Homo sapiens OX=9606 PE=2 SV=1
IG c1101_heavy_IGHV4-31_IGHD2-8_IGHJ5 (Fragment) OS=Homo sapiens OX=9606 PE=2 SV=1
IG c1102_light_IGKV1-9_IGKJ3 (Fragment) OS=Homo sapiens OX=9606 PE=2 SV=1
IG c1102_light_IGKV3-20_IGKJ2 (Fragment) OS=Homo sapiens OX=9606 PE=2 SV=1
IG c1102_light_IGKV3-20_IGKJ2 (Fragment) OS=Homo sapiens OX=9606 PE=2 SV=1
IG c1103_heavy_IGHV3-48_IGHD6-13_IGHJ6 (Fragment) OS=Homo sapiens OX=9606 PE=2 SV=1
IG c1104_light_IGKV3-15_IGKJ4 (Fragment) OS=Homo sapiens OX=9606 PE=2 SV=1
IG c1105_heavy_IGHV4-39_IGHD6-13_IGHJ4 (Fragment) OS=Homo sapiens OX=9606 PE=2 SV=1
IG c1106_heavy_IGHV3-64_IGHD5-18_IGHJ2 (Fragment) OS=Homo sapiens OX=9606 PE=2 SV=1
IG c1106_light_IGLV7-43_IGLJ1 (Fragment) OS=Homo sapiens OX=9606 PE=2 SV=1
IG c1107_heavy_IGHV3-74_IGHD3-3_IGHJ4 (Fragment) OS=Homo sapiens OX=9606 PE=2 SV=1
IG c1107_heavy_IGHV3-74_IGHD3-3_IGHJ4 (Fragment) OS=Homo sapiens OX=9606 PE=2 SV=1
IG c1109_heavy_IGHV5-51_IGHD4-23_IGHJ4 (Fragment) OS=Homo sapiens OX=9606 PE=2 SV=1
IG c1109_light_IGLV3-25_IGLJ2 (Fragment) OS=Homo sapiens OX=9606 PE=2 SV=1
IG c1110_light_IGKV3-15_IGKJ2 (Fragment) OS=Homo sapiens OX=9606 PE=2 SV=1
IG c1110_light_IGKV3-15_IGKJ2 (Fragment) OS=Homo sapiens OX=9606 PE=2 SV=1
IG c1111_light_IGKV3-20_IGKJ1 (Fragment) OS=Homo sapiens OX=9606 PE=2 SV=1
IG c1111_light_IGKV3-20_IGKJ1 (Fragment) OS=Homo sapiens OX=9606 PE=2 SV=1
IG c1112_heavy_IGHV4-39_IGHD6-13_IGHJ4 (Fragment) OS=Homo sapiens OX=9606 PE=2 SV=1
IG c1113_light_IGKV3-20_IGKJ4 (Fragment) OS=Homo sapiens OX=9606 PE=2 SV=1
IG c1113_light_IGLV3-25_IGLJ1 (Fragment) OS=Homo sapiens OX=9606 PE=2 SV=1
IG c1113_light_IGLV3-25_IGLJ1 (Fragment) OS=Homo sapiens OX=9606 PE=2 SV=1
IG c1114_light_IGKV3-20_IGKJ2 (Fragment) OS=Homo sapiens OX=9606 PE=2 SV=1
IG c1114_light_IGKV3-20_IGKJ2 (Fragment) OS=Homo sapiens OX=9606 PE=2 SV=1
IG c1115_light_IGLV1-40_IGLJ1 (Fragment) OS=Homo sapiens OX=9606 PE=2 SV=1
IG c1116_heavy_IGHV4-39_IGHD6-19_IGHJ4 (Fragment) OS=Homo sapiens OX=9606 PE=2 SV=1
IG c1117_heavy_IGHV4-59B_IGHD3-3_IGHJ6 (Fragment) OS=Homo sapiens OX=9606 PE=2 SV=1
IG c1117_light_IGKV3-11_IGKJ1 (Fragment) OS=Homo sapiens OX=9606 PE=2 SV=1
IG c1117_light_IGKV3-11_IGKJ1 (Fragment) OS=Homo sapiens OX=9606 PE=2 SV=1
IG c1118_light_IGLV1-40_IGLJ2 (Fragment) OS=Homo sapiens OX=9606 PE=2 SV=1
IG c1119_heavy_IGHV3-74_IGHD3-22_IGHJ4 (Fragment) OS=Homo sapiens OX=9606 PE=2 SV=1
IG c1119_heavy_IGHV3-74_IGHD3-22_IGHJ4 (Fragment) OS=Homo sapiens OX=9606 PE=2 SV=1
IG c1120_heavy_IGHV3-74_IGHD3-16_IGHJ1 (Fragment) OS=Homo sapiens OX=9606 PE=2 SV=1
IG c1120_heavy_IGHV3-74_IGHD3-16_IGHJ1 (Fragment) OS=Homo sapiens OX=9606 PE=2 SV=1
IG c1120_heavy_IGHV4-39_IGHD3-22_IGHJ4 (Fragment) OS=Homo sapiens OX=9606 PE=2 SV=1
IG c1120_light_IGKV3-20_IGKJ4 (Fragment) OS=Homo sapiens OX=9606 PE=2 SV=1
IG c1120_light_IGKV3-20_IGKJ4 (Fragment) OS=Homo sapiens OX=9606 PE=2 SV=1
IG c1120_light_IGLV7-46_IGLJ2 (Fragment) OS=Homo sapiens OX=9606 PE=2 SV=1
IG c1120_light_IGLV7-46_IGLJ2 (Fragment) OS=Homo sapiens OX=9606 PE=2 SV=1
IG c1121_heavy_IGHV3-48_IGHD2-21_IGHJ6 (Fragment) OS=Homo sapiens OX=9606 PE=2 SV=1
IG c1121_light_IGLV1-40_IGLJ2 (Fragment) OS=Homo sapiens OX=9606 PE=2 SV=1
IG c1121_light_IGLV7-43_IGLJ2 (Fragment) OS=Homo sapiens OX=9606 PE=2 SV=1
IG c1121_light_IGLV7-43_IGLJ2 (Fragment) OS=Homo sapiens OX=9606 PE=2 SV=1
IG c1123_heavy_IGHV4-59B_IGHD3-22_IGHJ5 (Fragment) OS=Homo sapiens OX=9606 PE=2 SV=1
IG c1123_light_IGKV3-20_IGKJ5 (Fragment) OS=Homo sapiens OX=9606 PE=2 SV=1
IG c1123_light_IGKV3-20_IGKJ5 (Fragment) OS=Homo sapiens OX=9606 PE=2 SV=1
IG c1124_heavy_IGHV3-13_IGHD3-10_IGHJ2 (Fragment) OS=Homo sapiens OX=9606 PE=2 SV=1
IG c1124_heavy_IGHV4-39_IGHD3-22_IGHJ4 (Fragment) OS=Homo sapiens OX=9606 PE=2 SV=1
IG c1124_heavy_IGHV4-39_IGHD3-22_IGHJ4 (Fragment) OS=Homo sapiens OX=9606 PE=2 SV=1
IG c1124_light_IGKV1-9_IGKJ2 (Fragment) OS=Homo sapiens OX=9606 PE=2 SV=1
IG c1124_light_IGKV3-20_IGKJ4 (Fragment) OS=Homo sapiens OX=9606 PE=2 SV=1
IG c1124_light_IGKV3-20_IGKJ4 (Fragment) OS=Homo sapiens OX=9606 PE=2 SV=1
IG c1125_heavy_IGHV4-34_IGHD3-10_IGHJ4 (Fragment) OS=Homo sapiens OX=9606 PE=2 SV=1
IG c1125_heavy_IGHV5-51_IGHD4-23_IGHJ4 (Fragment) OS=Homo sapiens OX=9606 PE=2 SV=1
IG c1125_light_IGKV3-20_IGKJ1 (Fragment) OS=Homo sapiens OX=9606 PE=2 SV=1
IG c1125_light_IGKV3-20_IGKJ1 (Fragment) OS=Homo sapiens OX=9606 PE=2 SV=1
IG c1126_light_IGKV3-15_IGKJ1 (Fragment) OS=Homo sapiens OX=9606 PE=2 SV=1
IG c1126_light_IGKV3-15_IGKJ1 (Fragment) OS=Homo sapiens OX=9606 PE=2 SV=1
IG c1128_heavy_IGHV4-39_IGHD6-19_IGHJ3 (Fragment) OS=Homo sapiens OX=9606 PE=2 SV=1
IG c1129_heavy_IGHV4-39_IGHD3-3_IGHJ4 (Fragment) OS=Homo sapiens OX=9606 PE=2 SV=1
IG c1129_heavy_IGHV4-39_IGHD3-3_IGHJ4 (Fragment) OS=Homo sapiens OX=9606 PE=2 SV=1
IG c1129_light_IGLV1-40_IGLJ3 (Fragment) OS=Homo sapiens OX=9606 PE=2 SV=1
IG c1130_heavy_IGHV4-39_IGHD3-16_IGHJ3 (Fragment) OS=Homo sapiens OX=9606 PE=2 SV=1
IG c1131_light_IGKV3-15_IGKJ1 (Fragment) OS=Homo sapiens OX=9606 PE=2 SV=1
IG c1131_light_IGKV3-15_IGKJ1 (Fragment) OS=Homo sapiens OX=9606 PE=2 SV=1
IG c1131_light_IGKV3-15_IGKJ5 (Fragment) OS=Homo sapiens OX=9606 PE=2 SV=1
IG c1132_heavy_IGHV3-49_IGHD1-14_IGHJ6 (Fragment) OS=Homo sapiens OX=9606 PE=2 SV=1
IG c1132_heavy_IGHV3-49_IGHD1-14_IGHJ6 (Fragment) OS=Homo sapiens OX=9606 PE=2 SV=1
IG c1132_heavy_IGHV4-39_IGHD3-10_IGHJ4 (Fragment) OS=Homo sapiens OX=9606 PE=2 SV=1
IG c1134_heavy_IGHV3-64_IGHD3-3_IGHJ4 (Fragment) OS=Homo sapiens OX=9606 PE=2 SV=1
IG c1134_light_IGKV3-15_IGKJ1 (Fragment) OS=Homo sapiens OX=9606 PE=2 SV=1
IG c1134_light_IGKV3-15_IGKJ1 (Fragment) OS=Homo sapiens OX=9606 PE=2 SV=1
IG c1135_heavy_IGHV4-61_IGHD2-2_IGHJ6 (Fragment) OS=Homo sapiens OX=9606 PE=2 SV=1
IG c1135_heavy_IGHV5-51_IGHD6-25_IGHJ3 (Fragment) OS=Homo sapiens OX=9606 PE=2 SV=1
IG c1135_light_IGKV3-15_IGKJ1 (Fragment) OS=Homo sapiens OX=9606 PE=2 SV=1
IG c1135_light_IGKV3-15_IGKJ1 (Fragment) OS=Homo sapiens OX=9606 PE=2 SV=1
IG c1135_light_IGKV3-15_IGKJ2 (Fragment) OS=Homo sapiens OX=9606 PE=2 SV=1
IG c1136_heavy_IGHV4-31_IGHD6-19_IGHJ4 (Fragment) OS=Homo sapiens OX=9606 PE=2 SV=1
IG c1136_light_IGKV3-20_IGKJ1 (Fragment) OS=Homo sapiens OX=9606 PE=2 SV=1
IG c1137_heavy_IGHV3-9_IGHD3-16_IGHJ3 (Fragment) OS=Homo sapiens OX=9606 PE=2 SV=1
IG c1137_heavy_IGHV3-9_IGHD3-16_IGHJ3 (Fragment) OS=Homo sapiens OX=9606 PE=2 SV=1
IG c1137_light_IGKV3-15_IGKJ3 (Fragment) OS=Homo sapiens OX=9606 PE=2 SV=1
IG c1137_light_IGKV3-15_IGKJ3 (Fragment) OS=Homo sapiens OX=9606 PE=2 SV=1
IG c1139_heavy_IGHV3-33_IGHD2-2_IGHJ3 (Fragment) OS=Homo sapiens OX=9606 PE=2 SV=1
IG c1139_heavy_IGHV4-39_IGHD3-22_IGHJ4 (Fragment) OS=Homo sapiens OX=9606 PE=2 SV=1
IG c1140_heavy_IGHV3-74_IGHD3-3_IGHJ4 (Fragment) OS=Homo sapiens OX=9606 PE=2 SV=1
IG c1141_heavy_IGHV3-49_IGHD3-10_IGHJ6 (Fragment) OS=Homo sapiens OX=9606 PE=2 SV=1
IG c1141_light_IGKV1-16_IGKJ4 (Fragment) OS=Homo sapiens OX=9606 PE=2 SV=1
IG c1141_light_IGKV3-15_IGKJ1 (Fragment) OS=Homo sapiens OX=9606 PE=2 SV=1
IG c1141_light_IGKV3-15_IGKJ1 (Fragment) OS=Homo sapiens OX=9606 PE=2 SV=1
IG c1143_heavy_IGHV4-39_IGHD6-19_IGHJ4 (Fragment) OS=Homo sapiens OX=9606 PE=2 SV=1
IG c1144_heavy_IGHV3-33_IGHD2-2_IGHJ6 (Fragment) OS=Homo sapiens OX=9606 PE=2 SV=1
IG c1147_heavy_IGHV3-48_IGHD3-3_IGHJ3 (Fragment) OS=Homo sapiens OX=9606 PE=2 SV=1
IG c1147_heavy_IGHV4-39_IGHD4-11_IGHJ6 (Fragment) OS=Homo sapiens OX=9606 PE=2 SV=1
IG c1147_light_IGKV3-20_IGKJ5 (Fragment) OS=Homo sapiens OX=9606 PE=2 SV=1
IG c1147_light_IGKV3-20_IGKJ5 (Fragment) OS=Homo sapiens OX=9606 PE=2 SV=1
IG c1148_light_IGKV3-20_IGKJ2 (Fragment) OS=Homo sapiens OX=9606 PE=2 SV=1
IG c1148_light_IGKV3-20_IGKJ2 (Fragment) OS=Homo sapiens OX=9606 PE=2 SV=1
IG c1149_heavy_IGHV4-39_IGHD6-19_IGHJ1 (Fragment) OS=Homo sapiens OX=9606 PE=2 SV=1
IG c1149_light_IGLV1-40_IGLJ3 (Fragment) OS=Homo sapiens OX=9606 PE=2 SV=1
IG c1151_light_IGKV3-20_IGKJ2 (Fragment) OS=Homo sapiens OX=9606 PE=2 SV=1
IG c1151_light_IGKV3-20_IGKJ2 (Fragment) OS=Homo sapiens OX=9606 PE=2 SV=1
IG c1154_light_IGLV1-40_IGLJ1 (Fragment) OS=Homo sapiens OX=9606 PE=2 SV=1
IG c1154_light_IGLV3-25_IGLJ2 (Fragment) OS=Homo sapiens OX=9606 PE=2 SV=1
IG c1156_heavy_IGHV4-39_IGHD1-7_IGHJ4 (Fragment) OS=Homo sapiens OX=9606 PE=2 SV=1
IG c1156_heavy_IGHV4-39_IGHD1-7_IGHJ4 (Fragment) OS=Homo sapiens OX=9606 PE=2 SV=1
IG c1157_heavy_IGHV4-59B_IGHD3-22_IGHJ3 (Fragment) OS=Homo sapiens OX=9606 PE=2 SV=1
IG c1157_heavy_IGHV4-59B_IGHD3-22_IGHJ3 (Fragment) OS=Homo sapiens OX=9606 PE=2 SV=1
IG c1157_light_IGKV3-20_IGKJ2 (Fragment) OS=Homo sapiens OX=9606 PE=2 SV=1
IG c1157_light_IGKV3-20_IGKJ2 (Fragment) OS=Homo sapiens OX=9606 PE=2 SV=1
IG c1158_heavy_IGHV3-64_IGHD2-2_IGHJ4 (Fragment) OS=Homo sapiens OX=9606 PE=2 SV=1
IG c1159_heavy_IGHV4-31_IGHD3-22_IGHJ4 (Fragment) OS=Homo sapiens OX=9606 PE=2 SV=1
IG c116_heavy_IGHV4-39_IGHD7-27_IGHJ4 (Fragment) OS=Homo sapiens OX=9606 PE=2 SV=1
IG c116_heavy_IGHV4-39_IGHD7-27_IGHJ4 (Fragment) OS=Homo sapiens OX=9606 PE=2 SV=1
IG c1160_light_IGLV1-44_IGLJ3 (Fragment) OS=Homo sapiens OX=9606 PE=2 SV=1
IG c1161_heavy_IGHV4-34_IGHD5-18_IGHJ4 (Fragment) OS=Homo sapiens OX=9606 PE=2 SV=1
IG c1162_light_IGLV7-46_IGLJ2 (Fragment) OS=Homo sapiens OX=9606 PE=2 SV=1
IG c1163_heavy_IGHV5-51_IGHD1-7_IGHJ6 (Fragment) OS=Homo sapiens OX=9606 PE=2 SV=1
IG c1164_heavy_IGHV3-15_IGHD2-8_IGHJ4 (Fragment) OS=Homo sapiens OX=9606 PE=2 SV=1
IG c1165_heavy_IGHV3-30_IGHD7-27_IGHJ4 (Fragment) OS=Homo sapiens OX=9606 PE=2 SV=1
IG c1166_heavy_IGHV3-66_IGHD6-25_IGHJ6 (Fragment) OS=Homo sapiens OX=9606 PE=2 SV=1
IG c1167_heavy_IGHV4-59B_IGHD5-5_IGHJ4 (Fragment) OS=Homo sapiens OX=9606 PE=2 SV=1
IG c1167_light_IGLV1-40_IGLJ1 (Fragment) OS=Homo sapiens OX=9606 PE=2 SV=1
IG c1168_heavy_IGHV4-39_IGHD2-2_IGHJ5 (Fragment) OS=Homo sapiens OX=9606 PE=2 SV=1
IG c1168_light_IGKV1-9_IGKJ3 (Fragment) OS=Homo sapiens OX=9606 PE=2 SV=1
IG c1169_heavy_IGHV4-59B_IGHD3-3_IGHJ5 (Fragment) OS=Homo sapiens OX=9606 PE=2 SV=1
IG c1169_light_IGKV3-20_IGKJ4 (Fragment) OS=Homo sapiens OX=9606 PE=2 SV=1
IG c1169_light_IGKV3-20_IGKJ4 (Fragment) OS=Homo sapiens OX=9606 PE=2 SV=1
IG c117_heavy_IGHV3-48_IGHD3-10_IGHJ6 (Fragment) OS=Homo sapiens OX=9606 PE=2 SV=1
IG c117_heavy_IGHV4-4_IGHD6-13_IGHJ4 (Fragment) OS=Homo sapiens OX=9606 PE=2 SV=1
IG c117_heavy_IGHV4-4_IGHD6-13_IGHJ4 (Fragment) OS=Homo sapiens OX=9606 PE=2 SV=1
IG c1170_heavy_IGHV4-59_IGHD3-9_IGHJ2 (Fragment) OS=Homo sapiens OX=9606 PE=2 SV=1
IG c1170_heavy_IGHV4-59_IGHD3-9_IGHJ2 (Fragment) OS=Homo sapiens OX=9606 PE=2 SV=1
IG c1170_heavy_IGHV5-51_IGHD6-19_IGHJ2 (Fragment) OS=Homo sapiens OX=9606 PE=2 SV=1
IG c1171_heavy_IGHV4-4_IGHD6-13_IGHJ5 (Fragment) OS=Homo sapiens OX=9606 PE=2 SV=1
IG c1172_heavy_IGHV3-53_IGHD5-18_IGHJ4 (Fragment) OS=Homo sapiens OX=9606 PE=2 SV=1
IG c1172_heavy_IGHV3-74_IGHD3-16_IGHJ3 (Fragment) OS=Homo sapiens OX=9606 PE=2 SV=1
IG c1172_heavy_IGHV3-74_IGHD3-16_IGHJ3 (Fragment) OS=Homo sapiens OX=9606 PE=2 SV=1
IG c1172_light_IGKV3-20_IGKJ4 (Fragment) OS=Homo sapiens OX=9606 PE=2 SV=1
IG c1172_light_IGKV3-20_IGKJ4 (Fragment) OS=Homo sapiens OX=9606 PE=2 SV=1
IG c1172_light_IGLV1-40_IGLJ1 (Fragment) OS=Homo sapiens OX=9606 PE=2 SV=1
IG c1173_light_IGLV1-44_IGLJ3 (Fragment) OS=Homo sapiens OX=9606 PE=2 SV=1
IG c1174_heavy_IGHV4-34_IGHD6-6_IGHJ6 (Fragment) OS=Homo sapiens OX=9606 PE=2 SV=1
IG c1176_heavy_IGHV3-15_IGHD3-3_IGHJ4 (Fragment) OS=Homo sapiens OX=9606 PE=2 SV=1
IG c1177_heavy_IGHV2-70_IGHD6-19_IGHJ4 (Fragment) OS=Homo sapiens OX=9606 PE=2 SV=1
IG c1177_light_IGKV3-20_IGKJ4 (Fragment) OS=Homo sapiens OX=9606 PE=2 SV=1
IG c1177_light_IGKV3-20_IGKJ4 (Fragment) OS=Homo sapiens OX=9606 PE=2 SV=1
IG c1179_heavy_IGHV3-15_IGHD2-15_IGHJ4 (Fragment) OS=Homo sapiens OX=9606 PE=2 SV=1
IG c1179_heavy_IGHV4-4_IGHD3-3_IGHJ4 (Fragment) OS=Homo sapiens OX=9606 PE=2 SV=1
IG c1179_light_IGKV3-15_IGKJ4 (Fragment) OS=Homo sapiens OX=9606 PE=2 SV=1
IG c1179_light_IGKV3-15_IGKJ4 (Fragment) OS=Homo sapiens OX=9606 PE=2 SV=1
IG c118_heavy_IGHV4-31_IGHD6-19_IGHJ4 (Fragment) OS=Homo sapiens OX=9606 PE=2 SV=1
IG c118_light_IGKV1-27_IGKJ4 (Fragment) OS=Homo sapiens OX=9606 PE=2 SV=1
IG c118_light_IGKV3-20_IGKJ1 (Fragment) OS=Homo sapiens OX=9606 PE=2 SV=1
IG c118_light_IGKV3-20_IGKJ1 (Fragment) OS=Homo sapiens OX=9606 PE=2 SV=1
IG c1180_light_IGKV3-15_IGKJ2 (Fragment) OS=Homo sapiens OX=9606 PE=2 SV=1
IG c1180_light_IGKV3-15_IGKJ2 (Fragment) OS=Homo sapiens OX=9606 PE=2 SV=1
IG c1181_light_IGKV3-20_IGKJ3 (Fragment) OS=Homo sapiens OX=9606 PE=2 SV=1
IG c1181_light_IGKV3-20_IGKJ3 (Fragment) OS=Homo sapiens OX=9606 PE=2 SV=1
IG c1181_light_IGKV3D-15_IGKJ4 (Fragment) OS=Homo sapiens OX=9606 PE=2 SV=1
IG c1182_heavy_IGHV4-39_IGHD3-3_IGHJ5 (Fragment) OS=Homo sapiens OX=9606 PE=2 SV=1
IG c1182_heavy_IGHV4-59B_IGHD5-5_IGHJ4 (Fragment) OS=Homo sapiens OX=9606 PE=2 SV=1
IG c1182_heavy_IGHV4-59B_IGHD5-5_IGHJ4 (Fragment) OS=Homo sapiens OX=9606 PE=2 SV=1
IG c1182_light_IGKV3-15_IGKJ2 (Fragment) OS=Homo sapiens OX=9606 PE=2 SV=1
IG c1182_light_IGKV3-15_IGKJ2 (Fragment) OS=Homo sapiens OX=9606 PE=2 SV=1
IG c1183_heavy_IGHV4-39_IGHD6-13_IGHJ3 (Fragment) OS=Homo sapiens OX=9606 PE=2 SV=1
IG c1184_light_IGKV3-11_IGKJ5 (Fragment) OS=Homo sapiens OX=9606 PE=2 SV=1
IG c1184_light_IGKV3-11_IGKJ5 (Fragment) OS=Homo sapiens OX=9606 PE=2 SV=1
IG c1185_light_IGLV1-44_IGLJ2 (Fragment) OS=Homo sapiens OX=9606 PE=2 SV=1
IG c1186_light_IGKV3-20_IGKJ2 (Fragment) OS=Homo sapiens OX=9606 PE=2 SV=1
IG c1186_light_IGKV3-20_IGKJ2 (Fragment) OS=Homo sapiens OX=9606 PE=2 SV=1
IG c1187_heavy_IGHV4-31_IGHD6-19_IGHJ4 (Fragment) OS=Homo sapiens OX=9606 PE=2 SV=1
IG c1187_heavy_IGHV4-59_IGHD2-15_IGHJ6 (Fragment) OS=Homo sapiens OX=9606 PE=2 SV=1
IG c1187_light_IGKV3-20_IGKJ2 (Fragment) OS=Homo sapiens OX=9606 PE=2 SV=1
IG c1187_light_IGKV3-20_IGKJ2 (Fragment) OS=Homo sapiens OX=9606 PE=2 SV=1
IG c1188_heavy_IGHV4-4_IGHD3-16_IGHJ6 (Fragment) OS=Homo sapiens OX=9606 PE=2 SV=1
IG c1188_heavy_IGHV4-4_IGHD3-16_IGHJ6 (Fragment) OS=Homo sapiens OX=9606 PE=2 SV=1
IG c1188_heavy_IGHV4-61_IGHD1-26_IGHJ3 (Fragment) OS=Homo sapiens OX=9606 PE=2 SV=1
IG c1188_light_IGKV3-20_IGKJ2 (Fragment) OS=Homo sapiens OX=9606 PE=2 SV=1
IG c1188_light_IGKV3-20_IGKJ2 (Fragment) OS=Homo sapiens OX=9606 PE=2 SV=1
IG c1189_heavy_IGHV4-34_IGHD3-3_IGHJ6 (Fragment) OS=Homo sapiens OX=9606 PE=2 SV=1
IG c1189_heavy_IGHV4-34_IGHD3-3_IGHJ6 (Fragment) OS=Homo sapiens OX=9606 PE=2 SV=1
IG c119_heavy_IGHV2-70_IGHD3-3_IGHJ6 (Fragment) OS=Homo sapiens OX=9606 PE=2 SV=1
IG c119_heavy_IGHV3-48_IGHD3-16_IGHJ4 (Fragment) OS=Homo sapiens OX=9606 PE=2 SV=1
IG c119_light_IGKV3-11_IGKJ4 (Fragment) OS=Homo sapiens OX=9606 PE=2 SV=1
IG c119_light_IGKV3-11_IGKJ4 (Fragment) OS=Homo sapiens OX=9606 PE=2 SV=1
IG c1190_heavy_IGHV4-59B_IGHD1-7_IGHJ2 (Fragment) OS=Homo sapiens OX=9606 PE=2 SV=1
IG c1190_light_IGKV1-9_IGKJ4 (Fragment) OS=Homo sapiens OX=9606 PE=2 SV=1
IG c1191_heavy_IGHV3-33_IGHD2-2_IGHJ4 (Fragment) OS=Homo sapiens OX=9606 PE=2 SV=1
IG c1191_heavy_IGHV4-39_IGHD5-12_IGHJ4 (Fragment) OS=Homo sapiens OX=9606 PE=2 SV=1
IG c1191_heavy_IGHV4-39_IGHD5-12_IGHJ4 (Fragment) OS=Homo sapiens OX=9606 PE=2 SV=1
IG c1191_light_IGLV1-44_IGLJ2 (Fragment) OS=Homo sapiens OX=9606 PE=2 SV=1
IG c1192_light_IGKV3-15_IGKJ4 (Fragment) OS=Homo sapiens OX=9606 PE=2 SV=1
IG c1192_light_IGKV3-15_IGKJ4 (Fragment) OS=Homo sapiens OX=9606 PE=2 SV=1
IG c1193_light_IGLV1-40_IGLJ2 (Fragment) OS=Homo sapiens OX=9606 PE=2 SV=1
IG c1196_light_IGKV3D-15_IGKJ1 (Fragment) OS=Homo sapiens OX=9606 PE=2 SV=1
IG c1196_light_IGKV3D-15_IGKJ1 (Fragment) OS=Homo sapiens OX=9606 PE=2 SV=1
IG c1197_light_IGKV3-20_IGKJ2 (Fragment) OS=Homo sapiens OX=9606 PE=2 SV=1
IG c1197_light_IGKV3-20_IGKJ2 (Fragment) OS=Homo sapiens OX=9606 PE=2 SV=1
IG c1197_light_IGLV3-25_IGLJ2 (Fragment) OS=Homo sapiens OX=9606 PE=2 SV=1
IG c1197_light_IGLV3-25_IGLJ2 (Fragment) OS=Homo sapiens OX=9606 PE=2 SV=1
IG c1199_heavy_IGHV4-39_IGHD6-19_IGHJ4 (Fragment) OS=Homo sapiens OX=9606 PE=2 SV=1
IG c1199_light_IGKV3-20_IGKJ2 (Fragment) OS=Homo sapiens OX=9606 PE=2 SV=1
IG c1199_light_IGKV3-20_IGKJ2 (Fragment) OS=Homo sapiens OX=9606 PE=2 SV=1
IG c120_light_IGKV1-9_IGKJ2 (Fragment) OS=Homo sapiens OX=9606 PE=2 SV=1
IG c1200_heavy_IGHV3-49_IGHD2-2_IGHJ2 (Fragment) OS=Homo sapiens OX=9606 PE=2 SV=1
IG c1200_heavy_IGHV3-49_IGHD2-2_IGHJ2 (Fragment) OS=Homo sapiens OX=9606 PE=2 SV=1
IG c1200_heavy_IGHV3-49_IGHD3-3_IGHJ5 (Fragment) OS=Homo sapiens OX=9606 PE=2 SV=1
IG c1200_heavy_IGHV3-49_IGHD3-3_IGHJ5 (Fragment) OS=Homo sapiens OX=9606 PE=2 SV=1
IG c1201_heavy_IGHV3-9_IGHD3-10_IGHJ3 (Fragment) OS=Homo sapiens OX=9606 PE=2 SV=1
IG c1201_heavy_IGHV3-9_IGHD3-10_IGHJ3 (Fragment) OS=Homo sapiens OX=9606 PE=2 SV=1
IG c1201_heavy_IGHV4-39_IGHD5-12_IGHJ3 (Fragment) OS=Homo sapiens OX=9606 PE=2 SV=1
IG c1204_light_IGKV3-20_IGKJ2 (Fragment) OS=Homo sapiens OX=9606 PE=2 SV=1
IG c1204_light_IGKV3-20_IGKJ2 (Fragment) OS=Homo sapiens OX=9606 PE=2 SV=1
IG c1205_heavy_IGHV3-66_IGHD1-7_IGHJ4 (Fragment) OS=Homo sapiens OX=9606 PE=2 SV=1
IG c1205_heavy_IGHV4-39_IGHD6-19_IGHJ4 (Fragment) OS=Homo sapiens OX=9606 PE=2 SV=1
IG c1206_heavy_IGHV4-39_IGHD2-2_IGHJ6 (Fragment) OS=Homo sapiens OX=9606 PE=2 SV=1
IG c1206_heavy_IGHV4-39_IGHD2-2_IGHJ6 (Fragment) OS=Homo sapiens OX=9606 PE=2 SV=1
IG c1206_light_IGKV3-15_IGKJ4 (Fragment) OS=Homo sapiens OX=9606 PE=2 SV=1
IG c1206_light_IGKV3-15_IGKJ4 (Fragment) OS=Homo sapiens OX=9606 PE=2 SV=1
IG c1208_heavy_IGHV3-53_IGHD3-16_IGHJ4 (Fragment) OS=Homo sapiens OX=9606 PE=2 SV=1
IG c1208_light_IGKV3-20_IGKJ1 (Fragment) OS=Homo sapiens OX=9606 PE=2 SV=1
IG c1209_light_IGKV3-20_IGKJ4 (Fragment) OS=Homo sapiens OX=9606 PE=2 SV=1
IG c121_heavy_IGHV3-74_IGHD6-13_IGHJ4 (Fragment) OS=Homo sapiens OX=9606 PE=2 SV=1
IG c121_heavy_IGHV4-39_IGHD2-15_IGHJ4 (Fragment) OS=Homo sapiens OX=9606 PE=2 SV=1
IG c121_light_IGLV1-44_IGLJ2 (Fragment) OS=Homo sapiens OX=9606 PE=2 SV=1
IG c1210_heavy_IGHV3-33_IGHD1-7_IGHJ6 (Fragment) OS=Homo sapiens OX=9606 PE=2 SV=1
IG c1210_heavy_IGHV4-39_IGHD3-9_IGHJ4 (Fragment) OS=Homo sapiens OX=9606 PE=2 SV=1
IG c1210_heavy_IGHV4-39_IGHD3-9_IGHJ4 (Fragment) OS=Homo sapiens OX=9606 PE=2 SV=1
IG c1212_heavy_IGHV4-59B_IGHD4-4_IGHJ2 (Fragment) OS=Homo sapiens OX=9606 PE=2 SV=1
IG c1213_light_IGKV3-20_IGKJ2 (Fragment) OS=Homo sapiens OX=9606 PE=2 SV=1
IG c1213_light_IGKV3-20_IGKJ2 (Fragment) OS=Homo sapiens OX=9606 PE=2 SV=1
IG c1216_heavy_IGHV4-34_IGHD3-10_IGHJ6 (Fragment) OS=Homo sapiens OX=9606 PE=2 SV=1
IG c1216_light_IGKV3-11_IGKJ4 (Fragment) OS=Homo sapiens OX=9606 PE=2 SV=1
IG c1216_light_IGKV3-11_IGKJ4 (Fragment) OS=Homo sapiens OX=9606 PE=2 SV=1
IG c1216_light_IGLV1-40_IGLJ2 (Fragment) OS=Homo sapiens OX=9606 PE=2 SV=1
IG c1217_heavy_IGHV4-59_IGHD3-22_IGHJ5 (Fragment) OS=Homo sapiens OX=9606 PE=2 SV=1
IG c1218_heavy_IGHV3-53_IGHD1-26_IGHJ4 (Fragment) OS=Homo sapiens OX=9606 PE=2 SV=1
IG c1218_light_IGKV3-20_IGKJ1 (Fragment) OS=Homo sapiens OX=9606 PE=2 SV=1
IG c1218_light_IGKV3-20_IGKJ1 (Fragment) OS=Homo sapiens OX=9606 PE=2 SV=1
IG c1219_light_IGLV3-25_IGLJ1 (Fragment) OS=Homo sapiens OX=9606 PE=2 SV=1
IG c1219_light_IGLV3-25_IGLJ1 (Fragment) OS=Homo sapiens OX=9606 PE=2 SV=1
IG c1219_light_IGLV3-25_IGLJ1 (Fragment) OS=Homo sapiens OX=9606 PE=2 SV=1
IG c122_light_IGKV3-20_IGKJ1 (Fragment) OS=Homo sapiens OX=9606 PE=2 SV=1
IG c122_light_IGKV3-20_IGKJ1 (Fragment) OS=Homo sapiens OX=9606 PE=2 SV=1
IG c1220_heavy_IGHV4-4_IGHD6-19_IGHJ4 (Fragment) OS=Homo sapiens OX=9606 PE=2 SV=1
IG c1220_light_IGKV1-39_IGKJ2 (Fragment) OS=Homo sapiens OX=9606 PE=2 SV=1
IG c1223_heavy_IGHV3-49_IGHD3-22_IGHJ4 (Fragment) OS=Homo sapiens OX=9606 PE=2 SV=1
IG c1223_heavy_IGHV3-49_IGHD3-22_IGHJ4 (Fragment) OS=Homo sapiens OX=9606 PE=2 SV=1
IG c1223_light_IGKV3-15_IGKJ1 (Fragment) OS=Homo sapiens OX=9606 PE=2 SV=1
IG c1223_light_IGKV3-15_IGKJ1 (Fragment) OS=Homo sapiens OX=9606 PE=2 SV=1
IG c1224_light_IGKV3-11_IGKJ5 (Fragment) OS=Homo sapiens OX=9606 PE=2 SV=1
IG c1224_light_IGKV3-11_IGKJ5 (Fragment) OS=Homo sapiens OX=9606 PE=2 SV=1
IG c1225_light_IGKV3-20_IGKJ5 (Fragment) OS=Homo sapiens OX=9606 PE=2 SV=1
IG c1225_light_IGKV3-20_IGKJ5 (Fragment) OS=Homo sapiens OX=9606 PE=2 SV=1
IG c1226_light_IGLV3-25_IGLJ2 (Fragment) OS=Homo sapiens OX=9606 PE=2 SV=1
IG c1227_heavy_IGHV4-34_IGHD5-18_IGHJ5 (Fragment) OS=Homo sapiens OX=9606 PE=2 SV=1
IG c1227_light_IGLV1-40_IGLJ2 (Fragment) OS=Homo sapiens OX=9606 PE=2 SV=1
IG c1228_heavy_IGHV3-33_IGHD1-1_IGHJ4 (Fragment) OS=Homo sapiens OX=9606 PE=2 SV=1
IG c123_heavy_IGHV3-64_IGHD3-22_IGHJ1 (Fragment) OS=Homo sapiens OX=9606 PE=2 SV=1
IG c123_light_IGKV3-20_IGKJ4 (Fragment) OS=Homo sapiens OX=9606 PE=2 SV=1
IG c123_light_IGKV3-20_IGKJ4 (Fragment) OS=Homo sapiens OX=9606 PE=2 SV=1
IG c1230_heavy_IGHV3-53_IGHD5-18_IGHJ6 (Fragment) OS=Homo sapiens OX=9606 PE=2 SV=1
IG c1230_heavy_IGHV4-39_IGHD2-2_IGHJ2 (Fragment) OS=Homo sapiens OX=9606 PE=2 SV=1
IG c1230_light_IGKV3-20_IGKJ4 (Fragment) OS=Homo sapiens OX=9606 PE=2 SV=1
IG c1230_light_IGKV3-20_IGKJ4 (Fragment) OS=Homo sapiens OX=9606 PE=2 SV=1
IG c1231_light_IGLV1-40_IGLJ1 (Fragment) OS=Homo sapiens OX=9606 PE=2 SV=1
IG c1233_light_IGLV1-40_IGLJ2 (Fragment) OS=Homo sapiens OX=9606 PE=2 SV=1
IG c1234_heavy_IGHV3-33_IGHD3-3_IGHJ4 (Fragment) OS=Homo sapiens OX=9606 PE=2 SV=1
IG c1234_heavy_IGHV4-34_IGHD3-22_IGHJ4 (Fragment) OS=Homo sapiens OX=9606 PE=2 SV=1
IG c1234_light_IGKV3-20_IGKJ3 (Fragment) OS=Homo sapiens OX=9606 PE=2 SV=1
IG c1234_light_IGKV3-20_IGKJ3 (Fragment) OS=Homo sapiens OX=9606 PE=2 SV=1
IG c1235_heavy_IGHV3-74_IGHD2-8_IGHJ6 (Fragment) OS=Homo sapiens OX=9606 PE=2 SV=1
IG c1235_light_IGLV1-40_IGLJ2 (Fragment) OS=Homo sapiens OX=9606 PE=2 SV=1
IG c1236_heavy_IGHV4-39_IGHD6-13_IGHJ4 (Fragment) OS=Homo sapiens OX=9606 PE=2 SV=1
IG c1236_heavy_IGHV4-39_IGHD6-13_IGHJ4 (Fragment) OS=Homo sapiens OX=9606 PE=2 SV=1
IG c1236_light_IGLV1-44_IGLJ1 (Fragment) OS=Homo sapiens OX=9606 PE=2 SV=1
IG c1237_light_IGLV1-44_IGLJ1 (Fragment) OS=Homo sapiens OX=9606 PE=2 SV=1
IG c1239_light_IGKV3-15_IGKJ2 (Fragment) OS=Homo sapiens OX=9606 PE=2 SV=1
IG c1239_light_IGKV3-15_IGKJ2 (Fragment) OS=Homo sapiens OX=9606 PE=2 SV=1
IG c124_light_IGKV3-15_IGKJ1 (Fragment) OS=Homo sapiens OX=9606 PE=2 SV=1
IG c124_light_IGKV3-15_IGKJ1 (Fragment) OS=Homo sapiens OX=9606 PE=2 SV=1
IG c1240_light_IGKV3-15_IGKJ5 (Fragment) OS=Homo sapiens OX=9606 PE=2 SV=1
IG c1240_light_IGKV3-15_IGKJ5 (Fragment) OS=Homo sapiens OX=9606 PE=2 SV=1
IG c1241_heavy_IGHV5-51_IGHD4-23_IGHJ4 (Fragment) OS=Homo sapiens OX=9606 PE=2 SV=1
IG c1241_light_IGKV3-20_IGKJ3 (Fragment) OS=Homo sapiens OX=9606 PE=2 SV=1
IG c1241_light_IGKV3-20_IGKJ3 (Fragment) OS=Homo sapiens OX=9606 PE=2 SV=1
IG c1242_heavy_IGHV3-30_IGHD3-22_IGHJ4 (Fragment) OS=Homo sapiens OX=9606 PE=2 SV=1
IG c1242_heavy_IGHV3-33_IGHD3-16_IGHJ3 (Fragment) OS=Homo sapiens OX=9606 PE=2 SV=1
IG c1244_heavy_IGHV1-69_IGHD6-19_IGHJ6 (Fragment) OS=Homo sapiens OX=9606 PE=2 SV=1
IG c1245_heavy_IGHV4-34_IGHD3-22_IGHJ5 (Fragment) OS=Homo sapiens OX=9606 PE=2 SV=1
IG c1245_light_IGKV3-15_IGKJ2 (Fragment) OS=Homo sapiens OX=9606 PE=2 SV=1
IG c1245_light_IGKV3-15_IGKJ2 (Fragment) OS=Homo sapiens OX=9606 PE=2 SV=1
IG c1248_heavy_IGHV4-39_IGHD3-10_IGHJ4 (Fragment) OS=Homo sapiens OX=9606 PE=2 SV=1
IG c1248_heavy_IGHV4-39_IGHD3-10_IGHJ4 (Fragment) OS=Homo sapiens OX=9606 PE=2 SV=1
IG c1248_light_IGLV1-44_IGLJ2 (Fragment) OS=Homo sapiens OX=9606 PE=2 SV=1
IG c1249_heavy_IGHV3-49_IGHD6-6_IGHJ6 (Fragment) OS=Homo sapiens OX=9606 PE=2 SV=1
IG c125_light_IGKV3-11_IGKJ4 (Fragment) OS=Homo sapiens OX=9606 PE=2 SV=1
IG c125_light_IGKV3-11_IGKJ4 (Fragment) OS=Homo sapiens OX=9606 PE=2 SV=1
IG c125_light_IGKV3-15_IGKJ4 (Fragment) OS=Homo sapiens OX=9606 PE=2 SV=1
IG c125_light_IGKV3-15_IGKJ4 (Fragment) OS=Homo sapiens OX=9606 PE=2 SV=1
IG c1250_heavy_IGHV3-15_IGHD1-26_IGHJ2 (Fragment) OS=Homo sapiens OX=9606 PE=2 SV=1
IG c1251_light_IGKV1-9_IGKJ5 (Fragment) OS=Homo sapiens OX=9606 PE=2 SV=1
IG c1252_light_IGLV1-44_IGLJ3 (Fragment) OS=Homo sapiens OX=9606 PE=2 SV=1
IG c1253_light_IGKV1-27_IGKJ4 (Fragment) OS=Homo sapiens OX=9606 PE=2 SV=1
IG c1254_light_IGKV3-11_IGKJ5 (Fragment) OS=Homo sapiens OX=9606 PE=2 SV=1
IG c1254_light_IGKV3-11_IGKJ5 (Fragment) OS=Homo sapiens OX=9606 PE=2 SV=1
IG c1255_heavy_IGHV3-30_IGHD3-10_IGHJ6 (Fragment) OS=Homo sapiens OX=9606 PE=2 SV=1
IG c1256_light_IGKV1-27_IGKJ1 (Fragment) OS=Homo sapiens OX=9606 PE=2 SV=1
IG c1256_light_IGKV1-5_IGKJ3 (Fragment) OS=Homo sapiens OX=9606 PE=2 SV=1
IG c1257_light_IGKV3-15_IGKJ4 (Fragment) OS=Homo sapiens OX=9606 PE=2 SV=1
IG c1257_light_IGKV3-15_IGKJ4 (Fragment) OS=Homo sapiens OX=9606 PE=2 SV=1
IG c1258_light_IGKV3-15_IGKJ4 (Fragment) OS=Homo sapiens OX=9606 PE=2 SV=1
IG c1258_light_IGKV3-15_IGKJ4 (Fragment) OS=Homo sapiens OX=9606 PE=2 SV=1
IG c1258_light_IGLV1-40_IGLJ1 (Fragment) OS=Homo sapiens OX=9606 PE=2 SV=1
IG c1259_heavy_IGHV4-39_IGHD3-10_IGHJ3 (Fragment) OS=Homo sapiens OX=9606 PE=2 SV=1
IG c1259_heavy_IGHV4-39_IGHD3-10_IGHJ5 (Fragment) OS=Homo sapiens OX=9606 PE=2 SV=1
IG c126_heavy_IGHV3-74_IGHD2-15_IGHJ4 (Fragment) OS=Homo sapiens OX=9606 PE=2 SV=1
IG c126_heavy_IGHV3-74_IGHD2-15_IGHJ4 (Fragment) OS=Homo sapiens OX=9606 PE=2 SV=1
IG c126_light_IGKV3-20_IGKJ2 (Fragment) OS=Homo sapiens OX=9606 PE=2 SV=1
IG c126_light_IGKV3-20_IGKJ2 (Fragment) OS=Homo sapiens OX=9606 PE=2 SV=1
IG c126_light_IGLV1-44_IGLJ2 (Fragment) OS=Homo sapiens OX=9606 PE=2 SV=1
IG c1260_light_IGKV1-9_IGKJ1 (Fragment) OS=Homo sapiens OX=9606 PE=2 SV=1
IG c1260_light_IGKV1D-39_IGKJ1 (Fragment) OS=Homo sapiens OX=9606 PE=2 SV=1
IG c1261_heavy_IGHV4-34_IGHD3-10_IGHJ5 (Fragment) OS=Homo sapiens OX=9606 PE=2 SV=1
IG c1262_heavy_IGHV3-9_IGHD3-3_IGHJ2 (Fragment) OS=Homo sapiens OX=9606 PE=2 SV=1
IG c1262_heavy_IGHV3-9_IGHD3-3_IGHJ2 (Fragment) OS=Homo sapiens OX=9606 PE=2 SV=1
IG c1263_light_IGKV1D-39_IGKJ1 (Fragment) OS=Homo sapiens OX=9606 PE=2 SV=1
IG c1264_heavy_IGHV4-39_IGHD6-19_IGHJ5 (Fragment) OS=Homo sapiens OX=9606 PE=2 SV=1
IG c1264_heavy_IGHV5-51_IGHD3-16_IGHJ3 (Fragment) OS=Homo sapiens OX=9606 PE=2 SV=1
IG c1264_light_IGLV3-1_IGLJ3 (Fragment) OS=Homo sapiens OX=9606 PE=2 SV=1
IG c1265_light_IGKV3-20_IGKJ1 (Fragment) OS=Homo sapiens OX=9606 PE=2 SV=1
IG c1265_light_IGKV3-20_IGKJ1 (Fragment) OS=Homo sapiens OX=9606 PE=2 SV=1
IG c1265_light_IGLV3-25_IGLJ3 (Fragment) OS=Homo sapiens OX=9606 PE=2 SV=1
IG c1265_light_IGLV3-25_IGLJ3 (Fragment) OS=Homo sapiens OX=9606 PE=2 SV=1
IG c1266_heavy_IGHV4-34_IGHD2-21_IGHJ4 (Fragment) OS=Homo sapiens OX=9606 PE=2 SV=1
IG c1267_light_IGKV3-15_IGKJ2 (Fragment) OS=Homo sapiens OX=9606 PE=2 SV=1
IG c1267_light_IGKV3-15_IGKJ2 (Fragment) OS=Homo sapiens OX=9606 PE=2 SV=1
IG c1268_light_IGKV3-20_IGKJ2 (Fragment) OS=Homo sapiens OX=9606 PE=2 SV=1
IG c1268_light_IGKV3-20_IGKJ2 (Fragment) OS=Homo sapiens OX=9606 PE=2 SV=1
IG c1270_heavy_IGHV4-61_IGHD7-27_IGHJ2 (Fragment) OS=Homo sapiens OX=9606 PE=2 SV=1
IG c1271_light_IGKV3-15_IGKJ3 (Fragment) OS=Homo sapiens OX=9606 PE=2 SV=1
IG c1271_light_IGKV3-15_IGKJ3 (Fragment) OS=Homo sapiens OX=9606 PE=2 SV=1
IG c1272_light_IGKV1D-39_IGKJ1 (Fragment) OS=Homo sapiens OX=9606 PE=2 SV=1
IG c1273_light_IGKV1D-39_IGKJ1 (Fragment) OS=Homo sapiens OX=9606 PE=2 SV=1
IG c1275_light_IGLV1-47_IGLJ1 (Fragment) OS=Homo sapiens OX=9606 PE=2 SV=1
IG c1276_heavy_IGHV3-49_IGHD1-14_IGHJ6 (Fragment) OS=Homo sapiens OX=9606 PE=2 SV=1
IG c1276_heavy_IGHV3-49_IGHD1-14_IGHJ6 (Fragment) OS=Homo sapiens OX=9606 PE=2 SV=1
IG c1276_light_IGKV1D-39_IGKJ1 (Fragment) OS=Homo sapiens OX=9606 PE=2 SV=1
IG c1279_heavy_IGHV4-39_IGHD1-7_IGHJ6 (Fragment) OS=Homo sapiens OX=9606 PE=2 SV=1
IG c1279_heavy_IGHV4-39_IGHD1-7_IGHJ6 (Fragment) OS=Homo sapiens OX=9606 PE=2 SV=1
IG c128_heavy_IGHV3-64_IGHD3-22_IGHJ4 (Fragment) OS=Homo sapiens OX=9606 PE=2 SV=1
IG c128_light_IGLV1-40_IGLJ1 (Fragment) OS=Homo sapiens OX=9606 PE=2 SV=1
IG c128_light_IGLV3-25_IGLJ2 (Fragment) OS=Homo sapiens OX=9606 PE=2 SV=1
IG c1280_heavy_IGHV4-4_IGHD5-18_IGHJ2 (Fragment) OS=Homo sapiens OX=9606 PE=2 SV=1
IG c1281_light_IGKV1D-39_IGKJ1 (Fragment) OS=Homo sapiens OX=9606 PE=2 SV=1
IG c1281_light_IGLV1-40_IGLJ2 (Fragment) OS=Homo sapiens OX=9606 PE=2 SV=1
IG c1283_heavy_IGHV3-48_IGHD3-10_IGHJ4 (Fragment) OS=Homo sapiens OX=9606 PE=2 SV=1
IG c1283_heavy_IGHV4-59_IGHD2-21_IGHJ4 (Fragment) OS=Homo sapiens OX=9606 PE=2 SV=1
IG c1283_heavy_IGHV4-59_IGHD2-21_IGHJ4 (Fragment) OS=Homo sapiens OX=9606 PE=2 SV=1
IG c1283_light_IGLV3-25_IGLJ1 (Fragment) OS=Homo sapiens OX=9606 PE=2 SV=1
IG c1285_heavy_IGHV4-34_IGHD6-19_IGHJ4 (Fragment) OS=Homo sapiens OX=9606 PE=2 SV=1
IG c1286_light_IGKV3-15_IGKJ5 (Fragment) OS=Homo sapiens OX=9606 PE=2 SV=1
IG c1286_light_IGKV3-15_IGKJ5 (Fragment) OS=Homo sapiens OX=9606 PE=2 SV=1
IG c1288_heavy_IGHV4-39_IGHD6-13_IGHJ4 (Fragment) OS=Homo sapiens OX=9606 PE=2 SV=1
IG c1288_heavy_IGHV4-39_IGHD6-13_IGHJ4 (Fragment) OS=Homo sapiens OX=9606 PE=2 SV=1
IG c1289_light_IGKV1D-39_IGKJ1 (Fragment) OS=Homo sapiens OX=9606 PE=2 SV=1
IG c1289_light_IGLV1-47_IGLJ3 (Fragment) OS=Homo sapiens OX=9606 PE=2 SV=1
IG c129_heavy_IGHV3-66_IGHD3-3_IGHJ4 (Fragment) OS=Homo sapiens OX=9606 PE=2 SV=1
IG c129_light_IGKV3-15_IGKJ1 (Fragment) OS=Homo sapiens OX=9606 PE=2 SV=1
IG c129_light_IGKV3-15_IGKJ1 (Fragment) OS=Homo sapiens OX=9606 PE=2 SV=1
IG c1290_heavy_IGHV4-59B_IGHD3-10_IGHJ4 (Fragment) OS=Homo sapiens OX=9606 PE=2 SV=1
IG c1290_heavy_IGHV4-59B_IGHD3-10_IGHJ4 (Fragment) OS=Homo sapiens OX=9606 PE=2 SV=1
IG c1290_light_IGLV1-40_IGLJ2 (Fragment) OS=Homo sapiens OX=9606 PE=2 SV=1
IG c1291_heavy_IGHV3-49_IGHD4-23_IGHJ4 (Fragment) OS=Homo sapiens OX=9606 PE=2 SV=1
IG c1291_heavy_IGHV3-49_IGHD4-23_IGHJ4 (Fragment) OS=Homo sapiens OX=9606 PE=2 SV=1
IG c1294_heavy_IGHV4-39_IGHD3-9_IGHJ5 (Fragment) OS=Homo sapiens OX=9606 PE=2 SV=1
IG c1294_heavy_IGHV4-39_IGHD3-9_IGHJ5 (Fragment) OS=Homo sapiens OX=9606 PE=2 SV=1
IG c1294_light_IGKV3-15_IGKJ4 (Fragment) OS=Homo sapiens OX=9606 PE=2 SV=1
IG c1294_light_IGKV3-15_IGKJ4 (Fragment) OS=Homo sapiens OX=9606 PE=2 SV=1
IG c1294_light_IGKV3-20_IGKJ3 (Fragment) OS=Homo sapiens OX=9606 PE=2 SV=1
IG c1294_light_IGKV3-20_IGKJ3 (Fragment) OS=Homo sapiens OX=9606 PE=2 SV=1
IG c1297_heavy_IGHV4-39_IGHD3-16_IGHJ6 (Fragment) OS=Homo sapiens OX=9606 PE=2 SV=1
IG c1297_light_IGKV1-27_IGKJ4 (Fragment) OS=Homo sapiens OX=9606 PE=2 SV=1
IG c1298_heavy_IGHV3-49_IGHD3-3_IGHJ4 (Fragment) OS=Homo sapiens OX=9606 PE=2 SV=1
IG c1298_heavy_IGHV3-49_IGHD3-3_IGHJ4 (Fragment) OS=Homo sapiens OX=9606 PE=2 SV=1
IG c1298_light_IGKV1-27_IGKJ1 (Fragment) OS=Homo sapiens OX=9606 PE=2 SV=1
IG c1299_heavy_IGHV4-59_IGHD2-21_IGHJ4 (Fragment) OS=Homo sapiens OX=9606 PE=2 SV=1
IG c13_heavy_IGHV3-15_IGHD3-3_IGHJ4 (Fragment) OS=Homo sapiens OX=9606 PE=2 SV=1
IG c13_heavy_IGHV4-39_IGHD3-10_IGHJ4 (Fragment) OS=Homo sapiens OX=9606 PE=2 SV=1
IG c13_light_IGLV1-47_IGLJ1 (Fragment) OS=Homo sapiens OX=9606 PE=2 SV=1
IG c1300_heavy_IGHV3-15_IGHD3-3_IGHJ6 (Fragment) OS=Homo sapiens OX=9606 PE=2 SV=1
IG c1301_heavy_IGHV4-39_IGHD6-13_IGHJ4 (Fragment) OS=Homo sapiens OX=9606 PE=2 SV=1
IG c1301_heavy_IGHV4-39_IGHD6-13_IGHJ4 (Fragment) OS=Homo sapiens OX=9606 PE=2 SV=1
IG c1305_heavy_IGHV3-73_IGHD6-19_IGHJ3 (Fragment) OS=Homo sapiens OX=9606 PE=2 SV=1
IG c1307_light_IGKV1D-39_IGKJ1 (Fragment) OS=Homo sapiens OX=9606 PE=2 SV=1
IG c1307_light_IGKV3-15_IGKJ1 (Fragment) OS=Homo sapiens OX=9606 PE=2 SV=1
IG c1307_light_IGKV3-15_IGKJ1 (Fragment) OS=Homo sapiens OX=9606 PE=2 SV=1
IG c1308_heavy_IGHV4-34_IGHD3-16_IGHJ4 (Fragment) OS=Homo sapiens OX=9606 PE=2 SV=1
IG c1309_light_IGKV3-15_IGKJ4 (Fragment) OS=Homo sapiens OX=9606 PE=2 SV=1
IG c1309_light_IGKV3-15_IGKJ4 (Fragment) OS=Homo sapiens OX=9606 PE=2 SV=1
IG c131_light_IGKV3-11_IGKJ2 (Fragment) OS=Homo sapiens OX=9606 PE=2 SV=1
IG c131_light_IGKV3-11_IGKJ2 (Fragment) OS=Homo sapiens OX=9606 PE=2 SV=1
IG c1310_heavy_IGHV4-39_IGHD6-13_IGHJ3 (Fragment) OS=Homo sapiens OX=9606 PE=2 SV=1
IG c1310_heavy_IGHV4-59_IGHD2-21_IGHJ4 (Fragment) OS=Homo sapiens OX=9606 PE=2 SV=1
IG c1310_heavy_IGHV4-59_IGHD2-21_IGHJ4 (Fragment) OS=Homo sapiens OX=9606 PE=2 SV=1
IG c1311_heavy_IGHV4-39_IGHD6-19_IGHJ4 (Fragment) OS=Homo sapiens OX=9606 PE=2 SV=1
IG c1311_light_IGKV1D-39_IGKJ1 (Fragment) OS=Homo sapiens OX=9606 PE=2 SV=1
IG c1312_light_IGKV1-27_IGKJ1 (Fragment) OS=Homo sapiens OX=9606 PE=2 SV=1
IG c1312_light_IGLV1-40_IGLJ2 (Fragment) OS=Homo sapiens OX=9606 PE=2 SV=1
IG c1313_heavy_IGHV5-51_IGHD3-22_IGHJ3 (Fragment) OS=Homo sapiens OX=9606 PE=2 SV=1
IG c1314_light_IGLV1-40_IGLJ1 (Fragment) OS=Homo sapiens OX=9606 PE=2 SV=1
IG c1315_heavy_IGHV4-39_IGHD3-16_IGHJ3 (Fragment) OS=Homo sapiens OX=9606 PE=2 SV=1
IG c1316_heavy_IGHV4-59B_IGHD3-22_IGHJ3 (Fragment) OS=Homo sapiens OX=9606 PE=2 SV=1
IG c1317_heavy_IGHV3-64_IGHD2-21_IGHJ4 (Fragment) OS=Homo sapiens OX=9606 PE=2 SV=1
IG c1318_heavy_IGHV6-1_IGHD4-23_IGHJ2 (Fragment) OS=Homo sapiens OX=9606 PE=2 SV=1
IG c1318_light_IGKV3-20_IGKJ2 (Fragment) OS=Homo sapiens OX=9606 PE=2 SV=1
IG c1318_light_IGKV3-20_IGKJ2 (Fragment) OS=Homo sapiens OX=9606 PE=2 SV=1
IG c1319_heavy_IGHV4-59_IGHD2-21_IGHJ4 (Fragment) OS=Homo sapiens OX=9606 PE=2 SV=1
IG c132_heavy_IGHV4-34_IGHD3-22_IGHJ4 (Fragment) OS=Homo sapiens OX=9606 PE=2 SV=1
IG c132_light_IGLV1-44_IGLJ2 (Fragment) OS=Homo sapiens OX=9606 PE=2 SV=1
IG c132_light_IGLV1-44_IGLJ3 (Fragment) OS=Homo sapiens OX=9606 PE=2 SV=1
IG c1320_heavy_IGHV4-34_IGHD6-13_IGHJ4 (Fragment) OS=Homo sapiens OX=9606 PE=2 SV=1
IG c1320_heavy_IGHV4-59B_IGHD5-12_IGHJ3 (Fragment) OS=Homo sapiens OX=9606 PE=2 SV=1
IG c1320_heavy_IGHV4-59B_IGHD5-12_IGHJ3 (Fragment) OS=Homo sapiens OX=9606 PE=2 SV=1
IG c1320_light_IGLV1-44_IGLJ2 (Fragment) OS=Homo sapiens OX=9606 PE=2 SV=1
IG c1321_light_IGKV3-11_IGKJ4 (Fragment) OS=Homo sapiens OX=9606 PE=2 SV=1
IG c1321_light_IGKV3-11_IGKJ4 (Fragment) OS=Homo sapiens OX=9606 PE=2 SV=1
IG c1322_heavy_IGHV4-39_IGHD6-19_IGHJ3 (Fragment) OS=Homo sapiens OX=9606 PE=2 SV=1
IG c1322_light_IGKV3-20_IGKJ2 (Fragment) OS=Homo sapiens OX=9606 PE=2 SV=1
IG c1322_light_IGKV3-20_IGKJ2 (Fragment) OS=Homo sapiens OX=9606 PE=2 SV=1
IG c1323_light_IGKV3-20_IGKJ4 (Fragment) OS=Homo sapiens OX=9606 PE=2 SV=1
IG c1323_light_IGKV3-20_IGKJ4 (Fragment) OS=Homo sapiens OX=9606 PE=2 SV=1
IG c1324_heavy_IGHV3-49_IGHD3-22_IGHJ3 (Fragment) OS=Homo sapiens OX=9606 PE=2 SV=1
IG c1325_heavy_IGHV4-34_IGHD2-8_IGHJ6 (Fragment) OS=Homo sapiens OX=9606 PE=2 SV=1
IG c1326_light_IGKV3-15_IGKJ4 (Fragment) OS=Homo sapiens OX=9606 PE=2 SV=1
IG c1326_light_IGKV3-15_IGKJ4 (Fragment) OS=Homo sapiens OX=9606 PE=2 SV=1
IG c1327_heavy_IGHV3-9_IGHD2-2_IGHJ4 (Fragment) OS=Homo sapiens OX=9606 PE=2 SV=1
IG c1327_heavy_IGHV3-9_IGHD2-2_IGHJ4 (Fragment) OS=Homo sapiens OX=9606 PE=2 SV=1
IG c1328_heavy_IGHV4-59B_IGHD1-20_IGHJ4 (Fragment) OS=Homo sapiens OX=9606 PE=2 SV=1
IG c1328_heavy_IGHV4-59B_IGHD3-3_IGHJ4 (Fragment) OS=Homo sapiens OX=9606 PE=2 SV=1
IG c1329_heavy_IGHV4-39_IGHD2-8_IGHJ6 (Fragment) OS=Homo sapiens OX=9606 PE=2 SV=1
IG c133_heavy_IGHV4-61_IGHD1-26_IGHJ4 (Fragment) OS=Homo sapiens OX=9606 PE=2 SV=1
IG c133_light_IGKV1-27_IGKJ1 (Fragment) OS=Homo sapiens OX=9606 PE=2 SV=1
IG c1330_light_IGKV3-15_IGKJ4 (Fragment) OS=Homo sapiens OX=9606 PE=2 SV=1
IG c1330_light_IGKV3-15_IGKJ4 (Fragment) OS=Homo sapiens OX=9606 PE=2 SV=1
IG c1330_light_IGLV1-40_IGLJ1 (Fragment) OS=Homo sapiens OX=9606 PE=2 SV=1
[truncated: 7,116 more rows]

## Sheet: EXO6
A30 (Fragment) OS=Homo sapiens OX=9606 PE=4 SV=1
[truncated: 6,736 more rows]
