# Supplementary material for: Plasma small-extracellular vesicles’ proteomic signature in neoadjuvant chemotherapy–naïve breast cancer patients
Source: PLoS One. 2026 May 5;21(5):e0348500. doi: 10.1371/journal.pone.0348500 (PMC13143105; doi:10.1371/journal.pone.0348500)
Supplement: S3_File — (XLSX) [file pone.0348500.s013.xlsx]

## Sheet: Metadata
_RESULTS_version	5
RESULTS_SEARCH_STAT_search_begin_time_clock	2023-02-14 09:01:07
RESULTS_SEARCH_STAT_search_end_time_clock	2023-02-14 14:13:13
RESULTS_SEARCH_STAT_search_time_duration	#VALUE!
RESULTS_SEARCH_STAT_stage_signal_processing_begin_time_clock	2023-02-14 09:01:08
RESULTS_SEARCH_STAT_stage_signal_processing_end_time_clock	2023-02-14 13:23:28
RESULTS_SEARCH_STAT_stage_signal_processing_time_duration	#VALUE!
RESULTS_SEARCH_STAT_stage_waiting_begin_time_clock	2023-02-14 13:23:28
RESULTS_SEARCH_STAT_stage_waiting_end_time_clock	2023-02-14 13:23:28
RESULTS_SEARCH_STAT_stage_waiting_time_duration	1901-06-15
RESULTS_SEARCH_STAT_stage_searching_begin_time_clock	2023-02-14 13:23:28
RESULTS_SEARCH_STAT_stage_searching_end_time_clock	2023-02-14 14:10:06
RESULTS_SEARCH_STAT_stage_searching_time_duration	9559-02-25
RESULTS_SEARCH_STAT_stage_fdr_begin_time_clock	2023-02-14 14:10:06
RESULTS_SEARCH_STAT_stage_fdr_end_time_clock	2023-02-14 14:13:13
RESULTS_SEARCH_STAT_stage_fdr_time_duration	2410-11-24
RESULTS_SEARCH_STAT_task_fraglet_exe_begin_time_clock	2023-02-14 13:26:25
RESULTS_SEARCH_STAT_task_fraglet_exe_end_time_clock	2023-02-14 13:36:04
RESULTS_SEARCH_STAT_task_fraglet_exe_time_duration	579135
RESULTS_SEARCH_STAT_task_fraglet_exe_time_cpu	7881-08-21
RESULTS_SEARCH_STAT_task_taglet_exe_begin_time_clock	2023-02-14 13:43:20
RESULTS_SEARCH_STAT_task_taglet_exe_end_time_clock	2023-02-14 14:06:10
RESULTS_SEARCH_STAT_task_taglet_exe_time_duration	1370838
RESULTS_SEARCH_STAT_task_taglet_exe_time_cpu	#VALUE!
RESULTS_SEARCH_STAT_task_progroup_begin_time_clock	2023-02-14 14:06:10
RESULTS_SEARCH_STAT_task_progroup_end_time_clock	2023-02-14 14:10:06
RESULTS_SEARCH_STAT_task_progroup_time_duration	235303
RESULTS_SEARCH_STAT_task_progroup_time_cpu	2526-06-18
RESULTS_SEARCH_STAT_task_focusing_begin_time_clock	2023-02-14 13:36:04
RESULTS_SEARCH_STAT_task_focusing_end_time_clock	2023-02-14 13:38:06
RESULTS_SEARCH_STAT_task_focusing_time_duration	121356
RESULTS_SEARCH_STAT_task_focusing_time_cpu	133765
RESULTS_SEARCH_STAT_computer_memory	65406
RESULTS_SEARCH_STAT_computer_name	WIN-PVT3EI9I5O2
RESULTS_SEARCH_STAT_num_proteins	458592
RESULTS_SEARCH_STAT_num_residues	151812384
RESULTS_SEARCH_STAT_number_cores	8
RESULTS_SEARCH_STAT_number_licensed_tasks	16
RESULTS_SEARCH_STAT_number_processors	16
RESULTS_SEARCH_STAT_os	Windows Server 2012 R2 Datacenter (6.2.9200)
RESULTS_SEARCH_1_time_cpu	220078
RESULTS_SEARCH_1_time_duration	244611
RESULTS_SEARCH_1_version	5.0.1.4874
RESULTS_SEARCH_1_xml:id	SEARCH:1:638119620674671535_0
RESULTS_SEARCH_1_PARAMETERS_chemical_data_edited	FALSE
RESULTS_SEARCH_1_PARAMETERS_do_multiprecursor_search	TRUE
RESULTS_SEARCH_1_PARAMETERS_do_reverse_search	TRUE
RESULTS_SEARCH_1_PARAMETERS_max_quant_labels	35
RESULTS_SEARCH_1_PARAMETERS_maxresults	15
RESULTS_SEARCH_1_PARAMETERS_separate_searches	FALSE
RESULTS_SEARCH_1_PARAMETERS_MSTOLERANCE_type	dalton
RESULTS_SEARCH_1_PARAMETERS_MSTOLERANCE_value	0.05
RESULTS_SEARCH_1_PARAMETERS_MSMSTOLERANCE_type	dalton
RESULTS_SEARCH_1_PARAMETERS_MSMSTOLERANCE_value	0.1
RESULTS_SEARCH_1_PARAMETERS_MS_STANDARD_DEVIATION_type	dalton
RESULTS_SEARCH_1_PARAMETERS_MS_STANDARD_DEVIATION_value	0.0011
RESULTS_SEARCH_1_PARAMETERS_MSMS_STANDARD_DEVIATION_type	dalton
RESULTS_SEARCH_1_PARAMETERS_MSMS_STANDARD_DEVIATION_value	0.01
RESULTS_SEARCH_1_PARAMETERS_FASTA_filename	C:\AB SCIEX\ProteinPilot Data\SearchDatabases\uniprot-Homo sapiens-swissTrEMBL-isof-14022023.fasta
RESULTS_SEARCH_1_PARAMETERS_AUTO_CALIBRATION_ms	TRUE
RESULTS_SEARCH_1_PARAMETERS_AUTO_CALIBRATION_msexport	FALSE
RESULTS_SEARCH_1_PARAMETERS_AUTO_CALIBRATION_msms	TRUE
RESULTS_SEARCH_1_PARAMETERS_AUTO_CALIBRATION_msmstolsdratio	2.75
RESULTS_SEARCH_1_PARAMETERS_AUTO_CALIBRATION_mstolsdratio	7
RESULTS_SEARCH_1_PARAMETERS_AUTO_CALIBRATION_squareroot	TRUE
RESULTS_SEARCH_1_PARAMETERS_AUTO_CALIBRATION_type	dalton
RESULTS_SEARCH_1_PARAMETERS_AUTO_CALIBRATION_MCP_d_s_s_f	0.0666667
RESULTS_SEARCH_1_PARAMETERS_AUTO_CALIBRATION_MCP_d_s_w_f	3
RESULTS_SEARCH_1_PARAMETERS_AUTO_CALIBRATION_MCP_m_f_r_mbc	200
RESULTS_SEARCH_1_PARAMETERS_AUTO_CALIBRATION_MCP_m_m_c	10
RESULTS_SEARCH_1_PARAMETERS_AUTO_CALIBRATION_MCP_m_m_f_s	0.25
RESULTS_SEARCH_1_PARAMETERS_AUTO_CALIBRATION_MCP_m_m_p_f	0.33
RESULTS_SEARCH_1_PARAMETERS_AUTO_CALIBRATION_MCP_m_m_p_rms_f	1
RESULTS_SEARCH_1_PARAMETERS_AUTO_CALIBRATION_MCP_m_p_t_f	1
RESULTS_SEARCH_1_PARAMETERS_AUTO_CALIBRATION_MCP_m_r_h_n_b	15
RESULTS_SEARCH_1_PARAMETERS_AUTO_CALIBRATION_MCP_m_z_n_s	99
RESULTS_SEARCH_1_PARAMETERS_AUTO_CALIBRATION_MCP_m_z_s_mn_f_r	0.0666667
RESULTS_SEARCH_1_PARAMETERS_AUTO_CALIBRATION_MCP_m_z_s_mx_f_r	0.1
RESULTS_SEARCH_1_PARAMETERS_MS_AUTO_CALIBRATION_OUT_avres	-9.364e-09
RESULTS_SEARCH_1_PARAMETERS_MS_AUTO_CALIBRATION_OUT_c0	0.000369135
RESULTS_SEARCH_1_PARAMETERS_MS_AUTO_CALIBRATION_OUT_c1minus1	-1.18393e-05
RESULTS_SEARCH_1_PARAMETERS_MS_AUTO_CALIBRATION_OUT_c2	0
RESULTS_SEARCH_1_PARAMETERS_MS_AUTO_CALIBRATION_OUT_file	1
RESULTS_SEARCH_1_PARAMETERS_MS_AUTO_CALIBRATION_OUT_partnumber	1
RESULTS_SEARCH_1_PARAMETERS_MS_AUTO_CALIBRATION_OUT_polyorder	1
RESULTS_SEARCH_1_PARAMETERS_MS_AUTO_CALIBRATION_OUT_sample	1
RESULTS_SEARCH_1_PARAMETERS_MS_AUTO_CALIBRATION_OUT_squareroot	TRUE
RESULTS_SEARCH_1_PARAMETERS_MSMS_AUTO_CALIBRATION_OUT_avres	-1.28528e-07
RESULTS_SEARCH_1_PARAMETERS_MSMS_AUTO_CALIBRATION_OUT_c0	0.000152208
RESULTS_SEARCH_1_PARAMETERS_MSMS_AUTO_CALIBRATION_OUT_c1minus1	-5.56658e-06
RESULTS_SEARCH_1_PARAMETERS_MSMS_AUTO_CALIBRATION_OUT_c2	0
RESULTS_SEARCH_1_PARAMETERS_MSMS_AUTO_CALIBRATION_OUT_file	1
RESULTS_SEARCH_1_PARAMETERS_MSMS_AUTO_CALIBRATION_OUT_partnumber	1
RESULTS_SEARCH_1_PARAMETERS_MSMS_AUTO_CALIBRATION_OUT_polyorder	1
RESULTS_SEARCH_1_PARAMETERS_MSMS_AUTO_CALIBRATION_OUT_sample	1
RESULTS_SEARCH_1_PARAMETERS_MSMS_AUTO_CALIBRATION_OUT_squareroot	TRUE
RESULTS_SEARCH_1_PARAMETERS_MAX_PRECURSORS_FRAGLET	5
RESULTS_SEARCH_1_PARAMETERS_MAX_PRECURSORS_TAGLET	1
RESULTS_SEARCH_1_PARAMETERS_PRECURSORS_DR_FRAGLET	10
RESULTS_SEARCH_1_PARAMETERS_PRECURSORS_DR_TAGLET	3
RESULTS_SEARCH_1_PARAMETERS_DEFAULT_CHARGE_STATE_1_charge	2
RESULTS_SEARCH_1_PARAMETERS_DEFAULT_CHARGE_STATE_1_probability	1
RESULTS_SEARCH_1_PARAMETERS_DEFAULT_CHARGE_STATE_2_charge	3
RESULTS_SEARCH_1_PARAMETERS_DEFAULT_CHARGE_STATE_2_probability	1
RESULTS_SEARCH_1_PARAMETERS_DEFAULT_CHARGE_STATE_3_charge	4
RESULTS_SEARCH_1_PARAMETERS_DEFAULT_CHARGE_STATE_3_probability	1
RESULTS_SEARCH_1_PARAMETERS_VERSION	5.0.1.0, 4895
RESULTS_SEARCH_1_PARAMETERS_PARAGON_VERSION	5.0.1.0, 4874
RESULTS_SEARCH_1_PARAMETERS_APPLICATION	ProteinPilot(tm) Software
RESULTS_SEARCH_1_PARAMETERS_PROGROUP_alternativedispositionmaximumfoldprobabilitydrop	100
RESULTS_SEARCH_1_PARAMETERS_PROGROUP_alternativedispositionmaximumfoldscoredrop	2
RESULTS_SEARCH_1_PARAMETERS_PROGROUP_autodiscordantpeptidethreshold	0.3
RESULTS_SEARCH_1_PARAMETERS_PROGROUP_bayesconfidencecalclulation	TRUE
RESULTS_SEARCH_1_PARAMETERS_PROGROUP_calibrateconfidence	TRUE
RESULTS_SEARCH_1_PARAMETERS_PROGROUP_compresspeptides	FALSE
RESULTS_SEARCH_1_PARAMETERS_PROGROUP_confidencepercentthresholdforexcludingothersfromquant	15
RESULTS_SEARCH_1_PARAMETERS_PROGROUP_confidencepercentthresholdforincludingselfinquant	15
RESULTS_SEARCH_1_PARAMETERS_PROGROUP_donotstoremspeaklists	FALSE
RESULTS_SEARCH_1_PARAMETERS_PROGROUP_fasta	C:\AB SCIEX\ProteinPilot Data\SearchDatabases\uniprot-Homo sapiens-swissTrEMBL-isof-14022023.fasta
RESULTS_SEARCH_1_PARAMETERS_PROGROUP_featuregroupminpepconf	0.66
RESULTS_SEARCH_1_PARAMETERS_PROGROUP_featuregroupminups	0.47
RESULTS_SEARCH_1_PARAMETERS_PROGROUP_focusingintersection	4
RESULTS_SEARCH_1_PARAMETERS_PROGROUP_focusingminimummatchconfidence	0.1
RESULTS_SEARCH_1_PARAMETERS_PROGROUP_focusingminunusedprotscore	0.1
RESULTS_SEARCH_1_PARAMETERS_PROGROUP_focusingsubsetcutoff	6
RESULTS_SEARCH_1_PARAMETERS_PROGROUP_intersection	1.3
RESULTS_SEARCH_1_PARAMETERS_PROGROUP_minimummatchconfidencecutoff	0.001
RESULTS_SEARCH_1_PARAMETERS_PROGROUP_minunusedprotscore	0.0458
RESULTS_SEARCH_1_PARAMETERS_PROGROUP_subsetcutoff	2
RESULTS_SEARCH_1_PARAMETERS_PROGROUP_unusedprotscorethresholdforexcludingothersfromquant	1.3
RESULTS_SEARCH_1_PARAMETERS_PEAKLIST_count	1910-03-21
RESULTS_SEARCH_1_PARAMETERS_PEAKLIST_filenumber	1
RESULTS_SEARCH_1_PARAMETERS_PEAKLIST_original_count	3733
RESULTS_SEARCH_1_PARAMETERS_PEAKLIST_originalfilename	Z:\PC2-Raw-Data\Proteomics\Data\Service\SP0059\230206-SP0059-Exo-3.wiff
RESULTS_SEARCH_1_PARAMETERS_PEAKLIST_partnumber	1
RESULTS_SEARCH_1_PARAMETERS_QUANT_TYPE_background_correction	FALSE
RESULTS_SEARCH_1_PARAMETERS_QUANT_TYPE_bias_correction	TRUE
RESULTS_SEARCH_1_PARAMETERS_QUANT_TYPE_keep_extreme_peptides_over_fraction	0
RESULTS_SEARCH_1_PARAMETERS_QUANT_TYPE_low_confidence_check	TRUE
RESULTS_SEARCH_1_PARAMETERS_QUANT_TYPE_low_intensity_check	TRUE
RESULTS_SEARCH_1_PARAMETERS_QUANT_TYPE_median_statistic	TRUE
RESULTS_SEARCH_1_PARAMETERS_QUANT_TYPE_mod_check	TRUE
RESULTS_SEARCH_1_PARAMETERS_QUANT_TYPE_quant_threshold	-1
RESULTS_SEARCH_1_PARAMETERS_QUANT_TYPE_quant_threshold_sn	9
RESULTS_SEARCH_1_PARAMETERS_QUANT_TYPE_separate_searches	FALSE
RESULTS_SEARCH_1_PARAMETERS_QUANT_TYPE_shared_msms_check	TRUE
RESULTS_SEARCH_1_PARAMETERS_PARAGON_METHOD_SETTINGS_UI_SAMPLE_TYPE	Identification
RESULTS_SEARCH_1_PARAMETERS_PARAGON_METHOD_SETTINGS_UI_CYS_ALKYLATION	Iodoacetamide
RESULTS_SEARCH_1_PARAMETERS_PARAGON_METHOD_SETTINGS_UI_DIGESTION	Trypsin
RESULTS_SEARCH_1_PARAMETERS_PARAGON_METHOD_SETTINGS_UI_SPECIAL_FACTOR	Urea denaturation
RESULTS_SEARCH_1_PARAMETERS_PARAGON_METHOD_SETTINGS_UI_INSTRUMENT	TripleTOF 5600
RESULTS_SEARCH_1_PARAMETERS_PARAGON_METHOD_SETTINGS_UI_SEARCH_EFFORT	Thorough
RESULTS_SEARCH_1_PARAMETERS_PARAGON_METHOD_SETTINGS_UI_ID_FOCUS	Biological modifications
RESULTS_SEARCH_1_PARAMETERS_PARAGON_METHOD_SETTINGS_UI_USER_NAME	WIN-PVT3EI9I5O2\Administrator
RESULTS_SEARCH_1_PARAMETERS_PARAGON_METHOD_SETTINGS_UI_MACHINE_NAME	WIN-PVT3EI9I5O2
RESULTS_SEARCH_1_PARAMETERS_PARAGON_METHOD_SETTINGS_UI_SEARCH_ID	#VALUE!
RESULTS_SEARCH_1_PARAMETERS_PARAGON_METHOD_SETTINGS_UI_START_TIME	2023-02-14 09:01:07
RESULTS_SEARCH_1_PARAMETERS_PARAGON_METHOD_SETTINGS_UI_MIN_UNUSED_PROTSCORE	01:05:57.120000
RESULTS_SEARCH_1_PARAMETERS_PARAGON_METHOD_SETTINGS_UI_PSPEP	TRUE
RESULTS_SEARCH_2_time_cpu	518687
RESULTS_SEARCH_2_time_duration	529470
RESULTS_SEARCH_2_version	5.0.1.4874
RESULTS_SEARCH_2_xml:id	SEARCH:2:638119620674671535_0
RESULTS_SEARCH_2_PARAMETERS_chemical_data_edited	FALSE
RESULTS_SEARCH_2_PARAMETERS_do_multiprecursor_search	TRUE
RESULTS_SEARCH_2_PARAMETERS_do_reverse_search	TRUE
RESULTS_SEARCH_2_PARAMETERS_max_quant_labels	35
RESULTS_SEARCH_2_PARAMETERS_maxresults	15
RESULTS_SEARCH_2_PARAMETERS_separate_searches	FALSE
RESULTS_SEARCH_2_PARAMETERS_MSTOLERANCE_type	dalton
RESULTS_SEARCH_2_PARAMETERS_MSTOLERANCE_value	0.05
RESULTS_SEARCH_2_PARAMETERS_MSMSTOLERANCE_type	dalton
RESULTS_SEARCH_2_PARAMETERS_MSMSTOLERANCE_value	0.1
RESULTS_SEARCH_2_PARAMETERS_MS_STANDARD_DEVIATION_type	dalton
RESULTS_SEARCH_2_PARAMETERS_MS_STANDARD_DEVIATION_value	0.0011
RESULTS_SEARCH_2_PARAMETERS_MSMS_STANDARD_DEVIATION_type	dalton
RESULTS_SEARCH_2_PARAMETERS_MSMS_STANDARD_DEVIATION_value	0.01
RESULTS_SEARCH_2_PARAMETERS_FASTA_filename	C:\AB SCIEX\ProteinPilot Data\SearchDatabases\uniprot-Homo sapiens-swissTrEMBL-isof-14022023.fasta
RESULTS_SEARCH_2_PARAMETERS_AUTO_CALIBRATION_ms	TRUE
RESULTS_SEARCH_2_PARAMETERS_AUTO_CALIBRATION_msexport	FALSE
RESULTS_SEARCH_2_PARAMETERS_AUTO_CALIBRATION_msms	TRUE
RESULTS_SEARCH_2_PARAMETERS_AUTO_CALIBRATION_msmstolsdratio	2.75
RESULTS_SEARCH_2_PARAMETERS_AUTO_CALIBRATION_mstolsdratio	7
RESULTS_SEARCH_2_PARAMETERS_AUTO_CALIBRATION_squareroot	TRUE
RESULTS_SEARCH_2_PARAMETERS_AUTO_CALIBRATION_type	dalton
RESULTS_SEARCH_2_PARAMETERS_AUTO_CALIBRATION_MCP_d_s_s_f	0.0666667
RESULTS_SEARCH_2_PARAMETERS_AUTO_CALIBRATION_MCP_d_s_w_f	3
RESULTS_SEARCH_2_PARAMETERS_AUTO_CALIBRATION_MCP_m_f_r_mbc	200
RESULTS_SEARCH_2_PARAMETERS_AUTO_CALIBRATION_MCP_m_m_c	10
RESULTS_SEARCH_2_PARAMETERS_AUTO_CALIBRATION_MCP_m_m_f_s	0.25
RESULTS_SEARCH_2_PARAMETERS_AUTO_CALIBRATION_MCP_m_m_p_f	0.33
RESULTS_SEARCH_2_PARAMETERS_AUTO_CALIBRATION_MCP_m_m_p_rms_f	1
RESULTS_SEARCH_2_PARAMETERS_AUTO_CALIBRATION_MCP_m_p_t_f	1
RESULTS_SEARCH_2_PARAMETERS_AUTO_CALIBRATION_MCP_m_r_h_n_b	15
RESULTS_SEARCH_2_PARAMETERS_AUTO_CALIBRATION_MCP_m_z_n_s	99
RESULTS_SEARCH_2_PARAMETERS_AUTO_CALIBRATION_MCP_m_z_s_mn_f_r	0.0666667
RESULTS_SEARCH_2_PARAMETERS_AUTO_CALIBRATION_MCP_m_z_s_mx_f_r	0.1
RESULTS_SEARCH_2_PARAMETERS_MS_AUTO_CALIBRATION_OUT_avres	-9.364e-09
RESULTS_SEARCH_2_PARAMETERS_MS_AUTO_CALIBRATION_OUT_c0	0.000369135
RESULTS_SEARCH_2_PARAMETERS_MS_AUTO_CALIBRATION_OUT_c1minus1	-1.18393e-05
RESULTS_SEARCH_2_PARAMETERS_MS_AUTO_CALIBRATION_OUT_c2	0
RESULTS_SEARCH_2_PARAMETERS_MS_AUTO_CALIBRATION_OUT_file	1900-01-01
RESULTS_SEARCH_2_PARAMETERS_MS_AUTO_CALIBRATION_OUT_partnumber	1
RESULTS_SEARCH_2_PARAMETERS_MS_AUTO_CALIBRATION_OUT_polyorder	1
RESULTS_SEARCH_2_PARAMETERS_MS_AUTO_CALIBRATION_OUT_sample	1
RESULTS_SEARCH_2_PARAMETERS_MS_AUTO_CALIBRATION_OUT_squareroot	TRUE
RESULTS_SEARCH_2_PARAMETERS_MSMS_AUTO_CALIBRATION_OUT_avres	-1.28528e-07
RESULTS_SEARCH_2_PARAMETERS_MSMS_AUTO_CALIBRATION_OUT_c0	0.000152208
RESULTS_SEARCH_2_PARAMETERS_MSMS_AUTO_CALIBRATION_OUT_c1minus1	-5.56658e-06
RESULTS_SEARCH_2_PARAMETERS_MSMS_AUTO_CALIBRATION_OUT_c2	0
RESULTS_SEARCH_2_PARAMETERS_MSMS_AUTO_CALIBRATION_OUT_file	1
RESULTS_SEARCH_2_PARAMETERS_MSMS_AUTO_CALIBRATION_OUT_partnumber	1
RESULTS_SEARCH_2_PARAMETERS_MSMS_AUTO_CALIBRATION_OUT_polyorder	1
RESULTS_SEARCH_2_PARAMETERS_MSMS_AUTO_CALIBRATION_OUT_sample	1
RESULTS_SEARCH_2_PARAMETERS_MSMS_AUTO_CALIBRATION_OUT_squareroot	TRUE
RESULTS_SEARCH_2_PARAMETERS_MAX_PRECURSORS_FRAGLET	5
RESULTS_SEARCH_2_PARAMETERS_MAX_PRECURSORS_TAGLET	1
RESULTS_SEARCH_2_PARAMETERS_PRECURSORS_DR_FRAGLET	10
RESULTS_SEARCH_2_PARAMETERS_PRECURSORS_DR_TAGLET	3
RESULTS_SEARCH_2_PARAMETERS_DEFAULT_CHARGE_STATE_1_charge	2
RESULTS_SEARCH_2_PARAMETERS_DEFAULT_CHARGE_STATE_1_probability	1
RESULTS_SEARCH_2_PARAMETERS_DEFAULT_CHARGE_STATE_2_charge	3
RESULTS_SEARCH_2_PARAMETERS_DEFAULT_CHARGE_STATE_2_probability	1
RESULTS_SEARCH_2_PARAMETERS_DEFAULT_CHARGE_STATE_3_charge	4
RESULTS_SEARCH_2_PARAMETERS_DEFAULT_CHARGE_STATE_3_probability	1
RESULTS_SEARCH_2_PARAMETERS_VERSION	5.0.1.0, 4895
RESULTS_SEARCH_2_PARAMETERS_PARAGON_VERSION	5.0.1.0, 4874
RESULTS_SEARCH_2_PARAMETERS_APPLICATION	ProteinPilot(tm) Software
RESULTS_SEARCH_2_PARAMETERS_PROGROUP_alternativedispositionmaximumfoldprobabilitydrop	100
RESULTS_SEARCH_2_PARAMETERS_PROGROUP_alternativedispositionmaximumfoldscoredrop	2
RESULTS_SEARCH_2_PARAMETERS_PROGROUP_autodiscordantpeptidethreshold	0.3
RESULTS_SEARCH_2_PARAMETERS_PROGROUP_bayesconfidencecalclulation	TRUE
RESULTS_SEARCH_2_PARAMETERS_PROGROUP_calibrateconfidence	TRUE
RESULTS_SEARCH_2_PARAMETERS_PROGROUP_compresspeptides	FALSE
RESULTS_SEARCH_2_PARAMETERS_PROGROUP_confidencepercentthresholdforexcludingothersfromquant	15
RESULTS_SEARCH_2_PARAMETERS_PROGROUP_confidencepercentthresholdforincludingselfinquant	15
RESULTS_SEARCH_2_PARAMETERS_PROGROUP_donotstoremspeaklists	FALSE
RESULTS_SEARCH_2_PARAMETERS_PROGROUP_fasta	C:\AB SCIEX\ProteinPilot Data\SearchDatabases\uniprot-Homo sapiens-swissTrEMBL-isof-14022023.fasta
RESULTS_SEARCH_2_PARAMETERS_PROGROUP_featuregroupminpepconf	0.66
RESULTS_SEARCH_2_PARAMETERS_PROGROUP_featuregroupminups	0.47
RESULTS_SEARCH_2_PARAMETERS_PROGROUP_focusingintersection	4
RESULTS_SEARCH_2_PARAMETERS_PROGROUP_focusingminimummatchconfidence	0.1
RESULTS_SEARCH_2_PARAMETERS_PROGROUP_focusingminunusedprotscore	0.1
RESULTS_SEARCH_2_PARAMETERS_PROGROUP_focusingsubsetcutoff	6
RESULTS_SEARCH_2_PARAMETERS_PROGROUP_intersection	1.3
RESULTS_SEARCH_2_PARAMETERS_PROGROUP_minimummatchconfidencecutoff	0.001
RESULTS_SEARCH_2_PARAMETERS_PROGROUP_minunusedprotscore	0.0458
RESULTS_SEARCH_2_PARAMETERS_PROGROUP_subsetcutoff	2
RESULTS_SEARCH_2_PARAMETERS_PROGROUP_unusedprotscorethresholdforexcludingothersfromquant	1.3
RESULTS_SEARCH_2_PARAMETERS_PEAKLIST_count	3733
RESULTS_SEARCH_2_PARAMETERS_PEAKLIST_filenumber	1
RESULTS_SEARCH_2_PARAMETERS_PEAKLIST_original_count	3733
RESULTS_SEARCH_2_PARAMETERS_PEAKLIST_originalfilename	Z:\PC2-Raw-Data\Proteomics\Data\Service\SP0059\230206-SP0059-Exo-3.wiff
RESULTS_SEARCH_2_PARAMETERS_PEAKLIST_partnumber	1
RESULTS_SEARCH_2_PARAMETERS_QUANT_TYPE_background_correction	FALSE
RESULTS_SEARCH_2_PARAMETERS_QUANT_TYPE_bias_correction	TRUE
RESULTS_SEARCH_2_PARAMETERS_QUANT_TYPE_keep_extreme_peptides_over_fraction	0
RESULTS_SEARCH_2_PARAMETERS_QUANT_TYPE_low_confidence_check	TRUE
RESULTS_SEARCH_2_PARAMETERS_QUANT_TYPE_low_intensity_check	TRUE
RESULTS_SEARCH_2_PARAMETERS_QUANT_TYPE_median_statistic	TRUE
RESULTS_SEARCH_2_PARAMETERS_QUANT_TYPE_mod_check	TRUE
RESULTS_SEARCH_2_PARAMETERS_QUANT_TYPE_quant_threshold	-1
RESULTS_SEARCH_2_PARAMETERS_QUANT_TYPE_quant_threshold_sn	9
RESULTS_SEARCH_2_PARAMETERS_QUANT_TYPE_separate_searches	FALSE
RESULTS_SEARCH_2_PARAMETERS_QUANT_TYPE_shared_msms_check	TRUE
RESULTS_SEARCH_2_PARAMETERS_PARAGON_METHOD_SETTINGS_UI_SAMPLE_TYPE	Identification
RESULTS_SEARCH_2_PARAMETERS_PARAGON_METHOD_SETTINGS_UI_CYS_ALKYLATION	Iodoacetamide
RESULTS_SEARCH_2_PARAMETERS_PARAGON_METHOD_SETTINGS_UI_DIGESTION	Trypsin
RESULTS_SEARCH_2_PARAMETERS_PARAGON_METHOD_SETTINGS_UI_SPECIAL_FACTOR	Urea denaturation
RESULTS_SEARCH_2_PARAMETERS_PARAGON_METHOD_SETTINGS_UI_INSTRUMENT	TripleTOF 5600
RESULTS_SEARCH_2_PARAMETERS_PARAGON_METHOD_SETTINGS_UI_SEARCH_EFFORT	Thorough
RESULTS_SEARCH_2_PARAMETERS_PARAGON_METHOD_SETTINGS_UI_ID_FOCUS	Biological modifications
RESULTS_SEARCH_2_PARAMETERS_PARAGON_METHOD_SETTINGS_UI_USER_NAME	WIN-PVT3EI9I5O2\Administrator
RESULTS_SEARCH_2_PARAMETERS_PARAGON_METHOD_SETTINGS_UI_MACHINE_NAME	WIN-PVT3EI9I5O2
RESULTS_SEARCH_2_PARAMETERS_PARAGON_METHOD_SETTINGS_UI_SEARCH_ID	6.3812e+17
RESULTS_SEARCH_2_PARAMETERS_PARAGON_METHOD_SETTINGS_UI_START_TIME	2023-02-14 09:01:07
RESULTS_SEARCH_2_PARAMETERS_PARAGON_METHOD_SETTINGS_UI_MIN_UNUSED_PROTSCORE	0.0458
RESULTS_SEARCH_2_PARAMETERS_PARAGON_METHOD_SETTINGS_UI_PSPEP	TRUE
RESULTS_SEARCH_3_time_cpu	209593
RESULTS_SEARCH_3_time_duration	222115
RESULTS_SEARCH_3_version	5.0.1.4874
RESULTS_SEARCH_3_xml:id	SEARCH:1:638119620674671535_1
RESULTS_SEARCH_3_PARAMETERS_chemical_data_edited	FALSE
RESULTS_SEARCH_3_PARAMETERS_do_multiprecursor_search	TRUE
RESULTS_SEARCH_3_PARAMETERS_do_reverse_search	TRUE
RESULTS_SEARCH_3_PARAMETERS_max_quant_labels	35
RESULTS_SEARCH_3_PARAMETERS_maxresults	15
RESULTS_SEARCH_3_PARAMETERS_separate_searches	FALSE
RESULTS_SEARCH_3_PARAMETERS_MSTOLERANCE_type	dalton
RESULTS_SEARCH_3_PARAMETERS_MSTOLERANCE_value	0.05
RESULTS_SEARCH_3_PARAMETERS_MSMSTOLERANCE_type	dalton
RESULTS_SEARCH_3_PARAMETERS_MSMSTOLERANCE_value	0.1
RESULTS_SEARCH_3_PARAMETERS_MS_STANDARD_DEVIATION_type	dalton
RESULTS_SEARCH_3_PARAMETERS_MS_STANDARD_DEVIATION_value	0.0011
RESULTS_SEARCH_3_PARAMETERS_MSMS_STANDARD_DEVIATION_type	dalton
RESULTS_SEARCH_3_PARAMETERS_MSMS_STANDARD_DEVIATION_value	0.01
RESULTS_SEARCH_3_PARAMETERS_FASTA_filename	C:\AB SCIEX\ProteinPilot Data\SearchDatabases\uniprot-Homo sapiens-swissTrEMBL-isof-14022023.fasta
RESULTS_SEARCH_3_PARAMETERS_AUTO_CALIBRATION_ms	TRUE
RESULTS_SEARCH_3_PARAMETERS_AUTO_CALIBRATION_msexport	FALSE
RESULTS_SEARCH_3_PARAMETERS_AUTO_CALIBRATION_msms	TRUE
RESULTS_SEARCH_3_PARAMETERS_AUTO_CALIBRATION_msmstolsdratio	2.75
RESULTS_SEARCH_3_PARAMETERS_AUTO_CALIBRATION_mstolsdratio	7
RESULTS_SEARCH_3_PARAMETERS_AUTO_CALIBRATION_squareroot	TRUE
RESULTS_SEARCH_3_PARAMETERS_AUTO_CALIBRATION_type	dalton
RESULTS_SEARCH_3_PARAMETERS_AUTO_CALIBRATION_MCP_d_s_s_f	0.0666667
RESULTS_SEARCH_3_PARAMETERS_AUTO_CALIBRATION_MCP_d_s_w_f	3
RESULTS_SEARCH_3_PARAMETERS_AUTO_CALIBRATION_MCP_m_f_r_mbc	200
RESULTS_SEARCH_3_PARAMETERS_AUTO_CALIBRATION_MCP_m_m_c	10
RESULTS_SEARCH_3_PARAMETERS_AUTO_CALIBRATION_MCP_m_m_f_s	0.25
RESULTS_SEARCH_3_PARAMETERS_AUTO_CALIBRATION_MCP_m_m_p_f	0.33
RESULTS_SEARCH_3_PARAMETERS_AUTO_CALIBRATION_MCP_m_m_p_rms_f	1
RESULTS_SEARCH_3_PARAMETERS_AUTO_CALIBRATION_MCP_m_p_t_f	1
RESULTS_SEARCH_3_PARAMETERS_AUTO_CALIBRATION_MCP_m_r_h_n_b	15
RESULTS_SEARCH_3_PARAMETERS_AUTO_CALIBRATION_MCP_m_z_n_s	99
RESULTS_SEARCH_3_PARAMETERS_AUTO_CALIBRATION_MCP_m_z_s_mn_f_r	0.0666667
RESULTS_SEARCH_3_PARAMETERS_AUTO_CALIBRATION_MCP_m_z_s_mx_f_r	0.1
RESULTS_SEARCH_3_PARAMETERS_MS_AUTO_CALIBRATION_OUT_avres	1.26669e-08
RESULTS_SEARCH_3_PARAMETERS_MS_AUTO_CALIBRATION_OUT_c0	0.000300427
RESULTS_SEARCH_3_PARAMETERS_MS_AUTO_CALIBRATION_OUT_c1minus1	-8.74597e-06
RESULTS_SEARCH_3_PARAMETERS_MS_AUTO_CALIBRATION_OUT_c2	0
RESULTS_SEARCH_3_PARAMETERS_MS_AUTO_CALIBRATION_OUT_file	1
RESULTS_SEARCH_3_PARAMETERS_MS_AUTO_CALIBRATION_OUT_partnumber	2
RESULTS_SEARCH_3_PARAMETERS_MS_AUTO_CALIBRATION_OUT_polyorder	1
RESULTS_SEARCH_3_PARAMETERS_MS_AUTO_CALIBRATION_OUT_sample	1
RESULTS_SEARCH_3_PARAMETERS_MS_AUTO_CALIBRATION_OUT_squareroot	TRUE
RESULTS_SEARCH_3_PARAMETERS_MSMS_AUTO_CALIBRATION_OUT_avres	-3.05199e-07
RESULTS_SEARCH_3_PARAMETERS_MSMS_AUTO_CALIBRATION_OUT_c0	0.000178708
RESULTS_SEARCH_3_PARAMETERS_MSMS_AUTO_CALIBRATION_OUT_c1minus1	-6.1414e-06
RESULTS_SEARCH_3_PARAMETERS_MSMS_AUTO_CALIBRATION_OUT_c2	0
RESULTS_SEARCH_3_PARAMETERS_MSMS_AUTO_CALIBRATION_OUT_file	1
RESULTS_SEARCH_3_PARAMETERS_MSMS_AUTO_CALIBRATION_OUT_partnumber	2
RESULTS_SEARCH_3_PARAMETERS_MSMS_AUTO_CALIBRATION_OUT_polyorder	1
RESULTS_SEARCH_3_PARAMETERS_MSMS_AUTO_CALIBRATION_OUT_sample	1900-01-01
RESULTS_SEARCH_3_PARAMETERS_MSMS_AUTO_CALIBRATION_OUT_squareroot	TRUE
RESULTS_SEARCH_3_PARAMETERS_MAX_PRECURSORS_FRAGLET	5
RESULTS_SEARCH_3_PARAMETERS_MAX_PRECURSORS_TAGLET	1
RESULTS_SEARCH_3_PARAMETERS_PRECURSORS_DR_FRAGLET	10
RESULTS_SEARCH_3_PARAMETERS_PRECURSORS_DR_TAGLET	3
RESULTS_SEARCH_3_PARAMETERS_DEFAULT_CHARGE_STATE_1_charge	2
RESULTS_SEARCH_3_PARAMETERS_DEFAULT_CHARGE_STATE_1_probability	1
RESULTS_SEARCH_3_PARAMETERS_DEFAULT_CHARGE_STATE_2_charge	3
RESULTS_SEARCH_3_PARAMETERS_DEFAULT_CHARGE_STATE_2_probability	1
RESULTS_SEARCH_3_PARAMETERS_DEFAULT_CHARGE_STATE_3_charge	4
RESULTS_SEARCH_3_PARAMETERS_DEFAULT_CHARGE_STATE_3_probability	1
RESULTS_SEARCH_3_PARAMETERS_VERSION	5.0.1.0, 4895
RESULTS_SEARCH_3_PARAMETERS_PARAGON_VERSION	5.0.1.0, 4874
RESULTS_SEARCH_3_PARAMETERS_APPLICATION	ProteinPilot(tm) Software
RESULTS_SEARCH_3_PARAMETERS_PROGROUP_alternativedispositionmaximumfoldprobabilitydrop	100
RESULTS_SEARCH_3_PARAMETERS_PROGROUP_alternativedispositionmaximumfoldscoredrop	2
RESULTS_SEARCH_3_PARAMETERS_PROGROUP_autodiscordantpeptidethreshold	0.3
RESULTS_SEARCH_3_PARAMETERS_PROGROUP_bayesconfidencecalclulation	TRUE
RESULTS_SEARCH_3_PARAMETERS_PROGROUP_calibrateconfidence	TRUE
RESULTS_SEARCH_3_PARAMETERS_PROGROUP_compresspeptides	FALSE
RESULTS_SEARCH_3_PARAMETERS_PROGROUP_confidencepercentthresholdforexcludingothersfromquant	15
RESULTS_SEARCH_3_PARAMETERS_PROGROUP_confidencepercentthresholdforincludingselfinquant	15
RESULTS_SEARCH_3_PARAMETERS_PROGROUP_donotstoremspeaklists	FALSE
RESULTS_SEARCH_3_PARAMETERS_PROGROUP_fasta	C:\AB SCIEX\ProteinPilot Data\SearchDatabases\uniprot-Homo sapiens-swissTrEMBL-isof-14022023.fasta
RESULTS_SEARCH_3_PARAMETERS_PROGROUP_featuregroupminpepconf	0.66
RESULTS_SEARCH_3_PARAMETERS_PROGROUP_featuregroupminups	0.47
RESULTS_SEARCH_3_PARAMETERS_PROGROUP_focusingintersection	4
RESULTS_SEARCH_3_PARAMETERS_PROGROUP_focusingminimummatchconfidence	0.1
RESULTS_SEARCH_3_PARAMETERS_PROGROUP_focusingminunusedprotscore	0.1
RESULTS_SEARCH_3_PARAMETERS_PROGROUP_focusingsubsetcutoff	6
RESULTS_SEARCH_3_PARAMETERS_PROGROUP_intersection	1.3
RESULTS_SEARCH_3_PARAMETERS_PROGROUP_minimummatchconfidencecutoff	0.001
RESULTS_SEARCH_3_PARAMETERS_PROGROUP_minunusedprotscore	01:05:57.120000
RESULTS_SEARCH_3_PARAMETERS_PROGROUP_subsetcutoff	2
RESULTS_SEARCH_3_PARAMETERS_PROGROUP_unusedprotscorethresholdforexcludingothersfromquant	1.3
RESULTS_SEARCH_3_PARAMETERS_PEAKLIST_count	3737
RESULTS_SEARCH_3_PARAMETERS_PEAKLIST_filenumber	1
RESULTS_SEARCH_3_PARAMETERS_PEAKLIST_original_count	3737
RESULTS_SEARCH_3_PARAMETERS_PEAKLIST_originalfilename	Z:\PC2-Raw-Data\Proteomics\Data\Service\SP0059\230206-SP0059-Exo-3.wiff
RESULTS_SEARCH_3_PARAMETERS_PEAKLIST_partnumber	2
RESULTS_SEARCH_3_PARAMETERS_QUANT_TYPE_background_correction	FALSE
RESULTS_SEARCH_3_PARAMETERS_QUANT_TYPE_bias_correction	TRUE
RESULTS_SEARCH_3_PARAMETERS_QUANT_TYPE_keep_extreme_peptides_over_fraction	0
RESULTS_SEARCH_3_PARAMETERS_QUANT_TYPE_low_confidence_check	TRUE
RESULTS_SEARCH_3_PARAMETERS_QUANT_TYPE_low_intensity_check	TRUE
RESULTS_SEARCH_3_PARAMETERS_QUANT_TYPE_median_statistic	TRUE
RESULTS_SEARCH_3_PARAMETERS_QUANT_TYPE_mod_check	TRUE
RESULTS_SEARCH_3_PARAMETERS_QUANT_TYPE_quant_threshold	-1
RESULTS_SEARCH_3_PARAMETERS_QUANT_TYPE_quant_threshold_sn	9
RESULTS_SEARCH_3_PARAMETERS_QUANT_TYPE_separate_searches	FALSE
RESULTS_SEARCH_3_PARAMETERS_QUANT_TYPE_shared_msms_check	TRUE
RESULTS_SEARCH_3_PARAMETERS_PARAGON_METHOD_SETTINGS_UI_SAMPLE_TYPE	Identification
RESULTS_SEARCH_3_PARAMETERS_PARAGON_METHOD_SETTINGS_UI_CYS_ALKYLATION	Iodoacetamide
RESULTS_SEARCH_3_PARAMETERS_PARAGON_METHOD_SETTINGS_UI_DIGESTION	Trypsin
RESULTS_SEARCH_3_PARAMETERS_PARAGON_METHOD_SETTINGS_UI_SPECIAL_FACTOR	Urea denaturation
RESULTS_SEARCH_3_PARAMETERS_PARAGON_METHOD_SETTINGS_UI_INSTRUMENT	TripleTOF 5600
RESULTS_SEARCH_3_PARAMETERS_PARAGON_METHOD_SETTINGS_UI_SEARCH_EFFORT	Thorough
RESULTS_SEARCH_3_PARAMETERS_PARAGON_METHOD_SETTINGS_UI_ID_FOCUS	Biological modifications
RESULTS_SEARCH_3_PARAMETERS_PARAGON_METHOD_SETTINGS_UI_USER_NAME	WIN-PVT3EI9I5O2\Administrator
RESULTS_SEARCH_3_PARAMETERS_PARAGON_METHOD_SETTINGS_UI_MACHINE_NAME	WIN-PVT3EI9I5O2
RESULTS_SEARCH_3_PARAMETERS_PARAGON_METHOD_SETTINGS_UI_SEARCH_ID	6.3812e+17
RESULTS_SEARCH_3_PARAMETERS_PARAGON_METHOD_SETTINGS_UI_START_TIME	2023-02-14 09:01:07
RESULTS_SEARCH_3_PARAMETERS_PARAGON_METHOD_SETTINGS_UI_MIN_UNUSED_PROTSCORE	0.0458
RESULTS_SEARCH_3_PARAMETERS_PARAGON_METHOD_SETTINGS_UI_PSPEP	TRUE
RESULTS_SEARCH_4_time_cpu	3334-06-27
RESULTS_SEARCH_4_time_duration	537020
RESULTS_SEARCH_4_version	5.0.1.4874
RESULTS_SEARCH_4_xml:id	SEARCH:2:638119620674671535_1
RESULTS_SEARCH_4_PARAMETERS_chemical_data_edited	FALSE
RESULTS_SEARCH_4_PARAMETERS_do_multiprecursor_search	TRUE
RESULTS_SEARCH_4_PARAMETERS_do_reverse_search	TRUE
RESULTS_SEARCH_4_PARAMETERS_max_quant_labels	35
RESULTS_SEARCH_4_PARAMETERS_maxresults	15
RESULTS_SEARCH_4_PARAMETERS_separate_searches	FALSE
RESULTS_SEARCH_4_PARAMETERS_MSTOLERANCE_type	dalton
RESULTS_SEARCH_4_PARAMETERS_MSTOLERANCE_value	0.05
RESULTS_SEARCH_4_PARAMETERS_MSMSTOLERANCE_type	dalton
RESULTS_SEARCH_4_PARAMETERS_MSMSTOLERANCE_value	0.1
RESULTS_SEARCH_4_PARAMETERS_MS_STANDARD_DEVIATION_type	dalton
RESULTS_SEARCH_4_PARAMETERS_MS_STANDARD_DEVIATION_value	0.0011
RESULTS_SEARCH_4_PARAMETERS_MSMS_STANDARD_DEVIATION_type	dalton
RESULTS_SEARCH_4_PARAMETERS_MSMS_STANDARD_DEVIATION_value	0.01
RESULTS_SEARCH_4_PARAMETERS_FASTA_filename	C:\AB SCIEX\ProteinPilot Data\SearchDatabases\uniprot-Homo sapiens-swissTrEMBL-isof-14022023.fasta
RESULTS_SEARCH_4_PARAMETERS_AUTO_CALIBRATION_ms	TRUE
RESULTS_SEARCH_4_PARAMETERS_AUTO_CALIBRATION_msexport	FALSE
RESULTS_SEARCH_4_PARAMETERS_AUTO_CALIBRATION_msms	TRUE
RESULTS_SEARCH_4_PARAMETERS_AUTO_CALIBRATION_msmstolsdratio	2.75
RESULTS_SEARCH_4_PARAMETERS_AUTO_CALIBRATION_mstolsdratio	7
RESULTS_SEARCH_4_PARAMETERS_AUTO_CALIBRATION_squareroot	TRUE
RESULTS_SEARCH_4_PARAMETERS_AUTO_CALIBRATION_type	dalton
RESULTS_SEARCH_4_PARAMETERS_AUTO_CALIBRATION_MCP_d_s_s_f	0.0666667
RESULTS_SEARCH_4_PARAMETERS_AUTO_CALIBRATION_MCP_d_s_w_f	3
RESULTS_SEARCH_4_PARAMETERS_AUTO_CALIBRATION_MCP_m_f_r_mbc	200
RESULTS_SEARCH_4_PARAMETERS_AUTO_CALIBRATION_MCP_m_m_c	10
RESULTS_SEARCH_4_PARAMETERS_AUTO_CALIBRATION_MCP_m_m_f_s	0.25
RESULTS_SEARCH_4_PARAMETERS_AUTO_CALIBRATION_MCP_m_m_p_f	0.33
RESULTS_SEARCH_4_PARAMETERS_AUTO_CALIBRATION_MCP_m_m_p_rms_f	1
RESULTS_SEARCH_4_PARAMETERS_AUTO_CALIBRATION_MCP_m_p_t_f	1
RESULTS_SEARCH_4_PARAMETERS_AUTO_CALIBRATION_MCP_m_r_h_n_b	15
RESULTS_SEARCH_4_PARAMETERS_AUTO_CALIBRATION_MCP_m_z_n_s	99
RESULTS_SEARCH_4_PARAMETERS_AUTO_CALIBRATION_MCP_m_z_s_mn_f_r	0.0666667
RESULTS_SEARCH_4_PARAMETERS_AUTO_CALIBRATION_MCP_m_z_s_mx_f_r	0.1
RESULTS_SEARCH_4_PARAMETERS_MS_AUTO_CALIBRATION_OUT_avres	1.26669e-08
RESULTS_SEARCH_4_PARAMETERS_MS_AUTO_CALIBRATION_OUT_c0	0.000300427
RESULTS_SEARCH_4_PARAMETERS_MS_AUTO_CALIBRATION_OUT_c1minus1	-8.74597e-06
RESULTS_SEARCH_4_PARAMETERS_MS_AUTO_CALIBRATION_OUT_c2	0
RESULTS_SEARCH_4_PARAMETERS_MS_AUTO_CALIBRATION_OUT_file	1
RESULTS_SEARCH_4_PARAMETERS_MS_AUTO_CALIBRATION_OUT_partnumber	2
RESULTS_SEARCH_4_PARAMETERS_MS_AUTO_CALIBRATION_OUT_polyorder	1
RESULTS_SEARCH_4_PARAMETERS_MS_AUTO_CALIBRATION_OUT_sample	1
RESULTS_SEARCH_4_PARAMETERS_MS_AUTO_CALIBRATION_OUT_squareroot	TRUE
RESULTS_SEARCH_4_PARAMETERS_MSMS_AUTO_CALIBRATION_OUT_avres	-3.05199e-07
RESULTS_SEARCH_4_PARAMETERS_MSMS_AUTO_CALIBRATION_OUT_c0	0.000178708
RESULTS_SEARCH_4_PARAMETERS_MSMS_AUTO_CALIBRATION_OUT_c1minus1	-6.1414e-06
RESULTS_SEARCH_4_PARAMETERS_MSMS_AUTO_CALIBRATION_OUT_c2	0
RESULTS_SEARCH_4_PARAMETERS_MSMS_AUTO_CALIBRATION_OUT_file	1
RESULTS_SEARCH_4_PARAMETERS_MSMS_AUTO_CALIBRATION_OUT_partnumber	2
RESULTS_SEARCH_4_PARAMETERS_MSMS_AUTO_CALIBRATION_OUT_polyorder	1
RESULTS_SEARCH_4_PARAMETERS_MSMS_AUTO_CALIBRATION_OUT_sample	1
RESULTS_SEARCH_4_PARAMETERS_MSMS_AUTO_CALIBRATION_OUT_squareroot	TRUE
RESULTS_SEARCH_4_PARAMETERS_MAX_PRECURSORS_FRAGLET	5
RESULTS_SEARCH_4_PARAMETERS_MAX_PRECURSORS_TAGLET	1
RESULTS_SEARCH_4_PARAMETERS_PRECURSORS_DR_FRAGLET	10
RESULTS_SEARCH_4_PARAMETERS_PRECURSORS_DR_TAGLET	3
RESULTS_SEARCH_4_PARAMETERS_DEFAULT_CHARGE_STATE_1_charge	2
RESULTS_SEARCH_4_PARAMETERS_DEFAULT_CHARGE_STATE_1_probability	1
RESULTS_SEARCH_4_PARAMETERS_DEFAULT_CHARGE_STATE_2_charge	3
RESULTS_SEARCH_4_PARAMETERS_DEFAULT_CHARGE_STATE_2_probability	1
RESULTS_SEARCH_4_PARAMETERS_DEFAULT_CHARGE_STATE_3_charge	4
RESULTS_SEARCH_4_PARAMETERS_DEFAULT_CHARGE_STATE_3_probability	1
RESULTS_SEARCH_4_PARAMETERS_VERSION	5.0.1.0, 4895
RESULTS_SEARCH_4_PARAMETERS_PARAGON_VERSION	5.0.1.0, 4874
RESULTS_SEARCH_4_PARAMETERS_APPLICATION	ProteinPilot(tm) Software
RESULTS_SEARCH_4_PARAMETERS_PROGROUP_alternativedispositionmaximumfoldprobabilitydrop	100
RESULTS_SEARCH_4_PARAMETERS_PROGROUP_alternativedispositionmaximumfoldscoredrop	2
RESULTS_SEARCH_4_PARAMETERS_PROGROUP_autodiscordantpeptidethreshold	0.3
RESULTS_SEARCH_4_PARAMETERS_PROGROUP_bayesconfidencecalclulation	TRUE
RESULTS_SEARCH_4_PARAMETERS_PROGROUP_calibrateconfidence	TRUE
RESULTS_SEARCH_4_PARAMETERS_PROGROUP_compresspeptides	FALSE
RESULTS_SEARCH_4_PARAMETERS_PROGROUP_confidencepercentthresholdforexcludingothersfromquant	15
RESULTS_SEARCH_4_PARAMETERS_PROGROUP_confidencepercentthresholdforincludingselfinquant	15
RESULTS_SEARCH_4_PARAMETERS_PROGROUP_donotstoremspeaklists	FALSE
RESULTS_SEARCH_4_PARAMETERS_PROGROUP_fasta	C:\AB SCIEX\ProteinPilot Data\SearchDatabases\uniprot-Homo sapiens-swissTrEMBL-isof-14022023.fasta
RESULTS_SEARCH_4_PARAMETERS_PROGROUP_featuregroupminpepconf	0.66
RESULTS_SEARCH_4_PARAMETERS_PROGROUP_featuregroupminups	0.47
RESULTS_SEARCH_4_PARAMETERS_PROGROUP_focusingintersection	4
RESULTS_SEARCH_4_PARAMETERS_PROGROUP_focusingminimummatchconfidence	0.1
RESULTS_SEARCH_4_PARAMETERS_PROGROUP_focusingminunusedprotscore	0.1
RESULTS_SEARCH_4_PARAMETERS_PROGROUP_focusingsubsetcutoff	6
RESULTS_SEARCH_4_PARAMETERS_PROGROUP_intersection	1.3
RESULTS_SEARCH_4_PARAMETERS_PROGROUP_minimummatchconfidencecutoff	0.001
RESULTS_SEARCH_4_PARAMETERS_PROGROUP_minunusedprotscore	0.0458
RESULTS_SEARCH_4_PARAMETERS_PROGROUP_subsetcutoff	2
RESULTS_SEARCH_4_PARAMETERS_PROGROUP_unusedprotscorethresholdforexcludingothersfromquant	1.3
RESULTS_SEARCH_4_PARAMETERS_PEAKLIST_count	3737
RESULTS_SEARCH_4_PARAMETERS_PEAKLIST_filenumber	1
RESULTS_SEARCH_4_PARAMETERS_PEAKLIST_original_count	3737
RESULTS_SEARCH_4_PARAMETERS_PEAKLIST_originalfilename	Z:\PC2-Raw-Data\Proteomics\Data\Service\SP0059\230206-SP0059-Exo-3.wiff
RESULTS_SEARCH_4_PARAMETERS_PEAKLIST_partnumber	2
RESULTS_SEARCH_4_PARAMETERS_QUANT_TYPE_background_correction	FALSE
RESULTS_SEARCH_4_PARAMETERS_QUANT_TYPE_bias_correction	TRUE
RESULTS_SEARCH_4_PARAMETERS_QUANT_TYPE_keep_extreme_peptides_over_fraction	0
RESULTS_SEARCH_4_PARAMETERS_QUANT_TYPE_low_confidence_check	TRUE
RESULTS_SEARCH_4_PARAMETERS_QUANT_TYPE_low_intensity_check	TRUE
RESULTS_SEARCH_4_PARAMETERS_QUANT_TYPE_median_statistic	TRUE
RESULTS_SEARCH_4_PARAMETERS_QUANT_TYPE_mod_check	TRUE
RESULTS_SEARCH_4_PARAMETERS_QUANT_TYPE_quant_threshold	-1
RESULTS_SEARCH_4_PARAMETERS_QUANT_TYPE_quant_threshold_sn	9
RESULTS_SEARCH_4_PARAMETERS_QUANT_TYPE_separate_searches	FALSE
RESULTS_SEARCH_4_PARAMETERS_QUANT_TYPE_shared_msms_check	TRUE
RESULTS_SEARCH_4_PARAMETERS_PARAGON_METHOD_SETTINGS_UI_SAMPLE_TYPE	Identification
RESULTS_SEARCH_4_PARAMETERS_PARAGON_METHOD_SETTINGS_UI_CYS_ALKYLATION	Iodoacetamide
RESULTS_SEARCH_4_PARAMETERS_PARAGON_METHOD_SETTINGS_UI_DIGESTION	Trypsin
RESULTS_SEARCH_4_PARAMETERS_PARAGON_METHOD_SETTINGS_UI_SPECIAL_FACTOR	Urea denaturation
RESULTS_SEARCH_4_PARAMETERS_PARAGON_METHOD_SETTINGS_UI_INSTRUMENT	TripleTOF 5600
RESULTS_SEARCH_4_PARAMETERS_PARAGON_METHOD_SETTINGS_UI_SEARCH_EFFORT	Thorough
RESULTS_SEARCH_4_PARAMETERS_PARAGON_METHOD_SETTINGS_UI_ID_FOCUS	Biological modifications
RESULTS_SEARCH_4_PARAMETERS_PARAGON_METHOD_SETTINGS_UI_USER_NAME	WIN-PVT3EI9I5O2\Administrator
RESULTS_SEARCH_4_PARAMETERS_PARAGON_METHOD_SETTINGS_UI_MACHINE_NAME	WIN-PVT3EI9I5O2
RESULTS_SEARCH_4_PARAMETERS_PARAGON_METHOD_SETTINGS_UI_SEARCH_ID	6.3812e+17
RESULTS_SEARCH_4_PARAMETERS_PARAGON_METHOD_SETTINGS_UI_START_TIME	2023-02-14 09:01:07
RESULTS_SEARCH_4_PARAMETERS_PARAGON_METHOD_SETTINGS_UI_MIN_UNUSED_PROTSCORE	0.0458
RESULTS_SEARCH_4_PARAMETERS_PARAGON_METHOD_SETTINGS_UI_PSPEP	TRUE
RESULTS_SEARCH_5_time_cpu	201093
RESULTS_SEARCH_5_time_duration	2485-05-23
RESULTS_SEARCH_5_version	5.0.1.4874
RESULTS_SEARCH_5_xml:id	SEARCH:1:638119620674671535_2
RESULTS_SEARCH_5_PARAMETERS_chemical_data_edited	FALSE
RESULTS_SEARCH_5_PARAMETERS_do_multiprecursor_search	TRUE
RESULTS_SEARCH_5_PARAMETERS_do_reverse_search	TRUE
RESULTS_SEARCH_5_PARAMETERS_max_quant_labels	35
RESULTS_SEARCH_5_PARAMETERS_maxresults	15
RESULTS_SEARCH_5_PARAMETERS_separate_searches	FALSE
RESULTS_SEARCH_5_PARAMETERS_MSTOLERANCE_type	dalton
RESULTS_SEARCH_5_PARAMETERS_MSTOLERANCE_value	0.05
RESULTS_SEARCH_5_PARAMETERS_MSMSTOLERANCE_type	dalton
RESULTS_SEARCH_5_PARAMETERS_MSMSTOLERANCE_value	0.1
RESULTS_SEARCH_5_PARAMETERS_MS_STANDARD_DEVIATION_type	dalton
RESULTS_SEARCH_5_PARAMETERS_MS_STANDARD_DEVIATION_value	0.0011
RESULTS_SEARCH_5_PARAMETERS_MSMS_STANDARD_DEVIATION_type	dalton
RESULTS_SEARCH_5_PARAMETERS_MSMS_STANDARD_DEVIATION_value	0.01
RESULTS_SEARCH_5_PARAMETERS_FASTA_filename	C:\AB SCIEX\ProteinPilot Data\SearchDatabases\uniprot-Homo sapiens-swissTrEMBL-isof-14022023.fasta
RESULTS_SEARCH_5_PARAMETERS_AUTO_CALIBRATION_ms	TRUE
RESULTS_SEARCH_5_PARAMETERS_AUTO_CALIBRATION_msexport	FALSE
RESULTS_SEARCH_5_PARAMETERS_AUTO_CALIBRATION_msms	TRUE
RESULTS_SEARCH_5_PARAMETERS_AUTO_CALIBRATION_msmstolsdratio	2.75
RESULTS_SEARCH_5_PARAMETERS_AUTO_CALIBRATION_mstolsdratio	7
RESULTS_SEARCH_5_PARAMETERS_AUTO_CALIBRATION_squareroot	TRUE
RESULTS_SEARCH_5_PARAMETERS_AUTO_CALIBRATION_type	dalton
RESULTS_SEARCH_5_PARAMETERS_AUTO_CALIBRATION_MCP_d_s_s_f	0.0666667
RESULTS_SEARCH_5_PARAMETERS_AUTO_CALIBRATION_MCP_d_s_w_f	3
RESULTS_SEARCH_5_PARAMETERS_AUTO_CALIBRATION_MCP_m_f_r_mbc	200
RESULTS_SEARCH_5_PARAMETERS_AUTO_CALIBRATION_MCP_m_m_c	10
RESULTS_SEARCH_5_PARAMETERS_AUTO_CALIBRATION_MCP_m_m_f_s	0.25
RESULTS_SEARCH_5_PARAMETERS_AUTO_CALIBRATION_MCP_m_m_p_f	0.33
RESULTS_SEARCH_5_PARAMETERS_AUTO_CALIBRATION_MCP_m_m_p_rms_f	1
RESULTS_SEARCH_5_PARAMETERS_AUTO_CALIBRATION_MCP_m_p_t_f	1
RESULTS_SEARCH_5_PARAMETERS_AUTO_CALIBRATION_MCP_m_r_h_n_b	15
RESULTS_SEARCH_5_PARAMETERS_AUTO_CALIBRATION_MCP_m_z_n_s	99
RESULTS_SEARCH_5_PARAMETERS_AUTO_CALIBRATION_MCP_m_z_s_mn_f_r	0.0666667
RESULTS_SEARCH_5_PARAMETERS_AUTO_CALIBRATION_MCP_m_z_s_mx_f_r	0.1
RESULTS_SEARCH_5_PARAMETERS_MS_AUTO_CALIBRATION_OUT_avres	1.07388e-07
RESULTS_SEARCH_5_PARAMETERS_MS_AUTO_CALIBRATION_OUT_c0	0.000419403
RESULTS_SEARCH_5_PARAMETERS_MS_AUTO_CALIBRATION_OUT_c1minus1	-1.33732e-05
RESULTS_SEARCH_5_PARAMETERS_MS_AUTO_CALIBRATION_OUT_c2	0
RESULTS_SEARCH_5_PARAMETERS_MS_AUTO_CALIBRATION_OUT_file	1
RESULTS_SEARCH_5_PARAMETERS_MS_AUTO_CALIBRATION_OUT_partnumber	3
RESULTS_SEARCH_5_PARAMETERS_MS_AUTO_CALIBRATION_OUT_polyorder	1
RESULTS_SEARCH_5_PARAMETERS_MS_AUTO_CALIBRATION_OUT_sample	1
RESULTS_SEARCH_5_PARAMETERS_MS_AUTO_CALIBRATION_OUT_squareroot	TRUE
RESULTS_SEARCH_5_PARAMETERS_MSMS_AUTO_CALIBRATION_OUT_avres	-1.68245e-07
RESULTS_SEARCH_5_PARAMETERS_MSMS_AUTO_CALIBRATION_OUT_c0	0.000144969
RESULTS_SEARCH_5_PARAMETERS_MSMS_AUTO_CALIBRATION_OUT_c1minus1	-4.59926e-06
RESULTS_SEARCH_5_PARAMETERS_MSMS_AUTO_CALIBRATION_OUT_c2	0
RESULTS_SEARCH_5_PARAMETERS_MSMS_AUTO_CALIBRATION_OUT_file	1
RESULTS_SEARCH_5_PARAMETERS_MSMS_AUTO_CALIBRATION_OUT_partnumber	3
RESULTS_SEARCH_5_PARAMETERS_MSMS_AUTO_CALIBRATION_OUT_polyorder	1
RESULTS_SEARCH_5_PARAMETERS_MSMS_AUTO_CALIBRATION_OUT_sample	1
RESULTS_SEARCH_5_PARAMETERS_MSMS_AUTO_CALIBRATION_OUT_squareroot	TRUE
RESULTS_SEARCH_5_PARAMETERS_MAX_PRECURSORS_FRAGLET	5
RESULTS_SEARCH_5_PARAMETERS_MAX_PRECURSORS_TAGLET	1
RESULTS_SEARCH_5_PARAMETERS_PRECURSORS_DR_FRAGLET	10
RESULTS_SEARCH_5_PARAMETERS_PRECURSORS_DR_TAGLET	3
RESULTS_SEARCH_5_PARAMETERS_DEFAULT_CHARGE_STATE_1_charge	2
RESULTS_SEARCH_5_PARAMETERS_DEFAULT_CHARGE_STATE_1_probability	1
RESULTS_SEARCH_5_PARAMETERS_DEFAULT_CHARGE_STATE_2_charge	3
RESULTS_SEARCH_5_PARAMETERS_DEFAULT_CHARGE_STATE_2_probability	1
RESULTS_SEARCH_5_PARAMETERS_DEFAULT_CHARGE_STATE_3_charge	4
RESULTS_SEARCH_5_PARAMETERS_DEFAULT_CHARGE_STATE_3_probability	1
RESULTS_SEARCH_5_PARAMETERS_VERSION	5.0.1.0, 4895
RESULTS_SEARCH_5_PARAMETERS_PARAGON_VERSION	5.0.1.0, 4874
RESULTS_SEARCH_5_PARAMETERS_APPLICATION	ProteinPilot(tm) Software
RESULTS_SEARCH_5_PARAMETERS_PROGROUP_alternativedispositionmaximumfoldprobabilitydrop	100
RESULTS_SEARCH_5_PARAMETERS_PROGROUP_alternativedispositionmaximumfoldscoredrop	2
RESULTS_SEARCH_5_PARAMETERS_PROGROUP_autodiscordantpeptidethreshold	0.3
RESULTS_SEARCH_5_PARAMETERS_PROGROUP_bayesconfidencecalclulation	TRUE
RESULTS_SEARCH_5_PARAMETERS_PROGROUP_calibrateconfidence	TRUE
RESULTS_SEARCH_5_PARAMETERS_PROGROUP_compresspeptides	FALSE
RESULTS_SEARCH_5_PARAMETERS_PROGROUP_confidencepercentthresholdforexcludingothersfromquant	15
RESULTS_SEARCH_5_PARAMETERS_PROGROUP_confidencepercentthresholdforincludingselfinquant	15
RESULTS_SEARCH_5_PARAMETERS_PROGROUP_donotstoremspeaklists	FALSE
RESULTS_SEARCH_5_PARAMETERS_PROGROUP_fasta	C:\AB SCIEX\ProteinPilot Data\SearchDatabases\uniprot-Homo sapiens-swissTrEMBL-isof-14022023.fasta
RESULTS_SEARCH_5_PARAMETERS_PROGROUP_featuregroupminpepconf	0.66
RESULTS_SEARCH_5_PARAMETERS_PROGROUP_featuregroupminups	0.47
RESULTS_SEARCH_5_PARAMETERS_PROGROUP_focusingintersection	4
RESULTS_SEARCH_5_PARAMETERS_PROGROUP_focusingminimummatchconfidence	0.1
RESULTS_SEARCH_5_PARAMETERS_PROGROUP_focusingminunusedprotscore	0.1
RESULTS_SEARCH_5_PARAMETERS_PROGROUP_focusingsubsetcutoff	6
RESULTS_SEARCH_5_PARAMETERS_PROGROUP_intersection	1.3
RESULTS_SEARCH_5_PARAMETERS_PROGROUP_minimummatchconfidencecutoff	0.001
RESULTS_SEARCH_5_PARAMETERS_PROGROUP_minunusedprotscore	0.0458
RESULTS_SEARCH_5_PARAMETERS_PROGROUP_subsetcutoff	2
RESULTS_SEARCH_5_PARAMETERS_PROGROUP_unusedprotscorethresholdforexcludingothersfromquant	1.3
RESULTS_SEARCH_5_PARAMETERS_PEAKLIST_count	3745
RESULTS_SEARCH_5_PARAMETERS_PEAKLIST_filenumber	1
RESULTS_SEARCH_5_PARAMETERS_PEAKLIST_original_count	3745
RESULTS_SEARCH_5_PARAMETERS_PEAKLIST_originalfilename	Z:\PC2-Raw-Data\Proteomics\Data\Service\SP0059\230206-SP0059-Exo-3.wiff
RESULTS_SEARCH_5_PARAMETERS_PEAKLIST_partnumber	3
RESULTS_SEARCH_5_PARAMETERS_QUANT_TYPE_background_correction	FALSE
RESULTS_SEARCH_5_PARAMETERS_QUANT_TYPE_bias_correction	TRUE
RESULTS_SEARCH_5_PARAMETERS_QUANT_TYPE_keep_extreme_peptides_over_fraction	0
RESULTS_SEARCH_5_PARAMETERS_QUANT_TYPE_low_confidence_check	TRUE
RESULTS_SEARCH_5_PARAMETERS_QUANT_TYPE_low_intensity_check	TRUE
RESULTS_SEARCH_5_PARAMETERS_QUANT_TYPE_median_statistic	TRUE
RESULTS_SEARCH_5_PARAMETERS_QUANT_TYPE_mod_check	TRUE
RESULTS_SEARCH_5_PARAMETERS_QUANT_TYPE_quant_threshold	-1
RESULTS_SEARCH_5_PARAMETERS_QUANT_TYPE_quant_threshold_sn	9
RESULTS_SEARCH_5_PARAMETERS_QUANT_TYPE_separate_searches	FALSE
RESULTS_SEARCH_5_PARAMETERS_QUANT_TYPE_shared_msms_check	TRUE
RESULTS_SEARCH_5_PARAMETERS_PARAGON_METHOD_SETTINGS_UI_SAMPLE_TYPE	Identification
RESULTS_SEARCH_5_PARAMETERS_PARAGON_METHOD_SETTINGS_UI_CYS_ALKYLATION	Iodoacetamide
RESULTS_SEARCH_5_PARAMETERS_PARAGON_METHOD_SETTINGS_UI_DIGESTION	Trypsin
RESULTS_SEARCH_5_PARAMETERS_PARAGON_METHOD_SETTINGS_UI_SPECIAL_FACTOR	Urea denaturation
RESULTS_SEARCH_5_PARAMETERS_PARAGON_METHOD_SETTINGS_UI_INSTRUMENT	TripleTOF 5600
RESULTS_SEARCH_5_PARAMETERS_PARAGON_METHOD_SETTINGS_UI_SEARCH_EFFORT	Thorough
RESULTS_SEARCH_5_PARAMETERS_PARAGON_METHOD_SETTINGS_UI_ID_FOCUS	Biological modifications
RESULTS_SEARCH_5_PARAMETERS_PARAGON_METHOD_SETTINGS_UI_USER_NAME	WIN-PVT3EI9I5O2\Administrator
RESULTS_SEARCH_5_PARAMETERS_PARAGON_METHOD_SETTINGS_UI_MACHINE_NAME	WIN-PVT3EI9I5O2
RESULTS_SEARCH_5_PARAMETERS_PARAGON_METHOD_SETTINGS_UI_SEARCH_ID	6.3812e+17
RESULTS_SEARCH_5_PARAMETERS_PARAGON_METHOD_SETTINGS_UI_START_TIME	2023-02-14 09:01:07
RESULTS_SEARCH_5_PARAMETERS_PARAGON_METHOD_SETTINGS_UI_MIN_UNUSED_PROTSCORE	0.0458
RESULTS_SEARCH_5_PARAMETERS_PARAGON_METHOD_SETTINGS_UI_PSPEP	TRUE
RESULTS_SEARCH_6_time_cpu	3441-09-10
RESULTS_SEARCH_6_time_duration	575498
RESULTS_SEARCH_6_version	5.0.1.4874
RESULTS_SEARCH_6_xml:id	SEARCH:2:638119620674671535_2
RESULTS_SEARCH_6_PARAMETERS_chemical_data_edited	FALSE
RESULTS_SEARCH_6_PARAMETERS_do_multiprecursor_search	TRUE
RESULTS_SEARCH_6_PARAMETERS_do_reverse_search	TRUE
RESULTS_SEARCH_6_PARAMETERS_max_quant_labels	35
RESULTS_SEARCH_6_PARAMETERS_maxresults	15
RESULTS_SEARCH_6_PARAMETERS_separate_searches	FALSE
RESULTS_SEARCH_6_PARAMETERS_MSTOLERANCE_type	dalton
RESULTS_SEARCH_6_PARAMETERS_MSTOLERANCE_value	0.05
RESULTS_SEARCH_6_PARAMETERS_MSMSTOLERANCE_type	dalton
RESULTS_SEARCH_6_PARAMETERS_MSMSTOLERANCE_value	0.1
RESULTS_SEARCH_6_PARAMETERS_MS_STANDARD_DEVIATION_type	dalton
RESULTS_SEARCH_6_PARAMETERS_MS_STANDARD_DEVIATION_value	0.0011
RESULTS_SEARCH_6_PARAMETERS_MSMS_STANDARD_DEVIATION_type	dalton
RESULTS_SEARCH_6_PARAMETERS_MSMS_STANDARD_DEVIATION_value	0.01
RESULTS_SEARCH_6_PARAMETERS_FASTA_filename	C:\AB SCIEX\ProteinPilot Data\SearchDatabases\uniprot-Homo sapiens-swissTrEMBL-isof-14022023.fasta
RESULTS_SEARCH_6_PARAMETERS_AUTO_CALIBRATION_ms	TRUE
RESULTS_SEARCH_6_PARAMETERS_AUTO_CALIBRATION_msexport	FALSE
RESULTS_SEARCH_6_PARAMETERS_AUTO_CALIBRATION_msms	TRUE
RESULTS_SEARCH_6_PARAMETERS_AUTO_CALIBRATION_msmstolsdratio	2.75
RESULTS_SEARCH_6_PARAMETERS_AUTO_CALIBRATION_mstolsdratio	7
RESULTS_SEARCH_6_PARAMETERS_AUTO_CALIBRATION_squareroot	TRUE
RESULTS_SEARCH_6_PARAMETERS_AUTO_CALIBRATION_type	dalton
RESULTS_SEARCH_6_PARAMETERS_AUTO_CALIBRATION_MCP_d_s_s_f	0.0666667
RESULTS_SEARCH_6_PARAMETERS_AUTO_CALIBRATION_MCP_d_s_w_f	3
RESULTS_SEARCH_6_PARAMETERS_AUTO_CALIBRATION_MCP_m_f_r_mbc	200
RESULTS_SEARCH_6_PARAMETERS_AUTO_CALIBRATION_MCP_m_m_c	10
RESULTS_SEARCH_6_PARAMETERS_AUTO_CALIBRATION_MCP_m_m_f_s	0.25
RESULTS_SEARCH_6_PARAMETERS_AUTO_CALIBRATION_MCP_m_m_p_f	0.33
RESULTS_SEARCH_6_PARAMETERS_AUTO_CALIBRATION_MCP_m_m_p_rms_f	1
RESULTS_SEARCH_6_PARAMETERS_AUTO_CALIBRATION_MCP_m_p_t_f	1
RESULTS_SEARCH_6_PARAMETERS_AUTO_CALIBRATION_MCP_m_r_h_n_b	15
RESULTS_SEARCH_6_PARAMETERS_AUTO_CALIBRATION_MCP_m_z_n_s	99
RESULTS_SEARCH_6_PARAMETERS_AUTO_CALIBRATION_MCP_m_z_s_mn_f_r	0.0666667
RESULTS_SEARCH_6_PARAMETERS_AUTO_CALIBRATION_MCP_m_z_s_mx_f_r	0.1
RESULTS_SEARCH_6_PARAMETERS_MS_AUTO_CALIBRATION_OUT_avres	1.07388e-07
RESULTS_SEARCH_6_PARAMETERS_MS_AUTO_CALIBRATION_OUT_c0	0.000419403
RESULTS_SEARCH_6_PARAMETERS_MS_AUTO_CALIBRATION_OUT_c1minus1	-1.33732e-05
RESULTS_SEARCH_6_PARAMETERS_MS_AUTO_CALIBRATION_OUT_c2	0
RESULTS_SEARCH_6_PARAMETERS_MS_AUTO_CALIBRATION_OUT_file	1
RESULTS_SEARCH_6_PARAMETERS_MS_AUTO_CALIBRATION_OUT_partnumber	3
RESULTS_SEARCH_6_PARAMETERS_MS_AUTO_CALIBRATION_OUT_polyorder	1
RESULTS_SEARCH_6_PARAMETERS_MS_AUTO_CALIBRATION_OUT_sample	1
RESULTS_SEARCH_6_PARAMETERS_MS_AUTO_CALIBRATION_OUT_squareroot	TRUE
RESULTS_SEARCH_6_PARAMETERS_MSMS_AUTO_CALIBRATION_OUT_avres	-1.68245e-07
RESULTS_SEARCH_6_PARAMETERS_MSMS_AUTO_CALIBRATION_OUT_c0	0.000144969
RESULTS_SEARCH_6_PARAMETERS_MSMS_AUTO_CALIBRATION_OUT_c1minus1	-4.59926e-06
RESULTS_SEARCH_6_PARAMETERS_MSMS_AUTO_CALIBRATION_OUT_c2	0
RESULTS_SEARCH_6_PARAMETERS_MSMS_AUTO_CALIBRATION_OUT_file	1
RESULTS_SEARCH_6_PARAMETERS_MSMS_AUTO_CALIBRATION_OUT_partnumber	3
RESULTS_SEARCH_6_PARAMETERS_MSMS_AUTO_CALIBRATION_OUT_polyorder	1
RESULTS_SEARCH_6_PARAMETERS_MSMS_AUTO_CALIBRATION_OUT_sample	1
RESULTS_SEARCH_6_PARAMETERS_MSMS_AUTO_CALIBRATION_OUT_squareroot	TRUE
RESULTS_SEARCH_6_PARAMETERS_MAX_PRECURSORS_FRAGLET	5
RESULTS_SEARCH_6_PARAMETERS_MAX_PRECURSORS_TAGLET	1
RESULTS_SEARCH_6_PARAMETERS_PRECURSORS_DR_FRAGLET	1900-01-10
RESULTS_SEARCH_6_PARAMETERS_PRECURSORS_DR_TAGLET	3
RESULTS_SEARCH_6_PARAMETERS_DEFAULT_CHARGE_STATE_1_charge	2
RESULTS_SEARCH_6_PARAMETERS_DEFAULT_CHARGE_STATE_1_probability	1
RESULTS_SEARCH_6_PARAMETERS_DEFAULT_CHARGE_STATE_2_charge	3
RESULTS_SEARCH_6_PARAMETERS_DEFAULT_CHARGE_STATE_2_probability	1
RESULTS_SEARCH_6_PARAMETERS_DEFAULT_CHARGE_STATE_3_charge	4
RESULTS_SEARCH_6_PARAMETERS_DEFAULT_CHARGE_STATE_3_probability	1
RESULTS_SEARCH_6_PARAMETERS_VERSION	5.0.1.0, 4895
RESULTS_SEARCH_6_PARAMETERS_PARAGON_VERSION	5.0.1.0, 4874
RESULTS_SEARCH_6_PARAMETERS_APPLICATION	ProteinPilot(tm) Software
RESULTS_SEARCH_6_PARAMETERS_PROGROUP_alternativedispositionmaximumfoldprobabilitydrop	100
RESULTS_SEARCH_6_PARAMETERS_PROGROUP_alternativedispositionmaximumfoldscoredrop	2
RESULTS_SEARCH_6_PARAMETERS_PROGROUP_autodiscordantpeptidethreshold	0.3
RESULTS_SEARCH_6_PARAMETERS_PROGROUP_bayesconfidencecalclulation	TRUE
RESULTS_SEARCH_6_PARAMETERS_PROGROUP_calibrateconfidence	TRUE
RESULTS_SEARCH_6_PARAMETERS_PROGROUP_compresspeptides	FALSE
RESULTS_SEARCH_6_PARAMETERS_PROGROUP_confidencepercentthresholdforexcludingothersfromquant	15
RESULTS_SEARCH_6_PARAMETERS_PROGROUP_confidencepercentthresholdforincludingselfinquant	15
RESULTS_SEARCH_6_PARAMETERS_PROGROUP_donotstoremspeaklists	FALSE
RESULTS_SEARCH_6_PARAMETERS_PROGROUP_fasta	C:\AB SCIEX\ProteinPilot Data\SearchDatabases\uniprot-Homo sapiens-swissTrEMBL-isof-14022023.fasta
RESULTS_SEARCH_6_PARAMETERS_PROGROUP_featuregroupminpepconf	0.66
RESULTS_SEARCH_6_PARAMETERS_PROGROUP_featuregroupminups	0.47
RESULTS_SEARCH_6_PARAMETERS_PROGROUP_focusingintersection	4
RESULTS_SEARCH_6_PARAMETERS_PROGROUP_focusingminimummatchconfidence	0.1
RESULTS_SEARCH_6_PARAMETERS_PROGROUP_focusingminunusedprotscore	0.1
RESULTS_SEARCH_6_PARAMETERS_PROGROUP_focusingsubsetcutoff	6
RESULTS_SEARCH_6_PARAMETERS_PROGROUP_intersection	1.3
RESULTS_SEARCH_6_PARAMETERS_PROGROUP_minimummatchconfidencecutoff	0.001
RESULTS_SEARCH_6_PARAMETERS_PROGROUP_minunusedprotscore	0.0458
RESULTS_SEARCH_6_PARAMETERS_PROGROUP_subsetcutoff	2
RESULTS_SEARCH_6_PARAMETERS_PROGROUP_unusedprotscorethresholdforexcludingothersfromquant	1.3
RESULTS_SEARCH_6_PARAMETERS_PEAKLIST_count	3745
RESULTS_SEARCH_6_PARAMETERS_PEAKLIST_filenumber	1
RESULTS_SEARCH_6_PARAMETERS_PEAKLIST_original_count	3745
RESULTS_SEARCH_6_PARAMETERS_PEAKLIST_originalfilename	Z:\PC2-Raw-Data\Proteomics\Data\Service\SP0059\230206-SP0059-Exo-3.wiff
RESULTS_SEARCH_6_PARAMETERS_PEAKLIST_partnumber	3
RESULTS_SEARCH_6_PARAMETERS_QUANT_TYPE_background_correction	FALSE
RESULTS_SEARCH_6_PARAMETERS_QUANT_TYPE_bias_correction	TRUE
RESULTS_SEARCH_6_PARAMETERS_QUANT_TYPE_keep_extreme_peptides_over_fraction	0
RESULTS_SEARCH_6_PARAMETERS_QUANT_TYPE_low_confidence_check	TRUE
RESULTS_SEARCH_6_PARAMETERS_QUANT_TYPE_low_intensity_check	TRUE
RESULTS_SEARCH_6_PARAMETERS_QUANT_TYPE_median_statistic	TRUE
RESULTS_SEARCH_6_PARAMETERS_QUANT_TYPE_mod_check	TRUE
RESULTS_SEARCH_6_PARAMETERS_QUANT_TYPE_quant_threshold	-1
RESULTS_SEARCH_6_PARAMETERS_QUANT_TYPE_quant_threshold_sn	9
RESULTS_SEARCH_6_PARAMETERS_QUANT_TYPE_separate_searches	FALSE
RESULTS_SEARCH_6_PARAMETERS_QUANT_TYPE_shared_msms_check	TRUE
RESULTS_SEARCH_6_PARAMETERS_PARAGON_METHOD_SETTINGS_UI_SAMPLE_TYPE	Identification
RESULTS_SEARCH_6_PARAMETERS_PARAGON_METHOD_SETTINGS_UI_CYS_ALKYLATION	Iodoacetamide
RESULTS_SEARCH_6_PARAMETERS_PARAGON_METHOD_SETTINGS_UI_DIGESTION	Trypsin
RESULTS_SEARCH_6_PARAMETERS_PARAGON_METHOD_SETTINGS_UI_SPECIAL_FACTOR	Urea denaturation
RESULTS_SEARCH_6_PARAMETERS_PARAGON_METHOD_SETTINGS_UI_INSTRUMENT	TripleTOF 5600
RESULTS_SEARCH_6_PARAMETERS_PARAGON_METHOD_SETTINGS_UI_SEARCH_EFFORT	Thorough
RESULTS_SEARCH_6_PARAMETERS_PARAGON_METHOD_SETTINGS_UI_ID_FOCUS	Biological modifications
RESULTS_SEARCH_6_PARAMETERS_PARAGON_METHOD_SETTINGS_UI_USER_NAME	WIN-PVT3EI9I5O2\Administrator
RESULTS_SEARCH_6_PARAMETERS_PARAGON_METHOD_SETTINGS_UI_MACHINE_NAME	WIN-PVT3EI9I5O2
RESULTS_SEARCH_6_PARAMETERS_PARAGON_METHOD_SETTINGS_UI_SEARCH_ID	6.3812e+17
RESULTS_SEARCH_6_PARAMETERS_PARAGON_METHOD_SETTINGS_UI_START_TIME	2023-02-14 09:01:07
RESULTS_SEARCH_6_PARAMETERS_PARAGON_METHOD_SETTINGS_UI_MIN_UNUSED_PROTSCORE	0.0458
RESULTS_SEARCH_6_PARAMETERS_PARAGON_METHOD_SETTINGS_UI_PSPEP	TRUE
RESULTS_SEARCH_7_time_cpu	200312
RESULTS_SEARCH_7_time_duration	213359
RESULTS_SEARCH_7_version	5.0.1.4874
RESULTS_SEARCH_7_xml:id	SEARCH:1:638119620674671535_3
RESULTS_SEARCH_7_PARAMETERS_chemical_data_edited	FALSE
RESULTS_SEARCH_7_PARAMETERS_do_multiprecursor_search	TRUE
RESULTS_SEARCH_7_PARAMETERS_do_reverse_search	TRUE
RESULTS_SEARCH_7_PARAMETERS_max_quant_labels	35
RESULTS_SEARCH_7_PARAMETERS_maxresults	15
RESULTS_SEARCH_7_PARAMETERS_separate_searches	FALSE
RESULTS_SEARCH_7_PARAMETERS_MSTOLERANCE_type	dalton
RESULTS_SEARCH_7_PARAMETERS_MSTOLERANCE_value	0.05
RESULTS_SEARCH_7_PARAMETERS_MSMSTOLERANCE_type	dalton
RESULTS_SEARCH_7_PARAMETERS_MSMSTOLERANCE_value	0.1
RESULTS_SEARCH_7_PARAMETERS_MS_STANDARD_DEVIATION_type	dalton
RESULTS_SEARCH_7_PARAMETERS_MS_STANDARD_DEVIATION_value	0.0011
RESULTS_SEARCH_7_PARAMETERS_MSMS_STANDARD_DEVIATION_type	dalton
RESULTS_SEARCH_7_PARAMETERS_MSMS_STANDARD_DEVIATION_value	0.01
RESULTS_SEARCH_7_PARAMETERS_FASTA_filename	C:\AB SCIEX\ProteinPilot Data\SearchDatabases\uniprot-Homo sapiens-swissTrEMBL-isof-14022023.fasta
RESULTS_SEARCH_7_PARAMETERS_AUTO_CALIBRATION_ms	TRUE
RESULTS_SEARCH_7_PARAMETERS_AUTO_CALIBRATION_msexport	FALSE
RESULTS_SEARCH_7_PARAMETERS_AUTO_CALIBRATION_msms	TRUE
RESULTS_SEARCH_7_PARAMETERS_AUTO_CALIBRATION_msmstolsdratio	2.75
RESULTS_SEARCH_7_PARAMETERS_AUTO_CALIBRATION_mstolsdratio	7
RESULTS_SEARCH_7_PARAMETERS_AUTO_CALIBRATION_squareroot	TRUE
RESULTS_SEARCH_7_PARAMETERS_AUTO_CALIBRATION_type	dalton
RESULTS_SEARCH_7_PARAMETERS_AUTO_CALIBRATION_MCP_d_s_s_f	0.0666667
RESULTS_SEARCH_7_PARAMETERS_AUTO_CALIBRATION_MCP_d_s_w_f	3
RESULTS_SEARCH_7_PARAMETERS_AUTO_CALIBRATION_MCP_m_f_r_mbc	200
RESULTS_SEARCH_7_PARAMETERS_AUTO_CALIBRATION_MCP_m_m_c	10
RESULTS_SEARCH_7_PARAMETERS_AUTO_CALIBRATION_MCP_m_m_f_s	0.25
RESULTS_SEARCH_7_PARAMETERS_AUTO_CALIBRATION_MCP_m_m_p_f	0.33
RESULTS_SEARCH_7_PARAMETERS_AUTO_CALIBRATION_MCP_m_m_p_rms_f	1
RESULTS_SEARCH_7_PARAMETERS_AUTO_CALIBRATION_MCP_m_p_t_f	1
RESULTS_SEARCH_7_PARAMETERS_AUTO_CALIBRATION_MCP_m_r_h_n_b	15
RESULTS_SEARCH_7_PARAMETERS_AUTO_CALIBRATION_MCP_m_z_n_s	99
RESULTS_SEARCH_7_PARAMETERS_AUTO_CALIBRATION_MCP_m_z_s_mn_f_r	0.0666667
RESULTS_SEARCH_7_PARAMETERS_AUTO_CALIBRATION_MCP_m_z_s_mx_f_r	0.1
RESULTS_SEARCH_7_PARAMETERS_MS_AUTO_CALIBRATION_OUT_avres	-2.335e-09
RESULTS_SEARCH_7_PARAMETERS_MS_AUTO_CALIBRATION_OUT_c0	0.000488084
RESULTS_SEARCH_7_PARAMETERS_MS_AUTO_CALIBRATION_OUT_c1minus1	-1.56192e-05
RESULTS_SEARCH_7_PARAMETERS_MS_AUTO_CALIBRATION_OUT_c2	0
RESULTS_SEARCH_7_PARAMETERS_MS_AUTO_CALIBRATION_OUT_file	1
RESULTS_SEARCH_7_PARAMETERS_MS_AUTO_CALIBRATION_OUT_partnumber	4
RESULTS_SEARCH_7_PARAMETERS_MS_AUTO_CALIBRATION_OUT_polyorder	1
RESULTS_SEARCH_7_PARAMETERS_MS_AUTO_CALIBRATION_OUT_sample	1
RESULTS_SEARCH_7_PARAMETERS_MS_AUTO_CALIBRATION_OUT_squareroot	TRUE
RESULTS_SEARCH_7_PARAMETERS_MSMS_AUTO_CALIBRATION_OUT_avres	-1.09872e-07
RESULTS_SEARCH_7_PARAMETERS_MSMS_AUTO_CALIBRATION_OUT_c0	0.000212202
RESULTS_SEARCH_7_PARAMETERS_MSMS_AUTO_CALIBRATION_OUT_c1minus1	-7.4939e-06
RESULTS_SEARCH_7_PARAMETERS_MSMS_AUTO_CALIBRATION_OUT_c2	0
RESULTS_SEARCH_7_PARAMETERS_MSMS_AUTO_CALIBRATION_OUT_file	1
RESULTS_SEARCH_7_PARAMETERS_MSMS_AUTO_CALIBRATION_OUT_partnumber	4
RESULTS_SEARCH_7_PARAMETERS_MSMS_AUTO_CALIBRATION_OUT_polyorder	1
RESULTS_SEARCH_7_PARAMETERS_MSMS_AUTO_CALIBRATION_OUT_sample	1
RESULTS_SEARCH_7_PARAMETERS_MSMS_AUTO_CALIBRATION_OUT_squareroot	TRUE
RESULTS_SEARCH_7_PARAMETERS_MAX_PRECURSORS_FRAGLET	5
RESULTS_SEARCH_7_PARAMETERS_MAX_PRECURSORS_TAGLET	1
RESULTS_SEARCH_7_PARAMETERS_PRECURSORS_DR_FRAGLET	10
RESULTS_SEARCH_7_PARAMETERS_PRECURSORS_DR_TAGLET	3
RESULTS_SEARCH_7_PARAMETERS_DEFAULT_CHARGE_STATE_1_charge	2
RESULTS_SEARCH_7_PARAMETERS_DEFAULT_CHARGE_STATE_1_probability	1
RESULTS_SEARCH_7_PARAMETERS_DEFAULT_CHARGE_STATE_2_charge	3
RESULTS_SEARCH_7_PARAMETERS_DEFAULT_CHARGE_STATE_2_probability	1
RESULTS_SEARCH_7_PARAMETERS_DEFAULT_CHARGE_STATE_3_charge	4
RESULTS_SEARCH_7_PARAMETERS_DEFAULT_CHARGE_STATE_3_probability	1
RESULTS_SEARCH_7_PARAMETERS_VERSION	5.0.1.0, 4895
RESULTS_SEARCH_7_PARAMETERS_PARAGON_VERSION	5.0.1.0, 4874
RESULTS_SEARCH_7_PARAMETERS_APPLICATION	ProteinPilot(tm) Software
RESULTS_SEARCH_7_PARAMETERS_PROGROUP_alternativedispositionmaximumfoldprobabilitydrop	100
RESULTS_SEARCH_7_PARAMETERS_PROGROUP_alternativedispositionmaximumfoldscoredrop	2
RESULTS_SEARCH_7_PARAMETERS_PROGROUP_autodiscordantpeptidethreshold	0.3
RESULTS_SEARCH_7_PARAMETERS_PROGROUP_bayesconfidencecalclulation	TRUE
RESULTS_SEARCH_7_PARAMETERS_PROGROUP_calibrateconfidence	TRUE
RESULTS_SEARCH_7_PARAMETERS_PROGROUP_compresspeptides	FALSE
RESULTS_SEARCH_7_PARAMETERS_PROGROUP_confidencepercentthresholdforexcludingothersfromquant	15
RESULTS_SEARCH_7_PARAMETERS_PROGROUP_confidencepercentthresholdforincludingselfinquant	15
RESULTS_SEARCH_7_PARAMETERS_PROGROUP_donotstoremspeaklists	FALSE
RESULTS_SEARCH_7_PARAMETERS_PROGROUP_fasta	C:\AB SCIEX\ProteinPilot Data\SearchDatabases\uniprot-Homo sapiens-swissTrEMBL-isof-14022023.fasta
RESULTS_SEARCH_7_PARAMETERS_PROGROUP_featuregroupminpepconf	0.66
RESULTS_SEARCH_7_PARAMETERS_PROGROUP_featuregroupminups	0.47
RESULTS_SEARCH_7_PARAMETERS_PROGROUP_focusingintersection	4
RESULTS_SEARCH_7_PARAMETERS_PROGROUP_focusingminimummatchconfidence	0.1
RESULTS_SEARCH_7_PARAMETERS_PROGROUP_focusingminunusedprotscore	0.1
RESULTS_SEARCH_7_PARAMETERS_PROGROUP_focusingsubsetcutoff	6
RESULTS_SEARCH_7_PARAMETERS_PROGROUP_intersection	1.3
RESULTS_SEARCH_7_PARAMETERS_PROGROUP_minimummatchconfidencecutoff	0.001
RESULTS_SEARCH_7_PARAMETERS_PROGROUP_minunusedprotscore	0.0458
RESULTS_SEARCH_7_PARAMETERS_PROGROUP_subsetcutoff	2
RESULTS_SEARCH_7_PARAMETERS_PROGROUP_unusedprotscorethresholdforexcludingothersfromquant	1.3
RESULTS_SEARCH_7_PARAMETERS_PEAKLIST_count	3727
RESULTS_SEARCH_7_PARAMETERS_PEAKLIST_filenumber	1
RESULTS_SEARCH_7_PARAMETERS_PEAKLIST_original_count	3727
RESULTS_SEARCH_7_PARAMETERS_PEAKLIST_originalfilename	Z:\PC2-Raw-Data\Proteomics\Data\Service\SP0059\230206-SP0059-Exo-3.wiff
RESULTS_SEARCH_7_PARAMETERS_PEAKLIST_partnumber	4
RESULTS_SEARCH_7_PARAMETERS_QUANT_TYPE_background_correction	FALSE
RESULTS_SEARCH_7_PARAMETERS_QUANT_TYPE_bias_correction	TRUE
RESULTS_SEARCH_7_PARAMETERS_QUANT_TYPE_keep_extreme_peptides_over_fraction	0
RESULTS_SEARCH_7_PARAMETERS_QUANT_TYPE_low_confidence_check	TRUE
RESULTS_SEARCH_7_PARAMETERS_QUANT_TYPE_low_intensity_check	TRUE
RESULTS_SEARCH_7_PARAMETERS_QUANT_TYPE_median_statistic	TRUE
RESULTS_SEARCH_7_PARAMETERS_QUANT_TYPE_mod_check	TRUE
RESULTS_SEARCH_7_PARAMETERS_QUANT_TYPE_quant_threshold	-1
RESULTS_SEARCH_7_PARAMETERS_QUANT_TYPE_quant_threshold_sn	1900-01-09
RESULTS_SEARCH_7_PARAMETERS_QUANT_TYPE_separate_searches	FALSE
RESULTS_SEARCH_7_PARAMETERS_QUANT_TYPE_shared_msms_check	TRUE
RESULTS_SEARCH_7_PARAMETERS_PARAGON_METHOD_SETTINGS_UI_SAMPLE_TYPE	Identification
RESULTS_SEARCH_7_PARAMETERS_PARAGON_METHOD_SETTINGS_UI_CYS_ALKYLATION	Iodoacetamide
RESULTS_SEARCH_7_PARAMETERS_PARAGON_METHOD_SETTINGS_UI_DIGESTION	Trypsin
RESULTS_SEARCH_7_PARAMETERS_PARAGON_METHOD_SETTINGS_UI_SPECIAL_FACTOR	Urea denaturation
RESULTS_SEARCH_7_PARAMETERS_PARAGON_METHOD_SETTINGS_UI_INSTRUMENT	TripleTOF 5600
RESULTS_SEARCH_7_PARAMETERS_PARAGON_METHOD_SETTINGS_UI_SEARCH_EFFORT	Thorough
RESULTS_SEARCH_7_PARAMETERS_PARAGON_METHOD_SETTINGS_UI_ID_FOCUS	Biological modifications
RESULTS_SEARCH_7_PARAMETERS_PARAGON_METHOD_SETTINGS_UI_USER_NAME	WIN-PVT3EI9I5O2\Administrator
RESULTS_SEARCH_7_PARAMETERS_PARAGON_METHOD_SETTINGS_UI_MACHINE_NAME	WIN-PVT3EI9I5O2
RESULTS_SEARCH_7_PARAMETERS_PARAGON_METHOD_SETTINGS_UI_SEARCH_ID	6.3812e+17
RESULTS_SEARCH_7_PARAMETERS_PARAGON_METHOD_SETTINGS_UI_START_TIME	2023-02-14 09:01:07
RESULTS_SEARCH_7_PARAMETERS_PARAGON_METHOD_SETTINGS_UI_MIN_UNUSED_PROTSCORE	0.0458
RESULTS_SEARCH_7_PARAMETERS_PARAGON_METHOD_SETTINGS_UI_PSPEP	TRUE
RESULTS_SEARCH_8_time_cpu	589718
RESULTS_SEARCH_8_time_duration	606247
RESULTS_SEARCH_8_version	5.0.1.4874
RESULTS_SEARCH_8_xml:id	SEARCH:2:638119620674671535_3
RESULTS_SEARCH_8_PARAMETERS_chemical_data_edited	FALSE
RESULTS_SEARCH_8_PARAMETERS_do_multiprecursor_search	TRUE
RESULTS_SEARCH_8_PARAMETERS_do_reverse_search	TRUE
RESULTS_SEARCH_8_PARAMETERS_max_quant_labels	35
RESULTS_SEARCH_8_PARAMETERS_maxresults	15
RESULTS_SEARCH_8_PARAMETERS_separate_searches	FALSE
RESULTS_SEARCH_8_PARAMETERS_MSTOLERANCE_type	dalton
RESULTS_SEARCH_8_PARAMETERS_MSTOLERANCE_value	0.05
RESULTS_SEARCH_8_PARAMETERS_MSMSTOLERANCE_type	dalton
RESULTS_SEARCH_8_PARAMETERS_MSMSTOLERANCE_value	0.1
RESULTS_SEARCH_8_PARAMETERS_MS_STANDARD_DEVIATION_type	dalton
RESULTS_SEARCH_8_PARAMETERS_MS_STANDARD_DEVIATION_value	0.0011
RESULTS_SEARCH_8_PARAMETERS_MSMS_STANDARD_DEVIATION_type	dalton
RESULTS_SEARCH_8_PARAMETERS_MSMS_STANDARD_DEVIATION_value	0.01
RESULTS_SEARCH_8_PARAMETERS_FASTA_filename	C:\AB SCIEX\ProteinPilot Data\SearchDatabases\uniprot-Homo sapiens-swissTrEMBL-isof-14022023.fasta
RESULTS_SEARCH_8_PARAMETERS_AUTO_CALIBRATION_ms	TRUE
RESULTS_SEARCH_8_PARAMETERS_AUTO_CALIBRATION_msexport	FALSE
RESULTS_SEARCH_8_PARAMETERS_AUTO_CALIBRATION_msms	TRUE
RESULTS_SEARCH_8_PARAMETERS_AUTO_CALIBRATION_msmstolsdratio	2.75
RESULTS_SEARCH_8_PARAMETERS_AUTO_CALIBRATION_mstolsdratio	7
RESULTS_SEARCH_8_PARAMETERS_AUTO_CALIBRATION_squareroot	TRUE
RESULTS_SEARCH_8_PARAMETERS_AUTO_CALIBRATION_type	dalton
RESULTS_SEARCH_8_PARAMETERS_AUTO_CALIBRATION_MCP_d_s_s_f	0.0666667
RESULTS_SEARCH_8_PARAMETERS_AUTO_CALIBRATION_MCP_d_s_w_f	3
RESULTS_SEARCH_8_PARAMETERS_AUTO_CALIBRATION_MCP_m_f_r_mbc	200
RESULTS_SEARCH_8_PARAMETERS_AUTO_CALIBRATION_MCP_m_m_c	10
RESULTS_SEARCH_8_PARAMETERS_AUTO_CALIBRATION_MCP_m_m_f_s	0.25
RESULTS_SEARCH_8_PARAMETERS_AUTO_CALIBRATION_MCP_m_m_p_f	0.33
RESULTS_SEARCH_8_PARAMETERS_AUTO_CALIBRATION_MCP_m_m_p_rms_f	1
RESULTS_SEARCH_8_PARAMETERS_AUTO_CALIBRATION_MCP_m_p_t_f	1
RESULTS_SEARCH_8_PARAMETERS_AUTO_CALIBRATION_MCP_m_r_h_n_b	15
RESULTS_SEARCH_8_PARAMETERS_AUTO_CALIBRATION_MCP_m_z_n_s	99
RESULTS_SEARCH_8_PARAMETERS_AUTO_CALIBRATION_MCP_m_z_s_mn_f_r	0.0666667
RESULTS_SEARCH_8_PARAMETERS_AUTO_CALIBRATION_MCP_m_z_s_mx_f_r	0.1
RESULTS_SEARCH_8_PARAMETERS_MS_AUTO_CALIBRATION_OUT_avres	-2.335e-09
RESULTS_SEARCH_8_PARAMETERS_MS_AUTO_CALIBRATION_OUT_c0	0.000488084
RESULTS_SEARCH_8_PARAMETERS_MS_AUTO_CALIBRATION_OUT_c1minus1	-1.56192e-05
RESULTS_SEARCH_8_PARAMETERS_MS_AUTO_CALIBRATION_OUT_c2	0
RESULTS_SEARCH_8_PARAMETERS_MS_AUTO_CALIBRATION_OUT_file	1
RESULTS_SEARCH_8_PARAMETERS_MS_AUTO_CALIBRATION_OUT_partnumber	4
RESULTS_SEARCH_8_PARAMETERS_MS_AUTO_CALIBRATION_OUT_polyorder	1
RESULTS_SEARCH_8_PARAMETERS_MS_AUTO_CALIBRATION_OUT_sample	1
RESULTS_SEARCH_8_PARAMETERS_MS_AUTO_CALIBRATION_OUT_squareroot	TRUE
RESULTS_SEARCH_8_PARAMETERS_MSMS_AUTO_CALIBRATION_OUT_avres	-1.09872e-07
RESULTS_SEARCH_8_PARAMETERS_MSMS_AUTO_CALIBRATION_OUT_c0	0.000212202
RESULTS_SEARCH_8_PARAMETERS_MSMS_AUTO_CALIBRATION_OUT_c1minus1	-7.4939e-06
RESULTS_SEARCH_8_PARAMETERS_MSMS_AUTO_CALIBRATION_OUT_c2	0
RESULTS_SEARCH_8_PARAMETERS_MSMS_AUTO_CALIBRATION_OUT_file	1
RESULTS_SEARCH_8_PARAMETERS_MSMS_AUTO_CALIBRATION_OUT_partnumber	4
RESULTS_SEARCH_8_PARAMETERS_MSMS_AUTO_CALIBRATION_OUT_polyorder	1
RESULTS_SEARCH_8_PARAMETERS_MSMS_AUTO_CALIBRATION_OUT_sample	1
RESULTS_SEARCH_8_PARAMETERS_MSMS_AUTO_CALIBRATION_OUT_squareroot	TRUE
RESULTS_SEARCH_8_PARAMETERS_MAX_PRECURSORS_FRAGLET	1900-01-05
RESULTS_SEARCH_8_PARAMETERS_MAX_PRECURSORS_TAGLET	1
RESULTS_SEARCH_8_PARAMETERS_PRECURSORS_DR_FRAGLET	10
RESULTS_SEARCH_8_PARAMETERS_PRECURSORS_DR_TAGLET	3
RESULTS_SEARCH_8_PARAMETERS_DEFAULT_CHARGE_STATE_1_charge	1900-01-02
RESULTS_SEARCH_8_PARAMETERS_DEFAULT_CHARGE_STATE_1_probability	1
RESULTS_SEARCH_8_PARAMETERS_DEFAULT_CHARGE_STATE_2_charge	3
RESULTS_SEARCH_8_PARAMETERS_DEFAULT_CHARGE_STATE_2_probability	1
RESULTS_SEARCH_8_PARAMETERS_DEFAULT_CHARGE_STATE_3_charge	4
RESULTS_SEARCH_8_PARAMETERS_DEFAULT_CHARGE_STATE_3_probability	1
RESULTS_SEARCH_8_PARAMETERS_VERSION	5.0.1.0, 4895
RESULTS_SEARCH_8_PARAMETERS_PARAGON_VERSION	5.0.1.0, 4874
RESULTS_SEARCH_8_PARAMETERS_APPLICATION	ProteinPilot(tm) Software
RESULTS_SEARCH_8_PARAMETERS_PROGROUP_alternativedispositionmaximumfoldprobabilitydrop	100
RESULTS_SEARCH_8_PARAMETERS_PROGROUP_alternativedispositionmaximumfoldscoredrop	2
RESULTS_SEARCH_8_PARAMETERS_PROGROUP_autodiscordantpeptidethreshold	0.3
RESULTS_SEARCH_8_PARAMETERS_PROGROUP_bayesconfidencecalclulation	TRUE
RESULTS_SEARCH_8_PARAMETERS_PROGROUP_calibrateconfidence	TRUE
RESULTS_SEARCH_8_PARAMETERS_PROGROUP_compresspeptides	FALSE
RESULTS_SEARCH_8_PARAMETERS_PROGROUP_confidencepercentthresholdforexcludingothersfromquant	15
RESULTS_SEARCH_8_PARAMETERS_PROGROUP_confidencepercentthresholdforincludingselfinquant	15
RESULTS_SEARCH_8_PARAMETERS_PROGROUP_donotstoremspeaklists	FALSE
RESULTS_SEARCH_8_PARAMETERS_PROGROUP_fasta	C:\AB SCIEX\ProteinPilot Data\SearchDatabases\uniprot-Homo sapiens-swissTrEMBL-isof-14022023.fasta
RESULTS_SEARCH_8_PARAMETERS_PROGROUP_featuregroupminpepconf	0.66
RESULTS_SEARCH_8_PARAMETERS_PROGROUP_featuregroupminups	0.47
RESULTS_SEARCH_8_PARAMETERS_PROGROUP_focusingintersection	4
RESULTS_SEARCH_8_PARAMETERS_PROGROUP_focusingminimummatchconfidence	0.1
RESULTS_SEARCH_8_PARAMETERS_PROGROUP_focusingminunusedprotscore	0.1
RESULTS_SEARCH_8_PARAMETERS_PROGROUP_focusingsubsetcutoff	6
RESULTS_SEARCH_8_PARAMETERS_PROGROUP_intersection	1.3
RESULTS_SEARCH_8_PARAMETERS_PROGROUP_minimummatchconfidencecutoff	0.001
RESULTS_SEARCH_8_PARAMETERS_PROGROUP_minunusedprotscore	0.0458
RESULTS_SEARCH_8_PARAMETERS_PROGROUP_subsetcutoff	2
RESULTS_SEARCH_8_PARAMETERS_PROGROUP_unusedprotscorethresholdforexcludingothersfromquant	1.3
RESULTS_SEARCH_8_PARAMETERS_PEAKLIST_count	3727
RESULTS_SEARCH_8_PARAMETERS_PEAKLIST_filenumber	1
RESULTS_SEARCH_8_PARAMETERS_PEAKLIST_original_count	3727
RESULTS_SEARCH_8_PARAMETERS_PEAKLIST_originalfilename	Z:\PC2-Raw-Data\Proteomics\Data\Service\SP0059\230206-SP0059-Exo-3.wiff
RESULTS_SEARCH_8_PARAMETERS_PEAKLIST_partnumber	4
RESULTS_SEARCH_8_PARAMETERS_QUANT_TYPE_background_correction	FALSE
RESULTS_SEARCH_8_PARAMETERS_QUANT_TYPE_bias_correction	TRUE
RESULTS_SEARCH_8_PARAMETERS_QUANT_TYPE_keep_extreme_peptides_over_fraction	0
RESULTS_SEARCH_8_PARAMETERS_QUANT_TYPE_low_confidence_check	TRUE
RESULTS_SEARCH_8_PARAMETERS_QUANT_TYPE_low_intensity_check	TRUE
RESULTS_SEARCH_8_PARAMETERS_QUANT_TYPE_median_statistic	TRUE
RESULTS_SEARCH_8_PARAMETERS_QUANT_TYPE_mod_check	TRUE
RESULTS_SEARCH_8_PARAMETERS_QUANT_TYPE_quant_threshold	-1
RESULTS_SEARCH_8_PARAMETERS_QUANT_TYPE_quant_threshold_sn	9
RESULTS_SEARCH_8_PARAMETERS_QUANT_TYPE_separate_searches	FALSE
RESULTS_SEARCH_8_PARAMETERS_QUANT_TYPE_shared_msms_check	TRUE
RESULTS_SEARCH_8_PARAMETERS_PARAGON_METHOD_SETTINGS_UI_SAMPLE_TYPE	Identification
RESULTS_SEARCH_8_PARAMETERS_PARAGON_METHOD_SETTINGS_UI_CYS_ALKYLATION	Iodoacetamide
RESULTS_SEARCH_8_PARAMETERS_PARAGON_METHOD_SETTINGS_UI_DIGESTION	Trypsin
RESULTS_SEARCH_8_PARAMETERS_PARAGON_METHOD_SETTINGS_UI_SPECIAL_FACTOR	Urea denaturation
RESULTS_SEARCH_8_PARAMETERS_PARAGON_METHOD_SETTINGS_UI_INSTRUMENT	TripleTOF 5600
RESULTS_SEARCH_8_PARAMETERS_PARAGON_METHOD_SETTINGS_UI_SEARCH_EFFORT	Thorough
RESULTS_SEARCH_8_PARAMETERS_PARAGON_METHOD_SETTINGS_UI_ID_FOCUS	Biological modifications
RESULTS_SEARCH_8_PARAMETERS_PARAGON_METHOD_SETTINGS_UI_USER_NAME	WIN-PVT3EI9I5O2\Administrator
RESULTS_SEARCH_8_PARAMETERS_PARAGON_METHOD_SETTINGS_UI_MACHINE_NAME	WIN-PVT3EI9I5O2
RESULTS_SEARCH_8_PARAMETERS_PARAGON_METHOD_SETTINGS_UI_SEARCH_ID	6.3812e+17
RESULTS_SEARCH_8_PARAMETERS_PARAGON_METHOD_SETTINGS_UI_START_TIME	2023-02-14 09:01:07
RESULTS_SEARCH_8_PARAMETERS_PARAGON_METHOD_SETTINGS_UI_MIN_UNUSED_PROTSCORE	0.0458
RESULTS_SEARCH_8_PARAMETERS_PARAGON_METHOD_SETTINGS_UI_PSPEP	TRUE
RESULTS_SEARCH_9_time_cpu	186515
RESULTS_SEARCH_9_time_duration	2451-09-14
RESULTS_SEARCH_9_version	5.0.1.4874
RESULTS_SEARCH_9_xml:id	SEARCH:1:638119620674671535_4
RESULTS_SEARCH_9_PARAMETERS_chemical_data_edited	FALSE
RESULTS_SEARCH_9_PARAMETERS_do_multiprecursor_search	TRUE
RESULTS_SEARCH_9_PARAMETERS_do_reverse_search	TRUE
RESULTS_SEARCH_9_PARAMETERS_max_quant_labels	35
RESULTS_SEARCH_9_PARAMETERS_maxresults	15
RESULTS_SEARCH_9_PARAMETERS_separate_searches	FALSE
RESULTS_SEARCH_9_PARAMETERS_MSTOLERANCE_type	dalton
RESULTS_SEARCH_9_PARAMETERS_MSTOLERANCE_value	0.05
RESULTS_SEARCH_9_PARAMETERS_MSMSTOLERANCE_type	dalton
RESULTS_SEARCH_9_PARAMETERS_MSMSTOLERANCE_value	0.1
RESULTS_SEARCH_9_PARAMETERS_MS_STANDARD_DEVIATION_type	dalton
RESULTS_SEARCH_9_PARAMETERS_MS_STANDARD_DEVIATION_value	0.0011
RESULTS_SEARCH_9_PARAMETERS_MSMS_STANDARD_DEVIATION_type	dalton
RESULTS_SEARCH_9_PARAMETERS_MSMS_STANDARD_DEVIATION_value	0.01
RESULTS_SEARCH_9_PARAMETERS_FASTA_filename	C:\AB SCIEX\ProteinPilot Data\SearchDatabases\uniprot-Homo sapiens-swissTrEMBL-isof-14022023.fasta
RESULTS_SEARCH_9_PARAMETERS_AUTO_CALIBRATION_ms	TRUE
RESULTS_SEARCH_9_PARAMETERS_AUTO_CALIBRATION_msexport	FALSE
RESULTS_SEARCH_9_PARAMETERS_AUTO_CALIBRATION_msms	TRUE
RESULTS_SEARCH_9_PARAMETERS_AUTO_CALIBRATION_msmstolsdratio	2.75
RESULTS_SEARCH_9_PARAMETERS_AUTO_CALIBRATION_mstolsdratio	7
RESULTS_SEARCH_9_PARAMETERS_AUTO_CALIBRATION_squareroot	TRUE
RESULTS_SEARCH_9_PARAMETERS_AUTO_CALIBRATION_type	dalton
RESULTS_SEARCH_9_PARAMETERS_AUTO_CALIBRATION_MCP_d_s_s_f	0.0666667
RESULTS_SEARCH_9_PARAMETERS_AUTO_CALIBRATION_MCP_d_s_w_f	3
RESULTS_SEARCH_9_PARAMETERS_AUTO_CALIBRATION_MCP_m_f_r_mbc	200
RESULTS_SEARCH_9_PARAMETERS_AUTO_CALIBRATION_MCP_m_m_c	1900-01-10
RESULTS_SEARCH_9_PARAMETERS_AUTO_CALIBRATION_MCP_m_m_f_s	0.25
RESULTS_SEARCH_9_PARAMETERS_AUTO_CALIBRATION_MCP_m_m_p_f	0.33
RESULTS_SEARCH_9_PARAMETERS_AUTO_CALIBRATION_MCP_m_m_p_rms_f	1
RESULTS_SEARCH_9_PARAMETERS_AUTO_CALIBRATION_MCP_m_p_t_f	1
RESULTS_SEARCH_9_PARAMETERS_AUTO_CALIBRATION_MCP_m_r_h_n_b	15
RESULTS_SEARCH_9_PARAMETERS_AUTO_CALIBRATION_MCP_m_z_n_s	99
RESULTS_SEARCH_9_PARAMETERS_AUTO_CALIBRATION_MCP_m_z_s_mn_f_r	0.0666667
RESULTS_SEARCH_9_PARAMETERS_AUTO_CALIBRATION_MCP_m_z_s_mx_f_r	0.1
RESULTS_SEARCH_9_PARAMETERS_MS_AUTO_CALIBRATION_OUT_avres	7.39367e-09
RESULTS_SEARCH_9_PARAMETERS_MS_AUTO_CALIBRATION_OUT_c0	0.000500462
RESULTS_SEARCH_9_PARAMETERS_MS_AUTO_CALIBRATION_OUT_c1minus1	-1.53731e-05
RESULTS_SEARCH_9_PARAMETERS_MS_AUTO_CALIBRATION_OUT_c2	0
RESULTS_SEARCH_9_PARAMETERS_MS_AUTO_CALIBRATION_OUT_file	1
RESULTS_SEARCH_9_PARAMETERS_MS_AUTO_CALIBRATION_OUT_partnumber	5
RESULTS_SEARCH_9_PARAMETERS_MS_AUTO_CALIBRATION_OUT_polyorder	1
RESULTS_SEARCH_9_PARAMETERS_MS_AUTO_CALIBRATION_OUT_sample	1
RESULTS_SEARCH_9_PARAMETERS_MS_AUTO_CALIBRATION_OUT_squareroot	TRUE
RESULTS_SEARCH_9_PARAMETERS_MSMS_AUTO_CALIBRATION_OUT_avres	-1.31145e-07
RESULTS_SEARCH_9_PARAMETERS_MSMS_AUTO_CALIBRATION_OUT_c0	0.000214602
RESULTS_SEARCH_9_PARAMETERS_MSMS_AUTO_CALIBRATION_OUT_c1minus1	-6.40854e-06
RESULTS_SEARCH_9_PARAMETERS_MSMS_AUTO_CALIBRATION_OUT_c2	0
RESULTS_SEARCH_9_PARAMETERS_MSMS_AUTO_CALIBRATION_OUT_file	1
RESULTS_SEARCH_9_PARAMETERS_MSMS_AUTO_CALIBRATION_OUT_partnumber	5
RESULTS_SEARCH_9_PARAMETERS_MSMS_AUTO_CALIBRATION_OUT_polyorder	1
RESULTS_SEARCH_9_PARAMETERS_MSMS_AUTO_CALIBRATION_OUT_sample	1
RESULTS_SEARCH_9_PARAMETERS_MSMS_AUTO_CALIBRATION_OUT_squareroot	TRUE
RESULTS_SEARCH_9_PARAMETERS_MAX_PRECURSORS_FRAGLET	5
RESULTS_SEARCH_9_PARAMETERS_MAX_PRECURSORS_TAGLET	1
RESULTS_SEARCH_9_PARAMETERS_PRECURSORS_DR_FRAGLET	10
RESULTS_SEARCH_9_PARAMETERS_PRECURSORS_DR_TAGLET	3
RESULTS_SEARCH_9_PARAMETERS_DEFAULT_CHARGE_STATE_1_charge	2
RESULTS_SEARCH_9_PARAMETERS_DEFAULT_CHARGE_STATE_1_probability	1
RESULTS_SEARCH_9_PARAMETERS_DEFAULT_CHARGE_STATE_2_charge	3
RESULTS_SEARCH_9_PARAMETERS_DEFAULT_CHARGE_STATE_2_probability	1
RESULTS_SEARCH_9_PARAMETERS_DEFAULT_CHARGE_STATE_3_charge	4
RESULTS_SEARCH_9_PARAMETERS_DEFAULT_CHARGE_STATE_3_probability	1
RESULTS_SEARCH_9_PARAMETERS_VERSION	5.0.1.0, 4895
RESULTS_SEARCH_9_PARAMETERS_PARAGON_VERSION	5.0.1.0, 4874
RESULTS_SEARCH_9_PARAMETERS_APPLICATION	ProteinPilot(tm) Software
RESULTS_SEARCH_9_PARAMETERS_PROGROUP_alternativedispositionmaximumfoldprobabilitydrop	100
RESULTS_SEARCH_9_PARAMETERS_PROGROUP_alternativedispositionmaximumfoldscoredrop	2
RESULTS_SEARCH_9_PARAMETERS_PROGROUP_autodiscordantpeptidethreshold	0.3
RESULTS_SEARCH_9_PARAMETERS_PROGROUP_bayesconfidencecalclulation	TRUE
RESULTS_SEARCH_9_PARAMETERS_PROGROUP_calibrateconfidence	TRUE
RESULTS_SEARCH_9_PARAMETERS_PROGROUP_compresspeptides	FALSE
RESULTS_SEARCH_9_PARAMETERS_PROGROUP_confidencepercentthresholdforexcludingothersfromquant	1900-01-15
RESULTS_SEARCH_9_PARAMETERS_PROGROUP_confidencepercentthresholdforincludingselfinquant	15
RESULTS_SEARCH_9_PARAMETERS_PROGROUP_donotstoremspeaklists	FALSE
RESULTS_SEARCH_9_PARAMETERS_PROGROUP_fasta	C:\AB SCIEX\ProteinPilot Data\SearchDatabases\uniprot-Homo sapiens-swissTrEMBL-isof-14022023.fasta
RESULTS_SEARCH_9_PARAMETERS_PROGROUP_featuregroupminpepconf	0.66
RESULTS_SEARCH_9_PARAMETERS_PROGROUP_featuregroupminups	0.47
RESULTS_SEARCH_9_PARAMETERS_PROGROUP_focusingintersection	4
RESULTS_SEARCH_9_PARAMETERS_PROGROUP_focusingminimummatchconfidence	0.1
RESULTS_SEARCH_9_PARAMETERS_PROGROUP_focusingminunusedprotscore	0.1
RESULTS_SEARCH_9_PARAMETERS_PROGROUP_focusingsubsetcutoff	6
RESULTS_SEARCH_9_PARAMETERS_PROGROUP_intersection	1.3
RESULTS_SEARCH_9_PARAMETERS_PROGROUP_minimummatchconfidencecutoff	0.001
RESULTS_SEARCH_9_PARAMETERS_PROGROUP_minunusedprotscore	0.0458
RESULTS_SEARCH_9_PARAMETERS_PROGROUP_subsetcutoff	2
RESULTS_SEARCH_9_PARAMETERS_PROGROUP_unusedprotscorethresholdforexcludingothersfromquant	1.3
RESULTS_SEARCH_9_PARAMETERS_PEAKLIST_count	3744
RESULTS_SEARCH_9_PARAMETERS_PEAKLIST_filenumber	1
RESULTS_SEARCH_9_PARAMETERS_PEAKLIST_original_count	3744
RESULTS_SEARCH_9_PARAMETERS_PEAKLIST_originalfilename	Z:\PC2-Raw-Data\Proteomics\Data\Service\SP0059\230206-SP0059-Exo-3.wiff
RESULTS_SEARCH_9_PARAMETERS_PEAKLIST_partnumber	5
RESULTS_SEARCH_9_PARAMETERS_QUANT_TYPE_background_correction	FALSE
RESULTS_SEARCH_9_PARAMETERS_QUANT_TYPE_bias_correction	TRUE
RESULTS_SEARCH_9_PARAMETERS_QUANT_TYPE_keep_extreme_peptides_over_fraction	0
RESULTS_SEARCH_9_PARAMETERS_QUANT_TYPE_low_confidence_check	TRUE
RESULTS_SEARCH_9_PARAMETERS_QUANT_TYPE_low_intensity_check	TRUE
RESULTS_SEARCH_9_PARAMETERS_QUANT_TYPE_median_statistic	TRUE
RESULTS_SEARCH_9_PARAMETERS_QUANT_TYPE_mod_check	TRUE
RESULTS_SEARCH_9_PARAMETERS_QUANT_TYPE_quant_threshold	-1
RESULTS_SEARCH_9_PARAMETERS_QUANT_TYPE_quant_threshold_sn	9
RESULTS_SEARCH_9_PARAMETERS_QUANT_TYPE_separate_searches	FALSE
RESULTS_SEARCH_9_PARAMETERS_QUANT_TYPE_shared_msms_check	TRUE
RESULTS_SEARCH_9_PARAMETERS_PARAGON_METHOD_SETTINGS_UI_SAMPLE_TYPE	Identification
RESULTS_SEARCH_9_PARAMETERS_PARAGON_METHOD_SETTINGS_UI_CYS_ALKYLATION	Iodoacetamide
RESULTS_SEARCH_9_PARAMETERS_PARAGON_METHOD_SETTINGS_UI_DIGESTION	Trypsin
RESULTS_SEARCH_9_PARAMETERS_PARAGON_METHOD_SETTINGS_UI_SPECIAL_FACTOR	Urea denaturation
RESULTS_SEARCH_9_PARAMETERS_PARAGON_METHOD_SETTINGS_UI_INSTRUMENT	TripleTOF 5600
RESULTS_SEARCH_9_PARAMETERS_PARAGON_METHOD_SETTINGS_UI_SEARCH_EFFORT	Thorough
RESULTS_SEARCH_9_PARAMETERS_PARAGON_METHOD_SETTINGS_UI_ID_FOCUS	Biological modifications
RESULTS_SEARCH_9_PARAMETERS_PARAGON_METHOD_SETTINGS_UI_USER_NAME	WIN-PVT3EI9I5O2\Administrator
RESULTS_SEARCH_9_PARAMETERS_PARAGON_METHOD_SETTINGS_UI_MACHINE_NAME	WIN-PVT3EI9I5O2
RESULTS_SEARCH_9_PARAMETERS_PARAGON_METHOD_SETTINGS_UI_SEARCH_ID	6.3812e+17
RESULTS_SEARCH_9_PARAMETERS_PARAGON_METHOD_SETTINGS_UI_START_TIME	2023-02-14 09:01:07
RESULTS_SEARCH_9_PARAMETERS_PARAGON_METHOD_SETTINGS_UI_MIN_UNUSED_PROTSCORE	0.0458
RESULTS_SEARCH_9_PARAMETERS_PARAGON_METHOD_SETTINGS_UI_PSPEP	TRUE
RESULTS_SEARCH_10_time_cpu	595796
RESULTS_SEARCH_10_time_duration	610706
RESULTS_SEARCH_10_version	5.0.1.4874
RESULTS_SEARCH_10_xml:id	SEARCH:2:638119620674671535_4
RESULTS_SEARCH_10_PARAMETERS_chemical_data_edited	FALSE
RESULTS_SEARCH_10_PARAMETERS_do_multiprecursor_search	TRUE
RESULTS_SEARCH_10_PARAMETERS_do_reverse_search	TRUE
RESULTS_SEARCH_10_PARAMETERS_max_quant_labels	35
RESULTS_SEARCH_10_PARAMETERS_maxresults	15
RESULTS_SEARCH_10_PARAMETERS_separate_searches	FALSE
RESULTS_SEARCH_10_PARAMETERS_MSTOLERANCE_type	dalton
RESULTS_SEARCH_10_PARAMETERS_MSTOLERANCE_value	0.05
RESULTS_SEARCH_10_PARAMETERS_MSMSTOLERANCE_type	dalton
RESULTS_SEARCH_10_PARAMETERS_MSMSTOLERANCE_value	0.1
RESULTS_SEARCH_10_PARAMETERS_MS_STANDARD_DEVIATION_type	dalton
RESULTS_SEARCH_10_PARAMETERS_MS_STANDARD_DEVIATION_value	0.0011
RESULTS_SEARCH_10_PARAMETERS_MSMS_STANDARD_DEVIATION_type	dalton
RESULTS_SEARCH_10_PARAMETERS_MSMS_STANDARD_DEVIATION_value	0.01
RESULTS_SEARCH_10_PARAMETERS_FASTA_filename	C:\AB SCIEX\ProteinPilot Data\SearchDatabases\uniprot-Homo sapiens-swissTrEMBL-isof-14022023.fasta
RESULTS_SEARCH_10_PARAMETERS_AUTO_CALIBRATION_ms	TRUE
RESULTS_SEARCH_10_PARAMETERS_AUTO_CALIBRATION_msexport	FALSE
RESULTS_SEARCH_10_PARAMETERS_AUTO_CALIBRATION_msms	TRUE
RESULTS_SEARCH_10_PARAMETERS_AUTO_CALIBRATION_msmstolsdratio	2.75
RESULTS_SEARCH_10_PARAMETERS_AUTO_CALIBRATION_mstolsdratio	7
RESULTS_SEARCH_10_PARAMETERS_AUTO_CALIBRATION_squareroot	TRUE
RESULTS_SEARCH_10_PARAMETERS_AUTO_CALIBRATION_type	dalton
RESULTS_SEARCH_10_PARAMETERS_AUTO_CALIBRATION_MCP_d_s_s_f	0.0666667
RESULTS_SEARCH_10_PARAMETERS_AUTO_CALIBRATION_MCP_d_s_w_f	3
RESULTS_SEARCH_10_PARAMETERS_AUTO_CALIBRATION_MCP_m_f_r_mbc	200
RESULTS_SEARCH_10_PARAMETERS_AUTO_CALIBRATION_MCP_m_m_c	10
RESULTS_SEARCH_10_PARAMETERS_AUTO_CALIBRATION_MCP_m_m_f_s	0.25
RESULTS_SEARCH_10_PARAMETERS_AUTO_CALIBRATION_MCP_m_m_p_f	0.33
RESULTS_SEARCH_10_PARAMETERS_AUTO_CALIBRATION_MCP_m_m_p_rms_f	1
RESULTS_SEARCH_10_PARAMETERS_AUTO_CALIBRATION_MCP_m_p_t_f	1
RESULTS_SEARCH_10_PARAMETERS_AUTO_CALIBRATION_MCP_m_r_h_n_b	15
RESULTS_SEARCH_10_PARAMETERS_AUTO_CALIBRATION_MCP_m_z_n_s	99
RESULTS_SEARCH_10_PARAMETERS_AUTO_CALIBRATION_MCP_m_z_s_mn_f_r	0.0666667
RESULTS_SEARCH_10_PARAMETERS_AUTO_CALIBRATION_MCP_m_z_s_mx_f_r	0.1
RESULTS_SEARCH_10_PARAMETERS_MS_AUTO_CALIBRATION_OUT_avres	7.39367e-09
RESULTS_SEARCH_10_PARAMETERS_MS_AUTO_CALIBRATION_OUT_c0	0.000500462
RESULTS_SEARCH_10_PARAMETERS_MS_AUTO_CALIBRATION_OUT_c1minus1	-1.53731e-05
RESULTS_SEARCH_10_PARAMETERS_MS_AUTO_CALIBRATION_OUT_c2	0
RESULTS_SEARCH_10_PARAMETERS_MS_AUTO_CALIBRATION_OUT_file	1
RESULTS_SEARCH_10_PARAMETERS_MS_AUTO_CALIBRATION_OUT_partnumber	5
RESULTS_SEARCH_10_PARAMETERS_MS_AUTO_CALIBRATION_OUT_polyorder	1
RESULTS_SEARCH_10_PARAMETERS_MS_AUTO_CALIBRATION_OUT_sample	1
RESULTS_SEARCH_10_PARAMETERS_MS_AUTO_CALIBRATION_OUT_squareroot	TRUE
RESULTS_SEARCH_10_PARAMETERS_MSMS_AUTO_CALIBRATION_OUT_avres	-1.31145e-07
RESULTS_SEARCH_10_PARAMETERS_MSMS_AUTO_CALIBRATION_OUT_c0	0.000214602
RESULTS_SEARCH_10_PARAMETERS_MSMS_AUTO_CALIBRATION_OUT_c1minus1	-6.40854e-06
RESULTS_SEARCH_10_PARAMETERS_MSMS_AUTO_CALIBRATION_OUT_c2	0
RESULTS_SEARCH_10_PARAMETERS_MSMS_AUTO_CALIBRATION_OUT_file	1
RESULTS_SEARCH_10_PARAMETERS_MSMS_AUTO_CALIBRATION_OUT_partnumber	5
RESULTS_SEARCH_10_PARAMETERS_MSMS_AUTO_CALIBRATION_OUT_polyorder	1
RESULTS_SEARCH_10_PARAMETERS_MSMS_AUTO_CALIBRATION_OUT_sample	1
RESULTS_SEARCH_10_PARAMETERS_MSMS_AUTO_CALIBRATION_OUT_squareroot	TRUE
RESULTS_SEARCH_10_PARAMETERS_MAX_PRECURSORS_FRAGLET	5
RESULTS_SEARCH_10_PARAMETERS_MAX_PRECURSORS_TAGLET	1
RESULTS_SEARCH_10_PARAMETERS_PRECURSORS_DR_FRAGLET	10
RESULTS_SEARCH_10_PARAMETERS_PRECURSORS_DR_TAGLET	1900-01-03
RESULTS_SEARCH_10_PARAMETERS_DEFAULT_CHARGE_STATE_1_charge	2
RESULTS_SEARCH_10_PARAMETERS_DEFAULT_CHARGE_STATE_1_probability	1
RESULTS_SEARCH_10_PARAMETERS_DEFAULT_CHARGE_STATE_2_charge	3
RESULTS_SEARCH_10_PARAMETERS_DEFAULT_CHARGE_STATE_2_probability	1
RESULTS_SEARCH_10_PARAMETERS_DEFAULT_CHARGE_STATE_3_charge	4
RESULTS_SEARCH_10_PARAMETERS_DEFAULT_CHARGE_STATE_3_probability	1
RESULTS_SEARCH_10_PARAMETERS_VERSION	5.0.1.0, 4895
RESULTS_SEARCH_10_PARAMETERS_PARAGON_VERSION	5.0.1.0, 4874
RESULTS_SEARCH_10_PARAMETERS_APPLICATION	ProteinPilot(tm) Software
RESULTS_SEARCH_10_PARAMETERS_PROGROUP_alternativedispositionmaximumfoldprobabilitydrop	100
RESULTS_SEARCH_10_PARAMETERS_PROGROUP_alternativedispositionmaximumfoldscoredrop	2
RESULTS_SEARCH_10_PARAMETERS_PROGROUP_autodiscordantpeptidethreshold	0.3
RESULTS_SEARCH_10_PARAMETERS_PROGROUP_bayesconfidencecalclulation	TRUE
RESULTS_SEARCH_10_PARAMETERS_PROGROUP_calibrateconfidence	TRUE
RESULTS_SEARCH_10_PARAMETERS_PROGROUP_compresspeptides	FALSE
RESULTS_SEARCH_10_PARAMETERS_PROGROUP_confidencepercentthresholdforexcludingothersfromquant	15
RESULTS_SEARCH_10_PARAMETERS_PROGROUP_confidencepercentthresholdforincludingselfinquant	15
RESULTS_SEARCH_10_PARAMETERS_PROGROUP_donotstoremspeaklists	FALSE
RESULTS_SEARCH_10_PARAMETERS_PROGROUP_fasta	C:\AB SCIEX\ProteinPilot Data\SearchDatabases\uniprot-Homo sapiens-swissTrEMBL-isof-14022023.fasta
RESULTS_SEARCH_10_PARAMETERS_PROGROUP_featuregroupminpepconf	0.66
RESULTS_SEARCH_10_PARAMETERS_PROGROUP_featuregroupminups	0.47
RESULTS_SEARCH_10_PARAMETERS_PROGROUP_focusingintersection	4
RESULTS_SEARCH_10_PARAMETERS_PROGROUP_focusingminimummatchconfidence	0.1
RESULTS_SEARCH_10_PARAMETERS_PROGROUP_focusingminunusedprotscore	0.1
RESULTS_SEARCH_10_PARAMETERS_PROGROUP_focusingsubsetcutoff	6
RESULTS_SEARCH_10_PARAMETERS_PROGROUP_intersection	1.3
RESULTS_SEARCH_10_PARAMETERS_PROGROUP_minimummatchconfidencecutoff	0.001
RESULTS_SEARCH_10_PARAMETERS_PROGROUP_minunusedprotscore	0.0458
RESULTS_SEARCH_10_PARAMETERS_PROGROUP_subsetcutoff	2
RESULTS_SEARCH_10_PARAMETERS_PROGROUP_unusedprotscorethresholdforexcludingothersfromquant	1.3
RESULTS_SEARCH_10_PARAMETERS_PEAKLIST_count	3744
RESULTS_SEARCH_10_PARAMETERS_PEAKLIST_filenumber	1
RESULTS_SEARCH_10_PARAMETERS_PEAKLIST_original_count	3744
RESULTS_SEARCH_10_PARAMETERS_PEAKLIST_originalfilename	Z:\PC2-Raw-Data\Proteomics\Data\Service\SP0059\230206-SP0059-Exo-3.wiff
RESULTS_SEARCH_10_PARAMETERS_PEAKLIST_partnumber	5
RESULTS_SEARCH_10_PARAMETERS_QUANT_TYPE_background_correction	FALSE
RESULTS_SEARCH_10_PARAMETERS_QUANT_TYPE_bias_correction	TRUE
RESULTS_SEARCH_10_PARAMETERS_QUANT_TYPE_keep_extreme_peptides_over_fraction	0
RESULTS_SEARCH_10_PARAMETERS_QUANT_TYPE_low_confidence_check	TRUE
RESULTS_SEARCH_10_PARAMETERS_QUANT_TYPE_low_intensity_check	TRUE
RESULTS_SEARCH_10_PARAMETERS_QUANT_TYPE_median_statistic	TRUE
RESULTS_SEARCH_10_PARAMETERS_QUANT_TYPE_mod_check	TRUE
RESULTS_SEARCH_10_PARAMETERS_QUANT_TYPE_quant_threshold	-1
RESULTS_SEARCH_10_PARAMETERS_QUANT_TYPE_quant_threshold_sn	9
RESULTS_SEARCH_10_PARAMETERS_QUANT_TYPE_separate_searches	FALSE
RESULTS_SEARCH_10_PARAMETERS_QUANT_TYPE_shared_msms_check	TRUE
RESULTS_SEARCH_10_PARAMETERS_PARAGON_METHOD_SETTINGS_UI_SAMPLE_TYPE	Identification
RESULTS_SEARCH_10_PARAMETERS_PARAGON_METHOD_SETTINGS_UI_CYS_ALKYLATION	Iodoacetamide
RESULTS_SEARCH_10_PARAMETERS_PARAGON_METHOD_SETTINGS_UI_DIGESTION	Trypsin
RESULTS_SEARCH_10_PARAMETERS_PARAGON_METHOD_SETTINGS_UI_SPECIAL_FACTOR	Urea denaturation
RESULTS_SEARCH_10_PARAMETERS_PARAGON_METHOD_SETTINGS_UI_INSTRUMENT	TripleTOF 5600
RESULTS_SEARCH_10_PARAMETERS_PARAGON_METHOD_SETTINGS_UI_SEARCH_EFFORT	Thorough
RESULTS_SEARCH_10_PARAMETERS_PARAGON_METHOD_SETTINGS_UI_ID_FOCUS	Biological modifications
RESULTS_SEARCH_10_PARAMETERS_PARAGON_METHOD_SETTINGS_UI_USER_NAME	WIN-PVT3EI9I5O2\Administrator
RESULTS_SEARCH_10_PARAMETERS_PARAGON_METHOD_SETTINGS_UI_MACHINE_NAME	WIN-PVT3EI9I5O2
RESULTS_SEARCH_10_PARAMETERS_PARAGON_METHOD_SETTINGS_UI_SEARCH_ID	6.3812e+17
RESULTS_SEARCH_10_PARAMETERS_PARAGON_METHOD_SETTINGS_UI_START_TIME	2023-02-14 09:01:07
RESULTS_SEARCH_10_PARAMETERS_PARAGON_METHOD_SETTINGS_UI_MIN_UNUSED_PROTSCORE	0.0458
RESULTS_SEARCH_10_PARAMETERS_PARAGON_METHOD_SETTINGS_UI_PSPEP	TRUE
RESULTS_SEARCH_11_time_cpu	171296
RESULTS_SEARCH_11_time_duration	185991
RESULTS_SEARCH_11_version	5.0.1.4874
RESULTS_SEARCH_11_xml:id	SEARCH:1:638119620674671535_5
RESULTS_SEARCH_11_PARAMETERS_chemical_data_edited	FALSE
RESULTS_SEARCH_11_PARAMETERS_do_multiprecursor_search	TRUE
RESULTS_SEARCH_11_PARAMETERS_do_reverse_search	TRUE
RESULTS_SEARCH_11_PARAMETERS_max_quant_labels	35
RESULTS_SEARCH_11_PARAMETERS_maxresults	15
RESULTS_SEARCH_11_PARAMETERS_separate_searches	FALSE
RESULTS_SEARCH_11_PARAMETERS_MSTOLERANCE_type	dalton
RESULTS_SEARCH_11_PARAMETERS_MSTOLERANCE_value	0.05
RESULTS_SEARCH_11_PARAMETERS_MSMSTOLERANCE_type	dalton
RESULTS_SEARCH_11_PARAMETERS_MSMSTOLERANCE_value	0.1
RESULTS_SEARCH_11_PARAMETERS_MS_STANDARD_DEVIATION_type	dalton
RESULTS_SEARCH_11_PARAMETERS_MS_STANDARD_DEVIATION_value	0.0011
RESULTS_SEARCH_11_PARAMETERS_MSMS_STANDARD_DEVIATION_type	dalton
RESULTS_SEARCH_11_PARAMETERS_MSMS_STANDARD_DEVIATION_value	0.01
RESULTS_SEARCH_11_PARAMETERS_FASTA_filename	C:\AB SCIEX\ProteinPilot Data\SearchDatabases\uniprot-Homo sapiens-swissTrEMBL-isof-14022023.fasta
RESULTS_SEARCH_11_PARAMETERS_AUTO_CALIBRATION_ms	TRUE
RESULTS_SEARCH_11_PARAMETERS_AUTO_CALIBRATION_msexport	FALSE
RESULTS_SEARCH_11_PARAMETERS_AUTO_CALIBRATION_msms	TRUE
RESULTS_SEARCH_11_PARAMETERS_AUTO_CALIBRATION_msmstolsdratio	2.75
RESULTS_SEARCH_11_PARAMETERS_AUTO_CALIBRATION_mstolsdratio	7
RESULTS_SEARCH_11_PARAMETERS_AUTO_CALIBRATION_squareroot	TRUE
RESULTS_SEARCH_11_PARAMETERS_AUTO_CALIBRATION_type	dalton
RESULTS_SEARCH_11_PARAMETERS_AUTO_CALIBRATION_MCP_d_s_s_f	0.0666667
RESULTS_SEARCH_11_PARAMETERS_AUTO_CALIBRATION_MCP_d_s_w_f	3
RESULTS_SEARCH_11_PARAMETERS_AUTO_CALIBRATION_MCP_m_f_r_mbc	200
RESULTS_SEARCH_11_PARAMETERS_AUTO_CALIBRATION_MCP_m_m_c	10
RESULTS_SEARCH_11_PARAMETERS_AUTO_CALIBRATION_MCP_m_m_f_s	0.25
RESULTS_SEARCH_11_PARAMETERS_AUTO_CALIBRATION_MCP_m_m_p_f	0.33
RESULTS_SEARCH_11_PARAMETERS_AUTO_CALIBRATION_MCP_m_m_p_rms_f	1
RESULTS_SEARCH_11_PARAMETERS_AUTO_CALIBRATION_MCP_m_p_t_f	1
RESULTS_SEARCH_11_PARAMETERS_AUTO_CALIBRATION_MCP_m_r_h_n_b	15
RESULTS_SEARCH_11_PARAMETERS_AUTO_CALIBRATION_MCP_m_z_n_s	99
RESULTS_SEARCH_11_PARAMETERS_AUTO_CALIBRATION_MCP_m_z_s_mn_f_r	0.0666667
RESULTS_SEARCH_11_PARAMETERS_AUTO_CALIBRATION_MCP_m_z_s_mx_f_r	0.1
RESULTS_SEARCH_11_PARAMETERS_MS_AUTO_CALIBRATION_OUT_avres	7.87508e-09
RESULTS_SEARCH_11_PARAMETERS_MS_AUTO_CALIBRATION_OUT_c0	0.0003726
RESULTS_SEARCH_11_PARAMETERS_MS_AUTO_CALIBRATION_OUT_c1minus1	-9.59866e-06
RESULTS_SEARCH_11_PARAMETERS_MS_AUTO_CALIBRATION_OUT_c2	0
RESULTS_SEARCH_11_PARAMETERS_MS_AUTO_CALIBRATION_OUT_file	1
RESULTS_SEARCH_11_PARAMETERS_MS_AUTO_CALIBRATION_OUT_partnumber	1900-01-06
RESULTS_SEARCH_11_PARAMETERS_MS_AUTO_CALIBRATION_OUT_polyorder	1
RESULTS_SEARCH_11_PARAMETERS_MS_AUTO_CALIBRATION_OUT_sample	1
RESULTS_SEARCH_11_PARAMETERS_MS_AUTO_CALIBRATION_OUT_squareroot	TRUE
RESULTS_SEARCH_11_PARAMETERS_MSMS_AUTO_CALIBRATION_OUT_avres	-2.84754e-08
RESULTS_SEARCH_11_PARAMETERS_MSMS_AUTO_CALIBRATION_OUT_c0	0.000209983
RESULTS_SEARCH_11_PARAMETERS_MSMS_AUTO_CALIBRATION_OUT_c1minus1	-5.36106e-06
RESULTS_SEARCH_11_PARAMETERS_MSMS_AUTO_CALIBRATION_OUT_c2	0
RESULTS_SEARCH_11_PARAMETERS_MSMS_AUTO_CALIBRATION_OUT_file	1
RESULTS_SEARCH_11_PARAMETERS_MSMS_AUTO_CALIBRATION_OUT_partnumber	6
RESULTS_SEARCH_11_PARAMETERS_MSMS_AUTO_CALIBRATION_OUT_polyorder	1
RESULTS_SEARCH_11_PARAMETERS_MSMS_AUTO_CALIBRATION_OUT_sample	1
RESULTS_SEARCH_11_PARAMETERS_MSMS_AUTO_CALIBRATION_OUT_squareroot	TRUE
RESULTS_SEARCH_11_PARAMETERS_MAX_PRECURSORS_FRAGLET	5
RESULTS_SEARCH_11_PARAMETERS_MAX_PRECURSORS_TAGLET	1
RESULTS_SEARCH_11_PARAMETERS_PRECURSORS_DR_FRAGLET	10
RESULTS_SEARCH_11_PARAMETERS_PRECURSORS_DR_TAGLET	3
RESULTS_SEARCH_11_PARAMETERS_DEFAULT_CHARGE_STATE_1_charge	2
RESULTS_SEARCH_11_PARAMETERS_DEFAULT_CHARGE_STATE_1_probability	1
RESULTS_SEARCH_11_PARAMETERS_DEFAULT_CHARGE_STATE_2_charge	3
RESULTS_SEARCH_11_PARAMETERS_DEFAULT_CHARGE_STATE_2_probability	1
RESULTS_SEARCH_11_PARAMETERS_DEFAULT_CHARGE_STATE_3_charge	4
RESULTS_SEARCH_11_PARAMETERS_DEFAULT_CHARGE_STATE_3_probability	1
RESULTS_SEARCH_11_PARAMETERS_VERSION	5.0.1.0, 4895
RESULTS_SEARCH_11_PARAMETERS_PARAGON_VERSION	5.0.1.0, 4874
RESULTS_SEARCH_11_PARAMETERS_APPLICATION	ProteinPilot(tm) Software
RESULTS_SEARCH_11_PARAMETERS_PROGROUP_alternativedispositionmaximumfoldprobabilitydrop	100
RESULTS_SEARCH_11_PARAMETERS_PROGROUP_alternativedispositionmaximumfoldscoredrop	2
RESULTS_SEARCH_11_PARAMETERS_PROGROUP_autodiscordantpeptidethreshold	0.3
RESULTS_SEARCH_11_PARAMETERS_PROGROUP_bayesconfidencecalclulation	TRUE
RESULTS_SEARCH_11_PARAMETERS_PROGROUP_calibrateconfidence	TRUE
RESULTS_SEARCH_11_PARAMETERS_PROGROUP_compresspeptides	FALSE
RESULTS_SEARCH_11_PARAMETERS_PROGROUP_confidencepercentthresholdforexcludingothersfromquant	1900-01-15
RESULTS_SEARCH_11_PARAMETERS_PROGROUP_confidencepercentthresholdforincludingselfinquant	15
RESULTS_SEARCH_11_PARAMETERS_PROGROUP_donotstoremspeaklists	FALSE
RESULTS_SEARCH_11_PARAMETERS_PROGROUP_fasta	C:\AB SCIEX\ProteinPilot Data\SearchDatabases\uniprot-Homo sapiens-swissTrEMBL-isof-14022023.fasta
RESULTS_SEARCH_11_PARAMETERS_PROGROUP_featuregroupminpepconf	0.66
RESULTS_SEARCH_11_PARAMETERS_PROGROUP_featuregroupminups	0.47
RESULTS_SEARCH_11_PARAMETERS_PROGROUP_focusingintersection	4
RESULTS_SEARCH_11_PARAMETERS_PROGROUP_focusingminimummatchconfidence	0.1
RESULTS_SEARCH_11_PARAMETERS_PROGROUP_focusingminunusedprotscore	0.1
RESULTS_SEARCH_11_PARAMETERS_PROGROUP_focusingsubsetcutoff	6
RESULTS_SEARCH_11_PARAMETERS_PROGROUP_intersection	1.3
RESULTS_SEARCH_11_PARAMETERS_PROGROUP_minimummatchconfidencecutoff	0.001
RESULTS_SEARCH_11_PARAMETERS_PROGROUP_minunusedprotscore	0.0458
RESULTS_SEARCH_11_PARAMETERS_PROGROUP_subsetcutoff	2
RESULTS_SEARCH_11_PARAMETERS_PROGROUP_unusedprotscorethresholdforexcludingothersfromquant	1.3
RESULTS_SEARCH_11_PARAMETERS_PEAKLIST_count	3705
RESULTS_SEARCH_11_PARAMETERS_PEAKLIST_filenumber	1
RESULTS_SEARCH_11_PARAMETERS_PEAKLIST_original_count	3705
RESULTS_SEARCH_11_PARAMETERS_PEAKLIST_originalfilename	Z:\PC2-Raw-Data\Proteomics\Data\Service\SP0059\230206-SP0059-Exo-3.wiff
RESULTS_SEARCH_11_PARAMETERS_PEAKLIST_partnumber	1900-01-06
RESULTS_SEARCH_11_PARAMETERS_QUANT_TYPE_background_correction	FALSE
RESULTS_SEARCH_11_PARAMETERS_QUANT_TYPE_bias_correction	TRUE
RESULTS_SEARCH_11_PARAMETERS_QUANT_TYPE_keep_extreme_peptides_over_fraction	0
RESULTS_SEARCH_11_PARAMETERS_QUANT_TYPE_low_confidence_check	TRUE
RESULTS_SEARCH_11_PARAMETERS_QUANT_TYPE_low_intensity_check	TRUE
RESULTS_SEARCH_11_PARAMETERS_QUANT_TYPE_median_statistic	TRUE
RESULTS_SEARCH_11_PARAMETERS_QUANT_TYPE_mod_check	TRUE
RESULTS_SEARCH_11_PARAMETERS_QUANT_TYPE_quant_threshold	-1
RESULTS_SEARCH_11_PARAMETERS_QUANT_TYPE_quant_threshold_sn	9
RESULTS_SEARCH_11_PARAMETERS_QUANT_TYPE_separate_searches	FALSE
RESULTS_SEARCH_11_PARAMETERS_QUANT_TYPE_shared_msms_check	TRUE
RESULTS_SEARCH_11_PARAMETERS_PARAGON_METHOD_SETTINGS_UI_SAMPLE_TYPE	Identification
RESULTS_SEARCH_11_PARAMETERS_PARAGON_METHOD_SETTINGS_UI_CYS_ALKYLATION	Iodoacetamide
RESULTS_SEARCH_11_PARAMETERS_PARAGON_METHOD_SETTINGS_UI_DIGESTION	Trypsin
RESULTS_SEARCH_11_PARAMETERS_PARAGON_METHOD_SETTINGS_UI_SPECIAL_FACTOR	Urea denaturation
RESULTS_SEARCH_11_PARAMETERS_PARAGON_METHOD_SETTINGS_UI_INSTRUMENT	TripleTOF 5600
RESULTS_SEARCH_11_PARAMETERS_PARAGON_METHOD_SETTINGS_UI_SEARCH_EFFORT	Thorough
RESULTS_SEARCH_11_PARAMETERS_PARAGON_METHOD_SETTINGS_UI_ID_FOCUS	Biological modifications
RESULTS_SEARCH_11_PARAMETERS_PARAGON_METHOD_SETTINGS_UI_USER_NAME	WIN-PVT3EI9I5O2\Administrator
RESULTS_SEARCH_11_PARAMETERS_PARAGON_METHOD_SETTINGS_UI_MACHINE_NAME	WIN-PVT3EI9I5O2
RESULTS_SEARCH_11_PARAMETERS_PARAGON_METHOD_SETTINGS_UI_SEARCH_ID	6.3812e+17
RESULTS_SEARCH_11_PARAMETERS_PARAGON_METHOD_SETTINGS_UI_START_TIME	2023-02-14 09:01:07
RESULTS_SEARCH_11_PARAMETERS_PARAGON_METHOD_SETTINGS_UI_MIN_UNUSED_PROTSCORE	0.0458
RESULTS_SEARCH_11_PARAMETERS_PARAGON_METHOD_SETTINGS_UI_PSPEP	TRUE
RESULTS_SEARCH_12_time_cpu	3514-06-18
RESULTS_SEARCH_12_time_duration	601630
RESULTS_SEARCH_12_version	5.0.1.4874
RESULTS_SEARCH_12_xml:id	SEARCH:2:638119620674671535_5
RESULTS_SEARCH_12_PARAMETERS_chemical_data_edited	FALSE
RESULTS_SEARCH_12_PARAMETERS_do_multiprecursor_search	TRUE
RESULTS_SEARCH_12_PARAMETERS_do_reverse_search	TRUE
RESULTS_SEARCH_12_PARAMETERS_max_quant_labels	35
RESULTS_SEARCH_12_PARAMETERS_maxresults	15
RESULTS_SEARCH_12_PARAMETERS_separate_searches	FALSE
RESULTS_SEARCH_12_PARAMETERS_MSTOLERANCE_type	dalton
RESULTS_SEARCH_12_PARAMETERS_MSTOLERANCE_value	0.05
RESULTS_SEARCH_12_PARAMETERS_MSMSTOLERANCE_type	dalton
RESULTS_SEARCH_12_PARAMETERS_MSMSTOLERANCE_value	0.1
RESULTS_SEARCH_12_PARAMETERS_MS_STANDARD_DEVIATION_type	dalton
RESULTS_SEARCH_12_PARAMETERS_MS_STANDARD_DEVIATION_value	0.0011
RESULTS_SEARCH_12_PARAMETERS_MSMS_STANDARD_DEVIATION_type	dalton
RESULTS_SEARCH_12_PARAMETERS_MSMS_STANDARD_DEVIATION_value	0.01
RESULTS_SEARCH_12_PARAMETERS_FASTA_filename	C:\AB SCIEX\ProteinPilot Data\SearchDatabases\uniprot-Homo sapiens-swissTrEMBL-isof-14022023.fasta
RESULTS_SEARCH_12_PARAMETERS_AUTO_CALIBRATION_ms	TRUE
RESULTS_SEARCH_12_PARAMETERS_AUTO_CALIBRATION_msexport	FALSE
RESULTS_SEARCH_12_PARAMETERS_AUTO_CALIBRATION_msms	TRUE
RESULTS_SEARCH_12_PARAMETERS_AUTO_CALIBRATION_msmstolsdratio	2.75
RESULTS_SEARCH_12_PARAMETERS_AUTO_CALIBRATION_mstolsdratio	7
RESULTS_SEARCH_12_PARAMETERS_AUTO_CALIBRATION_squareroot	TRUE
RESULTS_SEARCH_12_PARAMETERS_AUTO_CALIBRATION_type	dalton
RESULTS_SEARCH_12_PARAMETERS_AUTO_CALIBRATION_MCP_d_s_s_f	0.0666667
RESULTS_SEARCH_12_PARAMETERS_AUTO_CALIBRATION_MCP_d_s_w_f	3
RESULTS_SEARCH_12_PARAMETERS_AUTO_CALIBRATION_MCP_m_f_r_mbc	200
RESULTS_SEARCH_12_PARAMETERS_AUTO_CALIBRATION_MCP_m_m_c	10
RESULTS_SEARCH_12_PARAMETERS_AUTO_CALIBRATION_MCP_m_m_f_s	0.25
RESULTS_SEARCH_12_PARAMETERS_AUTO_CALIBRATION_MCP_m_m_p_f	0.33
RESULTS_SEARCH_12_PARAMETERS_AUTO_CALIBRATION_MCP_m_m_p_rms_f	1
RESULTS_SEARCH_12_PARAMETERS_AUTO_CALIBRATION_MCP_m_p_t_f	1
RESULTS_SEARCH_12_PARAMETERS_AUTO_CALIBRATION_MCP_m_r_h_n_b	15
RESULTS_SEARCH_12_PARAMETERS_AUTO_CALIBRATION_MCP_m_z_n_s	99
RESULTS_SEARCH_12_PARAMETERS_AUTO_CALIBRATION_MCP_m_z_s_mn_f_r	0.0666667
RESULTS_SEARCH_12_PARAMETERS_AUTO_CALIBRATION_MCP_m_z_s_mx_f_r	0.1
RESULTS_SEARCH_12_PARAMETERS_MS_AUTO_CALIBRATION_OUT_avres	7.87508e-09
RESULTS_SEARCH_12_PARAMETERS_MS_AUTO_CALIBRATION_OUT_c0	0.0003726
RESULTS_SEARCH_12_PARAMETERS_MS_AUTO_CALIBRATION_OUT_c1minus1	-9.59866e-06
RESULTS_SEARCH_12_PARAMETERS_MS_AUTO_CALIBRATION_OUT_c2	0
RESULTS_SEARCH_12_PARAMETERS_MS_AUTO_CALIBRATION_OUT_file	1
RESULTS_SEARCH_12_PARAMETERS_MS_AUTO_CALIBRATION_OUT_partnumber	6
RESULTS_SEARCH_12_PARAMETERS_MS_AUTO_CALIBRATION_OUT_polyorder	1
RESULTS_SEARCH_12_PARAMETERS_MS_AUTO_CALIBRATION_OUT_sample	1
RESULTS_SEARCH_12_PARAMETERS_MS_AUTO_CALIBRATION_OUT_squareroot	TRUE
RESULTS_SEARCH_12_PARAMETERS_MSMS_AUTO_CALIBRATION_OUT_avres	-2.84754e-08
RESULTS_SEARCH_12_PARAMETERS_MSMS_AUTO_CALIBRATION_OUT_c0	0.000209983
RESULTS_SEARCH_12_PARAMETERS_MSMS_AUTO_CALIBRATION_OUT_c1minus1	-5.36106e-06
RESULTS_SEARCH_12_PARAMETERS_MSMS_AUTO_CALIBRATION_OUT_c2	0
RESULTS_SEARCH_12_PARAMETERS_MSMS_AUTO_CALIBRATION_OUT_file	1
RESULTS_SEARCH_12_PARAMETERS_MSMS_AUTO_CALIBRATION_OUT_partnumber	6
RESULTS_SEARCH_12_PARAMETERS_MSMS_AUTO_CALIBRATION_OUT_polyorder	1
RESULTS_SEARCH_12_PARAMETERS_MSMS_AUTO_CALIBRATION_OUT_sample	1
RESULTS_SEARCH_12_PARAMETERS_MSMS_AUTO_CALIBRATION_OUT_squareroot	TRUE
RESULTS_SEARCH_12_PARAMETERS_MAX_PRECURSORS_FRAGLET	5
RESULTS_SEARCH_12_PARAMETERS_MAX_PRECURSORS_TAGLET	1
RESULTS_SEARCH_12_PARAMETERS_PRECURSORS_DR_FRAGLET	10
RESULTS_SEARCH_12_PARAMETERS_PRECURSORS_DR_TAGLET	3
RESULTS_SEARCH_12_PARAMETERS_DEFAULT_CHARGE_STATE_1_charge	2
RESULTS_SEARCH_12_PARAMETERS_DEFAULT_CHARGE_STATE_1_probability	1
RESULTS_SEARCH_12_PARAMETERS_DEFAULT_CHARGE_STATE_2_charge	3
RESULTS_SEARCH_12_PARAMETERS_DEFAULT_CHARGE_STATE_2_probability	1
RESULTS_SEARCH_12_PARAMETERS_DEFAULT_CHARGE_STATE_3_charge	1900-01-04
RESULTS_SEARCH_12_PARAMETERS_DEFAULT_CHARGE_STATE_3_probability	1
RESULTS_SEARCH_12_PARAMETERS_VERSION	5.0.1.0, 4895
RESULTS_SEARCH_12_PARAMETERS_PARAGON_VERSION	5.0.1.0, 4874
RESULTS_SEARCH_12_PARAMETERS_APPLICATION	ProteinPilot(tm) Software
RESULTS_SEARCH_12_PARAMETERS_PROGROUP_alternativedispositionmaximumfoldprobabilitydrop	100
RESULTS_SEARCH_12_PARAMETERS_PROGROUP_alternativedispositionmaximumfoldscoredrop	2
RESULTS_SEARCH_12_PARAMETERS_PROGROUP_autodiscordantpeptidethreshold	0.3
RESULTS_SEARCH_12_PARAMETERS_PROGROUP_bayesconfidencecalclulation	TRUE
RESULTS_SEARCH_12_PARAMETERS_PROGROUP_calibrateconfidence	TRUE
RESULTS_SEARCH_12_PARAMETERS_PROGROUP_compresspeptides	FALSE
RESULTS_SEARCH_12_PARAMETERS_PROGROUP_confidencepercentthresholdforexcludingothersfromquant	15
RESULTS_SEARCH_12_PARAMETERS_PROGROUP_confidencepercentthresholdforincludingselfinquant	15
RESULTS_SEARCH_12_PARAMETERS_PROGROUP_donotstoremspeaklists	FALSE
RESULTS_SEARCH_12_PARAMETERS_PROGROUP_fasta	C:\AB SCIEX\ProteinPilot Data\SearchDatabases\uniprot-Homo sapiens-swissTrEMBL-isof-14022023.fasta
RESULTS_SEARCH_12_PARAMETERS_PROGROUP_featuregroupminpepconf	0.66
RESULTS_SEARCH_12_PARAMETERS_PROGROUP_featuregroupminups	0.47
RESULTS_SEARCH_12_PARAMETERS_PROGROUP_focusingintersection	4
RESULTS_SEARCH_12_PARAMETERS_PROGROUP_focusingminimummatchconfidence	0.1
RESULTS_SEARCH_12_PARAMETERS_PROGROUP_focusingminunusedprotscore	0.1
RESULTS_SEARCH_12_PARAMETERS_PROGROUP_focusingsubsetcutoff	6
RESULTS_SEARCH_12_PARAMETERS_PROGROUP_intersection	1.3
RESULTS_SEARCH_12_PARAMETERS_PROGROUP_minimummatchconfidencecutoff	0.001
RESULTS_SEARCH_12_PARAMETERS_PROGROUP_minunusedprotscore	0.0458
RESULTS_SEARCH_12_PARAMETERS_PROGROUP_subsetcutoff	2
RESULTS_SEARCH_12_PARAMETERS_PROGROUP_unusedprotscorethresholdforexcludingothersfromquant	1.3
RESULTS_SEARCH_12_PARAMETERS_PEAKLIST_count	3705
RESULTS_SEARCH_12_PARAMETERS_PEAKLIST_filenumber	1
RESULTS_SEARCH_12_PARAMETERS_PEAKLIST_original_count	1910-02-21
RESULTS_SEARCH_12_PARAMETERS_PEAKLIST_originalfilename	Z:\PC2-Raw-Data\Proteomics\Data\Service\SP0059\230206-SP0059-Exo-3.wiff
RESULTS_SEARCH_12_PARAMETERS_PEAKLIST_partnumber	6
RESULTS_SEARCH_12_PARAMETERS_QUANT_TYPE_background_correction	FALSE
RESULTS_SEARCH_12_PARAMETERS_QUANT_TYPE_bias_correction	TRUE
RESULTS_SEARCH_12_PARAMETERS_QUANT_TYPE_keep_extreme_peptides_over_fraction	0
RESULTS_SEARCH_12_PARAMETERS_QUANT_TYPE_low_confidence_check	TRUE
RESULTS_SEARCH_12_PARAMETERS_QUANT_TYPE_low_intensity_check	TRUE
RESULTS_SEARCH_12_PARAMETERS_QUANT_TYPE_median_statistic	TRUE
RESULTS_SEARCH_12_PARAMETERS_QUANT_TYPE_mod_check	TRUE
RESULTS_SEARCH_12_PARAMETERS_QUANT_TYPE_quant_threshold	-1
RESULTS_SEARCH_12_PARAMETERS_QUANT_TYPE_quant_threshold_sn	9
RESULTS_SEARCH_12_PARAMETERS_QUANT_TYPE_separate_searches	FALSE
RESULTS_SEARCH_12_PARAMETERS_QUANT_TYPE_shared_msms_check	TRUE
RESULTS_SEARCH_12_PARAMETERS_PARAGON_METHOD_SETTINGS_UI_SAMPLE_TYPE	Identification
RESULTS_SEARCH_12_PARAMETERS_PARAGON_METHOD_SETTINGS_UI_CYS_ALKYLATION	Iodoacetamide
RESULTS_SEARCH_12_PARAMETERS_PARAGON_METHOD_SETTINGS_UI_DIGESTION	Trypsin
RESULTS_SEARCH_12_PARAMETERS_PARAGON_METHOD_SETTINGS_UI_SPECIAL_FACTOR	Urea denaturation
RESULTS_SEARCH_12_PARAMETERS_PARAGON_METHOD_SETTINGS_UI_INSTRUMENT	TripleTOF 5600
RESULTS_SEARCH_12_PARAMETERS_PARAGON_METHOD_SETTINGS_UI_SEARCH_EFFORT	Thorough
RESULTS_SEARCH_12_PARAMETERS_PARAGON_METHOD_SETTINGS_UI_ID_FOCUS	Biological modifications
RESULTS_SEARCH_12_PARAMETERS_PARAGON_METHOD_SETTINGS_UI_USER_NAME	WIN-PVT3EI9I5O2\Administrator
RESULTS_SEARCH_12_PARAMETERS_PARAGON_METHOD_SETTINGS_UI_MACHINE_NAME	WIN-PVT3EI9I5O2
RESULTS_SEARCH_12_PARAMETERS_PARAGON_METHOD_SETTINGS_UI_SEARCH_ID	6.3812e+17
RESULTS_SEARCH_12_PARAMETERS_PARAGON_METHOD_SETTINGS_UI_START_TIME	2023-02-14 09:01:07
RESULTS_SEARCH_12_PARAMETERS_PARAGON_METHOD_SETTINGS_UI_MIN_UNUSED_PROTSCORE	0.0458
RESULTS_SEARCH_12_PARAMETERS_PARAGON_METHOD_SETTINGS_UI_PSPEP	TRUE
RESULTS_SEARCH_13_time_cpu	131500
RESULTS_SEARCH_13_time_duration	140163
RESULTS_SEARCH_13_version	5.0.1.4874
RESULTS_SEARCH_13_xml:id	SEARCH:1:638119620674671535_6
RESULTS_SEARCH_13_PARAMETERS_chemical_data_edited	FALSE
RESULTS_SEARCH_13_PARAMETERS_do_multiprecursor_search	TRUE
RESULTS_SEARCH_13_PARAMETERS_do_reverse_search	TRUE
RESULTS_SEARCH_13_PARAMETERS_max_quant_labels	35
RESULTS_SEARCH_13_PARAMETERS_maxresults	15
RESULTS_SEARCH_13_PARAMETERS_separate_searches	FALSE
RESULTS_SEARCH_13_PARAMETERS_MSTOLERANCE_type	dalton
RESULTS_SEARCH_13_PARAMETERS_MSTOLERANCE_value	0.05
RESULTS_SEARCH_13_PARAMETERS_MSMSTOLERANCE_type	dalton
RESULTS_SEARCH_13_PARAMETERS_MSMSTOLERANCE_value	0.1
RESULTS_SEARCH_13_PARAMETERS_MS_STANDARD_DEVIATION_type	dalton
RESULTS_SEARCH_13_PARAMETERS_MS_STANDARD_DEVIATION_value	0.0011
RESULTS_SEARCH_13_PARAMETERS_MSMS_STANDARD_DEVIATION_type	dalton
RESULTS_SEARCH_13_PARAMETERS_MSMS_STANDARD_DEVIATION_value	0.01
RESULTS_SEARCH_13_PARAMETERS_FASTA_filename	C:\AB SCIEX\ProteinPilot Data\SearchDatabases\uniprot-Homo sapiens-swissTrEMBL-isof-14022023.fasta
RESULTS_SEARCH_13_PARAMETERS_AUTO_CALIBRATION_ms	TRUE
RESULTS_SEARCH_13_PARAMETERS_AUTO_CALIBRATION_msexport	FALSE
RESULTS_SEARCH_13_PARAMETERS_AUTO_CALIBRATION_msms	TRUE
RESULTS_SEARCH_13_PARAMETERS_AUTO_CALIBRATION_msmstolsdratio	2.75
RESULTS_SEARCH_13_PARAMETERS_AUTO_CALIBRATION_mstolsdratio	7
RESULTS_SEARCH_13_PARAMETERS_AUTO_CALIBRATION_squareroot	TRUE
RESULTS_SEARCH_13_PARAMETERS_AUTO_CALIBRATION_type	dalton
RESULTS_SEARCH_13_PARAMETERS_AUTO_CALIBRATION_MCP_d_s_s_f	0.0666667
RESULTS_SEARCH_13_PARAMETERS_AUTO_CALIBRATION_MCP_d_s_w_f	3
RESULTS_SEARCH_13_PARAMETERS_AUTO_CALIBRATION_MCP_m_f_r_mbc	200
RESULTS_SEARCH_13_PARAMETERS_AUTO_CALIBRATION_MCP_m_m_c	10
RESULTS_SEARCH_13_PARAMETERS_AUTO_CALIBRATION_MCP_m_m_f_s	0.25
RESULTS_SEARCH_13_PARAMETERS_AUTO_CALIBRATION_MCP_m_m_p_f	0.33
RESULTS_SEARCH_13_PARAMETERS_AUTO_CALIBRATION_MCP_m_m_p_rms_f	1
RESULTS_SEARCH_13_PARAMETERS_AUTO_CALIBRATION_MCP_m_p_t_f	1
RESULTS_SEARCH_13_PARAMETERS_AUTO_CALIBRATION_MCP_m_r_h_n_b	15
RESULTS_SEARCH_13_PARAMETERS_AUTO_CALIBRATION_MCP_m_z_n_s	99
RESULTS_SEARCH_13_PARAMETERS_AUTO_CALIBRATION_MCP_m_z_s_mn_f_r	0.0666667
RESULTS_SEARCH_13_PARAMETERS_AUTO_CALIBRATION_MCP_m_z_s_mx_f_r	0.1
RESULTS_SEARCH_13_PARAMETERS_MS_AUTO_CALIBRATION_OUT_avres	-2.41592e-10
RESULTS_SEARCH_13_PARAMETERS_MS_AUTO_CALIBRATION_OUT_c0	0.000282669
RESULTS_SEARCH_13_PARAMETERS_MS_AUTO_CALIBRATION_OUT_c1minus1	-6.38025e-06
RESULTS_SEARCH_13_PARAMETERS_MS_AUTO_CALIBRATION_OUT_c2	0
RESULTS_SEARCH_13_PARAMETERS_MS_AUTO_CALIBRATION_OUT_file	1
RESULTS_SEARCH_13_PARAMETERS_MS_AUTO_CALIBRATION_OUT_partnumber	7
RESULTS_SEARCH_13_PARAMETERS_MS_AUTO_CALIBRATION_OUT_polyorder	1
RESULTS_SEARCH_13_PARAMETERS_MS_AUTO_CALIBRATION_OUT_sample	1
RESULTS_SEARCH_13_PARAMETERS_MS_AUTO_CALIBRATION_OUT_squareroot	TRUE
RESULTS_SEARCH_13_PARAMETERS_MSMS_AUTO_CALIBRATION_OUT_avres	-1.05755e-07
RESULTS_SEARCH_13_PARAMETERS_MSMS_AUTO_CALIBRATION_OUT_c0	0.000165932
RESULTS_SEARCH_13_PARAMETERS_MSMS_AUTO_CALIBRATION_OUT_c1minus1	-3.46235e-06
RESULTS_SEARCH_13_PARAMETERS_MSMS_AUTO_CALIBRATION_OUT_c2	0
RESULTS_SEARCH_13_PARAMETERS_MSMS_AUTO_CALIBRATION_OUT_file	1
RESULTS_SEARCH_13_PARAMETERS_MSMS_AUTO_CALIBRATION_OUT_partnumber	7
RESULTS_SEARCH_13_PARAMETERS_MSMS_AUTO_CALIBRATION_OUT_polyorder	1
RESULTS_SEARCH_13_PARAMETERS_MSMS_AUTO_CALIBRATION_OUT_sample	1
RESULTS_SEARCH_13_PARAMETERS_MSMS_AUTO_CALIBRATION_OUT_squareroot	TRUE
RESULTS_SEARCH_13_PARAMETERS_MAX_PRECURSORS_FRAGLET	5
RESULTS_SEARCH_13_PARAMETERS_MAX_PRECURSORS_TAGLET	1
RESULTS_SEARCH_13_PARAMETERS_PRECURSORS_DR_FRAGLET	10
RESULTS_SEARCH_13_PARAMETERS_PRECURSORS_DR_TAGLET	3
RESULTS_SEARCH_13_PARAMETERS_DEFAULT_CHARGE_STATE_1_charge	2
RESULTS_SEARCH_13_PARAMETERS_DEFAULT_CHARGE_STATE_1_probability	1
RESULTS_SEARCH_13_PARAMETERS_DEFAULT_CHARGE_STATE_2_charge	3
RESULTS_SEARCH_13_PARAMETERS_DEFAULT_CHARGE_STATE_2_probability	1
RESULTS_SEARCH_13_PARAMETERS_DEFAULT_CHARGE_STATE_3_charge	4
RESULTS_SEARCH_13_PARAMETERS_DEFAULT_CHARGE_STATE_3_probability	1
RESULTS_SEARCH_13_PARAMETERS_VERSION	5.0.1.0, 4895
RESULTS_SEARCH_13_PARAMETERS_PARAGON_VERSION	5.0.1.0, 4874
RESULTS_SEARCH_13_PARAMETERS_APPLICATION	ProteinPilot(tm) Software
RESULTS_SEARCH_13_PARAMETERS_PROGROUP_alternativedispositionmaximumfoldprobabilitydrop	100
RESULTS_SEARCH_13_PARAMETERS_PROGROUP_alternativedispositionmaximumfoldscoredrop	2
RESULTS_SEARCH_13_PARAMETERS_PROGROUP_autodiscordantpeptidethreshold	0.3
RESULTS_SEARCH_13_PARAMETERS_PROGROUP_bayesconfidencecalclulation	TRUE
RESULTS_SEARCH_13_PARAMETERS_PROGROUP_calibrateconfidence	TRUE
RESULTS_SEARCH_13_PARAMETERS_PROGROUP_compresspeptides	FALSE
RESULTS_SEARCH_13_PARAMETERS_PROGROUP_confidencepercentthresholdforexcludingothersfromquant	15
RESULTS_SEARCH_13_PARAMETERS_PROGROUP_confidencepercentthresholdforincludingselfinquant	15
RESULTS_SEARCH_13_PARAMETERS_PROGROUP_donotstoremspeaklists	FALSE
RESULTS_SEARCH_13_PARAMETERS_PROGROUP_fasta	C:\AB SCIEX\ProteinPilot Data\SearchDatabases\uniprot-Homo sapiens-swissTrEMBL-isof-14022023.fasta
RESULTS_SEARCH_13_PARAMETERS_PROGROUP_featuregroupminpepconf	0.66
RESULTS_SEARCH_13_PARAMETERS_PROGROUP_featuregroupminups	0.47
RESULTS_SEARCH_13_PARAMETERS_PROGROUP_focusingintersection	4
RESULTS_SEARCH_13_PARAMETERS_PROGROUP_focusingminimummatchconfidence	0.1
RESULTS_SEARCH_13_PARAMETERS_PROGROUP_focusingminunusedprotscore	0.1
RESULTS_SEARCH_13_PARAMETERS_PROGROUP_focusingsubsetcutoff	6
RESULTS_SEARCH_13_PARAMETERS_PROGROUP_intersection	1900-01-01 07:12:00
RESULTS_SEARCH_13_PARAMETERS_PROGROUP_minimummatchconfidencecutoff	0.001
RESULTS_SEARCH_13_PARAMETERS_PROGROUP_minunusedprotscore	0.0458
RESULTS_SEARCH_13_PARAMETERS_PROGROUP_subsetcutoff	2
RESULTS_SEARCH_13_PARAMETERS_PROGROUP_unusedprotscorethresholdforexcludingothersfromquant	1.3
RESULTS_SEARCH_13_PARAMETERS_PEAKLIST_count	1910-03-20
RESULTS_SEARCH_13_PARAMETERS_PEAKLIST_filenumber	1
RESULTS_SEARCH_13_PARAMETERS_PEAKLIST_original_count	3732
RESULTS_SEARCH_13_PARAMETERS_PEAKLIST_originalfilename	Z:\PC2-Raw-Data\Proteomics\Data\Service\SP0059\230206-SP0059-Exo-3.wiff
RESULTS_SEARCH_13_PARAMETERS_PEAKLIST_partnumber	7
RESULTS_SEARCH_13_PARAMETERS_QUANT_TYPE_background_correction	FALSE
RESULTS_SEARCH_13_PARAMETERS_QUANT_TYPE_bias_correction	TRUE
RESULTS_SEARCH_13_PARAMETERS_QUANT_TYPE_keep_extreme_peptides_over_fraction	0
RESULTS_SEARCH_13_PARAMETERS_QUANT_TYPE_low_confidence_check	TRUE
RESULTS_SEARCH_13_PARAMETERS_QUANT_TYPE_low_intensity_check	TRUE
RESULTS_SEARCH_13_PARAMETERS_QUANT_TYPE_median_statistic	TRUE
RESULTS_SEARCH_13_PARAMETERS_QUANT_TYPE_mod_check	TRUE
RESULTS_SEARCH_13_PARAMETERS_QUANT_TYPE_quant_threshold	-1
RESULTS_SEARCH_13_PARAMETERS_QUANT_TYPE_quant_threshold_sn	9
RESULTS_SEARCH_13_PARAMETERS_QUANT_TYPE_separate_searches	FALSE
RESULTS_SEARCH_13_PARAMETERS_QUANT_TYPE_shared_msms_check	TRUE
RESULTS_SEARCH_13_PARAMETERS_PARAGON_METHOD_SETTINGS_UI_SAMPLE_TYPE	Identification
RESULTS_SEARCH_13_PARAMETERS_PARAGON_METHOD_SETTINGS_UI_CYS_ALKYLATION	Iodoacetamide
RESULTS_SEARCH_13_PARAMETERS_PARAGON_METHOD_SETTINGS_UI_DIGESTION	Trypsin
RESULTS_SEARCH_13_PARAMETERS_PARAGON_METHOD_SETTINGS_UI_SPECIAL_FACTOR	Urea denaturation
RESULTS_SEARCH_13_PARAMETERS_PARAGON_METHOD_SETTINGS_UI_INSTRUMENT	TripleTOF 5600
RESULTS_SEARCH_13_PARAMETERS_PARAGON_METHOD_SETTINGS_UI_SEARCH_EFFORT	Thorough
RESULTS_SEARCH_13_PARAMETERS_PARAGON_METHOD_SETTINGS_UI_ID_FOCUS	Biological modifications
RESULTS_SEARCH_13_PARAMETERS_PARAGON_METHOD_SETTINGS_UI_USER_NAME	WIN-PVT3EI9I5O2\Administrator
RESULTS_SEARCH_13_PARAMETERS_PARAGON_METHOD_SETTINGS_UI_MACHINE_NAME	WIN-PVT3EI9I5O2
RESULTS_SEARCH_13_PARAMETERS_PARAGON_METHOD_SETTINGS_UI_SEARCH_ID	6.3812e+17
RESULTS_SEARCH_13_PARAMETERS_PARAGON_METHOD_SETTINGS_UI_START_TIME	2023-02-14 09:01:07
RESULTS_SEARCH_13_PARAMETERS_PARAGON_METHOD_SETTINGS_UI_MIN_UNUSED_PROTSCORE	0.0458
RESULTS_SEARCH_13_PARAMETERS_PARAGON_METHOD_SETTINGS_UI_PSPEP	TRUE
RESULTS_SEARCH_14_time_cpu	523921
RESULTS_SEARCH_14_time_duration	534358
RESULTS_SEARCH_14_version	5.0.1.4874
RESULTS_SEARCH_14_xml:id	SEARCH:2:638119620674671535_6
RESULTS_SEARCH_14_PARAMETERS_chemical_data_edited	FALSE
RESULTS_SEARCH_14_PARAMETERS_do_multiprecursor_search	TRUE
RESULTS_SEARCH_14_PARAMETERS_do_reverse_search	TRUE
RESULTS_SEARCH_14_PARAMETERS_max_quant_labels	35
RESULTS_SEARCH_14_PARAMETERS_maxresults	15
RESULTS_SEARCH_14_PARAMETERS_separate_searches	FALSE
RESULTS_SEARCH_14_PARAMETERS_MSTOLERANCE_type	dalton
RESULTS_SEARCH_14_PARAMETERS_MSTOLERANCE_value	0.05
RESULTS_SEARCH_14_PARAMETERS_MSMSTOLERANCE_type	dalton
RESULTS_SEARCH_14_PARAMETERS_MSMSTOLERANCE_value	0.1
RESULTS_SEARCH_14_PARAMETERS_MS_STANDARD_DEVIATION_type	dalton
RESULTS_SEARCH_14_PARAMETERS_MS_STANDARD_DEVIATION_value	0.0011
RESULTS_SEARCH_14_PARAMETERS_MSMS_STANDARD_DEVIATION_type	dalton
RESULTS_SEARCH_14_PARAMETERS_MSMS_STANDARD_DEVIATION_value	0.01
RESULTS_SEARCH_14_PARAMETERS_FASTA_filename	C:\AB SCIEX\ProteinPilot Data\SearchDatabases\uniprot-Homo sapiens-swissTrEMBL-isof-14022023.fasta
RESULTS_SEARCH_14_PARAMETERS_AUTO_CALIBRATION_ms	TRUE
RESULTS_SEARCH_14_PARAMETERS_AUTO_CALIBRATION_msexport	FALSE
RESULTS_SEARCH_14_PARAMETERS_AUTO_CALIBRATION_msms	TRUE
RESULTS_SEARCH_14_PARAMETERS_AUTO_CALIBRATION_msmstolsdratio	2.75
RESULTS_SEARCH_14_PARAMETERS_AUTO_CALIBRATION_mstolsdratio	7
RESULTS_SEARCH_14_PARAMETERS_AUTO_CALIBRATION_squareroot	TRUE
RESULTS_SEARCH_14_PARAMETERS_AUTO_CALIBRATION_type	dalton
RESULTS_SEARCH_14_PARAMETERS_AUTO_CALIBRATION_MCP_d_s_s_f	0.0666667
RESULTS_SEARCH_14_PARAMETERS_AUTO_CALIBRATION_MCP_d_s_w_f	3
RESULTS_SEARCH_14_PARAMETERS_AUTO_CALIBRATION_MCP_m_f_r_mbc	200
RESULTS_SEARCH_14_PARAMETERS_AUTO_CALIBRATION_MCP_m_m_c	10
RESULTS_SEARCH_14_PARAMETERS_AUTO_CALIBRATION_MCP_m_m_f_s	0.25
RESULTS_SEARCH_14_PARAMETERS_AUTO_CALIBRATION_MCP_m_m_p_f	0.33
RESULTS_SEARCH_14_PARAMETERS_AUTO_CALIBRATION_MCP_m_m_p_rms_f	1
RESULTS_SEARCH_14_PARAMETERS_AUTO_CALIBRATION_MCP_m_p_t_f	1
RESULTS_SEARCH_14_PARAMETERS_AUTO_CALIBRATION_MCP_m_r_h_n_b	15
RESULTS_SEARCH_14_PARAMETERS_AUTO_CALIBRATION_MCP_m_z_n_s	99
RESULTS_SEARCH_14_PARAMETERS_AUTO_CALIBRATION_MCP_m_z_s_mn_f_r	0.0666667
RESULTS_SEARCH_14_PARAMETERS_AUTO_CALIBRATION_MCP_m_z_s_mx_f_r	0.1
RESULTS_SEARCH_14_PARAMETERS_MS_AUTO_CALIBRATION_OUT_avres	-2.41592e-10
RESULTS_SEARCH_14_PARAMETERS_MS_AUTO_CALIBRATION_OUT_c0	0.000282669
RESULTS_SEARCH_14_PARAMETERS_MS_AUTO_CALIBRATION_OUT_c1minus1	-6.38025e-06
RESULTS_SEARCH_14_PARAMETERS_MS_AUTO_CALIBRATION_OUT_c2	0
RESULTS_SEARCH_14_PARAMETERS_MS_AUTO_CALIBRATION_OUT_file	1
RESULTS_SEARCH_14_PARAMETERS_MS_AUTO_CALIBRATION_OUT_partnumber	7
RESULTS_SEARCH_14_PARAMETERS_MS_AUTO_CALIBRATION_OUT_polyorder	1
RESULTS_SEARCH_14_PARAMETERS_MS_AUTO_CALIBRATION_OUT_sample	1
RESULTS_SEARCH_14_PARAMETERS_MS_AUTO_CALIBRATION_OUT_squareroot	TRUE
RESULTS_SEARCH_14_PARAMETERS_MSMS_AUTO_CALIBRATION_OUT_avres	-1.05755e-07
RESULTS_SEARCH_14_PARAMETERS_MSMS_AUTO_CALIBRATION_OUT_c0	0.000165932
RESULTS_SEARCH_14_PARAMETERS_MSMS_AUTO_CALIBRATION_OUT_c1minus1	-3.46235e-06
RESULTS_SEARCH_14_PARAMETERS_MSMS_AUTO_CALIBRATION_OUT_c2	0
RESULTS_SEARCH_14_PARAMETERS_MSMS_AUTO_CALIBRATION_OUT_file	1
RESULTS_SEARCH_14_PARAMETERS_MSMS_AUTO_CALIBRATION_OUT_partnumber	7
RESULTS_SEARCH_14_PARAMETERS_MSMS_AUTO_CALIBRATION_OUT_polyorder	1
RESULTS_SEARCH_14_PARAMETERS_MSMS_AUTO_CALIBRATION_OUT_sample	1
RESULTS_SEARCH_14_PARAMETERS_MSMS_AUTO_CALIBRATION_OUT_squareroot	TRUE
RESULTS_SEARCH_14_PARAMETERS_MAX_PRECURSORS_FRAGLET	5
RESULTS_SEARCH_14_PARAMETERS_MAX_PRECURSORS_TAGLET	1
RESULTS_SEARCH_14_PARAMETERS_PRECURSORS_DR_FRAGLET	10
RESULTS_SEARCH_14_PARAMETERS_PRECURSORS_DR_TAGLET	3
RESULTS_SEARCH_14_PARAMETERS_DEFAULT_CHARGE_STATE_1_charge	2
RESULTS_SEARCH_14_PARAMETERS_DEFAULT_CHARGE_STATE_1_probability	1
RESULTS_SEARCH_14_PARAMETERS_DEFAULT_CHARGE_STATE_2_charge	3
RESULTS_SEARCH_14_PARAMETERS_DEFAULT_CHARGE_STATE_2_probability	1
RESULTS_SEARCH_14_PARAMETERS_DEFAULT_CHARGE_STATE_3_charge	4
RESULTS_SEARCH_14_PARAMETERS_DEFAULT_CHARGE_STATE_3_probability	1
RESULTS_SEARCH_14_PARAMETERS_VERSION	5.0.1.0, 4895
RESULTS_SEARCH_14_PARAMETERS_PARAGON_VERSION	5.0.1.0, 4874
RESULTS_SEARCH_14_PARAMETERS_APPLICATION	ProteinPilot(tm) Software
RESULTS_SEARCH_14_PARAMETERS_PROGROUP_alternativedispositionmaximumfoldprobabilitydrop	100
RESULTS_SEARCH_14_PARAMETERS_PROGROUP_alternativedispositionmaximumfoldscoredrop	2
RESULTS_SEARCH_14_PARAMETERS_PROGROUP_autodiscordantpeptidethreshold	0.3
RESULTS_SEARCH_14_PARAMETERS_PROGROUP_bayesconfidencecalclulation	TRUE
RESULTS_SEARCH_14_PARAMETERS_PROGROUP_calibrateconfidence	TRUE
RESULTS_SEARCH_14_PARAMETERS_PROGROUP_compresspeptides	FALSE
RESULTS_SEARCH_14_PARAMETERS_PROGROUP_confidencepercentthresholdforexcludingothersfromquant	15
RESULTS_SEARCH_14_PARAMETERS_PROGROUP_confidencepercentthresholdforincludingselfinquant	15
RESULTS_SEARCH_14_PARAMETERS_PROGROUP_donotstoremspeaklists	FALSE
RESULTS_SEARCH_14_PARAMETERS_PROGROUP_fasta	C:\AB SCIEX\ProteinPilot Data\SearchDatabases\uniprot-Homo sapiens-swissTrEMBL-isof-14022023.fasta
RESULTS_SEARCH_14_PARAMETERS_PROGROUP_featuregroupminpepconf	0.66
RESULTS_SEARCH_14_PARAMETERS_PROGROUP_featuregroupminups	0.47
RESULTS_SEARCH_14_PARAMETERS_PROGROUP_focusingintersection	4
RESULTS_SEARCH_14_PARAMETERS_PROGROUP_focusingminimummatchconfidence	0.1
RESULTS_SEARCH_14_PARAMETERS_PROGROUP_focusingminunusedprotscore	0.1
RESULTS_SEARCH_14_PARAMETERS_PROGROUP_focusingsubsetcutoff	1900-01-06
RESULTS_SEARCH_14_PARAMETERS_PROGROUP_intersection	1.3
RESULTS_SEARCH_14_PARAMETERS_PROGROUP_minimummatchconfidencecutoff	0.001
RESULTS_SEARCH_14_PARAMETERS_PROGROUP_minunusedprotscore	0.0458
RESULTS_SEARCH_14_PARAMETERS_PROGROUP_subsetcutoff	1900-01-02
RESULTS_SEARCH_14_PARAMETERS_PROGROUP_unusedprotscorethresholdforexcludingothersfromquant	1.3
RESULTS_SEARCH_14_PARAMETERS_PEAKLIST_count	3732
RESULTS_SEARCH_14_PARAMETERS_PEAKLIST_filenumber	1
RESULTS_SEARCH_14_PARAMETERS_PEAKLIST_original_count	3732
RESULTS_SEARCH_14_PARAMETERS_PEAKLIST_originalfilename	Z:\PC2-Raw-Data\Proteomics\Data\Service\SP0059\230206-SP0059-Exo-3.wiff
RESULTS_SEARCH_14_PARAMETERS_PEAKLIST_partnumber	1900-01-07
RESULTS_SEARCH_14_PARAMETERS_QUANT_TYPE_background_correction	FALSE
RESULTS_SEARCH_14_PARAMETERS_QUANT_TYPE_bias_correction	TRUE
RESULTS_SEARCH_14_PARAMETERS_QUANT_TYPE_keep_extreme_peptides_over_fraction	0
RESULTS_SEARCH_14_PARAMETERS_QUANT_TYPE_low_confidence_check	TRUE
RESULTS_SEARCH_14_PARAMETERS_QUANT_TYPE_low_intensity_check	TRUE
RESULTS_SEARCH_14_PARAMETERS_QUANT_TYPE_median_statistic	TRUE
RESULTS_SEARCH_14_PARAMETERS_QUANT_TYPE_mod_check	TRUE
RESULTS_SEARCH_14_PARAMETERS_QUANT_TYPE_quant_threshold	-1
RESULTS_SEARCH_14_PARAMETERS_QUANT_TYPE_quant_threshold_sn	9
RESULTS_SEARCH_14_PARAMETERS_QUANT_TYPE_separate_searches	FALSE
RESULTS_SEARCH_14_PARAMETERS_QUANT_TYPE_shared_msms_check	TRUE
RESULTS_SEARCH_14_PARAMETERS_PARAGON_METHOD_SETTINGS_UI_SAMPLE_TYPE	Identification
RESULTS_SEARCH_14_PARAMETERS_PARAGON_METHOD_SETTINGS_UI_CYS_ALKYLATION	Iodoacetamide
RESULTS_SEARCH_14_PARAMETERS_PARAGON_METHOD_SETTINGS_UI_DIGESTION	Trypsin
RESULTS_SEARCH_14_PARAMETERS_PARAGON_METHOD_SETTINGS_UI_SPECIAL_FACTOR	Urea denaturation
RESULTS_SEARCH_14_PARAMETERS_PARAGON_METHOD_SETTINGS_UI_INSTRUMENT	TripleTOF 5600
RESULTS_SEARCH_14_PARAMETERS_PARAGON_METHOD_SETTINGS_UI_SEARCH_EFFORT	Thorough
RESULTS_SEARCH_14_PARAMETERS_PARAGON_METHOD_SETTINGS_UI_ID_FOCUS	Biological modifications
RESULTS_SEARCH_14_PARAMETERS_PARAGON_METHOD_SETTINGS_UI_USER_NAME	WIN-PVT3EI9I5O2\Administrator
RESULTS_SEARCH_14_PARAMETERS_PARAGON_METHOD_SETTINGS_UI_MACHINE_NAME	WIN-PVT3EI9I5O2
RESULTS_SEARCH_14_PARAMETERS_PARAGON_METHOD_SETTINGS_UI_SEARCH_ID	6.3812e+17
RESULTS_SEARCH_14_PARAMETERS_PARAGON_METHOD_SETTINGS_UI_START_TIME	2023-02-14 09:01:07
RESULTS_SEARCH_14_PARAMETERS_PARAGON_METHOD_SETTINGS_UI_MIN_UNUSED_PROTSCORE	0.0458
RESULTS_SEARCH_14_PARAMETERS_PARAGON_METHOD_SETTINGS_UI_PSPEP	TRUE
RESULTS_SEARCH_15_time_cpu	428171
RESULTS_SEARCH_15_time_duration	444519
RESULTS_SEARCH_15_version	5.0.1.4874
RESULTS_SEARCH_15_xml:id	SEARCH:1:638119620674671535_7
RESULTS_SEARCH_15_PARAMETERS_chemical_data_edited	FALSE
RESULTS_SEARCH_15_PARAMETERS_do_multiprecursor_search	TRUE
RESULTS_SEARCH_15_PARAMETERS_do_reverse_search	TRUE
RESULTS_SEARCH_15_PARAMETERS_max_quant_labels	35
RESULTS_SEARCH_15_PARAMETERS_maxresults	15
RESULTS_SEARCH_15_PARAMETERS_separate_searches	FALSE
RESULTS_SEARCH_15_PARAMETERS_MSTOLERANCE_type	dalton
RESULTS_SEARCH_15_PARAMETERS_MSTOLERANCE_value	0.05
RESULTS_SEARCH_15_PARAMETERS_MSMSTOLERANCE_type	dalton
RESULTS_SEARCH_15_PARAMETERS_MSMSTOLERANCE_value	0.1
RESULTS_SEARCH_15_PARAMETERS_MS_STANDARD_DEVIATION_type	dalton
RESULTS_SEARCH_15_PARAMETERS_MS_STANDARD_DEVIATION_value	0.0011
RESULTS_SEARCH_15_PARAMETERS_MSMS_STANDARD_DEVIATION_type	dalton
RESULTS_SEARCH_15_PARAMETERS_MSMS_STANDARD_DEVIATION_value	0.01
RESULTS_SEARCH_15_PARAMETERS_FASTA_filename	C:\AB SCIEX\ProteinPilot Data\SearchDatabases\uniprot-Homo sapiens-swissTrEMBL-isof-14022023.fasta
RESULTS_SEARCH_15_PARAMETERS_AUTO_CALIBRATION_ms	TRUE
RESULTS_SEARCH_15_PARAMETERS_AUTO_CALIBRATION_msexport	FALSE
RESULTS_SEARCH_15_PARAMETERS_AUTO_CALIBRATION_msms	TRUE
RESULTS_SEARCH_15_PARAMETERS_AUTO_CALIBRATION_msmstolsdratio	2.75
RESULTS_SEARCH_15_PARAMETERS_AUTO_CALIBRATION_mstolsdratio	7
RESULTS_SEARCH_15_PARAMETERS_AUTO_CALIBRATION_squareroot	TRUE
RESULTS_SEARCH_15_PARAMETERS_AUTO_CALIBRATION_type	dalton
RESULTS_SEARCH_15_PARAMETERS_AUTO_CALIBRATION_MCP_d_s_s_f	0.0666667
RESULTS_SEARCH_15_PARAMETERS_AUTO_CALIBRATION_MCP_d_s_w_f	3
RESULTS_SEARCH_15_PARAMETERS_AUTO_CALIBRATION_MCP_m_f_r_mbc	200
RESULTS_SEARCH_15_PARAMETERS_AUTO_CALIBRATION_MCP_m_m_c	10
RESULTS_SEARCH_15_PARAMETERS_AUTO_CALIBRATION_MCP_m_m_f_s	0.25
RESULTS_SEARCH_15_PARAMETERS_AUTO_CALIBRATION_MCP_m_m_p_f	0.33
RESULTS_SEARCH_15_PARAMETERS_AUTO_CALIBRATION_MCP_m_m_p_rms_f	1
RESULTS_SEARCH_15_PARAMETERS_AUTO_CALIBRATION_MCP_m_p_t_f	1
RESULTS_SEARCH_15_PARAMETERS_AUTO_CALIBRATION_MCP_m_r_h_n_b	15
RESULTS_SEARCH_15_PARAMETERS_AUTO_CALIBRATION_MCP_m_z_n_s	99
RESULTS_SEARCH_15_PARAMETERS_AUTO_CALIBRATION_MCP_m_z_s_mn_f_r	0.0666667
RESULTS_SEARCH_15_PARAMETERS_AUTO_CALIBRATION_MCP_m_z_s_mx_f_r	0.1
RESULTS_SEARCH_15_PARAMETERS_MAX_PRECURSORS_FRAGLET	5
RESULTS_SEARCH_15_PARAMETERS_MAX_PRECURSORS_TAGLET	1
RESULTS_SEARCH_15_PARAMETERS_PRECURSORS_DR_FRAGLET	10
RESULTS_SEARCH_15_PARAMETERS_PRECURSORS_DR_TAGLET	3
RESULTS_SEARCH_15_PARAMETERS_DEFAULT_CHARGE_STATE_1_charge	2
RESULTS_SEARCH_15_PARAMETERS_DEFAULT_CHARGE_STATE_1_probability	1
RESULTS_SEARCH_15_PARAMETERS_DEFAULT_CHARGE_STATE_2_charge	3
RESULTS_SEARCH_15_PARAMETERS_DEFAULT_CHARGE_STATE_2_probability	1
RESULTS_SEARCH_15_PARAMETERS_DEFAULT_CHARGE_STATE_3_charge	4
RESULTS_SEARCH_15_PARAMETERS_DEFAULT_CHARGE_STATE_3_probability	1
RESULTS_SEARCH_15_PARAMETERS_VERSION	5.0.1.0, 4895
RESULTS_SEARCH_15_PARAMETERS_PARAGON_VERSION	5.0.1.0, 4874
RESULTS_SEARCH_15_PARAMETERS_APPLICATION	ProteinPilot(tm) Software
RESULTS_SEARCH_15_PARAMETERS_PROGROUP_alternativedispositionmaximumfoldprobabilitydrop	100
RESULTS_SEARCH_15_PARAMETERS_PROGROUP_alternativedispositionmaximumfoldscoredrop	2
RESULTS_SEARCH_15_PARAMETERS_PROGROUP_autodiscordantpeptidethreshold	0.3
RESULTS_SEARCH_15_PARAMETERS_PROGROUP_bayesconfidencecalclulation	TRUE
RESULTS_SEARCH_15_PARAMETERS_PROGROUP_calibrateconfidence	TRUE
RESULTS_SEARCH_15_PARAMETERS_PROGROUP_compresspeptides	FALSE
RESULTS_SEARCH_15_PARAMETERS_PROGROUP_confidencepercentthresholdforexcludingothersfromquant	15
RESULTS_SEARCH_15_PARAMETERS_PROGROUP_confidencepercentthresholdforincludingselfinquant	15
RESULTS_SEARCH_15_PARAMETERS_PROGROUP_donotstoremspeaklists	FALSE
RESULTS_SEARCH_15_PARAMETERS_PROGROUP_fasta	C:\AB SCIEX\ProteinPilot Data\SearchDatabases\uniprot-Homo sapiens-swissTrEMBL-isof-14022023.fasta
RESULTS_SEARCH_15_PARAMETERS_PROGROUP_featuregroupminpepconf	0.66
RESULTS_SEARCH_15_PARAMETERS_PROGROUP_featuregroupminups	0.47
RESULTS_SEARCH_15_PARAMETERS_PROGROUP_focusingintersection	4
RESULTS_SEARCH_15_PARAMETERS_PROGROUP_focusingminimummatchconfidence	0.1
RESULTS_SEARCH_15_PARAMETERS_PROGROUP_focusingminunusedprotscore	0.1
RESULTS_SEARCH_15_PARAMETERS_PROGROUP_focusingsubsetcutoff	6
RESULTS_SEARCH_15_PARAMETERS_PROGROUP_intersection	1.3
RESULTS_SEARCH_15_PARAMETERS_PROGROUP_minimummatchconfidencecutoff	0.001
RESULTS_SEARCH_15_PARAMETERS_PROGROUP_minunusedprotscore	0.0458
RESULTS_SEARCH_15_PARAMETERS_PROGROUP_subsetcutoff	2
RESULTS_SEARCH_15_PARAMETERS_PROGROUP_unusedprotscorethresholdforexcludingothersfromquant	1.3
RESULTS_SEARCH_15_PARAMETERS_PEAKLIST_count	3735
RESULTS_SEARCH_15_PARAMETERS_PEAKLIST_filenumber	1
RESULTS_SEARCH_15_PARAMETERS_PEAKLIST_original_count	3735
RESULTS_SEARCH_15_PARAMETERS_PEAKLIST_originalfilename	Z:\PC2-Raw-Data\Proteomics\Data\Service\SP0059\230206-SP0059-Exo-3.wiff
RESULTS_SEARCH_15_PARAMETERS_PEAKLIST_partnumber	8
RESULTS_SEARCH_15_PARAMETERS_QUANT_TYPE_background_correction	FALSE
RESULTS_SEARCH_15_PARAMETERS_QUANT_TYPE_bias_correction	TRUE
RESULTS_SEARCH_15_PARAMETERS_QUANT_TYPE_keep_extreme_peptides_over_fraction	0
RESULTS_SEARCH_15_PARAMETERS_QUANT_TYPE_low_confidence_check	TRUE
RESULTS_SEARCH_15_PARAMETERS_QUANT_TYPE_low_intensity_check	TRUE
RESULTS_SEARCH_15_PARAMETERS_QUANT_TYPE_median_statistic	TRUE
RESULTS_SEARCH_15_PARAMETERS_QUANT_TYPE_mod_check	TRUE
RESULTS_SEARCH_15_PARAMETERS_QUANT_TYPE_quant_threshold	-1
RESULTS_SEARCH_15_PARAMETERS_QUANT_TYPE_quant_threshold_sn	9
RESULTS_SEARCH_15_PARAMETERS_QUANT_TYPE_separate_searches	FALSE
RESULTS_SEARCH_15_PARAMETERS_QUANT_TYPE_shared_msms_check	TRUE
RESULTS_SEARCH_15_PARAMETERS_PARAGON_METHOD_SETTINGS_UI_SAMPLE_TYPE	Identification
RESULTS_SEARCH_15_PARAMETERS_PARAGON_METHOD_SETTINGS_UI_CYS_ALKYLATION	Iodoacetamide
RESULTS_SEARCH_15_PARAMETERS_PARAGON_METHOD_SETTINGS_UI_DIGESTION	Trypsin
RESULTS_SEARCH_15_PARAMETERS_PARAGON_METHOD_SETTINGS_UI_SPECIAL_FACTOR	Urea denaturation
RESULTS_SEARCH_15_PARAMETERS_PARAGON_METHOD_SETTINGS_UI_INSTRUMENT	TripleTOF 5600
RESULTS_SEARCH_15_PARAMETERS_PARAGON_METHOD_SETTINGS_UI_SEARCH_EFFORT	Thorough
RESULTS_SEARCH_15_PARAMETERS_PARAGON_METHOD_SETTINGS_UI_ID_FOCUS	Biological modifications
RESULTS_SEARCH_15_PARAMETERS_PARAGON_METHOD_SETTINGS_UI_USER_NAME	WIN-PVT3EI9I5O2\Administrator
RESULTS_SEARCH_15_PARAMETERS_PARAGON_METHOD_SETTINGS_UI_MACHINE_NAME	WIN-PVT3EI9I5O2
RESULTS_SEARCH_15_PARAMETERS_PARAGON_METHOD_SETTINGS_UI_SEARCH_ID	6.3812e+17
RESULTS_SEARCH_15_PARAMETERS_PARAGON_METHOD_SETTINGS_UI_START_TIME	2023-02-14 09:01:07
RESULTS_SEARCH_15_PARAMETERS_PARAGON_METHOD_SETTINGS_UI_MIN_UNUSED_PROTSCORE	0.0458
RESULTS_SEARCH_15_PARAMETERS_PARAGON_METHOD_SETTINGS_UI_PSPEP	TRUE
RESULTS_SEARCH_16_time_cpu	822890
RESULTS_SEARCH_16_time_duration	840994
RESULTS_SEARCH_16_version	5.0.1.4874
RESULTS_SEARCH_16_xml:id	SEARCH:2:638119620674671535_7
RESULTS_SEARCH_16_PARAMETERS_chemical_data_edited	FALSE
RESULTS_SEARCH_16_PARAMETERS_do_multiprecursor_search	TRUE
RESULTS_SEARCH_16_PARAMETERS_do_reverse_search	TRUE
RESULTS_SEARCH_16_PARAMETERS_max_quant_labels	35
RESULTS_SEARCH_16_PARAMETERS_maxresults	15
RESULTS_SEARCH_16_PARAMETERS_separate_searches	FALSE
RESULTS_SEARCH_16_PARAMETERS_MSTOLERANCE_type	dalton
RESULTS_SEARCH_16_PARAMETERS_MSTOLERANCE_value	0.05
RESULTS_SEARCH_16_PARAMETERS_MSMSTOLERANCE_type	dalton
RESULTS_SEARCH_16_PARAMETERS_MSMSTOLERANCE_value	0.1
RESULTS_SEARCH_16_PARAMETERS_MS_STANDARD_DEVIATION_type	dalton
RESULTS_SEARCH_16_PARAMETERS_MS_STANDARD_DEVIATION_value	0.0011
RESULTS_SEARCH_16_PARAMETERS_MSMS_STANDARD_DEVIATION_type	dalton
RESULTS_SEARCH_16_PARAMETERS_MSMS_STANDARD_DEVIATION_value	0.01
RESULTS_SEARCH_16_PARAMETERS_FASTA_filename	C:\AB SCIEX\ProteinPilot Data\SearchDatabases\uniprot-Homo sapiens-swissTrEMBL-isof-14022023.fasta
RESULTS_SEARCH_16_PARAMETERS_AUTO_CALIBRATION_ms	TRUE
RESULTS_SEARCH_16_PARAMETERS_AUTO_CALIBRATION_msexport	FALSE
RESULTS_SEARCH_16_PARAMETERS_AUTO_CALIBRATION_msms	TRUE
RESULTS_SEARCH_16_PARAMETERS_AUTO_CALIBRATION_msmstolsdratio	2.75
RESULTS_SEARCH_16_PARAMETERS_AUTO_CALIBRATION_mstolsdratio	7
RESULTS_SEARCH_16_PARAMETERS_AUTO_CALIBRATION_squareroot	TRUE
RESULTS_SEARCH_16_PARAMETERS_AUTO_CALIBRATION_type	dalton
RESULTS_SEARCH_16_PARAMETERS_AUTO_CALIBRATION_MCP_d_s_s_f	0.0666667
RESULTS_SEARCH_16_PARAMETERS_AUTO_CALIBRATION_MCP_d_s_w_f	3
RESULTS_SEARCH_16_PARAMETERS_AUTO_CALIBRATION_MCP_m_f_r_mbc	200
RESULTS_SEARCH_16_PARAMETERS_AUTO_CALIBRATION_MCP_m_m_c	10
RESULTS_SEARCH_16_PARAMETERS_AUTO_CALIBRATION_MCP_m_m_f_s	0.25
RESULTS_SEARCH_16_PARAMETERS_AUTO_CALIBRATION_MCP_m_m_p_f	0.33
RESULTS_SEARCH_16_PARAMETERS_AUTO_CALIBRATION_MCP_m_m_p_rms_f	1
RESULTS_SEARCH_16_PARAMETERS_AUTO_CALIBRATION_MCP_m_p_t_f	1
RESULTS_SEARCH_16_PARAMETERS_AUTO_CALIBRATION_MCP_m_r_h_n_b	15
RESULTS_SEARCH_16_PARAMETERS_AUTO_CALIBRATION_MCP_m_z_n_s	99
RESULTS_SEARCH_16_PARAMETERS_AUTO_CALIBRATION_MCP_m_z_s_mn_f_r	0.0666667
RESULTS_SEARCH_16_PARAMETERS_AUTO_CALIBRATION_MCP_m_z_s_mx_f_r	0.1
RESULTS_SEARCH_16_PARAMETERS_MAX_PRECURSORS_FRAGLET	5
RESULTS_SEARCH_16_PARAMETERS_MAX_PRECURSORS_TAGLET	1
RESULTS_SEARCH_16_PARAMETERS_PRECURSORS_DR_FRAGLET	10
RESULTS_SEARCH_16_PARAMETERS_PRECURSORS_DR_TAGLET	3
RESULTS_SEARCH_16_PARAMETERS_DEFAULT_CHARGE_STATE_1_charge	2
RESULTS_SEARCH_16_PARAMETERS_DEFAULT_CHARGE_STATE_1_probability	1
RESULTS_SEARCH_16_PARAMETERS_DEFAULT_CHARGE_STATE_2_charge	3
RESULTS_SEARCH_16_PARAMETERS_DEFAULT_CHARGE_STATE_2_probability	1
RESULTS_SEARCH_16_PARAMETERS_DEFAULT_CHARGE_STATE_3_charge	4
RESULTS_SEARCH_16_PARAMETERS_DEFAULT_CHARGE_STATE_3_probability	1
RESULTS_SEARCH_16_PARAMETERS_VERSION	5.0.1.0, 4895
RESULTS_SEARCH_16_PARAMETERS_PARAGON_VERSION	5.0.1.0, 4874
RESULTS_SEARCH_16_PARAMETERS_APPLICATION	ProteinPilot(tm) Software
RESULTS_SEARCH_16_PARAMETERS_PROGROUP_alternativedispositionmaximumfoldprobabilitydrop	100
RESULTS_SEARCH_16_PARAMETERS_PROGROUP_alternativedispositionmaximumfoldscoredrop	2
RESULTS_SEARCH_16_PARAMETERS_PROGROUP_autodiscordantpeptidethreshold	0.3
RESULTS_SEARCH_16_PARAMETERS_PROGROUP_bayesconfidencecalclulation	TRUE
RESULTS_SEARCH_16_PARAMETERS_PROGROUP_calibrateconfidence	TRUE
RESULTS_SEARCH_16_PARAMETERS_PROGROUP_compresspeptides	FALSE
RESULTS_SEARCH_16_PARAMETERS_PROGROUP_confidencepercentthresholdforexcludingothersfromquant	15
RESULTS_SEARCH_16_PARAMETERS_PROGROUP_confidencepercentthresholdforincludingselfinquant	15
RESULTS_SEARCH_16_PARAMETERS_PROGROUP_donotstoremspeaklists	FALSE
RESULTS_SEARCH_16_PARAMETERS_PROGROUP_fasta	C:\AB SCIEX\ProteinPilot Data\SearchDatabases\uniprot-Homo sapiens-swissTrEMBL-isof-14022023.fasta
RESULTS_SEARCH_16_PARAMETERS_PROGROUP_featuregroupminpepconf	15:50:24
RESULTS_SEARCH_16_PARAMETERS_PROGROUP_featuregroupminups	11:16:48
RESULTS_SEARCH_16_PARAMETERS_PROGROUP_focusingintersection	4
RESULTS_SEARCH_16_PARAMETERS_PROGROUP_focusingminimummatchconfidence	0.1
RESULTS_SEARCH_16_PARAMETERS_PROGROUP_focusingminunusedprotscore	0.1
RESULTS_SEARCH_16_PARAMETERS_PROGROUP_focusingsubsetcutoff	6
RESULTS_SEARCH_16_PARAMETERS_PROGROUP_intersection	1.3
RESULTS_SEARCH_16_PARAMETERS_PROGROUP_minimummatchconfidencecutoff	0.001
RESULTS_SEARCH_16_PARAMETERS_PROGROUP_minunusedprotscore	0.0458
RESULTS_SEARCH_16_PARAMETERS_PROGROUP_subsetcutoff	2
RESULTS_SEARCH_16_PARAMETERS_PROGROUP_unusedprotscorethresholdforexcludingothersfromquant	1900-01-01 07:12:00
RESULTS_SEARCH_16_PARAMETERS_PEAKLIST_count	3735
RESULTS_SEARCH_16_PARAMETERS_PEAKLIST_filenumber	1
RESULTS_SEARCH_16_PARAMETERS_PEAKLIST_original_count	3735
RESULTS_SEARCH_16_PARAMETERS_PEAKLIST_originalfilename	Z:\PC2-Raw-Data\Proteomics\Data\Service\SP0059\230206-SP0059-Exo-3.wiff
RESULTS_SEARCH_16_PARAMETERS_PEAKLIST_partnumber	8
RESULTS_SEARCH_16_PARAMETERS_QUANT_TYPE_background_correction	FALSE
RESULTS_SEARCH_16_PARAMETERS_QUANT_TYPE_bias_correction	TRUE
RESULTS_SEARCH_16_PARAMETERS_QUANT_TYPE_keep_extreme_peptides_over_fraction	0
RESULTS_SEARCH_16_PARAMETERS_QUANT_TYPE_low_confidence_check	TRUE
RESULTS_SEARCH_16_PARAMETERS_QUANT_TYPE_low_intensity_check	TRUE
RESULTS_SEARCH_16_PARAMETERS_QUANT_TYPE_median_statistic	TRUE
RESULTS_SEARCH_16_PARAMETERS_QUANT_TYPE_mod_check	TRUE
RESULTS_SEARCH_16_PARAMETERS_QUANT_TYPE_quant_threshold	-1
RESULTS_SEARCH_16_PARAMETERS_QUANT_TYPE_quant_threshold_sn	9
RESULTS_SEARCH_16_PARAMETERS_QUANT_TYPE_separate_searches	FALSE
RESULTS_SEARCH_16_PARAMETERS_QUANT_TYPE_shared_msms_check	TRUE
RESULTS_SEARCH_16_PARAMETERS_PARAGON_METHOD_SETTINGS_UI_SAMPLE_TYPE	Identification
RESULTS_SEARCH_16_PARAMETERS_PARAGON_METHOD_SETTINGS_UI_CYS_ALKYLATION	Iodoacetamide
RESULTS_SEARCH_16_PARAMETERS_PARAGON_METHOD_SETTINGS_UI_DIGESTION	Trypsin
RESULTS_SEARCH_16_PARAMETERS_PARAGON_METHOD_SETTINGS_UI_SPECIAL_FACTOR	Urea denaturation
RESULTS_SEARCH_16_PARAMETERS_PARAGON_METHOD_SETTINGS_UI_INSTRUMENT	TripleTOF 5600
RESULTS_SEARCH_16_PARAMETERS_PARAGON_METHOD_SETTINGS_UI_SEARCH_EFFORT	Thorough
RESULTS_SEARCH_16_PARAMETERS_PARAGON_METHOD_SETTINGS_UI_ID_FOCUS	Biological modifications
RESULTS_SEARCH_16_PARAMETERS_PARAGON_METHOD_SETTINGS_UI_USER_NAME	WIN-PVT3EI9I5O2\Administrator
RESULTS_SEARCH_16_PARAMETERS_PARAGON_METHOD_SETTINGS_UI_MACHINE_NAME	WIN-PVT3EI9I5O2
RESULTS_SEARCH_16_PARAMETERS_PARAGON_METHOD_SETTINGS_UI_SEARCH_ID	6.3812e+17
RESULTS_SEARCH_16_PARAMETERS_PARAGON_METHOD_SETTINGS_UI_START_TIME	2023-02-14 09:01:07
RESULTS_SEARCH_16_PARAMETERS_PARAGON_METHOD_SETTINGS_UI_MIN_UNUSED_PROTSCORE	0.0458
RESULTS_SEARCH_16_PARAMETERS_PARAGON_METHOD_SETTINGS_UI_PSPEP	TRUE
RESULTS_SEARCH_17_time_cpu	386734
RESULTS_SEARCH_17_time_duration	3080-02-07
RESULTS_SEARCH_17_version	5.0.1.4874
RESULTS_SEARCH_17_xml:id	SEARCH:1:638119620674671535_8
RESULTS_SEARCH_17_PARAMETERS_chemical_data_edited	FALSE
RESULTS_SEARCH_17_PARAMETERS_do_multiprecursor_search	TRUE
RESULTS_SEARCH_17_PARAMETERS_do_reverse_search	TRUE
RESULTS_SEARCH_17_PARAMETERS_max_quant_labels	35
RESULTS_SEARCH_17_PARAMETERS_maxresults	15
RESULTS_SEARCH_17_PARAMETERS_separate_searches	FALSE
RESULTS_SEARCH_17_PARAMETERS_MSTOLERANCE_type	dalton
RESULTS_SEARCH_17_PARAMETERS_MSTOLERANCE_value	0.05
RESULTS_SEARCH_17_PARAMETERS_MSMSTOLERANCE_type	dalton
RESULTS_SEARCH_17_PARAMETERS_MSMSTOLERANCE_value	0.1
RESULTS_SEARCH_17_PARAMETERS_MS_STANDARD_DEVIATION_type	dalton
RESULTS_SEARCH_17_PARAMETERS_MS_STANDARD_DEVIATION_value	0.0011
RESULTS_SEARCH_17_PARAMETERS_MSMS_STANDARD_DEVIATION_type	dalton
RESULTS_SEARCH_17_PARAMETERS_MSMS_STANDARD_DEVIATION_value	0.01
RESULTS_SEARCH_17_PARAMETERS_FASTA_filename	C:\AB SCIEX\ProteinPilot Data\SearchDatabases\uniprot-Homo sapiens-swissTrEMBL-isof-14022023.fasta
RESULTS_SEARCH_17_PARAMETERS_AUTO_CALIBRATION_ms	TRUE
RESULTS_SEARCH_17_PARAMETERS_AUTO_CALIBRATION_msexport	FALSE
RESULTS_SEARCH_17_PARAMETERS_AUTO_CALIBRATION_msms	TRUE
RESULTS_SEARCH_17_PARAMETERS_AUTO_CALIBRATION_msmstolsdratio	2.75
RESULTS_SEARCH_17_PARAMETERS_AUTO_CALIBRATION_mstolsdratio	7
RESULTS_SEARCH_17_PARAMETERS_AUTO_CALIBRATION_squareroot	TRUE
RESULTS_SEARCH_17_PARAMETERS_AUTO_CALIBRATION_type	dalton
RESULTS_SEARCH_17_PARAMETERS_AUTO_CALIBRATION_MCP_d_s_s_f	0.0666667
RESULTS_SEARCH_17_PARAMETERS_AUTO_CALIBRATION_MCP_d_s_w_f	3
RESULTS_SEARCH_17_PARAMETERS_AUTO_CALIBRATION_MCP_m_f_r_mbc	200
RESULTS_SEARCH_17_PARAMETERS_AUTO_CALIBRATION_MCP_m_m_c	10
RESULTS_SEARCH_17_PARAMETERS_AUTO_CALIBRATION_MCP_m_m_f_s	0.25
RESULTS_SEARCH_17_PARAMETERS_AUTO_CALIBRATION_MCP_m_m_p_f	0.33
RESULTS_SEARCH_17_PARAMETERS_AUTO_CALIBRATION_MCP_m_m_p_rms_f	1
RESULTS_SEARCH_17_PARAMETERS_AUTO_CALIBRATION_MCP_m_p_t_f	1
RESULTS_SEARCH_17_PARAMETERS_AUTO_CALIBRATION_MCP_m_r_h_n_b	15
RESULTS_SEARCH_17_PARAMETERS_AUTO_CALIBRATION_MCP_m_z_n_s	99
RESULTS_SEARCH_17_PARAMETERS_AUTO_CALIBRATION_MCP_m_z_s_mn_f_r	0.0666667
RESULTS_SEARCH_17_PARAMETERS_AUTO_CALIBRATION_MCP_m_z_s_mx_f_r	0.1
RESULTS_SEARCH_17_PARAMETERS_MAX_PRECURSORS_FRAGLET	5
RESULTS_SEARCH_17_PARAMETERS_MAX_PRECURSORS_TAGLET	1
RESULTS_SEARCH_17_PARAMETERS_PRECURSORS_DR_FRAGLET	10
RESULTS_SEARCH_17_PARAMETERS_PRECURSORS_DR_TAGLET	3
RESULTS_SEARCH_17_PARAMETERS_DEFAULT_CHARGE_STATE_1_charge	2
RESULTS_SEARCH_17_PARAMETERS_DEFAULT_CHARGE_STATE_1_probability	1
RESULTS_SEARCH_17_PARAMETERS_DEFAULT_CHARGE_STATE_2_charge	3
RESULTS_SEARCH_17_PARAMETERS_DEFAULT_CHARGE_STATE_2_probability	1
RESULTS_SEARCH_17_PARAMETERS_DEFAULT_CHARGE_STATE_3_charge	4
RESULTS_SEARCH_17_PARAMETERS_DEFAULT_CHARGE_STATE_3_probability	1
RESULTS_SEARCH_17_PARAMETERS_VERSION	5.0.1.0, 4895
RESULTS_SEARCH_17_PARAMETERS_PARAGON_VERSION	5.0.1.0, 4874
RESULTS_SEARCH_17_PARAMETERS_APPLICATION	ProteinPilot(tm) Software
RESULTS_SEARCH_17_PARAMETERS_PROGROUP_alternativedispositionmaximumfoldprobabilitydrop	100
RESULTS_SEARCH_17_PARAMETERS_PROGROUP_alternativedispositionmaximumfoldscoredrop	2
RESULTS_SEARCH_17_PARAMETERS_PROGROUP_autodiscordantpeptidethreshold	0.3
RESULTS_SEARCH_17_PARAMETERS_PROGROUP_bayesconfidencecalclulation	TRUE
RESULTS_SEARCH_17_PARAMETERS_PROGROUP_calibrateconfidence	TRUE
RESULTS_SEARCH_17_PARAMETERS_PROGROUP_compresspeptides	FALSE
RESULTS_SEARCH_17_PARAMETERS_PROGROUP_confidencepercentthresholdforexcludingothersfromquant	15
RESULTS_SEARCH_17_PARAMETERS_PROGROUP_confidencepercentthresholdforincludingselfinquant	15
RESULTS_SEARCH_17_PARAMETERS_PROGROUP_donotstoremspeaklists	FALSE
RESULTS_SEARCH_17_PARAMETERS_PROGROUP_fasta	C:\AB SCIEX\ProteinPilot Data\SearchDatabases\uniprot-Homo sapiens-swissTrEMBL-isof-14022023.fasta
RESULTS_SEARCH_17_PARAMETERS_PROGROUP_featuregroupminpepconf	0.66
RESULTS_SEARCH_17_PARAMETERS_PROGROUP_featuregroupminups	0.47
RESULTS_SEARCH_17_PARAMETERS_PROGROUP_focusingintersection	4
RESULTS_SEARCH_17_PARAMETERS_PROGROUP_focusingminimummatchconfidence	0.1
RESULTS_SEARCH_17_PARAMETERS_PROGROUP_focusingminunusedprotscore	02:24:00
RESULTS_SEARCH_17_PARAMETERS_PROGROUP_focusingsubsetcutoff	6
RESULTS_SEARCH_17_PARAMETERS_PROGROUP_intersection	1.3
RESULTS_SEARCH_17_PARAMETERS_PROGROUP_minimummatchconfidencecutoff	0.001
RESULTS_SEARCH_17_PARAMETERS_PROGROUP_minunusedprotscore	0.0458
RESULTS_SEARCH_17_PARAMETERS_PROGROUP_subsetcutoff	2
RESULTS_SEARCH_17_PARAMETERS_PROGROUP_unusedprotscorethresholdforexcludingothersfromquant	1.3
RESULTS_SEARCH_17_PARAMETERS_PEAKLIST_count	3715
RESULTS_SEARCH_17_PARAMETERS_PEAKLIST_filenumber	1
RESULTS_SEARCH_17_PARAMETERS_PEAKLIST_original_count	3717
RESULTS_SEARCH_17_PARAMETERS_PEAKLIST_originalfilename	Z:\PC2-Raw-Data\Proteomics\Data\Service\SP0059\230206-SP0059-Exo-3.wiff
RESULTS_SEARCH_17_PARAMETERS_PEAKLIST_partnumber	9
RESULTS_SEARCH_17_PARAMETERS_QUANT_TYPE_background_correction	FALSE
RESULTS_SEARCH_17_PARAMETERS_QUANT_TYPE_bias_correction	TRUE
RESULTS_SEARCH_17_PARAMETERS_QUANT_TYPE_keep_extreme_peptides_over_fraction	0
RESULTS_SEARCH_17_PARAMETERS_QUANT_TYPE_low_confidence_check	TRUE
RESULTS_SEARCH_17_PARAMETERS_QUANT_TYPE_low_intensity_check	TRUE
RESULTS_SEARCH_17_PARAMETERS_QUANT_TYPE_median_statistic	TRUE
RESULTS_SEARCH_17_PARAMETERS_QUANT_TYPE_mod_check	TRUE
RESULTS_SEARCH_17_PARAMETERS_QUANT_TYPE_quant_threshold	-1
RESULTS_SEARCH_17_PARAMETERS_QUANT_TYPE_quant_threshold_sn	9
RESULTS_SEARCH_17_PARAMETERS_QUANT_TYPE_separate_searches	FALSE
RESULTS_SEARCH_17_PARAMETERS_QUANT_TYPE_shared_msms_check	TRUE
RESULTS_SEARCH_17_PARAMETERS_PARAGON_METHOD_SETTINGS_UI_SAMPLE_TYPE	Identification
RESULTS_SEARCH_17_PARAMETERS_PARAGON_METHOD_SETTINGS_UI_CYS_ALKYLATION	Iodoacetamide
RESULTS_SEARCH_17_PARAMETERS_PARAGON_METHOD_SETTINGS_UI_DIGESTION	Trypsin
RESULTS_SEARCH_17_PARAMETERS_PARAGON_METHOD_SETTINGS_UI_SPECIAL_FACTOR	Urea denaturation
[truncated: 130 more rows]

## Sheet: Metadata Calculations
	Subsearch	Search string	present		File index down	Part number	Spectra - 'original'	Spectra 'count' - non-empty?	max original Spectra for part	Max non-empty spectra for part	File Index for first only
	1	RESULTS_SEARCH_1_PARAMETERS_PEAKLIST_rawdatafilename		Z:\PC2-Raw-Data\Proteomics\Data\Service\SP0059\230206-SP0059-Exo-3.wiff	1	1	3733	3733	3733	3733	1
	2	RESULTS_SEARCH_2_PARAMETERS_PEAKLIST_rawdatafilename		Z:\PC2-Raw-Data\Proteomics\Data\Service\SP0059\230206-SP0059-Exo-3.wiff	1	1	3733	3733
	3	RESULTS_SEARCH_3_PARAMETERS_PEAKLIST_rawdatafilename		Z:\PC2-Raw-Data\Proteomics\Data\Service\SP0059\230206-SP0059-Exo-3.wiff	1	2	3737	3737	3737	3737
1 if Rapid, 2 if Thor	4	RESULTS_SEARCH_4_PARAMETERS_PEAKLIST_rawdatafilename		Z:\PC2-Raw-Data\Proteomics\Data\Service\SP0059\230206-SP0059-Exo-3.wiff	1	2	3737	3737
2	5	RESULTS_SEARCH_5_PARAMETERS_PEAKLIST_rawdatafilename		Z:\PC2-Raw-Data\Proteomics\Data\Service\SP0059\230206-SP0059-Exo-3.wiff	1	3	3745	3745	3745	3745
	6	RESULTS_SEARCH_6_PARAMETERS_PEAKLIST_rawdatafilename		Z:\PC2-Raw-Data\Proteomics\Data\Service\SP0059\230206-SP0059-Exo-3.wiff	1	3	3745	3745
# Segments	7	RESULTS_SEARCH_7_PARAMETERS_PEAKLIST_rawdatafilename		Z:\PC2-Raw-Data\Proteomics\Data\Service\SP0059\230206-SP0059-Exo-3.wiff	1	4	3727	3727	3727	3727
18	8	RESULTS_SEARCH_8_PARAMETERS_PEAKLIST_rawdatafilename		Z:\PC2-Raw-Data\Proteomics\Data\Service\SP0059\230206-SP0059-Exo-3.wiff	1	4	3727	3727
(max is 1000 segments)	9	RESULTS_SEARCH_9_PARAMETERS_PEAKLIST_rawdatafilename		Z:\PC2-Raw-Data\Proteomics\Data\Service\SP0059\230206-SP0059-Exo-3.wiff	1	5	3744	3744	3744	3744
	10	RESULTS_SEARCH_10_PARAMETERS_PEAKLIST_rawdatafilename		Z:\PC2-Raw-Data\Proteomics\Data\Service\SP0059\230206-SP0059-Exo-3.wiff	1	5	3744	3744
	11	RESULTS_SEARCH_11_PARAMETERS_PEAKLIST_rawdatafilename		Z:\PC2-Raw-Data\Proteomics\Data\Service\SP0059\230206-SP0059-Exo-3.wiff	1	6	3705	3705	3705	3705
	12	RESULTS_SEARCH_12_PARAMETERS_PEAKLIST_rawdatafilename		Z:\PC2-Raw-Data\Proteomics\Data\Service\SP0059\230206-SP0059-Exo-3.wiff	1	6	3705	3705
	13	RESULTS_SEARCH_13_PARAMETERS_PEAKLIST_rawdatafilename		Z:\PC2-Raw-Data\Proteomics\Data\Service\SP0059\230206-SP0059-Exo-3.wiff	1	7	3732	3732	3732	3732
	14	RESULTS_SEARCH_14_PARAMETERS_PEAKLIST_rawdatafilename		Z:\PC2-Raw-Data\Proteomics\Data\Service\SP0059\230206-SP0059-Exo-3.wiff	1	7	3732	3732
	15	RESULTS_SEARCH_15_PARAMETERS_PEAKLIST_rawdatafilename		Z:\PC2-Raw-Data\Proteomics\Data\Service\SP0059\230206-SP0059-Exo-3.wiff	1	8	3735	3735	3735	3735
	16	RESULTS_SEARCH_16_PARAMETERS_PEAKLIST_rawdatafilename		Z:\PC2-Raw-Data\Proteomics\Data\Service\SP0059\230206-SP0059-Exo-3.wiff	1	8	3735	3735
	17	RESULTS_SEARCH_17_PARAMETERS_PEAKLIST_rawdatafilename		Z:\PC2-Raw-Data\Proteomics\Data\Service\SP0059\230206-SP0059-Exo-3.wiff	1	9	3717	3715	3717	3715
	18	RESULTS_SEARCH_18_PARAMETERS_PEAKLIST_rawdatafilename		Z:\PC2-Raw-Data\Proteomics\Data\Service\SP0059\230206-SP0059-Exo-3.wiff	1	9	3717	3715

## Sheet: Curated Metadata
Group file metadata term	Metadata Description (of raw extracted item)	Use Partial Match	Term in Stream	Derived (Calculated)	Value	Validation check/comments	Conversion type, if done	Conversion factor		Metadata Category	Metadata Description of Final Metadata Item (converted manually, if applicable)	Value
	Group filename			1						Attributes - General	Group filename	230206-SP0059-Exo-3.group
RESULTS_SEARCH_1_PARAMETERS_PARAGON_METHOD_SETTINGS_UI_START_TIME	Start date		1		2023-02-14 09:01:07					Attributes - General	Start date	2023-02-14 09:01:07
RESULTS_SEARCH_STAT_search_begin_time_clock	Start time		1		2023-02-14 09:01:07					Attributes - General	Start time	2023-02-14 09:01:07
RESULTS_SEARCH_1_PARAMETERS_PARAGON_METHOD_SETTINGS_UI_USER_NAME	User name		1		WIN-PVT3EI9I5O2\Administrator					Attributes - General	User name	WIN-PVT3EI9I5O2\Administrator
RESULTS_SEARCH_1_xml:id	Internal search identifier number		1	1						Attributes - General	Internal search identifier number
PARAMETERS_PEAKLIST_original_count				1						Attributes - Input data	Number of spectra in search	33575
PARAMETERS_PEAKLIST_count				1						Attributes - Input data	Number of non-empty spectra in search	33573
PARAMETERS_PEAKLIST_filenumber	Number of input files	1	1	1	1					Attributes - Input data	Number of input files	1
RESULTS_SEARCH_1_PARAMETERS_PARAGON_METHOD_SETTINGS_UI_SAMPLE_TYPE	Sample Type		1		Identification					Parameters - User settings	Sample Type	Identification
RESULTS_SEARCH_1_PARAMETERS_PARAGON_METHOD_SETTINGS_UI_CYS_ALKYLATION	Cysteine Alkylation		1		Iodoacetamide					Parameters - User settings	Cysteine Alkylation	Iodoacetamide
RESULTS_SEARCH_1_PARAMETERS_PARAGON_METHOD_SETTINGS_UI_DIGESTION	Digestion		1		Trypsin					Parameters - User settings	Digestion	Trypsin
RESULTS_SEARCH_1_PARAMETERS_PARAGON_METHOD_SETTINGS_UI_SPECIAL_FACTOR	Special Factors		1		Urea denaturation					Parameters - User settings	Special Factors	Urea denaturation
RESULTS_SEARCH_1_PARAMETERS_PARAGON_METHOD_SETTINGS_UI_INSTRUMENT	Instrument		1		TripleTOF 5600					Parameters - User settings	Instrument	TripleTOF 5600
RESULTS_SEARCH_1_PARAMETERS_PARAGON_METHOD_SETTINGS_UI_SPECIES	Species									Parameters - User settings	Species
RESULTS_SEARCH_1_PARAMETERS_PARAGON_METHOD_SETTINGS_UI_SEARCH_EFFORT	Search Effort		1		Thorough					Parameters - User settings	Search Effort	Thorough
RESULTS_SEARCH_1_PARAMETERS_PARAGON_METHOD_SETTINGS_UI_ID_FOCUS	ID Focus		1		Biological modifications					Parameters - User settings	ID Focus	Biological modifications
RESULTS_SEARCH_1_PARAMETERS_PARAGON_METHOD_SETTINGS_UI_MIN_UNUSED_PROTSCORE	Minimum Unused ProtScore		1		0.0458					Parameters - User settings	Minimum Unused ProtScore	0.0458
RESULTS_SEARCH_1_PARAMETERS_PARAGON_METHOD_SETTINGS_UI_PSPEP	FDR Analysis		1		TRUE		Logical to English			Parameters - User settings	FDR Analysis	Yes
	Quantitation						Logical to English			Parameters - User settings	Quantitation
RESULTS_SEARCH_1_PARAMETERS_QUANT_TYPE_background_correction	Background Correction		1		FALSE		Logical to English			Parameters - User settings	Background Correction	No
RESULTS_SEARCH_1_PARAMETERS_QUANT_TYPE_bias_correction	Bias Correction		1		TRUE		Logical to English			Parameters - User settings	Bias Correction	Yes
	Channel to use as denominator in ratios									Parameters - User settings	Channel to use as denominator in ratios
RESULTS_SEARCH_1_PARAMETERS_chemical_data_edited	Modified Data Dictionary or Parameter Translation		1		FALSE		Logical to English			Parameters - User settings	Modified Data Dictionary or Parameter Translation	No
RESULTS_SEARCH_1_PARAMETERS_FASTA_filename	Database filename		1		C:\AB SCIEX\ProteinPilot Data\SearchDatabases\uniprot-Homo sapiens-swissTrEMBL-isof-14022023.fasta					Attributes - Search database	Database filename	C:\AB SCIEX\ProteinPilot Data\SearchDatabases\uniprot-Homo sapiens-swissTrEMBL-isof-14022023.fasta
				1						Attributes - Search database	Number of Proteins in Database	229296
RESULTS_SEARCH_STAT_num_proteins	Number of proteins searched		1		458592					Attributes - Search database	Number of proteins searched	458592
				1						Attributes - Search database	Number of Residues in Database	75906192
RESULTS_SEARCH_STAT_num_residues	Number of residues searched		1		151812384					Attributes - Search database	Number of residues searched	151812384
RESULTS_SEARCH_STAT_computer_memory	RAM (MB)		1		65406					Attributes - Hardware	RAM (MB)	65406
RESULTS_SEARCH_STAT_computer_name	Computer name		1		WIN-PVT3EI9I5O2					Attributes - Hardware	Computer name	WIN-PVT3EI9I5O2
RESULTS_SEARCH_STAT_number_cores	Number of cores in computer		1		8					Attributes - Hardware	Number of cores in computer	8
RESULTS_SEARCH_STAT_number_processors	Number of threads (double cores if hyperthreading on)		1		16					Attributes - Hardware	Number of threads (double cores if hyperthreading on)	16
RESULTS_SEARCH_STAT_number_licensed_tasks	Number of cores licensed to use		1		16					Attributes - Software environment	Number of cores licensed to use	16
RESULTS_SEARCH_STAT_os	Operating system		1		Windows Server 2012 R2 Datacenter (6.2.9200)					Attributes - Software environment	Operating system	Windows Server 2012 R2 Datacenter (6.2.9200)
RESULTS_SEARCH_1_PARAMETERS_VERSION	ProteinPilot Software Version		1		5.0.1.0, 4895					Attributes - Software environment	ProteinPilot Software Version	5.0.1.0, 4895
RESULTS_SEARCH_1_PARAMETERS_PARAGON_VERSION	Paragon Algorithm Version		1		5.0.1.0, 4874					Attributes - Software environment	Paragon Algorithm Version	5.0.1.0, 4874
RESULTS_SEARCH_1_PARAMETERS_APPLICATION	Application name		1		ProteinPilot(tm) Software					Attributes - Software environment	Application name	ProteinPilot(tm) Software
RESULTS_GROUPRESULTSUMMARY_1_confidence	Confidence of first row in summary statistics ID statistics		1		0.99		Fraction to %	100		Statistics - Protein Summary Table	Percent Confidence of first row in Summary Statistics ID Statistics	99
RESULTS_GROUPRESULTSUMMARY_1_distinctpeptides	Distinct peptides associated with 99% confidence proteins		1		2182					Statistics - Protein Summary Table	Distinct peptides associated with 99% confidence proteins	2182
RESULTS_GROUPRESULTSUMMARY_1_proteinsbeforegroupping	Proteins before grouping (99% confidence)		1		3297					Statistics - Protein Summary Table	Proteins before grouping (99% confidence)	3297
RESULTS_GROUPRESULTSUMMARY_1_proteinsidentified	Proteins detected (99% confidence)		1		72					Statistics - Protein Summary Table	Proteins detected (99% confidence)	72
RESULTS_GROUPRESULTSUMMARY_1_spectraidentified	Spectra associated with 99% confidence proteins		1		5312					Statistics - Protein Summary Table	Spectra associated with 99% confidence proteins	5312
RESULTS_GROUPRESULTSUMMARY_2_confidence	Confidence of second row in Summary Statistics ID statistics		1		0.95		Fraction to %	100		Statistics - Protein Summary Table	Percent Confidence of first row in Summary Statistics ID Statistics	95
RESULTS_GROUPRESULTSUMMARY_2_distinctpeptides	Distinct peptides associated with 95% confidence proteins		1		2201					Statistics - Protein Summary Table	Distinct peptides associated with 95% confidence proteins	2201
RESULTS_GROUPRESULTSUMMARY_2_proteinsbeforegroupping	Proteins before grouping (95% confidence)		1		6868					Statistics - Protein Summary Table	Proteins before grouping (95% confidence)	6868
RESULTS_GROUPRESULTSUMMARY_2_proteinsidentified	Proteins detected (95% confidence)		1		84					Statistics - Protein Summary Table	Proteins detected (95% confidence)	84
RESULTS_GROUPRESULTSUMMARY_2_spectraidentified	Spectra associated with 95% confidence proteins		1		5343					Statistics - Protein Summary Table	Spectra associated with 95% confidence proteins	5343
RESULTS_GROUPRESULTSUMMARY_3_confidence	Confidence of third row in summary statistics ID statistics		1		0.66		Fraction to %	100		Statistics - Protein Summary Table	Percent Confidence of first row in Summary Statistics ID Statistics	66
RESULTS_GROUPRESULTSUMMARY_3_distinctpeptides	Distinct peptides associated with 66% confidence proteins		1		2223					Statistics - Protein Summary Table	Distinct peptides associated with 66% confidence proteins	2223
RESULTS_GROUPRESULTSUMMARY_3_proteinsbeforegroupping	Proteins before grouping (66% confidence)		1		8027					Statistics - Protein Summary Table	Proteins before grouping (66% confidence)	8027
RESULTS_GROUPRESULTSUMMARY_3_proteinsidentified	Proteins detected (66% confidence)		1		96					Statistics - Protein Summary Table	Proteins detected (66% confidence)	96
RESULTS_GROUPRESULTSUMMARY_3_spectraidentified	Spectra associated with 66% confidence proteins		1		5382					Statistics - Protein Summary Table	Spectra associated with 66% confidence proteins	5382
RESULTS_GROUPRESULTSUMMARY_4_confidence	Confidence of fourth row in Summary Statistics ID statistics		1		0.100088		Fraction to %	100		Statistics - Protein Summary Table	Percent Confidence of first row in Summary Statistics ID Statistics	10.0088
RESULTS_GROUPRESULTSUMMARY_4_distinctpeptides	Distinct peptides associated with 10% confidence proteins		1		2252					Statistics - Protein Summary Table	Distinct peptides associated with 10% confidence proteins	2252
RESULTS_GROUPRESULTSUMMARY_4_proteinsbeforegroupping	Proteins before grouping (10% confidence)		1		10149					Statistics - Protein Summary Table	Proteins before grouping (10% confidence)	10149
RESULTS_GROUPRESULTSUMMARY_4_proteinsidentified	Proteins detected (10% confidence)		1		119					Statistics - Protein Summary Table	Proteins detected (10% confidence)	119
RESULTS_GROUPRESULTSUMMARY_4_spectraidentified	Spectra associated with 10% confidence proteins		1		5423					Statistics - Protein Summary Table	Spectra associated with 10% confidence proteins	5423
PARAMETERS_PEAKLIST_partnumber	Number of segments the input data are broken into	1	1	1	9					Parameters - Search Dimension Factors	Number of segments the input data are broken into	9
				1						Parameters - Search Dimension Factors	Number of searches per segment (2 for Thorough, 1 for Rapid)	2
				1						Parameters - Search Dimension Factors	Number of apparent sub-searches in group file	18
RESULTS_SEARCH_1_PARAMETERS_do_reverse_search	Do reversed search		1		TRUE					Parameters - Search Dimension Factors	Do reversed search	TRUE
RESULTS_SEARCH_1_PARAMETERS_QUANT_TYPE_separate_searches	Do separate searches for each plex in MS1 quantitation		1		FALSE					Parameters - Search Dimension Factors	Do separate searches for each plex in MS1 quantitation	FALSE
RESULTS_SEARCH_1_PARAMETERS_maxresults	Maximum number of hypotheses to keep per spectrum		1		15					Parameters - Search Dimension Factors	Maximum number of hypotheses to keep per spectrum	15
RESULTS_SEARCH_1_PARAMETERS_MSTOLERANCE_type	MS1 initial mass error tolerance type		1		dalton					Parameters - Identification - Mass accuracy	MS1 initial mass error tolerance type	dalton
RESULTS_SEARCH_1_PARAMETERS_MSTOLERANCE_value	MS1 initial mass error tolerance value		1		0.05					Parameters - Identification - Mass accuracy	MS1 initial mass error tolerance value	0.05
RESULTS_SEARCH_1_PARAMETERS_MSMSTOLERANCE_type	MS2 initial mass error tolerance type		1		dalton					Parameters - Identification - Mass accuracy	MS2 initial mass error tolerance type	dalton
RESULTS_SEARCH_1_PARAMETERS_MSMSTOLERANCE_value	MS2 initial mass error tolerance value		1		0.1					Parameters - Identification - Mass accuracy	MS2 initial mass error tolerance value	0.1
RESULTS_SEARCH_1_PARAMETERS_MS_STANDARD_DEVIATION_type	MS1 final mass error standard deviation type		1		dalton					Parameters - Identification - Mass accuracy	MS1 final mass error standard deviation type	dalton
RESULTS_SEARCH_1_PARAMETERS_MS_STANDARD_DEVIATION_value	MS1 final mass error standard deviation value		1		0.0011					Parameters - Identification - Mass accuracy	MS1 final mass error standard deviation value	0.0011
RESULTS_SEARCH_1_PARAMETERS_MSMS_STANDARD_DEVIATION_type	MS2 final mass error standard deviation type		1		dalton					Parameters - Identification - Mass accuracy	MS2 final mass error standard deviation type	dalton
RESULTS_SEARCH_1_PARAMETERS_MSMS_STANDARD_DEVIATION_value	MS2 final mass error standard deviation value		1		0.01					Parameters - Identification - Mass accuracy	MS2 final mass error standard deviation value	0.01
RESULTS_SEARCH_1_PARAMETERS_do_multiprecursor_search	Use multi-precursor search function		1		TRUE					Parameters - Identification - Multi-precursor search	Use multi-precursor search function	TRUE
RESULTS_SEARCH_1_PARAMETERS_MAX_PRECURSORS_FRAGLET	Maximum number of different precursor masses to try to match to in the Fraglet stage when doing multi-precursor search		1		5					Parameters - Identification - Multi-precursor search	Maximum number of different precursor masses to try to match to in the Fraglet stage when doing multi-precursor search	5
RESULTS_SEARCH_1_PARAMETERS_PRECURSORS_DR_FRAGLET	Maximum dynamic range gap of secondary precursors vs primary precursor in the Fraglet stage when doing multi-precursor search		1		10					Parameters - Identification - Multi-precursor search	Maximum dynamic range gap of secondary precursors vs primary precursor in the Fraglet stage when doing multi-precursor search	10
RESULTS_SEARCH_1_PARAMETERS_MAX_PRECURSORS_TAGLET	Maximum number of different precursor masses to try to match to in the Taglet stage when doing multi-precursor search		1		1					Parameters - Identification - Multi-precursor search	Maximum number of different precursor masses to try to match to in the Taglet stage when doing multi-precursor search	1
RESULTS_SEARCH_1_PARAMETERS_PRECURSORS_DR_TAGLET	Maximum dynamic range gap of secondary precursors vs primary precursor in the Taglet stage when doing multi-precursor search		1		3					Parameters - Identification - Multi-precursor search	Maximum dynamic range gap of secondary precursors vs primary precursor in the Taglet stage when doing multi-precursor search	3
RESULTS_SEARCH_1_PARAMETERS_DEFAULT_CHARGE_STATE_1_charge	First charge state to consider when precursor z is not determined		1		2					Parameters - Identification - Charge ambiguity	First charge state to consider when precursor z is not determined	2
RESULTS_SEARCH_1_PARAMETERS_DEFAULT_CHARGE_STATE_1_probability	Probability of first charge state to consider when precursor z is not determined		1		1					Parameters - Identification - Charge ambiguity	Probability of first charge state to consider when precursor z is not determined	1
RESULTS_SEARCH_1_PARAMETERS_DEFAULT_CHARGE_STATE_2_charge	Second charge state to consider when precursor z is not determined		1		3					Parameters - Identification - Charge ambiguity	Second charge state to consider when precursor z is not determined	3
RESULTS_SEARCH_1_PARAMETERS_DEFAULT_CHARGE_STATE_2_probability	Probability of second charge state to consider when precursor z is not determined		1		1					Parameters - Identification - Charge ambiguity	Probability of second charge state to consider when precursor z is not determined	1
RESULTS_SEARCH_1_PARAMETERS_DEFAULT_CHARGE_STATE_3_charge	Third charge state to consider when precursor z is not determined		1		4					Parameters - Identification - Charge ambiguity	Third charge state to consider when precursor z is not determined	4
RESULTS_SEARCH_1_PARAMETERS_DEFAULT_CHARGE_STATE_3_probability	Probability of third charge state to consider when precursor z is not determined		1		1					Parameters - Identification - Charge ambiguity	Probability of third charge state to consider when precursor z is not determined	1
RESULTS_SEARCH_1_PARAMETERS_DEFAULT_CHARGE_STATE_4_charge	Fourth charge state to consider when precursor z is not determined									Parameters - Identification - Charge ambiguity	Fourth charge state to consider when precursor z is not determined
RESULTS_SEARCH_1_PARAMETERS_DEFAULT_CHARGE_STATE_4_probability	Probability of fourth charge state to consider when precursor z is not determined									Parameters - Identification - Charge ambiguity	Probability of fourth charge state to consider when precursor z is not determined
RESULTS_SEARCH_1_PARAMETERS_PROGROUP_bayesconfidencecalclulation	Use Bayesian protein confidence calculation		1		TRUE					Parameters - Protein Grouping	Use Bayesian protein confidence calculation	TRUE
RESULTS_SEARCH_1_PARAMETERS_PROGROUP_calibrateconfidence	Use peptide FDR analysis to recalibrate peptide confidences		1		TRUE					Parameters - Protein Grouping	Use peptide FDR analysis to recalibrate peptide confidences	TRUE
RESULTS_SEARCH_1_PARAMETERS_PROGROUP_focusingintersection	In mid-Pro Group, minimum Intersection ProtScore to be in Same Group		1		4					Parameters - Protein Grouping	In mid-Pro Group, minimum Intersection ProtScore to be in Same Group	4
RESULTS_SEARCH_1_PARAMETERS_PROGROUP_focusingminunusedprotscore	In mid-Pro Group, minimum Unused ProtScore to keep a Group		1		0.1					Parameters - Protein Grouping	In mid-Pro Group, minimum Unused ProtScore to keep a Group	0.1
RESULTS_SEARCH_1_PARAMETERS_PROGROUP_focusingsubsetcutoff	In mid-Pro Group, keep competitor proteins with ProtScore units from winner		1		6					Parameters - Protein Grouping	In mid-Pro Group, keep competitor proteins with ProtScore units from winner	6
RESULTS_SEARCH_1_PARAMETERS_PROGROUP_intersection	In final Pro Group, minimum Intersection ProtScore to be in same group		1		1.3					Parameters - Protein Grouping	In final Pro Group, minimum Intersection ProtScore to be in same group	1.3
RESULTS_SEARCH_1_PARAMETERS_PROGROUP_minunusedprotscore	In final Pro Group, minimum Unused ProtScore to keep a group		1		0.0458					Parameters - Protein Grouping	In final Pro Group, minimum Unused ProtScore to keep a group	0.0458
RESULTS_SEARCH_1_PARAMETERS_PROGROUP_subsetcutoff	In final Pro Group, keep competitor proteins with ProtScore units from winner		1		2					Parameters - Protein Grouping	In final Pro Group, keep competitor proteins with ProtScore units from winner	2
RESULTS_SEARCH_1_PARAMETERS_QUANT_TYPE_background_correction	Do isobaric quant background correction algorithm		1		FALSE					Parameters - Quantitation - processing	Do isobaric quant background correction algorithm	FALSE
RESULTS_SEARCH_1_PARAMETERS_QUANT_TYPE_bias_correction	Normalize the central tendency of protein ratios to be unity		1		TRUE					Parameters - Quantitation - processing	Normalize the central tendency of protein ratios to be unity	TRUE
RESULTS_SEARCH_1_PARAMETERS_QUANT_TYPE_median_statistic	Compute protein-level ratios from the median of peptide ratios		1		TRUE					Parameters - Quantitation - processing	Compute protein-level ratios from the median of peptide ratios	TRUE
RESULTS_SEARCH_1_PARAMETERS_QUANT_TYPE_quant_threshold	Quant threshold setting no longer used		1		-1					Parameters - Quantitation - processing	Quant threshold setting no longer used	-1
RESULTS_SEARCH_1_PARAMETERS_QUANT_TYPE_quant_threshold_sn	Use measures for quantitation if signal to noise is greater than		1		9					Parameters - Quantitation - processing	Use measures for quantitation if signal to noise is greater than	9
RESULTS_SEARCH_1_PARAMETERS_max_quant_labels	Maximum number of labels allowed on a peptide for it to be used for quantitation		1		35					Parameters - Quantitation - curation	Maximum number of labels allowed on a peptide for it to be used for quantitation	35
RESULTS_SEARCH_1_PARAMETERS_QUANT_TYPE_keep_extreme_peptides_over_fraction	Include extreme ratios in the protein ratio calculation if the fraction of peptides from a protein having extreme ratios is greater than		1		0					Parameters - Quantitation - curation	Include extreme ratios in the protein ratio calculation if the fraction of peptides from a protein having extreme ratios is greater than	0
RESULTS_SEARCH_1_PARAMETERS_QUANT_TYPE_low_confidence_check	Exclude quantitation data if identification confidence does not pass a threshold value		1		TRUE					Parameters - Quantitation - curation	Exclude quantitation data if identification confidence does not pass a threshold value	TRUE
RESULTS_SEARCH_1_PARAMETERS_QUANT_TYPE_low_intensity_check	Exclude quantitation data if a minimum intensity is not passed		1		TRUE					Parameters - Quantitation - curation	Exclude quantitation data if a minimum intensity is not passed	TRUE
RESULTS_SEARCH_1_PARAMETERS_QUANT_TYPE_mod_check	Exclude quantitation data based on discordant peptide logic		1		TRUE					Parameters - Quantitation - curation	Exclude quantitation data based on discordant peptide logic	TRUE
RESULTS_SEARCH_1_PARAMETERS_QUANT_TYPE_shared_msms_check	Exclude quantitation data using sharing logic		1		TRUE					Parameters - Quantitation - curation	Exclude quantitation data using sharing logic	TRUE
RESULTS_SEARCH_1_PARAMETERS_PROGROUP_unusedprotscorethresholdforexcludingothersfromquant	Minimum protein confidence to consider a protein confident and capable of excluding spectra as shared		1		1.3					Parameters - Quantitation - curation	Minimum protein confidence to consider a protein confident and capable of excluding spectra as shared	1.3
RESULTS_SEARCH_1_PARAMETERS_PROGROUP_confidencepercentthresholdforexcludingothersfromquant	Minimum peptide percent confidence from a confident protein to consider a spectrum shared		1		15					Parameters - Quantitation - curation	Minimum peptide percent confidence from a confident protein to consider a spectrum shared	15
RESULTS_SEARCH_1_PARAMETERS_PROGROUP_confidencepercentthresholdforincludingselfinquant	Minimum peptide confidence to be used for quantitation		1		15					Parameters - Quantitation - curation	Minimum peptide confidence to be used for quantitation	15
RESULTS_SEARCH_1_PARAMETERS_PROGROUP_autodiscordantpeptidethreshold	Consider a peptide discordant if joint feature probability less than		1		0.3					Parameters - Quantitation - curation	Consider a peptide discordant if joint feature probability less than	0.3
RESULTS_SEARCH_1_PARAMETERS_PROGROUP_compresspeptides	Show results only for distinct peptides, suppressing redundancy		1		FALSE					Parameters - Non-functional	Show results only for distinct peptides, suppressing redundancy	FALSE
RESULTS_SEARCH_1_PARAMETERS_PROGROUP_donotstoremspeaklists	Do not store MS1 level data		1		FALSE					Parameters - Non-functional	Do not store MS1 level data	FALSE
RESULTS_SEARCH_STAT_search_begin_time_clock	Start time - Search		1		2023-02-14 09:01:07					Statistics - Processing Times - Start&Stop Clock Times	Start time - Search	2023-02-14 09:01:07
RESULTS_SEARCH_STAT_search_end_time_clock	End time - Search		1		2023-02-14 14:13:13					Statistics - Processing Times - Start&Stop Clock Times	End time - Search	2023-02-14 14:13:13
RESULTS_SEARCH_STAT_stage_searching_begin_time_clock	Start time - Identification algorithm stages		1		2023-02-14 13:23:28					Statistics - Processing Times - Start&Stop Clock Times	Start time - Identification algorithm stages	2023-02-14 13:23:28
RESULTS_SEARCH_STAT_stage_searching_end_time_clock	End time - Identification algorithm stages		1		2023-02-14 14:10:06					Statistics - Processing Times - Start&Stop Clock Times	End time - Identification algorithm stages	2023-02-14 14:10:06
RESULTS_SEARCH_STAT_stage_signal_processing_begin_time_clock	Start time - Signal processing stage		1		2023-02-14 09:01:08					Statistics - Processing Times - Start&Stop Clock Times	Start time - Signal processing stage	2023-02-14 09:01:08
RESULTS_SEARCH_STAT_stage_signal_processing_end_time_clock	End time - Signal processing stage		1		2023-02-14 13:23:28					Statistics - Processing Times - Start&Stop Clock Times	End time - Signal processing stage	2023-02-14 13:23:28
RESULTS_SEARCH_STAT_stage_waiting_begin_time_clock	Start time - Waiting stage		1		2023-02-14 13:23:28					Statistics - Processing Times - Start&Stop Clock Times	Start time - Waiting stage	2023-02-14 13:23:28
RESULTS_SEARCH_STAT_stage_waiting_end_time_clock	End time - Waiting stage		1		2023-02-14 13:23:28					Statistics - Processing Times - Start&Stop Clock Times	End time - Waiting stage	2023-02-14 13:23:28
RESULTS_SEARCH_STAT_task_fraglet_exe_begin_time_clock	Start time - Fraglet Algorithm search stage		1		2023-02-14 13:26:25					Statistics - Processing Times - Start&Stop Clock Times	Start time - Fraglet Algorithm search stage	2023-02-14 13:26:25
RESULTS_SEARCH_STAT_task_fraglet_exe_end_time_clock	End time - Fraglet Algorithm search stage		1		2023-02-14 13:36:04					Statistics - Processing Times - Start&Stop Clock Times	End time - Fraglet Algorithm search stage	2023-02-14 13:36:04
RESULTS_SEARCH_STAT_task_focusing_begin_time_clock	Start time - Mid-Pro Group Algorithm stage		1		2023-02-14 13:36:04					Statistics - Processing Times - Start&Stop Clock Times	Start time - Mid-Pro Group Algorithm stage	2023-02-14 13:36:04
RESULTS_SEARCH_STAT_task_focusing_end_time_clock	End time - Mid-Pro Group Algorithm stage		1		2023-02-14 13:38:06					Statistics - Processing Times - Start&Stop Clock Times	End time - Mid-Pro Group Algorithm stage	2023-02-14 13:38:06
RESULTS_SEARCH_STAT_task_taglet_exe_begin_time_clock	Start time - Taglet Algorithm search stage		1		2023-02-14 13:43:20					Statistics - Processing Times - Start&Stop Clock Times	Start time - Taglet Algorithm search stage	2023-02-14 13:43:20
RESULTS_SEARCH_STAT_task_taglet_exe_end_time_clock	End time - Taglet Algorithm search stage		1		2023-02-14 14:06:10					Statistics - Processing Times - Start&Stop Clock Times	End time - Taglet Algorithm search stage	2023-02-14 14:06:10
RESULTS_SEARCH_STAT_task_progroup_begin_time_clock	Start time - Final Pro Group Algorithm stage		1		2023-02-14 14:06:10					Statistics - Processing Times - Start&Stop Clock Times	Start time - Final Pro Group Algorithm stage	2023-02-14 14:06:10
RESULTS_SEARCH_STAT_task_progroup_end_time_clock	End time - Final Pro Group Algorithm stage		1		2023-02-14 14:10:06					Statistics - Processing Times - Start&Stop Clock Times	End time - Final Pro Group Algorithm stage	2023-02-14 14:10:06
RESULTS_SEARCH_STAT_stage_fdr_begin_time_clock	Start time - FDR analysis stage		1		2023-02-14 14:10:06					Statistics - Processing Times - Start&Stop Clock Times	Start time - FDR analysis stage	2023-02-14 14:10:06
RESULTS_SEARCH_STAT_stage_fdr_end_time_clock	End time - FDR analysis stage		1		2023-02-14 14:13:13					Statistics - Processing Times - Start&Stop Clock Times	End time - FDR analysis stage	2023-02-14 14:13:13
RESULTS_SEARCH_STAT_search_time_duration	Clock Time Duration for Full Search (ms)		1		18725551		msec to min	1.66667e-05		Statistics - Processing Times - Duration in Real Clock Times	Clock time duration - Full search (min)	312.093
RESULTS_SEARCH_STAT_stage_searching_time_duration	Clock Time Duration for Identification Algorithm Stages (ms)		1		2797449		msec to min	1.66667e-05		Statistics - Processing Times - Duration in Real Clock Times	Clock time duration - Identification algorithm stages (min)	46.6242
RESULTS_SEARCH_STAT_stage_signal_processing_time_duration	Clock Time Duration for Waiting Stage (ms)		1		15739892		msec to min	1.66667e-05		Statistics - Processing Times - Duration in Real Clock Times	Clock time duration - Signal processing stage (min)	262.332
RESULTS_SEARCH_STAT_stage_waiting_time_duration	Clock Time Duration for Signal Processing Stage (ms)		1		532		msec to min	1.66667e-05		Statistics - Processing Times - Duration in Real Clock Times	Clock time duration - Waiting stage (min)	0.00886667
RESULTS_SEARCH_STAT_task_fraglet_exe_time_duration	Clock Time Duration for Fraglet Algorithm Stage (ms)		1		579135		msec to min	1.66667e-05		Statistics - Processing Times - Duration in Real Clock Times	Clock time duration - Fraglet Algorithm stage (min)	9.65225
RESULTS_SEARCH_STAT_task_focusing_time_duration	Clock Time Duration for Mid-Pro Group Algorithm Stage (ms)		1		121356		msec to min	1.66667e-05		Statistics - Processing Times - Duration in Real Clock Times	Clock time duration - Mid-Pro Group Algorithm stage (min)	2.0226
RESULTS_SEARCH_STAT_task_taglet_exe_time_duration	Clock Time Duration for Taglet Algorithm Stage (ms)		1		1370838		msec to min	1.66667e-05		Statistics - Processing Times - Duration in Real Clock Times	Clock time duration - Taglet Algorithm stage (min)	22.8473
RESULTS_SEARCH_STAT_task_progroup_time_duration	Clock Time Duration for Pro Group Algorithm Stage (ms)		1		235303		msec to min	1.66667e-05		Statistics - Processing Times - Duration in Real Clock Times	Clock time duration - Pro Group Algorithm stage (min)	3.92172
RESULTS_SEARCH_STAT_stage_fdr_time_duration	Clock Time Duration for FDR Analysis (ms)		1		186603		msec to min	1.66667e-05		Statistics - Processing Times - Duration in Real Clock Times	Clock time duration - FDR Analysis (min)	3.11005
				1						Statistics - Processing Times - Duration in Real Clock Times	Clock time not accounted for in measured stages	8.1982
	CPU Time Duration for Signal Processing Stage (ms)						msec to min	1.66667e-05		Statistics - Processing Times - Duration in CPU Time	CPU time duration - Signal Processing stage (min)
RESULTS_SEARCH_STAT_task_fraglet_exe_time_cpu	CPU Time Duration for Fraglet Algorithm Stage (ms)		1		2184750		msec to min	1.66667e-05		Statistics - Processing Times - Duration in CPU Time	CPU time duration - Fraglet Algorithm stage (min)	36.4125
RESULTS_SEARCH_STAT_task_focusing_time_cpu	CPU Time Duration for Mid-Pro Group Algorithm Stage (ms)		1		133765		msec to min	1.66667e-05		Statistics - Processing Times - Duration in CPU Time	CPU time duration - Mid-Pro Group Algorithm stage (min)	2.22942
RESULTS_SEARCH_STAT_task_taglet_exe_time_cpu	CPU Time Duration for Taglet Algorithm Stage (ms)		1		5557328		msec to min	1.66667e-05		Statistics - Processing Times - Duration in CPU Time	CPU time duration - Taglet Algorithm stage (min)	92.6221
RESULTS_SEARCH_STAT_task_progroup_time_cpu	CPU Time Duration for Pro Group Algorithm Stage (ms)		1		228812		msec to min	1.66667e-05		Statistics - Processing Times - Duration in CPU Time	CPU time duration - Pro Group Algorithm stage (min)	3.81353
				1						Statistics - Processing Times - Percent by Stage	Percent of clock time - Identification Algorithm stages	0.149392
				1						Statistics - Processing Times - Percent by Stage	Percent of clock time - Signal Processing stage	0.840557
				1						Statistics - Processing Times - Percent by Stage	Percent of clock time - Waiting stage	2.84104e-05
				1						Statistics - Processing Times - Percent by Stage	Percent of clock time - Fraglet Algorithm stage	0.0309275
				1						Statistics - Processing Times - Percent by Stage	Percent of clock time - Mid-Pro Group Algorithm stage	0.00648077
				1						Statistics - Processing Times - Percent by Stage	Percent of clock time - Taglet Algorithm stage	0.0732068
				1						Statistics - Processing Times - Percent by Stage	Percent of clock time - Pro Group Algorithm stage	0.0125659
				1						Statistics - Processing Times - Percent by Stage	Percent of clock time - FDR Analysis	0.00996515
				1						Statistics - Processing Rate - Clock (Sec/Spectrum)	Clock time rate (sec/spect) - Full Search	0.557723
				1						Statistics - Processing Rate - Clock (Sec/Spectrum)	Clock time rate (sec/spect) - Identification Algorithm stages	0.0833194
				1						Statistics - Processing Rate - Clock (Sec/Spectrum)	Clock time rate (sec/spect) - Signal processing stage	0.468798
				1						Statistics - Processing Rate - Clock (Sec/Spectrum)	Clock time rate (sec/spect) - Waiting stage	1.58451e-05
				1						Statistics - Processing Rate - Clock (Sec/Spectrum)	Clock time rate (sec/spect) - Fraglet Algorithm stage	0.017249
				1						Statistics - Processing Rate - Clock (Sec/Spectrum)	Clock time rate (sec/spect) - Mid-Pro Group Algorithm stage	0.00361448
				1						Statistics - Processing Rate - Clock (Sec/Spectrum)	Clock time rate (sec/spect) - Taglet Algorithm stage	0.0408291
				1						Statistics - Processing Rate - Clock (Sec/Spectrum)	Clock time rate (sec/spect) - Pro Group Algorithm stage	0.00700828
				1						Statistics - Processing Rate - Clock (Sec/Spectrum)	Clock time rate (sec/spect) - FDR Analysis	0.0055578
				1						Statistics - Processing Rate - CPU (Sec/Spectrum)	CPU time rate (sec/spect) - Signal processing stage
				1						Statistics - Processing Rate - CPU (Sec/Spectrum)	CPU time rate (sec/spect) - Fraglet Algorithm stage	0.0650707
				1						Statistics - Processing Rate - CPU (Sec/Spectrum)	CPU time rate (sec/spect) - Mid-Pro Group Algorithm stage	0.00398407
				1						Statistics - Processing Rate - CPU (Sec/Spectrum)	CPU time rate (sec/spect) - Taglet Algorithm stage	0.16552
				1						Statistics - Processing Rate - CPU (Sec/Spectrum)	CPU time rate (sec/spect) - Pro Group Algorithm stage	0.00681495
				1						Statistics - Processing Rate - Clock (Sec/Spectrum/DB Protein)	Clock time rate (sec/spect/DB protein) - Full search	1.21616e-06
				1						Statistics - Processing Rate - Clock (Sec/Spectrum/DB Protein)	Clock time rate (sec/spect/DB protein) - Identification algorithm stages	1.81685e-07
				1						Statistics - Processing Rate - Clock (Sec/Spectrum/DB Protein)	Clock time rate (sec/spect/DB protein) - Signal processing stage	1.02226e-06
				1						Statistics - Processing Rate - Clock (Sec/Spectrum/DB Protein)	Clock time rate (sec/spect/DB protein) - Waiting stage	3.45517e-11
				1						Statistics - Processing Rate - Clock (Sec/Spectrum/DB Protein)	Clock time rate (sec/spect/DB protein) - Fraglet Algorithm stage	3.76129e-08
				1						Statistics - Processing Rate - Clock (Sec/Spectrum/DB Protein)	Clock time rate (sec/spect/DB protein) - Mid-Pro Group Algorithm stage	7.88168e-09
				1						Statistics - Processing Rate - Clock (Sec/Spectrum/DB Protein)	Clock time rate (sec/spect/DB protein) - Taglet Algorithm stage	8.90315e-08
				1						Statistics - Processing Rate - Clock (Sec/Spectrum/DB Protein)	Clock time rate (sec/spect/DB protein) - Pro Group Algorithm stage	1.52822e-08
				1						Statistics - Processing Rate - Clock (Sec/Spectrum/DB Protein)	Clock time rate (sec/spect/DB protein) - FDR Analysis	1.21193e-08
				1						Statistics - Processing Rate - CPU (Sec/Spectrum/DB Protein)	CPU time rate (sec/spect/DB protein) - Signal processing stage
				1						Statistics - Processing Rate - CPU (Sec/Spectrum/DB Protein)	CPU time rate (sec/spect/DB protein) - Fraglet Algorithm stage	1.41892e-07
				1						Statistics - Processing Rate - CPU (Sec/Spectrum/DB Protein)	CPU time rate (sec/spect/DB protein) - Mid-Pro Group Algorithm stage	8.6876e-09
				1						Statistics - Processing Rate - CPU (Sec/Spectrum/DB Protein)	CPU time rate (sec/spect/DB protein) - Taglet Algorithm stage	3.6093e-07
				1						Statistics - Processing Rate - CPU (Sec/Spectrum/DB Protein)	CPU time rate (sec/spect/DB protein) - Pro Group Algorithm stage	1.48606e-08
				1						Statistics - Extent of Distribution - Fundamental	Distribution factor - CPU vs. clock time - Signal processing stage
				1						Statistics - Extent of Distribution - Fundamental	Distribution factor - CPU vs. clock time - Fraglet Algorithm stage	3.77244
				1						Statistics - Extent of Distribution - Fundamental	Distribution factor - CPU vs. clock time - Mid-Pro Group Algorithm stage	1.10225
				1						Statistics - Extent of Distribution - Fundamental	Distribution factor - CPU vs. clock time - Taglet Algorithm stage	4.05396
				1						Statistics - Extent of Distribution - Fundamental	Distribution factor - CPU vs. clock time - Pro Group Algorithm stage	0.972414
				1						Statistics - Extent of Distribution - vs Segments	Ratio of distribution factor to number of search segments - Signal processing stage
				1						Statistics - Extent of Distribution - vs Segments	Ratio of distribution factor to number of search segments - Fraglet Algorithm stage	0.41916
				1						Statistics - Extent of Distribution - vs Segments	Ratio of distribution factor to number of search segments - Mid-Pro Group Algorithm stage	0.122473
				1						Statistics - Extent of Distribution - vs Segments	Ratio of distribution factor to number of search segments - Taglet Algorithm stage	0.45044
				1						Statistics - Extent of Distribution - vs Segments	Ratio of distribution factor to number of search segments - Pro Group Algorithm stage	0.108046
				1						Statistics - Extent of Distribution - vs Licensed Cores	Ratio of distribution factor to number of licensed cores - Signal processing stage
				1						Statistics - Extent of Distribution - vs Licensed Cores	Ratio of distribution factor to number of licensed cores - Fraglet Algorithm stage	0.235777
				1						Statistics - Extent of Distribution - vs Licensed Cores	Ratio of distribution factor to number of licensed cores - Mid-Pro Group Algorithm stage	0.0688908
				1						Statistics - Extent of Distribution - vs Licensed Cores	Ratio of distribution factor to number of licensed cores - Taglet Algorithm stage	0.253373
				1						Statistics - Extent of Distribution - vs Licensed Cores	Ratio of distribution factor to number of licensed cores - Pro Group Algorithm stage	0.0607759
PARAMETERS_PEAKLIST_original_count	Average number of spectra per segment	1	1	1	3730.56					Statistics - Search Segmentation	Average number of spectra per segment	3730.56
PARAMETERS_PEAKLIST_original_count	Standard deviation of number of spectra per segment	1	1	1	12.406					Statistics - Search Segmentation	Standard deviation of number of spectra per segment	12.406
PARAMETERS_PEAKLIST_original_count	Maximum number of spectra per segment	1	1	1	3745					Statistics - Search Segmentation	Maximum number of spectra per segment	3745
PARAMETERS_PEAKLIST_original_count	Minimum number of spectra per segment	1	1	1	3705					Statistics - Search Segmentation	Minimum number of spectra per segment	3705
										Attributes - Input data filenames	Filename of Input File 1	Z:\PC2-Raw-Data\Proteomics\Data\Service\SP0059\230206-SP0059-Exo-3.wiff
										Attributes - Input data filenames	Filename of Input File 2
										Attributes - Input data filenames	Filename of Input File 3
										Attributes - Input data filenames	Filename of Input File 4
										Attributes - Input data filenames	Filename of Input File 5
										Attributes - Input data filenames	Filename of Input File 6
										Attributes - Input data filenames	Filename of Input File 7
										Attributes - Input data filenames	Filename of Input File 8
										Attributes - Input data filenames	Filename of Input File 9
										Attributes - Input data filenames	Filename of Input File 10
										Attributes - Input data filenames	Filename of Input File 11
										Attributes - Input data filenames	Filename of Input File 12
										Attributes - Input data filenames	Filename of Input File 13
										Attributes - Input data filenames	Filename of Input File 14
										Attributes - Input data filenames	Filename of Input File 15
										Attributes - Input data filenames	Filename of Input File 16
										Attributes - Input data filenames	Filename of Input File 17
										Attributes - Input data filenames	Filename of Input File 18
										Attributes - Input data filenames	Filename of Input File 19
										Attributes - Input data filenames	Filename of Input File 20
										Attributes - Input data filenames	Filename of Input File 21
										Attributes - Input data filenames	Filename of Input File 22
										Attributes - Input data filenames	Filename of Input File 23
										Attributes - Input data filenames	Filename of Input File 24
										Attributes - Input data filenames	Filename of Input File 25
										Attributes - Input data filenames	Filename of Input File 26
										Attributes - Input data filenames	Filename of Input File 27
										Attributes - Input data filenames	Filename of Input File 28
										Attributes - Input data filenames	Filename of Input File 29
										Attributes - Input data filenames	Filename of Input File 30
										Attributes - Input data filenames	Filename of Input File 31
										Attributes - Input data filenames	Filename of Input File 32
										Attributes - Input data filenames	Filename of Input File 33
										Attributes - Input data filenames	Filename of Input File 34
										Attributes - Input data filenames	Filename of Input File 35
										Attributes - Input data filenames	Filename of Input File 36
										Attributes - Input data filenames	Filename of Input File 37
										Attributes - Input data filenames	Filename of Input File 38
										Attributes - Input data filenames	Filename of Input File 39
										Attributes - Input data filenames	Filename of Input File 40
										Attributes - Input data filenames	Filename of Input File 41
										Attributes - Input data filenames	Filename of Input File 42
										Attributes - Input data filenames	Filename of Input File 43
										Attributes - Input data filenames	Filename of Input File 44
										Attributes - Input data filenames	Filename of Input File 45
										Attributes - Input data filenames	Filename of Input File 46
										Attributes - Input data filenames	Filename of Input File 47
										Attributes - Input data filenames	Filename of Input File 48
										Attributes - Input data filenames	Filename of Input File 49
										Attributes - Input data filenames	Filename of Input File 50
										Attributes - Input data filenames	Filename of Input File 51
										Attributes - Input data filenames	Filename of Input File 52
										Attributes - Input data filenames	Filename of Input File 53
										Attributes - Input data filenames	Filename of Input File 54
										Attributes - Input data filenames	Filename of Input File 55
										Attributes - Input data filenames	Filename of Input File 56
										Attributes - Input data filenames	Filename of Input File 57
										Attributes - Input data filenames	Filename of Input File 58
										Attributes - Input data filenames	Filename of Input File 59
										Attributes - Input data filenames	Filename of Input File 60
										Attributes - Input data filenames	Filename of Input File 61
										Attributes - Input data filenames	Filename of Input File 62
										Attributes - Input data filenames	Filename of Input File 63
										Attributes - Input data filenames	Filename of Input File 64
										Attributes - Input data filenames	Filename of Input File 65
										Attributes - Input data filenames	Filename of Input File 66
										Attributes - Input data filenames	Filename of Input File 67
										Attributes - Input data filenames	Filename of Input File 68
										Attributes - Input data filenames	Filename of Input File 69
										Attributes - Input data filenames	Filename of Input File 70
										Attributes - Input data filenames	Filename of Input File 71
										Attributes - Input data filenames	Filename of Input File 72
										Attributes - Input data filenames	Filename of Input File 73
										Attributes - Input data filenames	Filename of Input File 74
										Attributes - Input data filenames	Filename of Input File 75
										Attributes - Input data filenames	Filename of Input File 76
										Attributes - Input data filenames	Filename of Input File 77
										Attributes - Input data filenames	Filename of Input File 78
										Attributes - Input data filenames	Filename of Input File 79
										Attributes - Input data filenames	Filename of Input File 80
										Attributes - Input data filenames	Filename of Input File 81
										Attributes - Input data filenames	Filename of Input File 82
										Attributes - Input data filenames	Filename of Input File 83
										Attributes - Input data filenames	Filename of Input File 84
										Attributes - Input data filenames	Filename of Input File 85
										Attributes - Input data filenames	Filename of Input File 86
										Attributes - Input data filenames	Filename of Input File 87
										Attributes - Input data filenames	Filename of Input File 88
										Attributes - Input data filenames	Filename of Input File 89
										Attributes - Input data filenames	Filename of Input File 90
										Attributes - Input data filenames	Filename of Input File 91
										Attributes - Input data filenames	Filename of Input File 92
										Attributes - Input data filenames	Filename of Input File 93
										Attributes - Input data filenames	Filename of Input File 94
										Attributes - Input data filenames	Filename of Input File 95
										Attributes - Input data filenames	Filename of Input File 96
										Attributes - Input data filenames	Filename of Input File 97
										Attributes - Input data filenames	Filename of Input File 98
										Attributes - Input data filenames	Filename of Input File 99
										Attributes - Input data filenames	Filename of Input File 100
										Attributes - Input data filenames	Filename of Input File 101
										Attributes - Input data filenames	Filename of Input File 102
										Attributes - Input data filenames	Filename of Input File 103
										Attributes - Input data filenames	Filename of Input File 104
										Attributes - Input data filenames	Filename of Input File 105
										Attributes - Input data filenames	Filename of Input File 106
										Attributes - Input data filenames	Filename of Input File 107
										Attributes - Input data filenames	Filename of Input File 108
										Attributes - Input data filenames	Filename of Input File 109
										Attributes - Input data filenames	Filename of Input File 110
										Attributes - Input data filenames	Filename of Input File 111
										Attributes - Input data filenames	Filename of Input File 112
										Attributes - Input data filenames	Filename of Input File 113
										Attributes - Input data filenames	Filename of Input File 114
										Attributes - Input data filenames	Filename of Input File 115
										Attributes - Input data filenames	Filename of Input File 116
										Attributes - Input data filenames	Filename of Input File 117
										Attributes - Input data filenames	Filename of Input File 118
										Attributes - Input data filenames	Filename of Input File 119
										Attributes - Input data filenames	Filename of Input File 120
										Attributes - Input data filenames	Filename of Input File 121
										Attributes - Input data filenames	Filename of Input File 122
										Attributes - Input data filenames	Filename of Input File 123
										Attributes - Input data filenames	Filename of Input File 124
										Attributes - Input data filenames	Filename of Input File 125
										Attributes - Input data filenames	Filename of Input File 126
										Attributes - Input data filenames	Filename of Input File 127
										Attributes - Input data filenames	Filename of Input File 128
										Attributes - Input data filenames	Filename of Input File 129
										Attributes - Input data filenames	Filename of Input File 130
										Attributes - Input data filenames	Filename of Input File 131
										Attributes - Input data filenames	Filename of Input File 132
										Attributes - Input data filenames	Filename of Input File 133
										Attributes - Input data filenames	Filename of Input File 134
										Attributes - Input data filenames	Filename of Input File 135
										Attributes - Input data filenames	Filename of Input File 136
										Attributes - Input data filenames	Filename of Input File 137
										Attributes - Input data filenames	Filename of Input File 138
										Attributes - Input data filenames	Filename of Input File 139
										Attributes - Input data filenames	Filename of Input File 140
										Attributes - Input data filenames	Filename of Input File 141
										Attributes - Input data filenames	Filename of Input File 142
										Attributes - Input data filenames	Filename of Input File 143
										Attributes - Input data filenames	Filename of Input File 144
										Attributes - Input data filenames	Filename of Input File 145
										Attributes - Input data filenames	Filename of Input File 146
										Attributes - Input data filenames	Filename of Input File 147
										Attributes - Input data filenames	Filename of Input File 148
										Attributes - Input data filenames	Filename of Input File 149
										Attributes - Input data filenames	Filename of Input File 150
										Attributes - Input data filenames	Filename of Input File 151
										Attributes - Input data filenames	Filename of Input File 152
										Attributes - Input data filenames	Filename of Input File 153
										Attributes - Input data filenames	Filename of Input File 154
										Attributes - Input data filenames	Filename of Input File 155
										Attributes - Input data filenames	Filename of Input File 156
										Attributes - Input data filenames	Filename of Input File 157
										Attributes - Input data filenames	Filename of Input File 158
										Attributes - Input data filenames	Filename of Input File 159
										Attributes - Input data filenames	Filename of Input File 160
										Attributes - Input data filenames	Filename of Input File 161
										Attributes - Input data filenames	Filename of Input File 162
										Attributes - Input data filenames	Filename of Input File 163
										Attributes - Input data filenames	Filename of Input File 164
										Attributes - Input data filenames	Filename of Input File 165
										Attributes - Input data filenames	Filename of Input File 166
										Attributes - Input data filenames	Filename of Input File 167
										Attributes - Input data filenames	Filename of Input File 168
										Attributes - Input data filenames	Filename of Input File 169
										Attributes - Input data filenames	Filename of Input File 170
										Attributes - Input data filenames	Filename of Input File 171
										Attributes - Input data filenames	Filename of Input File 172
										Attributes - Input data filenames	Filename of Input File 173
										Attributes - Input data filenames	Filename of Input File 174
										Attributes - Input data filenames	Filename of Input File 175
										Attributes - Input data filenames	Filename of Input File 176
										Attributes - Input data filenames	Filename of Input File 177
										Attributes - Input data filenames	Filename of Input File 178
										Attributes - Input data filenames	Filename of Input File 179
										Attributes - Input data filenames	Filename of Input File 180
										Attributes - Input data filenames	Filename of Input File 181
										Attributes - Input data filenames	Filename of Input File 182
										Attributes - Input data filenames	Filename of Input File 183
										Attributes - Input data filenames	Filename of Input File 184
										Attributes - Input data filenames	Filename of Input File 185
										Attributes - Input data filenames	Filename of Input File 186
										Attributes - Input data filenames	Filename of Input File 187
										Attributes - Input data filenames	Filename of Input File 188
										Attributes - Input data filenames	Filename of Input File 189
										Attributes - Input data filenames	Filename of Input File 190
										Attributes - Input data filenames	Filename of Input File 191
										Attributes - Input data filenames	Filename of Input File 192
										Attributes - Input data filenames	Filename of Input File 193
										Attributes - Input data filenames	Filename of Input File 194
										Attributes - Input data filenames	Filename of Input File 195
										Attributes - Input data filenames	Filename of Input File 196
										Attributes - Input data filenames	Filename of Input File 197
										Attributes - Input data filenames	Filename of Input File 198
										Attributes - Input data filenames	Filename of Input File 199
										Attributes - Input data filenames	Filename of Input File 200

## Sheet: Protein Level Data
Protein Level Data	Unused ProtScore Threshold	Confidence Threshold	Forward	Reverse	Correct	Incorrect	Total	Global FDR	q-value	Fit Unused ProtScore Threshold	Fit Confidence Threshold	Fit Forward	Fit Reverse	Fit Correct	Fit Incorrect	Fit Total	Fit Global FDR	Fit Local FDR
	389.24	1	1	0	1	0	1	0	0	389.24	1	0.999995	4.51712e-06	0.999991	9.03424e-06	1	9.03424e-06	9.03487e-06
	69.62	1	2	0	2	0	2	0	0	69.62	1	1.99999	9.03488e-06	1.99998	1.80698e-05	2	9.03488e-06	9.0355e-06
	67.65	1	3	0	3	0	3	0	0	67.65	1	2.99999	1.35536e-05	2.99997	2.71071e-05	3	9.03571e-06	9.03728e-06
	50.45	1	4	0	4	0	4	0	0	50.45	1	3.99998	1.80743e-05	3.99996	3.61487e-05	4	9.03717e-06	9.0414e-06
	50.05	1	5	0	5	0	5	0	0	50.05	1	4.99998	2.25986e-05	4.99995	4.51972e-05	5	9.03944e-06	9.04843e-06
	45.14	1	6	0	6	0	6	0	0	45.14	1	5.99997	2.71274e-05	5.99995	5.42548e-05	6	9.04247e-06	9.05759e-06
	43.38	1	7	0	7	0	7	0	0	43.38	1	6.99997	3.16615e-05	6.99994	6.3323e-05	7	9.04614e-06	9.06813e-06
	39.03	1	8	0	8	0	8	0	0	39.03	1	7.99996	3.62014e-05	7.99993	7.24027e-05	8	9.05034e-06	9.07971e-06
	33.41	1	9	0	9	0	9	0	0	33.41	1	8.99996	4.07476e-05	8.99992	8.14951e-05	9	9.05501e-06	9.09231e-06
	33.02	1	10	0	10	0	10	0	0	33.02	1	9.99995	4.53007e-05	9.99991	9.06013e-05	10	9.06013e-06	9.10615e-06
	32.66	1	11	0	11	0	11	0	0	32.66	1	11	4.98615e-05	10.9999	9.97229e-05	11	9.06572e-06	9.12152e-06
	31.37	1	12	0	12	0	12	0	0	31.37	1	11.9999	5.44309e-05	11.9999	0.000108862	12	9.07182e-06	9.13882e-06
	31.33	1	13	0	13	0	13	0	0	31.33	1	12.9999	5.90102e-05	12.9999	0.00011802	13	9.0785e-06	9.15853e-06
	29.52	1	14	0	14	0	14	0	0	29.52	1	13.9999	6.36009e-05	13.9999	0.000127202	14	9.08584e-06	9.18119e-06
	25.91	1	15	0	15	0	15	0	0	25.91	1	14.9999	6.82047e-05	14.9999	0.000136409	15	9.09396e-06	9.20746e-06
	23.01	1	16	0	16	0	16	0	0	23.01	1	15.9999	7.28239e-05	15.9999	0.000145648	16	9.10299e-06	9.2381e-06
	22.67	1	17	0	17	0	17	0	0	22.67	1	16.9999	7.7461e-05	16.9998	0.000154922	17	9.11306e-06	9.27401e-06
	22.35	1	18	0	18	0	18	0	0	22.35	1	17.9999	8.21193e-05	17.9998	0.000164239	18	9.12437e-06	9.31626e-06
	21.63	1	19	0	19	0	19	0	0	21.63	1	18.9999	8.68026e-05	18.9998	0.000173605	19	9.13711e-06	9.36613e-06
	18.8	1	20	0	20	0	20	0	0	18.8	1	19.9999	9.15154e-05	19.9998	0.000183031	20	9.15154e-06	9.42515e-06
	17.5	1	21	0	21	0	21	0	0	17.5	1	20.9999	9.62632e-05	20.9998	0.000192526	21	9.16793e-06	9.49515e-06
	16.54	1	22	0	22	0	22	0	0	16.54	1	21.9999	0.000101053	21.9998	0.000202105	22	9.18661e-06	9.57833e-06
	16.4	1	23	0	23	0	23	0	0	16.4	1	22.9999	0.000105892	22.9998	0.000211784	23	9.20798e-06	9.67733e-06
	16.26	1	24	0	24	0	24	0	0	16.26	1	23.9999	0.00011079	23.9998	0.00022158	24	9.23249e-06	9.79532e-06
	14.47	1	25	0	25	0	25	0	0	14.47	1	24.9999	0.000115759	24.9998	0.000231517	25	9.26068e-06	9.93611e-06
	12.07	1	26	0	26	0	26	0	0	12.07	1	25.9999	0.000120811	25.9998	0.000241623	26	9.29318e-06	1.01043e-05
	11.93	1	27	0	27	0	27	0	0	11.93	1	26.9999	0.000125965	26.9997	0.00025193	27	9.33073e-06	1.03054e-05
	10.73	1	28	0	28	0	28	0	0	10.73	1	27.9999	0.000131239	27.9997	0.000262478	28	9.3742e-06	1.0546e-05
	10.31	1	29	0	29	0	29	0	0	10.31	1	28.9999	0.000136657	28.9997	0.000273314	29	9.42463e-06	1.08342e-05
	10.3	1	30	0	30	0	30	0	0	10.3	1	29.9999	0.000142248	29.9997	0.000284497	30	9.48323e-06	1.11797e-05
	8.88	1	31	0	31	0	31	0	0	8.88	1	30.9999	0.000148047	30.9997	0.000296094	31	9.55143e-06	1.1594e-05
	8.45	1	32	0	32	0	32	0	0	8.45	1	31.9998	0.000154095	31.9997	0.00030819	32	9.63092e-06	1.20911e-05
	8.39	1	33	0	33	0	33	0	0	8.39	1	32.9998	0.000160441	32.9997	0.000320883	33	9.72372e-06	1.26881e-05
	7.87	1	34	0	34	0	34	0	0	7.87	1	33.9998	0.000167147	33.9997	0.000334294	34	9.83217e-06	1.34053e-05
	7.63	1	35	0	35	0	35	0	0	7.63	1	34.9998	0.000174284	34.9997	0.000348568	35	9.9591e-06	1.42673e-05
	7.07	1	36	0	36	0	36	0	0	7.07	1	35.9998	0.000181941	35.9996	0.000363881	36	1.01078e-05	1.53039e-05
	6.84	1	37	0	37	0	37	0	0	6.84	1	36.9998	0.000190221	36.9996	0.000380443	37	1.02822e-05	1.65509e-05
	6.83	1	38	0	38	0	38	0	0	6.83	1	37.9998	0.000199254	37.9996	0.000398507	38	1.0487e-05	1.80518e-05
	6.66	1	39	0	39	0	39	0	0	6.66	1	38.9998	0.000209191	38.9996	0.000418381	39	1.07277e-05	1.98589e-05
	6.38	1	40	0	40	0	40	0	0	6.38	1	39.9998	0.000220218	39.9996	0.000440435	40	1.10109e-05	2.20353e-05
	6.28	0.999999	41	0	41	0	41	0	0	6.28	0.999999	40.9998	0.000232558	40.9995	0.000465115	41	1.13443e-05	2.46576e-05
	6.15	0.999999	42	0	42	0	42	0	0	6.15	0.999999	41.9998	0.00024648	41.9995	0.00049296	42	1.17371e-05	2.78181e-05
	6.03	0.999999	43	0	43	0	43	0	0	6.03	0.999999	42.9997	0.000262311	42.9995	0.000524621	43	1.22005e-05	3.16284e-05
	5.95	0.999999	44	0	44	0	44	0	0	5.95	0.999999	43.9997	0.000280442	43.9994	0.000560884	44	1.27474e-05	3.62235e-05
	5.7	0.999998	45	0	45	0	45	0	0	5.7	0.999998	44.9997	0.000301349	44.9994	0.000602698	45	1.33933e-05	4.17666e-05
	5.65	0.999998	46	0	46	0	46	0	0	5.65	0.999998	45.9997	0.000325606	45.9993	0.000651211	46	1.41568e-05	4.84551e-05
	5.36	0.999996	47	0	47	0	47	0	0	5.36	0.999996	46.9996	0.000353904	46.9993	0.000707808	47	1.50597e-05	5.65276e-05
	5.23	0.999994	48	0	48	0	48	0	0	5.23	0.999994	47.9996	0.000387083	47.9992	0.000774165	48	1.61284e-05	6.62728e-05
	5.09	0.999992	49	0	49	0	49	0	0	5.09	0.999992	48.9996	0.000426153	48.9991	0.000852307	49	1.7394e-05	7.80403e-05
	4.99	0.99999	50	0	50	0	50	0	0	4.99	0.99999	49.9995	0.000472341	49.9991	0.000944682	50	1.88936e-05	9.22526e-05
	4.17	0.999932	51	0	51	0	51	0	0	4.17	0.999932	50.9995	0.000527126	50.9989	0.00105425	51	2.06716e-05	0.000109421
	4.09	0.999919	52	0	52	0	52	0	0	4.09	0.999919	51.9994	0.000592299	51.9988	0.0011846	52	2.27807e-05	0.000130165
	4	0.9999	54	0	54	0	54	0	0	4	0.9999	52.9993	0.000670024	52.9987	0.00134005	53	2.52839e-05	0.000169667
	3.75	0.999822	55	0	55	0	55	0	0	4	0.9999	53.9992	0.000762923	53.9985	0.00152585	54	2.82564e-05	0.000169667
	3.7	0.9998	56	0	56	0	56	0	0	3.75	0.999822	54.9991	0.000874165	54.9983	0.00174833	55	3.17878e-05	0.000222165
	3.62	0.99976	57	0	57	0	57	0	0	3.7	0.9998	55.999	0.00100759	55.998	0.00201517	56	3.59852e-05	0.000266455
	3.57	0.999731	58	0	58	0	58	0	0	3.62	0.99976	56.9988	0.00116782	56.9977	0.00233565	57	4.09763e-05	0.000320012
	3.54	0.999712	59	0	59	0	59	0	0	3.57	0.999731	57.9986	0.0013605	57.9973	0.002721	58	4.69138e-05	0.000384786
	3.47	0.999661	60	0	60	0	60	0	0	3.54	0.999712	58.9984	0.00159241	58.9968	0.00318482	59	5.398e-05	0.000463135
	3.46	0.999653	61	0	61	0	61	0	0	3.47	0.999661	59.9981	0.00187178	59.9963	0.00374356	60	6.23927e-05	0.000557915
	3.27	0.999463	62	0	62	0	62	0	0	3.46	0.999653	60.9978	0.00220857	60.9956	0.00441714	61	7.24122e-05	0.000672582
	2.7	0.998005	63	0	63	0	63	0	0	3.27	0.999463	61.9974	0.00261484	61.9948	0.00522967	62	8.43496e-05	0.00081132
	2.55	0.997182	64	0	64	0	64	0	0	2.7	0.998005	62.9969	0.00310517	62.9938	0.00621033	63	9.85767e-05	0.000979193
	2.52	0.99698	65	0	65	0	65	0	0	2.55	0.997182	63.9963	0.00369722	63.9926	0.00739443	64	0.000115538	0.00118233
	2.32	0.995214	66	0	66	0	66	0	0	2.52	0.99698	64.9956	0.00441236	64.9912	0.00882471	65	0.000135765	0.00142814
	2.2	0.99369	67	0	67	0	67	0	0	2.32	0.995214	65.9947	0.00527644	65.9894	0.0105529	66	0.000159892	0.00172558
	2.19	0.993543	68	0	68	0	68	0	0	2.2	0.99369	66.9937	0.00632076	66.9874	0.0126415	67	0.000188679	0.00208549
	2.1	0.992057	69	0	69	0	69	0	0	2.19	0.993543	67.9924	0.00758314	67.9848	0.0151663	68	0.000223034	0.00252096
	2.08	0.991682	71	0	71	0	71	0	0	2.1	0.992057	68.9909	0.00910933	68.9818	0.0182187	69	0.000264039	0.00304779
	2.03	0.990667	72	0	72	0	72	0	0	2.08	0.991682	69.989	0.0109546	69.9781	0.0219092	70	0.000312989	0.00405206
	2	0.99	81	1	80	2	82	0.0243902	0.020202	2.08	0.991682	70.9868	0.0131858	70.9736	0.0263716	71	0.000371431	0.00405206
	1.61	0.975453	82	1	81	2	83	0.0240964	0.020202	2.03	0.990667	71.9841	0.0158835	71.9682	0.0317669	72	0.000441207	0.00538729
	1.39	0.959262	83	1	82	2	84	0.0238095	0.020202	2	0.99	72.9809	0.0191449	72.9617	0.0382898	73	0.000524518	0.0152502
	1.26	0.945046	84	1	83	2	85	0.0235294	0.020202	2	0.99	73.9769	0.0230873	73.9538	0.0461745	74	0.00062398	0.0152502
	0.98	0.895287	85	1	84	2	86	0.0232558	0.020202	2	0.99	74.9721	0.0278516	74.9443	0.0557031	75	0.000742708	0.0152502
	0.92	0.879774	86	1	85	2	87	0.0229885	0.020202	2	0.99	75.9664	0.0336073	75.9328	0.0672146	76	0.000884402	0.0152502
	0.82	0.848644	87	1	86	2	88	0.0227273	0.020202	2	0.99	76.9594	0.0405577	76.9189	0.0811153	77	0.00105345	0.0152502
	0.78	0.834041	88	1	87	2	89	0.0224719	0.020202	2	0.99	77.9511	0.048946	77.9021	0.0978919	78	0.00125502	0.0152502
	0.77	0.830176	89	1	88	2	90	0.0222222	0.020202	2	0.99	78.9409	0.0590624	78.8819	0.118125	79	0.00149525	0.0152502
	0.7	0.800474	90	1	89	2	91	0.021978	0.020202	2	0.99	79.9287	0.0712525	79.8575	0.142505	80	0.00178131	0.0152502
	0.68	0.79107	91	1	90	2	92	0.0217391	0.020202	2	0.99	80.9141	0.0859251	80.8281	0.17185	81	0.00212161	0.0152502
	0.66	0.781224	92	1	91	2	93	0.0215054	0.020202	2	0.99	81.8964	0.103563	81.7929	0.207126	82	0.00252592	0.0152502
	0.62	0.760117	93	1	92	2	94	0.0212766	0.020202	1.61	0.975453	82.8753	0.124731	82.7505	0.249461	83	0.00300556	0.0422811
	0.59	0.74296	94	1	93	2	95	0.0210526	0.020202	1.39	0.959262	83.8499	0.150087	83.6998	0.300174	84	0.00357349	0.050649
	0.58	0.736973	95	1	94	2	96	0.0208333	0.020202	1.26	0.945046	84.8196	0.18039	84.6392	0.36078	85	0.00424448	0.0605347
	0.35	0.553316	96	1	95	2	97	0.0206186	0.020202	0.98	0.895287	85.7835	0.216508	85.567	0.433016	86	0.00503507	0.072154
	0.28	0.475193	97	1	96	2	98	0.0204082	0.020202	0.92	0.879774	86.7406	0.259418	86.4812	0.518836	87	0.00596363	0.0857295
	0.27	0.462968	98	1	97	2	99	0.020202	0.020202	0.82	0.848644	87.6898	0.310207	87.3796	0.620415	88	0.00705017	0.10148
	0.2	0.369043	98	2	96	4	100	0.04	0.04	0.78	0.834041	88.6299	0.370063	88.2599	0.740126	89	0.00831602	0.119605
	0.19	0.354346	98	3	95	6	101	0.0594059	0.0588235	0.77	0.830176	89.5597	0.440252	89.1195	0.880505	90	0.00978338	0.140269
	0.18	0.339307	99	3	96	6	102	0.0588235	0.0588235	0.7	0.800474	90.4779	0.522096	89.9558	1.04419	91	0.0114746	0.163576
	0.12	0.241422	99	4	95	8	103	0.0776699	0.0769231	0.68	0.79107	91.3831	0.616925	90.7662	1.23385	92	0.0134114	0.18955
	0.11	0.223753	100	4	96	8	104	0.0769231	0.0769231	0.66	0.781224	92.274	0.72603	91.5479	1.45206	93	0.0156135	0.21811
	0.1	0.205672	102	5	97	10	107	0.0934579	0.0925926	0.62	0.760117	93.1494	0.8506	92.2988	1.7012	94	0.0180979	0.249053
	0.09	0.187169	103	5	98	10	108	0.0925926	0.0925926	0.59	0.74296	94.0083	0.991656	93.0167	1.98331	95	0.020877	0.282047
	0.08	0.168236	105	6	99	12	111	0.108108	0.106195	0.58	0.736973	94.85	1.14999	93.7	2.29999	96	0.0239582	0.316633
	0.07	0.148862	107	6	101	12	113	0.106195	0.106195	0.35	0.553316	95.6739	1.32612	94.3478	2.65225	97	0.0273428	0.352245
	0.06	0.129036	108	7	101	14	115	0.121739	0.121739	0.28	0.475193	96.4798	1.52024	94.9595	3.04049	98	0.0310254	0.388247
	0.05	0.108749	110	9	101	18	119	0.151261	0.151261	0.27	0.462968	97.2678	1.73221	95.5356	3.46442	99	0.0349942	0.423974
										0.2	0.369043	98.0384	1.96157	96.0769	3.92314	100	0.0392314	0.45878
										0.19	0.354346	98.7924	2.20757	96.5849	4.41514	101	0.0437143	0.492085
										0.18	0.339307	99.5308	2.46923	97.0615	4.93846	102	0.0484162	0.523413
										0.12	0.241422	100.255	2.74538	97.5092	5.49076	103	0.0533083	0.55241
										0.11	0.223753	100.965	3.03475	97.9305	6.0695	104	0.0583606	0.578851
										0.1	0.205672	101.664	3.33601	98.328	6.67203	105	0.0635431	0.623774
										0.1	0.205672	102.352	3.64785	98.7043	7.29569	106	0.0688273	0.623774
										0.1	0.205672	103.031	3.96897	99.0621	7.93795	107	0.0741864	0.623774
										0.09	0.187169	103.702	4.2982	99.4036	8.5964	108	0.0795963	0.65854
										0.08	0.168236	104.366	4.63442	99.7312	9.26883	109	0.0850352	0.684512
										0.08	0.168236	105.023	4.97664	100.047	9.95327	110	0.0904843	0.684512
										0.08	0.168236	105.676	5.32397	100.352	10.6479	111	0.0959274	0.684512
										0.07	0.148862	106.324	5.67565	100.649	11.3513	112	0.101351	0.707239
										0.07	0.148862	106.969	6.031	100.938	12.062	113	0.106743	0.707239
										0.06	0.129036	107.611	6.38945	101.221	12.7789	114	0.112096	0.719639
										0.06	0.129036	108.25	6.75049	101.499	13.501	115	0.1174	0.719639
										0.05	0.108749	108.886	7.11372	101.773	14.2274	116	0.12265	0.731718
										0.05	0.108749	109.521	7.47877	102.042	14.9575	117	0.127842	0.731718
										0.05	0.108749	110.155	7.84534	102.309	15.6907	118	0.132972	0.731718
										0.05	0.108749	110.787	8.2132	102.574	16.4264	119	0.138037	0.731718

## Sheet: Distinct Peptide Level Data
Distinct Peptide Level Data		Confidence Threshold	Forward	Reverse	Correct	Incorrect	Total	Global FDR	q-value		Fit Confidence Threshold	Fit Forward	Fit Reverse	Fit Correct	Fit Incorrect	Fit Total	Fit Global FDR	Fit Local FDR
		1	282	1	281	2	283	0.00706714	0.00129366		1	0.999255	0.000744956	0.99851	0.00148991	1	0.00148991	0.00151327
		0.9999	384	1	383	2	385	0.00519481	0.00129366		1	1.99851	0.00148999	1.99702	0.00297999	2	0.00148999	0.00151327
		0.9998	457	1	456	2	458	0.00436681	0.00129366		1	2.99776	0.00223512	2.99553	0.00447023	3	0.00149008	0.00151327
		0.9997	516	1	515	2	517	0.00386847	0.00129366		1	3.99702	0.00298032	3.99404	0.00596064	4	0.00149016	0.00151327
		0.9996	648	1	647	2	649	0.00308166	0.00129366		1	4.99627	0.0037256	4.99255	0.00745121	5	0.00149024	0.00151327
		0.9995	674	1	673	2	675	0.00296296	0.00129366		1	5.99553	0.00447097	5.99106	0.00894194	6	0.00149032	0.00151327
		0.9994	773	1	772	2	774	0.00258398	0.00129366		1	6.99478	0.00521642	6.98957	0.0104328	7	0.00149041	0.00151327
		0.9993	806	1	805	2	807	0.00247831	0.00129366		1	7.99404	0.00596196	7.98808	0.0119239	8	0.00149049	0.00151327
		0.9992	826	1	825	2	827	0.00241838	0.00129366		1	8.99329	0.00670757	8.98658	0.0134151	9	0.00149057	0.00151327
		0.9991	851	1	850	2	852	0.00234742	0.00129366		1	9.99255	0.00745327	9.98509	0.0149065	10	0.00149065	0.00151327
		0.999	867	1	866	2	868	0.00230415	0.00129366		1	10.9918	0.00819905	10.9836	0.0163981	11	0.00149074	0.00151327
		0.9989	888	1	887	2	889	0.00224972	0.00129366		1	11.9911	0.00894491	11.9821	0.0178898	12	0.00149082	0.00151327
		0.9988	904	1	903	2	905	0.00220994	0.00129366		1	12.9903	0.00969086	12.9806	0.0193817	13	0.0014909	0.00151327
		0.9987	916	1	915	2	917	0.00218103	0.00129366		1	13.9896	0.0104369	13.9791	0.0208738	14	0.00149098	0.00151327
		0.9986	930	1	929	2	931	0.00214823	0.00129366		1	14.9888	0.011183	14.9776	0.022366	15	0.00149107	0.00151327
		0.9985	939	1	938	2	940	0.00212766	0.00129366		1	15.9881	0.0119292	15.9761	0.0238584	16	0.00149115	0.00151327
		0.9984	945	1	944	2	946	0.00211416	0.00129366		1	16.9873	0.0126755	16.9746	0.0253509	17	0.00149123	0.00151327
		0.9983	958	1	957	2	959	0.00208551	0.00129366		1	17.9866	0.0134218	17.9732	0.0268436	18	0.00149131	0.00151327
		0.9982	975	1	974	2	976	0.00204918	0.00129366		1	18.9858	0.0141683	18.9717	0.0283365	19	0.0014914	0.00151327
		0.9981	983	1	982	2	984	0.00203252	0.00129366		1	19.9851	0.0149148	19.9702	0.0298296	20	0.00149148	0.00151327
		0.998	990	1	989	2	991	0.00201816	0.00129366		1	20.9843	0.0156614	20.9687	0.0313228	21	0.00149156	0.00151327
		0.9979	993	1	992	2	994	0.00201207	0.00129366		1	21.9836	0.0164081	21.9672	0.0328162	22	0.00149164	0.00151327
		0.9978	999	1	998	2	1000	0.002	0.00129366		1	22.9828	0.0171549	22.9657	0.0343097	23	0.00149173	0.00151327
		0.9977	1003	1	1002	2	1004	0.00199203	0.00129366		1	23.9821	0.0179017	23.9642	0.0358034	24	0.00149181	0.00151327
		0.9976	1005	1	1004	2	1006	0.00198807	0.00129366		1	24.9814	0.0186486	24.9627	0.0372973	25	0.00149189	0.00151327
		0.9975	1009	1	1008	2	1010	0.0019802	0.00129366		1	25.9806	0.0193957	25.9612	0.0387913	26	0.00149197	0.00151327
		0.9974	1011	1	1010	2	1012	0.00197628	0.00129366		1	26.9799	0.0201428	26.9597	0.0402855	27	0.00149206	0.00151327
		0.9973	1014	1	1013	2	1015	0.00197044	0.00129366		1	27.9791	0.0208899	27.9582	0.0417799	28	0.00149214	0.00151327
		0.9972	1017	1	1016	2	1018	0.00196464	0.00129366		1	28.9784	0.0216372	28.9567	0.0432744	29	0.00149222	0.00151327
		0.9971	1024	1	1023	2	1025	0.00195122	0.00129366		1	29.9776	0.0223846	29.9552	0.0447691	30	0.0014923	0.00151327
		0.997	1035	1	1034	2	1036	0.0019305	0.00129366		1	30.9769	0.023132	30.9537	0.046264	31	0.00149239	0.00151327
		0.9969	1037	1	1036	2	1038	0.00192678	0.00129366		1	31.9761	0.0238795	31.9522	0.047759	32	0.00149247	0.00151327
		0.9967	1053	1	1052	2	1054	0.00189753	0.00129366		1	32.9754	0.0246271	32.9507	0.0492542	33	0.00149255	0.00151327
		0.9966	1054	1	1053	2	1055	0.00189573	0.00129366		1	33.9746	0.0253748	33.9493	0.0507496	34	0.00149263	0.00151327
		0.9965	1073	1	1072	2	1074	0.0018622	0.00129366		1	34.9739	0.0261225	34.9478	0.0522451	35	0.00149272	0.00151327
		0.9964	1089	1	1088	2	1090	0.00183486	0.00129366		1	35.9731	0.0268704	35.9463	0.0537408	36	0.0014928	0.00151327
		0.9963	1090	1	1089	2	1091	0.00183318	0.00129366		1	36.9724	0.0276183	36.9448	0.0552366	37	0.00149288	0.00151327
		0.9962	1101	1	1100	2	1102	0.00181488	0.00129366		1	37.9716	0.0283663	37.9433	0.0567327	38	0.00149296	0.00151327
		0.9961	1102	1	1101	2	1103	0.00181324	0.00129366		1	38.9709	0.0291144	38.9418	0.0582288	39	0.00149305	0.00151327
		0.996	1113	1	1112	2	1114	0.00179533	0.00129366		1	39.9701	0.0298626	39.9403	0.0597252	40	0.00149313	0.00151327
		0.9959	1118	1	1117	2	1119	0.00178731	0.00129366		1	40.9694	0.0306109	40.9388	0.0612217	41	0.00149321	0.00151327
		0.9958	1119	1	1118	2	1120	0.00178571	0.00129366		1	41.9686	0.0313592	41.9373	0.0627184	42	0.00149329	0.00151327
		0.9957	1133	1	1132	2	1134	0.00176367	0.00129366		1	42.9679	0.0321076	42.9358	0.0642152	43	0.00149338	0.00151327
		0.9956	1134	1	1133	2	1135	0.00176211	0.00129366		1	43.9671	0.0328561	43.9343	0.0657122	44	0.00149346	0.00151327
		0.9955	1135	1	1134	2	1136	0.00176056	0.00129366		1	44.9664	0.0336047	44.9328	0.0672094	45	0.00149354	0.00151327
		0.9954	1137	1	1136	2	1138	0.00175747	0.00129366		1	45.9656	0.0343534	45.9313	0.0687068	46	0.00149363	0.00151327
		0.9953	1145	1	1144	2	1146	0.0017452	0.00129366		1	46.9649	0.0351021	46.9298	0.0702043	47	0.00149371	0.00151327
		0.9952	1147	1	1146	2	1148	0.00174216	0.00129366		1	47.9641	0.035851	47.9283	0.0717019	48	0.00149379	0.00151327
		0.9951	1151	1	1150	2	1152	0.00173611	0.00129366		1	48.9634	0.0365999	48.9268	0.0731998	49	0.00149387	0.00151327
		0.995	1152	1	1151	2	1153	0.00173461	0.00129366		1	49.9627	0.0373489	49.9253	0.0746978	50	0.00149396	0.00151327
		0.9949	1158	1	1157	2	1159	0.00172563	0.00129366		1	50.9619	0.038098	50.9238	0.076196	51	0.00149404	0.00151327
		0.9948	1165	1	1164	2	1166	0.00171527	0.00129366		1	51.9612	0.0388471	51.9223	0.0776943	52	0.00149412	0.00151327
		0.9947	1167	1	1166	2	1168	0.00171233	0.00129366		1	52.9604	0.0395964	52.9208	0.0791928	53	0.0014942	0.00151327
		0.9946	1169	1	1168	2	1170	0.0017094	0.00129366		1	53.9597	0.0403457	53.9193	0.0806915	54	0.00149429	0.00151327
		0.9945	1174	1	1173	2	1175	0.00170213	0.00129366		1	54.9589	0.0410951	54.9178	0.0821903	55	0.00149437	0.00151327
		0.9944	1176	1	1175	2	1177	0.00169924	0.00129366		1	55.9582	0.0418446	55.9163	0.0836893	56	0.00149445	0.00151327
		0.9943	1178	1	1177	2	1179	0.00169635	0.00129366		1	56.9574	0.0425942	56.9148	0.0851885	57	0.00149453	0.00151327
		0.9942	1180	1	1179	2	1181	0.00169348	0.00129366		1	57.9567	0.0433439	57.9133	0.0866878	58	0.00149462	0.00151327
		0.9941	1181	1	1180	2	1182	0.00169205	0.00129366		1	58.9559	0.0440936	58.9118	0.0881873	59	0.0014947	0.00151327
		0.9939	1184	1	1183	2	1185	0.00168776	0.00129366		1	59.9552	0.0448435	59.9103	0.0896869	60	0.00149478	0.00151327
		0.9938	1193	1	1192	2	1194	0.00167504	0.00129366		1	60.9544	0.0455934	60.9088	0.0911868	61	0.00149486	0.00151327
		0.9937	1201	1	1200	2	1202	0.00166389	0.00129366		1	61.9537	0.0463434	61.9073	0.0926867	62	0.00149495	0.00151327
		0.9936	1202	1	1201	2	1203	0.00166251	0.00129366		1	62.9529	0.0470934	62.9058	0.0941869	63	0.00149503	0.00151327
		0.9935	1205	1	1204	2	1206	0.00165837	0.00129366		1	63.9522	0.0478436	63.9043	0.0956872	64	0.00149511	0.00151327
		0.9934	1206	1	1205	2	1207	0.001657	0.00129366		1	64.9514	0.0485939	64.9028	0.0971877	65	0.0014952	0.00151327
		0.9932	1214	1	1213	2	1215	0.00164609	0.00129366		1	65.9507	0.0493442	65.9013	0.0986884	66	0.00149528	0.00151327
		0.9931	1216	1	1215	2	1217	0.00164339	0.00129366		1	66.9499	0.0500946	66.8998	0.100189	67	0.00149536	0.00151327
		0.9929	1218	1	1217	2	1219	0.00164069	0.00129366		1	67.9492	0.0508451	67.8983	0.10169	68	0.00149544	0.00151327
		0.9928	1219	1	1218	2	1220	0.00163934	0.00129366		1	68.9484	0.0515957	68.8968	0.103191	69	0.00149553	0.00151327
		0.9927	1224	1	1223	2	1225	0.00163265	0.00129366		1	69.9477	0.0523463	69.8953	0.104693	70	0.00149561	0.00151327
		0.9925	1227	1	1226	2	1228	0.00162866	0.00129366		1	70.9469	0.0530971	70.8938	0.106194	71	0.00149569	0.00151327
		0.9923	1228	1	1227	2	1229	0.00162734	0.00129366		1	71.9462	0.0538479	71.8923	0.107696	72	0.00149577	0.00151327
		0.9922	1230	1	1229	2	1231	0.0016247	0.00129366		1	72.9454	0.0545988	72.8908	0.109198	73	0.00149586	0.00151327
		0.9921	1231	1	1230	2	1232	0.00162338	0.00129366		1	73.9447	0.0553498	73.8893	0.1107	74	0.00149594	0.00151327
		0.992	1235	1	1234	2	1236	0.00161812	0.00129366		1	74.9439	0.0561008	74.8878	0.112202	75	0.00149602	0.00151327
		0.9918	1236	1	1235	2	1237	0.00161681	0.00129366		1	75.9431	0.056852	75.8863	0.113704	76	0.00149611	0.00151327
		0.9917	1241	1	1240	2	1242	0.00161031	0.00129366		1	76.9424	0.0576032	76.8848	0.115206	77	0.00149619	0.00151327
		0.9916	1242	1	1241	2	1243	0.00160901	0.00129366		1	77.9416	0.0583545	77.8833	0.116709	78	0.00149627	0.00151327
		0.9915	1243	1	1242	2	1244	0.00160772	0.00129366		1	78.9409	0.059106	78.8818	0.118212	79	0.00149635	0.00151327
		0.9914	1244	1	1243	2	1245	0.00160643	0.00129366		1	79.9401	0.0598574	79.8803	0.119715	80	0.00149644	0.00151327
		0.9913	1246	1	1245	2	1247	0.00160385	0.00129366		1	80.9394	0.060609	80.8788	0.121218	81	0.00149652	0.00151327
		0.9911	1248	1	1247	2	1249	0.00160128	0.00129366		1	81.9386	0.0613607	81.8773	0.122721	82	0.0014966	0.00151327
		0.991	1249	1	1248	2	1250	0.0016	0.00129366		1	82.9379	0.0621124	82.8758	0.124225	83	0.00149668	0.00151327
		0.9909	1253	1	1252	2	1254	0.0015949	0.00129366		1	83.9371	0.0628642	83.8743	0.125728	84	0.00149677	0.00151327
		0.9908	1254	1	1253	2	1255	0.00159363	0.00129366		1	84.9364	0.0636161	84.8728	0.127232	85	0.00149685	0.00151327
		0.9906	1264	1	1263	2	1265	0.00158103	0.00129366		1	85.9356	0.0643681	85.8713	0.128736	86	0.00149693	0.00151327
		0.9905	1265	1	1264	2	1266	0.00157978	0.00129366		1	86.9349	0.0651202	86.8698	0.13024	87	0.00149702	0.00151327
		0.9904	1266	1	1265	2	1267	0.00157853	0.00129366		1	87.9341	0.0658723	87.8683	0.131745	88	0.0014971	0.00151327
		0.9901	1267	1	1266	2	1268	0.00157729	0.00129366		1	88.9334	0.0666245	88.8668	0.133249	89	0.00149718	0.00151327
		0.99	1280	1	1279	2	1281	0.00156128	0.00129366		1	89.9326	0.0673769	89.8652	0.134754	90	0.00149726	0.00151327
		0.9899	1281	1	1280	2	1282	0.00156006	0.00129366		1	90.9319	0.0681292	90.8637	0.136258	91	0.00149735	0.00151327
		0.9897	1285	1	1284	2	1286	0.00155521	0.00129366		1	91.9311	0.0688817	91.8622	0.137763	92	0.00149743	0.00151327
		0.9895	1289	1	1288	2	1290	0.00155039	0.00129366		1	92.9304	0.0696343	92.8607	0.139269	93	0.00149751	0.00151327
		0.9894	1302	1	1301	2	1303	0.00153492	0.00129366		1	93.9296	0.0703869	93.8592	0.140774	94	0.00149759	0.00151327
		0.9893	1307	1	1306	2	1308	0.00152905	0.00129366		1	94.9289	0.0711397	94.8577	0.142279	95	0.00149768	0.00151327
		0.9891	1308	1	1307	2	1309	0.00152788	0.00129366		1	95.9281	0.0718925	95.8562	0.143785	96	0.00149776	0.00151327
		0.989	1316	1	1315	2	1317	0.0015186	0.00129366		1	96.9274	0.0726454	96.8547	0.145291	97	0.00149784	0.00151327
		0.9889	1317	1	1316	2	1318	0.00151745	0.00129366		1	97.9266	0.0733984	97.8532	0.146797	98	0.00149793	0.00151327
		0.9886	1319	1	1318	2	1320	0.00151515	0.00129366		1	98.9258	0.0741514	98.8517	0.148303	99	0.00149801	0.00151327
		0.9884	1320	1	1319	2	1321	0.001514	0.00129366		1	99.9251	0.0749046	99.8502	0.149809	100	0.00149809	0.00151327
		0.9883	1327	1	1326	2	1328	0.00150602	0.00129366		1	100.924	0.0756578	100.849	0.151316	101	0.00149817	0.00151327
		0.9881	1328	1	1327	2	1329	0.00150489	0.00129366		1	101.924	0.0764111	101.847	0.152822	102	0.00149826	0.00151327
		0.9879	1331	1	1330	2	1332	0.0015015	0.00129366		1	102.923	0.0771645	102.846	0.154329	103	0.00149834	0.00151327
		0.9878	1334	1	1333	2	1335	0.00149813	0.00129366		1	103.922	0.077918	103.844	0.155836	104	0.00149842	0.00151327
		0.9876	1336	1	1335	2	1337	0.00149589	0.00129366		1	104.921	0.0786715	104.843	0.157343	105	0.00149851	0.00151327
		0.9874	1338	1	1337	2	1339	0.00149365	0.00129366		1	105.921	0.0794252	105.841	0.15885	106	0.00149859	0.00151327
		0.9873	1339	1	1338	2	1340	0.00149254	0.00129366		1	106.92	0.0801789	106.84	0.160358	107	0.00149867	0.00151327
		0.9872	1340	1	1339	2	1341	0.00149142	0.00129366		1	107.919	0.0809327	107.838	0.161865	108	0.00149875	0.00151327
		0.9871	1341	1	1340	2	1342	0.00149031	0.00129366		1	108.918	0.0816866	108.837	0.163373	109	0.00149884	0.00151327
		0.9868	1345	1	1344	2	1346	0.00148588	0.00129366		1	109.918	0.0824406	109.835	0.164881	110	0.00149892	0.00151327
		0.9866	1348	1	1347	2	1349	0.00148258	0.00129366		1	110.917	0.0831946	110.834	0.166389	111	0.001499	0.00151327
		0.9865	1349	1	1348	2	1350	0.00148148	0.00129366		1	111.916	0.0839488	111.832	0.167898	112	0.00149908	0.00151327
		0.9862	1350	1	1349	2	1351	0.00148038	0.00129366		1	112.915	0.084703	112.831	0.169406	113	0.00149917	0.00151327
		0.9861	1354	1	1353	2	1355	0.00147601	0.00129366		1	113.915	0.0854573	113.829	0.170915	114	0.00149925	0.00151327
		0.986	1356	1	1355	2	1357	0.00147384	0.00129366		1	114.914	0.0862117	114.828	0.172423	115	0.00149933	0.00151327
		0.9859	1357	1	1356	2	1358	0.00147275	0.00129366		1	115.913	0.0869661	115.826	0.173932	116	0.00149942	0.00151327
		0.9854	1358	1	1357	2	1359	0.00147167	0.00129366		1	116.912	0.0877207	116.825	0.175441	117	0.0014995	0.00151327
		0.9852	1360	1	1359	2	1361	0.00146951	0.00129366		1	117.912	0.0884753	117.823	0.176951	118	0.00149958	0.00151327
		0.9851	1361	1	1360	2	1362	0.00146843	0.00129366		1	118.911	0.0892301	118.822	0.17846	119	0.00149966	0.00151327
		0.9847	1362	1	1361	2	1363	0.00146735	0.00129366		1	119.91	0.0899849	119.82	0.17997	120	0.00149975	0.00151327
		0.9846	1363	1	1362	2	1364	0.00146628	0.00129366		1	120.909	0.0907398	120.819	0.18148	121	0.00149983	0.00151327
		0.9843	1365	1	1364	2	1366	0.00146413	0.00129366		1	121.909	0.0914947	121.817	0.182989	122	0.00149991	0.00151327
		0.9841	1366	1	1365	2	1367	0.00146306	0.00129366		1	122.908	0.0922498	122.816	0.1845	123	0.0015	0.00151327
		0.9838	1370	1	1369	2	1371	0.00145879	0.00129366		1	123.907	0.0930049	123.814	0.18601	124	0.00150008	0.00151327
		0.9834	1372	1	1371	2	1373	0.00145666	0.00129366		1	124.906	0.0937601	124.812	0.18752	125	0.00150016	0.00151327
		0.9831	1374	1	1373	2	1375	0.00145455	0.00129366		1	125.905	0.0945154	125.811	0.189031	126	0.00150025	0.00151327
		0.983	1376	1	1375	2	1377	0.00145243	0.00129366		1	126.905	0.0952708	126.809	0.190542	127	0.00150033	0.00151327
		0.9827	1378	1	1377	2	1379	0.00145033	0.00129366		1	127.904	0.0960263	127.808	0.192053	128	0.00150041	0.00151327
		0.9824	1382	1	1381	2	1383	0.00144613	0.00129366		1	128.903	0.0967818	128.806	0.193564	129	0.00150049	0.00151327
		0.9823	1383	1	1382	2	1384	0.00144509	0.00129366		1	129.902	0.0975375	129.805	0.195075	130	0.00150058	0.00151327
		0.982	1384	1	1383	2	1385	0.00144404	0.00129366		1	130.902	0.0982932	130.803	0.196586	131	0.00150066	0.00151327
		0.9817	1385	1	1384	2	1386	0.001443	0.00129366		1	131.901	0.099049	131.802	0.198098	132	0.00150074	0.00151327
		0.9816	1392	1	1391	2	1393	0.00143575	0.00129366		1	132.9	0.0998049	132.8	0.19961	133	0.00150083	0.00151327
		0.9813	1393	1	1392	2	1394	0.00143472	0.00129366		1	133.899	0.100561	133.799	0.201122	134	0.00150091	0.00151327
		0.9812	1395	1	1394	2	1396	0.00143266	0.00129366		1	134.899	0.101317	134.797	0.202634	135	0.00150099	0.00151327
		0.9808	1397	1	1396	2	1398	0.00143062	0.00129366		1	135.898	0.102073	135.796	0.204146	136	0.00150107	0.00151327
		0.9804	1398	1	1397	2	1399	0.00142959	0.00129366		1	136.897	0.102829	136.794	0.205659	137	0.00150116	0.00151327
		0.9801	1399	1	1398	2	1400	0.00142857	0.00129366		1	137.896	0.103586	137.793	0.207171	138	0.00150124	0.00151327
		0.98	1401	1	1400	2	1402	0.00142653	0.00129366		1	138.896	0.104342	138.791	0.208684	139	0.00150132	0.00151327
		0.9798	1403	1	1402	2	1404	0.0014245	0.00129366		1	139.895	0.105098	139.79	0.210197	140	0.00150141	0.00151327
		0.9796	1404	1	1403	2	1405	0.00142349	0.00129366		1	140.894	0.105855	140.788	0.21171	141	0.00150149	0.00151327
		0.9792	1405	1	1404	2	1406	0.00142248	0.00129366		1	141.893	0.106612	141.787	0.213223	142	0.00150157	0.00151327
		0.9791	1418	1	1417	2	1419	0.00140944	0.00129366		1	142.893	0.107368	142.785	0.214737	143	0.00150165	0.00151327
		0.9789	1421	1	1420	2	1422	0.00140647	0.00129366		1	143.892	0.108125	143.784	0.21625	144	0.00150174	0.00151327
		0.9787	1423	1	1422	2	1424	0.00140449	0.00129366		1	144.891	0.108882	144.782	0.217764	145	0.00150182	0.00151327
		0.9778	1424	1	1423	2	1425	0.00140351	0.00129366		1	145.89	0.109639	145.781	0.219278	146	0.0015019	0.00151327
		0.9776	1425	1	1424	2	1426	0.00140252	0.00129366		1	146.89	0.110396	146.779	0.220792	147	0.00150199	0.00151327
		0.9775	1426	1	1425	2	1427	0.00140154	0.00129366		1	147.889	0.111153	147.778	0.222306	148	0.00150207	0.00151327
		0.9774	1431	1	1430	2	1432	0.00139665	0.00129366		1	148.888	0.11191	148.776	0.223821	149	0.00150215	0.00151327
		0.977	1432	1	1431	2	1433	0.00139567	0.00129366		1	149.887	0.112668	149.775	0.225335	150	0.00150224	0.00151327
		0.9769	1433	1	1432	2	1434	0.0013947	0.00129366		1	150.887	0.113425	150.773	0.22685	151	0.00150232	0.00151327
		0.9764	1435	1	1434	2	1436	0.00139276	0.00129366		1	151.886	0.114183	151.772	0.228365	152	0.0015024	0.00151327
		0.9763	1436	1	1435	2	1437	0.00139179	0.00129366		1	152.885	0.11494	152.77	0.22988	153	0.00150248	0.00151327
		0.9759	1437	1	1436	2	1438	0.00139082	0.00129366		1	153.884	0.115698	153.769	0.231395	154	0.00150257	0.00151327
		0.9754	1438	1	1437	2	1439	0.00138985	0.00129366		1	154.884	0.116455	154.767	0.232911	155	0.00150265	0.00151327
		0.9752	1439	1	1438	2	1440	0.00138889	0.00129366		1	155.883	0.117213	155.766	0.234426	156	0.00150273	0.00151327
		0.9751	1442	1	1441	2	1443	0.001386	0.00129366		1	156.882	0.117971	156.764	0.235942	157	0.00150282	0.00151327
		0.9749	1443	1	1442	2	1444	0.00138504	0.00129366		1	157.881	0.118729	157.763	0.237458	158	0.0015029	0.00151327
		0.9747	1444	1	1443	2	1445	0.00138408	0.00129366		1	158.881	0.119487	158.761	0.238974	159	0.00150298	0.00151327
		0.9746	1445	1	1444	2	1446	0.00138313	0.00129366		1	159.88	0.120245	159.76	0.24049	160	0.00150307	0.00151327
		0.9744	1450	1	1449	2	1451	0.00137836	0.00129366		1	160.879	0.121003	160.758	0.242007	161	0.00150315	0.00151327
		0.9739	1451	1	1450	2	1452	0.00137741	0.00129366		1	161.878	0.121762	161.756	0.243523	162	0.00150323	0.00151327
		0.9737	1452	1	1451	2	1453	0.00137646	0.00129366		1	162.877	0.12252	162.755	0.24504	163	0.00150331	0.00151327
		0.9731	1455	1	1454	2	1456	0.00137363	0.00129366		1	163.877	0.123279	163.753	0.246557	164	0.0015034	0.00151327
		0.9728	1456	1	1455	2	1457	0.00137268	0.00129366		1	164.876	0.124037	164.752	0.248074	165	0.00150348	0.00151327
		0.9722	1457	1	1456	2	1458	0.00137174	0.00129366		1	165.875	0.124796	165.75	0.249592	166	0.00150356	0.00151327
		0.9716	1458	1	1457	2	1459	0.0013708	0.00129366		1	166.874	0.125554	166.749	0.251109	167	0.00150365	0.00151327
		0.9715	1459	1	1458	2	1460	0.00136986	0.00129366		1	167.874	0.126313	167.747	0.252627	168	0.00150373	0.00151327
		0.9708	1460	1	1459	2	1461	0.00136893	0.00129366		1	168.873	0.127072	168.746	0.254144	169	0.00150381	0.00151327
		0.9706	1467	1	1466	2	1468	0.0013624	0.00129366		1	169.872	0.127831	169.744	0.255662	170	0.0015039	0.00151327
		0.9705	1468	1	1467	2	1469	0.00136147	0.00129366		1	170.871	0.12859	170.743	0.25718	171	0.00150398	0.00151327
		0.9692	1474	1	1473	2	1475	0.00135593	0.00129366		1	171.871	0.129349	171.741	0.258699	172	0.00150406	0.00151327
		0.9689	1476	1	1475	2	1477	0.0013541	0.00129366		1	172.87	0.130109	172.74	0.260217	173	0.00150414	0.00151327
		0.9686	1478	1	1477	2	1479	0.00135227	0.00129366		1	173.869	0.130868	173.738	0.261736	174	0.00150423	0.00151327
		0.9679	1479	1	1478	2	1480	0.00135135	0.00129366		1	174.868	0.131627	174.737	0.263254	175	0.00150431	0.00151327
		0.9677	1480	1	1479	2	1481	0.00135044	0.00129366		1	175.868	0.132387	175.735	0.264773	176	0.00150439	0.00151327
		0.9675	1481	1	1480	2	1482	0.00134953	0.00129366		1	176.867	0.133146	176.734	0.266292	177	0.00150448	0.00151327
		0.9673	1489	1	1488	2	1490	0.00134228	0.00129366		1	177.866	0.133906	177.732	0.267812	178	0.00150456	0.00151327
		0.9666	1490	1	1489	2	1491	0.00134138	0.00129366		1	178.865	0.134666	178.731	0.269331	179	0.00150464	0.00151327
		0.9659	1496	1	1495	2	1497	0.00133601	0.00129366		1	179.865	0.135425	179.729	0.270851	180	0.00150473	0.00151327
		0.9657	1504	1	1503	2	1505	0.0013289	0.00129366		1	180.864	0.136185	180.728	0.27237	181	0.00150481	0.00151327
		0.9656	1505	1	1504	2	1506	0.00132802	0.00129366		1	181.863	0.136945	181.726	0.27389	182	0.00150489	0.00151327
		0.9652	1507	1	1506	2	1508	0.00132626	0.00129366		1	182.862	0.137705	182.725	0.275411	183	0.00150498	0.00151327
		0.9645	1508	1	1507	2	1509	0.00132538	0.00129366		1	183.862	0.138465	183.723	0.276931	184	0.00150506	0.00151327
		0.9638	1510	1	1509	2	1511	0.00132363	0.00129366		1	184.861	0.139226	184.722	0.278451	185	0.00150514	0.00151327
		0.9635	1511	1	1510	2	1512	0.00132275	0.00129366		1	185.86	0.139986	185.72	0.279972	186	0.00150522	0.00151327
		0.963	1515	1	1514	2	1516	0.00131926	0.00129366		1	186.859	0.140746	186.719	0.281493	187	0.00150531	0.00151327
		0.9623	1516	1	1515	2	1517	0.00131839	0.00129366		1	187.858	0.141507	187.717	0.283014	188	0.00150539	0.00151327
		0.962	1518	1	1517	2	1519	0.00131666	0.00129366		1	188.858	0.142267	188.715	0.284535	189	0.00150547	0.00151327
		0.9618	1520	1	1519	2	1521	0.00131492	0.00129366		1	189.857	0.143028	189.714	0.286056	190	0.00150556	0.00151327
		0.9615	1521	1	1520	2	1522	0.00131406	0.00129366		1	190.856	0.143789	190.712	0.287577	191	0.00150564	0.00151327
		0.9607	1522	1	1521	2	1523	0.0013132	0.00129366		1	191.855	0.144549	191.711	0.289099	192	0.00150572	0.00151327
		0.9599	1525	1	1524	2	1526	0.00131062	0.00129366		1	192.855	0.14531	192.709	0.290621	193	0.00150581	0.00151327
		0.9597	1526	1	1525	2	1527	0.00130976	0.00129366		1	193.854	0.146071	193.708	0.292143	194	0.00150589	0.00151327
		0.9591	1527	1	1526	2	1528	0.0013089	0.00129366		1	194.853	0.146832	194.706	0.293665	195	0.00150597	0.00151327
		0.9587	1536	1	1535	2	1537	0.00130124	0.00129366		1	195.852	0.147593	195.705	0.295187	196	0.00150606	0.00151327
		0.9582	1538	1	1537	2	1539	0.00129955	0.00129366		1	196.852	0.148355	196.703	0.296709	197	0.00150614	0.00151327
		0.958	1539	1	1538	2	1540	0.0012987	0.00129366		1	197.851	0.149116	197.702	0.298232	198	0.00150622	0.00151327
		0.9575	1545	1	1544	2	1546	0.00129366	0.00129366		1	198.85	0.149877	198.7	0.299755	199	0.00150631	0.00151327
		0.9574	1545	2	1543	4	1547	0.00258565	0.00256082		1	199.849	0.150639	199.699	0.301278	200	0.00150639	0.00151327
		0.9565	1546	2	1544	4	1548	0.00258398	0.00256082		1	200.849	0.1514	200.697	0.302801	201	0.00150647	0.00151327
		0.9556	1547	2	1545	4	1549	0.00258231	0.00256082		1	201.848	0.152162	201.696	0.304324	202	0.00150655	0.00151327
		0.9552	1548	2	1546	4	1550	0.00258065	0.00256082		1	202.847	0.152924	202.694	0.305848	203	0.00150664	0.00151327
		0.9547	1550	2	1548	4	1552	0.00257732	0.00256082		1	203.846	0.153686	203.693	0.307371	204	0.00150672	0.00151327
		0.9538	1551	2	1549	4	1553	0.00257566	0.00256082		1	204.846	0.154447	204.691	0.308895	205	0.0015068	0.00151327
		0.9537	1554	2	1552	4	1556	0.00257069	0.00256082		1	205.845	0.155209	205.69	0.310419	206	0.00150689	0.00151327
		0.9533	1555	2	1553	4	1557	0.00256904	0.00256082		1	206.844	0.155971	206.688	0.311943	207	0.00150697	0.00151327
		0.9527	1557	2	1555	4	1559	0.00256575	0.00256082		1	207.843	0.156734	207.687	0.313467	208	0.00150705	0.00151327
		0.9519	1558	2	1556	4	1560	0.0025641	0.00256082		1	208.843	0.157496	208.685	0.314992	209	0.00150714	0.00151327
		0.9512	1559	2	1557	4	1561	0.00256246	0.00256082		1	209.842	0.158258	209.683	0.316516	210	0.00150722	0.00151327
		0.9503	1560	2	1558	4	1562	0.00256082	0.00256082		1	210.841	0.159021	210.682	0.318041	211	0.0015073	0.00151327
		0.9501	1560	3	1557	6	1563	0.00383877	0.00373832		1	211.84	0.159783	211.68	0.319566	212	0.00150739	0.00151327
		0.95	1561	3	1558	6	1564	0.00383632	0.00373832		1	212.839	0.160546	212.679	0.321091	213	0.00150747	0.00151327
		0.9489	1563	3	1560	6	1566	0.00383142	0.00373832		1	213.839	0.161308	213.677	0.322616	214	0.00150755	0.00151327
		0.9479	1564	3	1561	6	1567	0.00382897	0.00373832		1	214.838	0.162071	214.676	0.324142	215	0.00150764	0.00151327
		0.9473	1566	3	1563	6	1569	0.00382409	0.00373832		1	215.837	0.162834	215.674	0.325667	216	0.00150772	0.00151327
		0.9471	1567	3	1564	6	1570	0.00382166	0.00373832		1	216.836	0.163597	216.673	0.327193	217	0.0015078	0.00151327
		0.9469	1568	3	1565	6	1571	0.00381922	0.00373832		1	217.836	0.16436	217.671	0.328719	218	0.00150789	0.00151327
		0.9458	1569	3	1566	6	1572	0.00381679	0.00373832		1	218.835	0.165123	218.67	0.330245	219	0.00150797	0.00151327
		0.9444	1570	3	1567	6	1573	0.00381437	0.00373832		1	219.834	0.165886	219.668	0.331772	220	0.00150805	0.00151327
		0.9438	1571	3	1568	6	1574	0.00381194	0.00373832		1	220.833	0.166649	220.667	0.333298	221	0.00150814	0.00151327
		0.9436	1573	3	1570	6	1576	0.00380711	0.00373832		1	221.833	0.167412	221.665	0.334825	222	0.00150822	0.00151327
		0.9423	1574	3	1571	6	1577	0.00380469	0.00373832		1	222.832	0.168176	222.664	0.336351	223	0.0015083	0.00151327
		0.9413	1589	3	1586	6	1592	0.00376884	0.00373832		1	223.831	0.168939	223.662	0.337878	224	0.00150839	0.00151327
		0.9402	1590	3	1587	6	1593	0.00376648	0.00373832		1	224.83	0.169703	224.661	0.339405	225	0.00150847	0.00151327
		0.9401	1591	3	1588	6	1594	0.00376412	0.00373832		1	225.83	0.170466	225.659	0.340933	226	0.00150855	0.00151327
		0.9389	1592	3	1589	6	1595	0.00376176	0.00373832		1	226.829	0.17123	226.658	0.34246	227	0.00150864	0.00151327
		0.938	1593	3	1590	6	1596	0.0037594	0.00373832		1	227.828	0.171994	227.656	0.343988	228	0.00150872	0.00151327
		0.9378	1594	3	1591	6	1597	0.00375704	0.00373832		1	228.827	0.172758	228.654	0.345516	229	0.0015088	0.00151327
		0.9377	1595	3	1592	6	1598	0.00375469	0.00373832		1	229.826	0.173522	229.653	0.347044	230	0.00150888	0.00151327
		0.9365	1596	3	1593	6	1599	0.00375235	0.00373832		1	230.826	0.174286	230.651	0.348572	231	0.00150897	0.00151327
		0.9364	1598	3	1595	6	1601	0.00374766	0.00373832		1	231.825	0.17505	231.65	0.3501	232	0.00150905	0.00151327
		0.9352	1599	3	1596	6	1602	0.00374532	0.00373832		1	232.824	0.175814	232.648	0.351628	233	0.00150913	0.00151327
		0.9346	1600	3	1597	6	1603	0.00374298	0.00373832		1	233.823	0.176578	233.647	0.353157	234	0.00150922	0.00151327
		0.9339	1601	3	1598	6	1604	0.00374065	0.00373832		1	234.823	0.177343	234.645	0.354686	235	0.0015093	0.00151327
		0.9326	1602	3	1599	6	1605	0.00373832	0.00373832		1	235.822	0.178107	235.644	0.356215	236	0.00150938	0.00151327
		0.9324	1602	4	1598	8	1606	0.00498132	0.00479616		1	236.821	0.178872	236.642	0.357744	237	0.00150947	0.00151327
		0.932	1603	4	1599	8	1607	0.00497822	0.00479616		1	237.82	0.179637	237.641	0.359273	238	0.00150955	0.00151327
		0.9314	1606	4	1602	8	1610	0.00496894	0.00479616		1	238.82	0.180401	238.639	0.360803	239	0.00150963	0.00151327
		0.9313	1607	4	1603	8	1611	0.00496586	0.00479616		1	239.819	0.181166	239.638	0.362332	240	0.00150972	0.00151327
		0.931	1608	4	1604	8	1612	0.00496278	0.00479616		1	240.818	0.181931	240.636	0.363862	241	0.0015098	0.00151327
		0.9299	1610	4	1606	8	1614	0.00495663	0.00479616		1	241.817	0.182696	241.635	0.365392	242	0.00150988	0.00151327
		0.9285	1611	4	1607	8	1615	0.00495356	0.00479616		1	242.817	0.183461	242.633	0.366922	243	0.00150997	0.00151327
		0.9281	1615	4	1611	8	1619	0.00494132	0.00479616		1	243.816	0.184226	243.632	0.368452	244	0.00151005	0.00151327
		0.9257	1616	4	1612	8	1620	0.00493827	0.00479616		1	244.815	0.184991	244.63	0.369983	245	0.00151013	0.00151327
		0.9245	1617	4	1613	8	1621	0.00493523	0.00479616		1	245.814	0.185757	245.628	0.371513	246	0.00151022	0.00151327
		0.9242	1618	4	1614	8	1622	0.00493218	0.00479616		1	246.813	0.186522	246.627	0.373044	247	0.0015103	0.00151327
		0.9232	1619	4	1615	8	1623	0.00492914	0.00479616		1	247.813	0.187288	247.625	0.374575	248	0.00151038	0.00151327
		0.9227	1620	4	1616	8	1624	0.00492611	0.00479616		1	248.812	0.188053	248.624	0.376106	249	0.00151047	0.00151327
		0.9212	1625	4	1621	8	1629	0.00491099	0.00479616		1	249.811	0.188819	249.622	0.377638	250	0.00151055	0.00151327
		0.9199	1631	4	1627	8	1635	0.00489297	0.00479616		1	250.81	0.189585	250.621	0.379169	251	0.00151063	0.00151327
		0.9197	1632	4	1628	8	1636	0.00488998	0.00479616		1	251.81	0.19035	251.619	0.380701	252	0.00151072	0.00151327
		0.9189	1633	4	1629	8	1637	0.00488699	0.00479616		1	252.809	0.191116	252.618	0.382233	253	0.0015108	0.00151327
		0.9188	1635	4	1631	8	1639	0.00488103	0.00479616		1	253.808	0.191882	253.616	0.383765	254	0.00151088	0.00151327
		0.9165	1636	4	1632	8	1640	0.00487805	0.00479616		1	254.807	0.192648	254.615	0.385297	255	0.00151097	0.00151327
		0.9149	1639	4	1635	8	1643	0.00486914	0.00479616		1	255.807	0.193414	255.613	0.386829	256	0.00151105	0.00151327
		0.9145	1640	4	1636	8	1644	0.00486618	0.00479616		1	256.806	0.194181	256.612	0.388361	257	0.00151113	0.00151327
		0.9137	1641	4	1637	8	1645	0.00486322	0.00479616		1	257.805	0.194947	257.61	0.389894	258	0.00151122	0.00151327
		0.9132	1642	4	1638	8	1646	0.00486027	0.00479616		1	258.804	0.195713	258.609	0.391427	259	0.0015113	0.00151327
		0.9115	1646	4	1642	8	1650	0.00484848	0.00479616		1	259.804	0.19648	259.607	0.39296	260	0.00151138	0.00151327
		0.9098	1647	4	1643	8	1651	0.00484555	0.00479616		1	260.803	0.197247	260.606	0.394493	261	0.00151147	0.00151327
		0.9087	1648	4	1644	8	1652	0.00484262	0.00479616		1	261.802	0.198013	261.604	0.396026	262	0.00151155	0.00151327
		0.9084	1654	4	1650	8	1658	0.00482509	0.00479616		1	262.801	0.19878	262.602	0.39756	263	0.00151163	0.00151327
		0.9081	1655	4	1651	8	1659	0.00482218	0.00479616		1	263.8	0.199547	263.601	0.399093	264	0.00151172	0.00151327
		0.9063	1656	4	1652	8	1660	0.00481928	0.00479616		1	264.8	0.200314	264.599	0.400627	265	0.0015118	0.00151327
		0.9059	1657	4	1653	8	1661	0.00481638	0.00479616		1	265.799	0.201081	265.598	0.402161	266	0.00151188	0.00151327
		0.9049	1658	4	1654	8	1662	0.00481348	0.00479616		1	266.798	0.201848	266.596	0.403695	267	0.00151197	0.00151327
		0.9027	1659	4	1655	8	1663	0.00481058	0.00479616		1	267.797	0.202615	267.595	0.40523	268	0.00151205	0.00151327
		0.9008	1660	4	1656	8	1664	0.00480769	0.00479616		1	268.797	0.203382	268.593	0.406764	269	0.00151213	0.00151327
		0.8997	1661	4	1657	8	1665	0.0048048	0.00479616		1	269.796	0.204149	269.592	0.408299	270	0.00151222	0.00151327
		0.8989	1662	4	1658	8	1666	0.00480192	0.00479616		1	270.795	0.204917	270.59	0.409834	271	0.0015123	0.00151327
		0.897	1663	4	1659	8	1667	0.00479904	0.00479616		1	271.794	0.205684	271.589	0.411369	272	0.00151238	0.00151327
		0.8968	1664	4	1660	8	1668	0.00479616	0.00479616		1	272.794	0.206452	272.587	0.412904	273	0.00151247	0.00151327
		0.895	1664	5	1659	10	1669	0.00599161	0.00578035		1	273.793	0.20722	273.586	0.414439	274	0.00151255	0.00151327
		0.8943	1665	5	1660	10	1670	0.00598802	0.00578035		1	274.792	0.207987	274.584	0.415975	275	0.00151263	0.00151327
		0.893	1666	5	1661	10	1671	0.00598444	0.00578035		1	275.791	0.208755	275.582	0.41751	276	0.00151272	0.00151327
		0.891	1667	5	1662	10	1672	0.00598086	0.00578035		1	276.79	0.209523	276.581	0.419046	277	0.0015128	0.00151327
		0.8906	1668	5	1663	10	1673	0.00597729	0.00578035		1	277.79	0.210291	277.579	0.420582	278	0.00151289	0.00151327
		0.89	1669	5	1664	10	1674	0.00597372	0.00578035		1	278.789	0.211059	278.578	0.422118	279	0.00151297	0.00151327
		0.8889	1671	5	1666	10	1676	0.00596659	0.00578035		1	279.788	0.211827	279.576	0.423655	280	0.00151305	0.00151327
		0.8886	1672	5	1667	10	1677	0.00596303	0.00578035		1	280.787	0.212596	280.575	0.425191	281	0.00151314	0.00151327
		0.8868	1673	5	1668	10	1678	0.00595948	0.00578035		1	281.787	0.213364	281.573	0.426728	282	0.00151322	0.00151327
		0.8847	1674	5	1669	10	1679	0.00595593	0.00578035		1	282.786	0.214132	282.572	0.428265	283	0.0015133	0.00151327
		0.8826	1675	5	1670	10	1680	0.00595238	0.00578035		0.9999	283.785	0.214901	283.57	0.429802	284	0.00151339	0.0015455
		0.8804	1676	5	1671	10	1681	0.00594884	0.00578035		0.9999	284.784	0.215669	284.569	0.431339	285	0.00151347	0.0015455
		0.8795	1682	5	1677	10	1687	0.00592768	0.00578035		0.9999	285.784	0.216438	285.567	0.432876	286	0.00151355	0.0015455
		0.8771	1683	5	1678	10	1688	0.00592417	0.00578035		0.9999	286.783	0.217207	286.566	0.434414	287	0.00151364	0.0015455
		0.8764	1688	5	1683	10	1693	0.00590667	0.00578035		0.9999	287.782	0.217976	287.564	0.435951	288	0.00151372	0.0015455
		0.8759	1691	5	1686	10	1696	0.00589623	0.00578035		0.9999	288.781	0.218745	288.563	0.437489	289	0.0015138	0.0015455
		0.8736	1692	5	1687	10	1697	0.00589275	0.00578035		0.9999	289.78	0.219514	289.561	0.439027	290	0.00151389	0.0015455
		0.8712	1696	5	1691	10	1701	0.00587889	0.00578035		0.9999	290.78	0.220283	290.559	0.440565	291	0.00151397	0.0015455
		0.8698	1697	5	1692	10	1702	0.00587544	0.00578035		0.9999	291.779	0.221052	291.558	0.442104	292	0.00151405	0.0015455
		0.8688	1698	5	1693	10	1703	0.00587199	0.00578035		0.9999	292.778	0.221821	292.556	0.443642	293	0.00151414	0.0015455
		0.8681	1699	5	1694	10	1704	0.00586854	0.00578035		0.9999	293.777	0.22259	293.555	0.445181	294	0.00151422	0.0015455
		0.864	1700	5	1695	10	1705	0.0058651	0.00578035		0.9999	294.777	0.22336	294.553	0.44672	295	0.0015143	0.0015455
		0.8629	1701	5	1696	10	1706	0.00586166	0.00578035		0.9999	295.776	0.224129	295.552	0.448259	296	0.00151439	0.0015455
		0.8624	1702	5	1697	10	1707	0.00585823	0.00578035		0.9999	296.775	0.224899	296.55	0.449798	297	0.00151447	0.0015455
		0.8615	1711	5	1706	10	1716	0.00582751	0.00578035		0.9999	297.774	0.225669	297.549	0.451337	298	0.00151455	0.0015455
		0.859	1712	5	1707	10	1717	0.00582411	0.00578035		0.9999	298.774	0.226438	298.547	0.452877	299	0.00151464	0.0015455
		0.8564	1713	5	1708	10	1718	0.00582072	0.00578035		0.9999	299.773	0.227208	299.546	0.454416	300	0.00151472	0.0015455
		0.8558	1714	5	1709	10	1719	0.00581734	0.00578035		0.9999	300.772	0.227978	300.544	0.455956	301	0.00151481	0.0015455
		0.8538	1715	5	1710	10	1720	0.00581395	0.00578035		0.9999	301.771	0.228748	301.543	0.457496	302	0.00151489	0.0015455
		0.8512	1716	5	1711	10	1721	0.00581058	0.00578035		0.9999	302.77	0.229518	302.541	0.459037	303	0.00151497	0.0015455
		0.8502	1719	5	1714	10	1724	0.00580046	0.00578035		0.9999	303.77	0.230288	303.539	0.460577	304	0.00151506	0.0015455
		0.8485	1720	5	1715	10	1725	0.0057971	0.00578035		0.9999	304.769	0.231059	304.538	0.462117	305	0.00151514	0.0015455
		0.8483	1721	5	1716	10	1726	0.00579374	0.00578035		0.9999	305.768	0.231829	305.536	0.463658	306	0.00151522	0.0015455
		0.8464	1722	5	1717	10	1727	0.00579039	0.00578035		0.9999	306.767	0.2326	306.535	0.465199	307	0.00151531	0.0015455
		0.8458	1724	5	1719	10	1729	0.00578369	0.00578035		0.9999	307.767	0.23337	307.533	0.46674	308	0.00151539	0.0015455
		0.843	1725	5	1720	10	1730	0.00578035	0.00578035		0.9999	308.766	0.234141	308.532	0.468281	309	0.00151547	0.0015455
		0.8428	1725	6	1719	12	1731	0.00693241	0.00681431		0.9999	309.765	0.234911	309.53	0.469823	310	0.00151556	0.0015455
		0.8405	1726	6	1720	12	1732	0.00692841	0.00681431		0.9999	310.764	0.235682	310.529	0.471364	311	0.00151564	0.0015455
		0.8402	1728	6	1722	12	1734	0.00692042	0.00681431		0.9999	311.764	0.236453	311.527	0.472906	312	0.00151572	0.0015455
		0.8379	1730	6	1724	12	1736	0.00691244	0.00681431		0.9999	312.763	0.237224	312.526	0.474448	313	0.00151581	0.0015455
		0.8374	1731	6	1725	12	1737	0.00690846	0.00681431		0.9999	313.762	0.237995	313.524	0.47599	314	0.00151589	0.0015455
		0.8345	1738	6	1732	12	1744	0.00688073	0.00681431		0.9999	314.761	0.238766	314.522	0.477532	315	0.00151597	0.0015455
		0.8324	1739	6	1733	12	1745	0.00687679	0.00681431		0.9999	315.76	0.239537	315.521	0.479074	316	0.00151606	0.0015455
		0.8316	1740	6	1734	12	1746	0.00687285	0.00681431		0.9999	316.76	0.240308	316.519	0.480617	317	0.00151614	0.0015455
		0.829	1741	6	1735	12	1747	0.00686892	0.00681431		0.9999	317.759	0.24108	317.518	0.48216	318	0.00151623	0.0015455
		0.8288	1746	6	1740	12	1752	0.00684932	0.00681431		0.9999	318.758	0.241851	318.516	0.483703	319	0.00151631	0.0015455
		0.8264	1747	6	1741	12	1753	0.00684541	0.00681431		0.9999	319.757	0.242623	319.515	0.485246	320	0.00151639	0.0015455
		0.8256	1748	6	1742	12	1754	0.00684151	0.00681431		0.9999	320.757	0.243394	320.513	0.486789	321	0.00151648	0.0015455
		0.8239	1749	6	1743	12	1755	0.00683761	0.00681431		0.9999	321.756	0.244166	321.512	0.488332	322	0.00151656	0.0015455
		0.8195	1750	6	1744	12	1756	0.00683371	0.00681431		0.9999	322.755	0.244938	322.51	0.489876	323	0.00151664	0.0015455
		0.8164	1752	6	1746	12	1758	0.00682594	0.00681431		0.9999	323.754	0.24571	323.509	0.491419	324	0.00151673	0.0015455
		0.8152	1755	6	1749	12	1761	0.00681431	0.00681431		0.9999	324.754	0.246482	324.507	0.492963	325	0.00151681	0.0015455
		0.8138	1755	7	1748	14	1762	0.00794552	0.00782123		0.9999	325.753	0.247254	325.505	0.494507	326	0.00151689	0.0015455
		0.8132	1756	7	1749	14	1763	0.00794101	0.00782123		0.9999	326.752	0.248026	326.504	0.496052	327	0.00151698	0.0015455
		0.8105	1757	7	1750	14	1764	0.00793651	0.00782123		0.9999	327.751	0.248798	327.502	0.497596	328	0.00151706	0.0015455
		0.8068	1758	7	1751	14	1765	0.00793201	0.00782123		0.9999	328.75	0.24957	328.501	0.499141	329	0.00151714	0.0015455
		0.806	1759	7	1752	14	1766	0.00792752	0.00782123		0.9999	329.75	0.250343	329.499	0.500685	330	0.00151723	0.0015455
		0.8035	1765	7	1758	14	1772	0.00790068	0.00782123		0.9999	330.749	0.251115	330.498	0.50223	331	0.00151731	0.0015455
		0.8002	1766	7	1759	14	1773	0.00789622	0.00782123		0.9999	331.748	0.251888	331.496	0.503775	332	0.0015174	0.0015455
		0.7997	1772	7	1765	14	1779	0.00786959	0.00782123		0.9999	332.747	0.25266	332.495	0.505321	333	0.00151748	0.0015455
		0.7979	1773	7	1766	14	1780	0.00786517	0.00782123		0.9999	333.747	0.253433	333.493	0.506866	334	0.00151756	0.0015455
		0.7966	1774	7	1767	14	1781	0.00786075	0.00782123		0.9999	334.746	0.254206	334.492	0.508412	335	0.00151765	0.0015455
		0.7934	1775	7	1768	14	1782	0.00785634	0.00782123		0.9999	335.745	0.254979	335.49	0.509957	336	0.00151773	0.0015455
		0.7908	1776	7	1769	14	1783	0.00785193	0.00782123		0.9999	336.744	0.255752	336.488	0.511503	337	0.00151781	0.0015455
		0.79	1783	7	1776	14	1790	0.00782123	0.00782123		0.9999	337.743	0.256525	337.487	0.513049	338	0.0015179	0.0015455
		0.7868	1783	8	1775	16	1791	0.00893356	0.00884956		0.9999	338.743	0.257298	338.485	0.514596	339	0.00151798	0.0015455
		0.783	1784	8	1776	16	1792	0.00892857	0.00884956		0.9999	339.742	0.258071	339.484	0.516142	340	0.00151806	0.0015455
		0.7811	1785	8	1777	16	1793	0.00892359	0.00884956		0.9999	340.741	0.258844	340.482	0.517689	341	0.00151815	0.0015455
		0.7794	1786	8	1778	16	1794	0.00891862	0.00884956		0.9999	341.74	0.259618	341.481	0.519235	342	0.00151823	0.0015455
		0.7758	1789	8	1781	16	1797	0.00890373	0.00884956		0.9999	342.74	0.260391	342.479	0.520782	343	0.00151832	0.0015455
		0.7721	1790	8	1782	16	1798	0.00889878	0.00884956		0.9999	343.739	0.261165	343.478	0.52233	344	0.0015184	0.0015455
		0.7703	1791	8	1783	16	1799	0.00889383	0.00884956		0.9999	344.738	0.261938	344.476	0.523877	345	0.00151848	0.0015455
		0.77	1792	8	1784	16	1800	0.00888889	0.00884956		0.9999	345.737	0.262712	345.475	0.525424	346	0.00151857	0.0015455
		0.7684	1793	8	1785	16	1801	0.00888395	0.00884956		0.9999	346.737	0.263486	346.473	0.526972	347	0.00151865	0.0015455
		0.7663	1794	8	1786	16	1802	0.00887902	0.00884956		0.9999	347.736	0.26426	347.471	0.52852	348	0.00151873	0.0015455
		0.7647	1795	8	1787	16	1803	0.0088741	0.00884956		0.9999	348.735	0.265034	348.47	0.530068	349	0.00151882	0.0015455
		0.7594	1798	8	1790	16	1806	0.00885936	0.00884956		0.9999	349.734	0.265808	349.468	0.531616	350	0.0015189	0.0015455
		0.7571	1799	8	1791	16	1807	0.00885445	0.00884956		0.9999	350.733	0.266582	350.467	0.533164	351	0.00151899	0.0015455
		0.7493	1800	8	1792	16	1808	0.00884956	0.00884956		0.9999	351.733	0.267356	351.465	0.534712	352	0.00151907	0.0015455
		0.7485	1800	9	1791	18	1809	0.00995025	0.00993926		0.9999	352.732	0.268131	352.464	0.536261	353	0.00151915	0.0015455
		0.7448	1801	9	1792	18	1810	0.00994475	0.00993926		0.9999	353.731	0.268905	353.462	0.53781	354	0.00151924	0.0015455
		0.7444	1802	9	1793	18	1811	0.00993926	0.00993926		0.9999	354.73	0.269679	354.461	0.539359	355	0.00151932	0.0015455
		0.7414	1802	10	1792	20	1812	0.0110375	0.0109709		0.9999	355.73	0.270454	355.459	0.540908	356	0.0015194	0.0015455
		0.7375	1803	10	1793	20	1813	0.0110314	0.0109709		0.9999	356.729	0.271229	356.458	0.542457	357	0.00151949	0.0015455
		0.7334	1804	10	1794	20	1814	0.0110254	0.0109709		0.9999	357.728	0.272003	357.456	0.544007	358	0.00151957	0.0015455
		0.7331	1805	10	1795	20	1815	0.0110193	0.0109709		0.9999	358.727	0.272778	358.454	0.545556	359	0.00151966	0.0015455
		0.7293	1806	10	1796	20	1816	0.0110132	0.0109709		0.9999	359.726	0.273553	359.453	0.547106	360	0.00151974	0.0015455
		0.7251	1807	10	1797	20	1817	0.0110072	0.0109709		0.9999	360.726	0.274328	360.451	0.548656	361	0.00151982	0.0015455
		0.7214	1808	10	1798	20	1818	0.0110011	0.0109709		0.9999	361.725	0.275103	361.45	0.550206	362	0.00151991	0.0015455
		0.721	1809	10	1799	20	1819	0.0109951	0.0109709		0.9999	362.724	0.275878	362.448	0.551757	363	0.00151999	0.0015455
		0.7095	1810	10	1800	20	1820	0.010989	0.0109709		0.9999	363.723	0.276654	363.447	0.553307	364	0.00152007	0.0015455
		0.7082	1811	10	1801	20	1821	0.010983	0.0109709		0.9999	364.723	0.277429	364.445	0.554858	365	0.00152016	0.0015455
		0.7039	1812	10	1802	20	1822	0.0109769	0.0109709		0.9999	365.722	0.278204	365.444	0.556409	366	0.00152024	0.0015455
		0.7037	1813	10	1803	20	1823	0.0109709	0.0109709		0.9999	366.721	0.27898	366.442	0.55796	367	0.00152033	0.0015455
		0.6996	1813	11	1802	22	1824	0.0120614	0.0120153		0.9999	367.72	0.279755	367.44	0.559511	368	0.00152041	0.0015455
		0.6973	1814	11	1803	22	1825	0.0120548	0.0120153		0.9999	368.719	0.280531	368.439	0.561062	369	0.00152049	0.0015455
		0.6924	1817	11	1806	22	1828	0.012035	0.0120153		0.9999	369.719	0.281307	369.437	0.562614	370	0.00152058	0.0015455
		0.6908	1818	11	1807	22	1829	0.0120284	0.0120153		0.9999	370.718	0.282083	370.436	0.564165	371	0.00152066	0.0015455
		0.6863	1819	11	1808	22	1830	0.0120219	0.0120153		0.9999	371.717	0.282859	371.434	0.565717	372	0.00152075	0.0015455
		0.6818	1820	11	1809	22	1831	0.0120153	0.0120153		0.9999	372.716	0.283635	372.433	0.567269	373	0.00152083	0.0015455
		0.681	1820	12	1808	24	1832	0.0131004	0.012959		0.9999	373.716	0.284411	373.431	0.568821	374	0.00152091	0.0015455
		0.6773	1822	12	1810	24	1834	0.0130862	0.012959		0.9999	374.715	0.285187	374.43	0.570374	375	0.001521	0.0015455
		0.6728	1823	12	1811	24	1835	0.013079	0.012959		0.9999	375.714	0.285963	375.428	0.571926	376	0.00152108	0.0015455
		0.6722	1824	12	1812	24	1836	0.0130719	0.012959		0.9999	376.713	0.28674	376.427	0.573479	377	0.00152116	0.0015455
		0.6721	1830	12	1818	24	1842	0.0130293	0.012959		0.9999	377.712	0.287516	377.425	0.575032	378	0.00152125	0.0015455
		0.6682	1833	12	1821	24	1845	0.0130081	0.012959		0.9999	378.712	0.288292	378.423	0.576585	379	0.00152133	0.0015455
		0.6636	1834	12	1822	24	1846	0.0130011	0.012959		0.9999	379.711	0.289069	379.422	0.578138	380	0.00152142	0.0015455
		0.6593	1838	12	1826	24	1850	0.012973	0.012959		0.9999	380.71	0.289846	380.42	0.579692	381	0.0015215	0.0015455
		0.6583	1839	12	1827	24	1851	0.012966	0.012959		0.9999	381.709	0.290623	381.419	0.581245	382	0.00152158	0.0015455
		0.6543	1840	12	1828	24	1852	0.012959	0.012959		0.9999	382.709	0.291399	382.417	0.582799	383	0.00152167	0.0015455
		0.6476	1840	13	1827	26	1853	0.0140313	0.0139261		0.9999	383.708	0.292176	383.416	0.584353	384	0.00152175	0.0015455
		0.6463	1841	13	1828	26	1854	0.0140237	0.0139261		0.9999	384.707	0.292953	384.414	0.585907	385	0.00152184	0.0015455
		0.6449	1842	13	1829	26	1855	0.0140162	0.0139261		0.9998	385.706	0.293731	385.413	0.587461	386	0.00152192	0.0015605
		0.641	1846	13	1833	26	1859	0.013986	0.0139261		0.9998	386.705	0.294508	386.411	0.589016	387	0.001522	0.0015605
		0.6354	1847	13	1834	26	1860	0.0139785	0.0139261		0.9998	387.705	0.295285	387.409	0.59057	388	0.00152209	0.0015605
		0.633	1848	13	1835	26	1861	0.013971	0.0139261		0.9998	388.704	0.296062	388.408	0.592125	389	0.00152217	0.0015605
		0.6306	1853	13	1840	26	1866	0.0139335	0.0139261		0.9998	389.703	0.29684	389.406	0.59368	390	0.00152226	0.0015605
		0.6265	1854	13	1841	26	1867	0.0139261	0.0139261		0.9998	390.702	0.297617	390.405	0.595235	391	0.00152234	0.0015605
		0.6257	1854	14	1840	28	1868	0.0149893	0.0148384		0.9998	391.702	0.298395	391.403	0.59679	392	0.00152242	0.0015605
		0.6197	1855	14	1841	28	1869	0.0149813	0.0148384		0.9998	392.701	0.299173	392.402	0.598346	393	0.00152251	0.0015605
		0.6194	1856	14	1842	28	1870	0.0149733	0.0148384		0.9998	393.7	0.299951	393.4	0.599901	394	0.00152259	0.0015605
		0.616	1857	14	1843	28	1871	0.0149653	0.0148384		0.9998	394.699	0.300729	394.399	0.601457	395	0.00152268	0.0015605
		0.6141	1858	14	1844	28	1872	0.0149573	0.0148384		0.9998	395.698	0.301506	395.397	0.603013	396	0.00152276	0.0015605
		0.6062	1860	14	1846	28	1874	0.0149413	0.0148384		0.9998	396.698	0.302285	396.395	0.604569	397	0.00152284	0.0015605
		0.5964	1861	14	1847	28	1875	0.0149333	0.0148384		0.9998	397.697	0.303063	397.394	0.606125	398	0.00152293	0.0015605
		0.593	1862	14	1848	28	1876	0.0149254	0.0148384		0.9998	398.696	0.303841	398.392	0.607682	399	0.00152301	0.0015605
		0.5926	1863	14	1849	28	1877	0.0149174	0.0148384		0.9998	399.695	0.304619	399.391	0.609239	400	0.0015231	0.0015605
		0.5914	1868	14	1854	28	1882	0.0148778	0.0148384		0.9998	400.695	0.305398	400.389	0.610795	401	0.00152318	0.0015605
		0.5865	1869	14	1855	28	1883	0.0148699	0.0148384		0.9998	401.694	0.306176	401.388	0.612352	402	0.00152326	0.0015605
		0.5859	1870	14	1856	28	1884	0.014862	0.0148384		0.9998	402.693	0.306955	402.386	0.61391	403	0.00152335	0.0015605
		0.5828	1873	14	1859	28	1887	0.0148384	0.0148384		0.9998	403.692	0.307733	403.385	0.615467	404	0.00152343	0.0015605
		0.5733	1873	15	1858	30	1888	0.0158898	0.015873		0.9998	404.691	0.308512	404.383	0.617024	405	0.00152352	0.0015605
		0.5728	1874	15	1859	30	1889	0.0158814	0.015873		0.9998	405.691	0.309291	405.381	0.618582	406	0.0015236	0.0015605
		0.5664	1875	15	1860	30	1890	0.015873	0.015873		0.9998	406.69	0.31007	406.38	0.62014	407	0.00152369	0.0015605
		0.5654	1875	16	1859	32	1891	0.0169223	0.0168332		0.9998	407.689	0.310849	407.378	0.621698	408	0.00152377	0.0015605
		0.5563	1876	16	1860	32	1892	0.0169133	0.0168332		0.9998	408.688	0.311628	408.377	0.623256	409	0.00152385	0.0015605
		0.5535	1877	16	1861	32	1893	0.0169044	0.0168332		0.9998	409.688	0.312407	409.375	0.624815	410	0.00152394	0.0015605
		0.5517	1878	16	1862	32	1894	0.0168955	0.0168332		0.9998	410.687	0.313187	410.374	0.626373	411	0.00152402	0.0015605
		0.5513	1879	16	1863	32	1895	0.0168865	0.0168332		0.9998	411.686	0.313966	411.372	0.627932	412	0.00152411	0.0015605
		0.5506	1880	16	1864	32	1896	0.0168776	0.0168332		0.9998	412.685	0.314745	412.371	0.629491	413	0.00152419	0.0015605
		0.5462	1881	16	1865	32	1897	0.0168687	0.0168332		0.9998	413.684	0.315525	413.369	0.63105	414	0.00152428	0.0015605
		0.5443	1882	16	1866	32	1898	0.0168599	0.0168332		0.9998	414.684	0.316305	414.367	0.632609	415	0.00152436	0.0015605
		0.5411	1883	16	1867	32	1899	0.016851	0.0168332		0.9998	415.683	0.317084	415.366	0.634169	416	0.00152444	0.0015605
		0.5381	1884	16	1868	32	1900	0.0168421	0.0168332		0.9998	416.682	0.317864	416.364	0.635728	417	0.00152453	0.0015605
		0.5361	1885	16	1869	32	1901	0.0168332	0.0168332		0.9998	417.681	0.318644	417.363	0.637288	418	0.00152461	0.0015605
		0.5353	1885	17	1868	34	1902	0.0178759	0.0178665		0.9998	418.681	0.319424	418.361	0.638848	419	0.0015247	0.0015605
		0.5279	1886	17	1869	34	1903	0.0178665	0.0178665		0.9998	419.68	0.320204	419.36	0.640408	420	0.00152478	0.0015605
		0.5259	1886	18	1868	36	1904	0.0189076	0.01875		0.9998	420.679	0.320984	420.358	0.641969	421	0.00152487	0.0015605
		0.5245	1890	18	1872	36	1908	0.0188679	0.01875		0.9998	421.678	0.321765	421.356	0.643529	422	0.00152495	0.0015605
		0.5208	1891	18	1873	36	1909	0.018858	0.01875		0.9998	422.677	0.322545	422.355	0.64509	423	0.00152503	0.0015605
		0.5182	1892	18	1874	36	1910	0.0188482	0.01875		0.9998	423.677	0.323325	423.353	0.646651	424	0.00152512	0.0015605
		0.5158	1893	18	1875	36	1911	0.0188383	0.01875		0.9998	424.676	0.324106	424.352	0.648212	425	0.0015252	0.0015605
		0.511	1894	18	1876	36	1912	0.0188285	0.01875		0.9998	425.675	0.324886	425.35	0.649773	426	0.00152529	0.0015605
		0.5056	1895	18	1877	36	1913	0.0188186	0.01875		0.9998	426.674	0.325667	426.349	0.651334	427	0.00152537	0.0015605
		0.5054	1896	18	1878	36	1914	0.0188088	0.01875		0.9998	427.674	0.326448	427.347	0.652896	428	0.00152546	0.0015605
		0.4975	1897	18	1879	36	1915	0.018799	0.01875		0.9998	428.673	0.327229	428.346	0.654458	429	0.00152554	0.0015605
		0.4954	1898	18	1880	36	1916	0.0187891	0.01875		0.9998	429.672	0.32801	429.344	0.656019	430	0.00152563	0.0015605
		0.4945	1899	18	1881	36	1917	0.0187793	0.01875		0.9998	430.671	0.328791	430.342	0.657582	431	0.00152571	0.0015605
		0.4904	1900	18	1882	36	1918	0.0187696	0.01875		0.9998	431.67	0.329572	431.341	0.659144	432	0.0015258	0.0015605
		0.4872	1901	18	1883	36	1919	0.0187598	0.01875		0.9998	432.67	0.330353	432.339	0.660706	433	0.00152588	0.0015605
		0.4853	1902	18	1884	36	1920	0.01875	0.01875		0.9998	433.669	0.331134	433.338	0.662269	434	0.00152597	0.0015605
		0.4842	1902	19	1883	38	1921	0.0197814	0.0197505		0.9998	434.668	0.331916	434.336	0.663832	435	0.00152605	0.0015605
		0.4833	1903	19	1884	38	1922	0.0197711	0.0197505		0.9998	435.667	0.332697	435.335	0.665395	436	0.00152613	0.0015605
		0.4752	1904	19	1885	38	1923	0.0197608	0.0197505		0.9998	436.667	0.333479	436.333	0.666958	437	0.00152622	0.0015605
		0.4732	1905	19	1886	38	1924	0.0197505	0.0197505		0.9998	437.666	0.334261	437.331	0.668521	438	0.0015263	0.0015605
		0.4652	1905	20	1885	40	1925	0.0207792	0.0207684		0.9998	438.665	0.335042	438.33	0.670085	439	0.00152639	0.0015605
		0.4615	1906	20	1886	40	1926	0.0207684	0.0207684		0.9998	439.664	0.335824	439.328	0.671649	440	0.00152647	0.0015605
		0.4602	1906	21	1885	42	1927	0.0217955	0.0215164		0.9998	440.663	0.336606	440.327	0.673212	441	0.00152656	0.0015605
		0.4581	1907	21	1886	42	1928	0.0217842	0.0215164		0.9998	441.663	0.337388	441.325	0.674777	442	0.00152664	0.0015605
		0.4552	1908	21	1887	42	1929	0.0217729	0.0215164		0.9998	442.662	0.33817	442.324	0.676341	443	0.00152673	0.0015605
		0.4541	1911	21	1890	42	1932	0.0217391	0.0215164		0.9998	443.661	0.338953	443.322	0.677905	444	0.00152681	0.0015605
		0.4522	1912	21	1891	42	1933	0.0217279	0.0215164		0.9998	444.66	0.339735	444.321	0.67947	445	0.0015269	0.0015605
		0.4481	1913	21	1892	42	1934	0.0217166	0.0215164		0.9998	445.659	0.340517	445.319	0.681035	446	0.00152698	0.0015605
		0.4453	1914	21	1893	42	1935	0.0217054	0.0215164		0.9998	446.659	0.3413	446.317	0.6826	447	0.00152707	0.0015605
		0.4452	1915	21	1894	42	1936	0.0216942	0.0215164		0.9998	447.658	0.342082	447.316	0.684165	448	0.00152715	0.0015605
		0.4424	1917	21	1896	42	1938	0.0216718	0.0215164		0.9998	448.657	0.342865	448.314	0.68573	449	0.00152724	0.0015605
		0.4406	1918	21	1897	42	1939	0.0216606	0.0215164		0.9998	449.656	0.343648	449.313	0.687296	450	0.00152732	0.0015605
		0.4369	1919	21	1898	42	1940	0.0216495	0.0215164		0.9998	450.656	0.344431	450.311	0.688861	451	0.00152741	0.0015605
		0.4328	1920	21	1899	42	1941	0.0216383	0.0215164		0.9998	451.655	0.345214	451.31	0.690427	452	0.00152749	0.0015605
		0.4315	1921	21	1900	42	1942	0.0216272	0.0215164		0.9998	452.654	0.345997	452.308	0.691994	453	0.00152758	0.0015605
		0.4263	1922	21	1901	42	1943	0.0216161	0.0215164		0.9998	453.653	0.34678	453.306	0.69356	454	0.00152766	0.0015605
		0.4255	1923	21	1902	42	1944	0.0216049	0.0215164		0.9998	454.652	0.347563	454.305	0.695126	455	0.00152775	0.0015605
		0.4214	1924	21	1903	42	1945	0.0215938	0.0215164		0.9998	455.652	0.348346	455.303	0.696693	456	0.00152784	0.0015605
		0.4213	1925	21	1904	42	1946	0.0215827	0.0215164		0.9998	456.651	0.34913	456.302	0.69826	457	0.00152792	0.0015605
		0.4202	1926	21	1905	42	1947	0.0215716	0.0215164		0.9998	457.65	0.349913	457.3	0.699827	458	0.00152801	0.0015605
		0.4165	1927	21	1906	42	1948	0.0215606	0.0215164		0.9997	458.649	0.350697	458.299	0.701394	459	0.00152809	0.00157288
		0.4158	1928	21	1907	42	1949	0.0215495	0.0215164		0.9997	459.649	0.351481	459.297	0.702961	460	0.00152818	0.00157288
		0.4109	1931	21	1910	42	1952	0.0215164	0.0215164		0.9997	460.648	0.352265	460.295	0.704529	461	0.00152826	0.00157288
		0.4083	1931	22	1909	44	1953	0.0225294	0.0224604		0.9997	461.647	0.353048	461.294	0.706097	462	0.00152835	0.00157288
		0.4072	1932	22	1910	44	1954	0.0225179	0.0224604		0.9997	462.646	0.353832	462.292	0.707665	463	0.00152843	0.00157288
		0.4028	1935	22	1913	44	1957	0.0224834	0.0224604		0.9997	463.645	0.354616	463.291	0.709233	464	0.00152852	0.00157288
		0.4013	1937	22	1915	44	1959	0.0224604	0.0224604		0.9997	464.645	0.355401	464.289	0.710801	465	0.00152861	0.00157288
		0.4006	1937	23	1914	46	1960	0.0234694	0.0234574		0.9997	465.644	0.356185	465.288	0.71237	466	0.00152869	0.00157288
		0.3985	1938	23	1915	46	1961	0.0234574	0.0234574		0.9997	466.643	0.356969	466.286	0.713939	467	0.00152878	0.00157288
		0.3966	1938	24	1914	48	1962	0.0244648	0.0244026		0.9997	467.642	0.357754	467.284	0.715508	468	0.00152886	0.00157288
		0.3918	1939	24	1915	48	1963	0.0244524	0.0244026		0.9997	468.641	0.358538	468.283	0.717077	469	0.00152895	0.00157288
		0.3902	1940	24	1916	48	1964	0.0244399	0.0244026		0.9997	469.641	0.359323	469.281	0.718646	470	0.00152903	0.00157288
		0.3871	1941	24	1917	48	1965	0.0244275	0.0244026		0.9997	470.64	0.360108	470.28	0.720216	471	0.00152912	0.00157288
		0.3863	1942	24	1918	48	1966	0.0244151	0.0244026		0.9997	471.639	0.360893	471.278	0.721785	472	0.00152921	0.00157288
		0.3848	1943	24	1919	48	1967	0.0244026	0.0244026		0.9997	472.638	0.361678	472.277	0.723355	473	0.00152929	0.00157288
		0.3829	1943	25	1918	50	1968	0.0254065	0.0253936		0.9997	473.638	0.362463	473.275	0.724925	474	0.00152938	0.00157288
		0.3824	1944	25	1919	50	1969	0.0253936	0.0253936		0.9997	474.637	0.363248	474.274	0.726495	475	0.00152946	0.00157288
		0.3778	1944	26	1918	52	1970	0.0263959	0.0263425		0.9997	475.636	0.364033	475.272	0.728066	476	0.00152955	0.00157288
		0.3749	1945	26	1919	52	1971	0.0263825	0.0263425		0.9997	476.635	0.364818	476.27	0.729637	477	0.00152964	0.00157288
		0.3735	1947	26	1921	52	1973	0.0263558	0.0263425		0.9997	477.634	0.365604	477.269	0.731208	478	0.00152972	0.00157288
		0.3713	1948	26	1922	52	1974	0.0263425	0.0263425		0.9997	478.634	0.366389	478.267	0.732779	479	0.00152981	0.00157288
		0.3685	1948	27	1921	54	1975	0.0273418	0.0273003		0.9997	479.633	0.367175	479.266	0.73435	480	0.0015299	0.00157288
		0.3677	1949	27	1922	54	1976	0.0273279	0.0273003		0.9997	480.632	0.367961	480.264	0.735921	481	0.00152998	0.00157288
		0.3625	1950	27	1923	54	1977	0.0273141	0.0273003		0.9997	481.631	0.368747	481.263	0.737493	482	0.00153007	0.00157288
		0.3608	1951	27	1924	54	1978	0.0273003	0.0273003		0.9997	482.63	0.369532	482.261	0.739065	483	0.00153016	0.00157288
		0.3594	1951	28	1923	56	1979	0.0282971	0.0281549		0.9997	483.63	0.370318	483.259	0.740637	484	0.00153024	0.00157288
		0.3575	1952	28	1924	56	1980	0.0282828	0.0281549		0.9997	484.629	0.371105	484.258	0.742209	485	0.00153033	0.00157288
		0.3542	1953	28	1925	56	1981	0.0282686	0.0281549		0.9997	485.628	0.371891	485.256	0.743782	486	0.00153042	0.00157288
		0.3517	1954	28	1926	56	1982	0.0282543	0.0281549		0.9997	486.627	0.372677	486.255	0.745354	487	0.0015305	0.00157288
		0.3509	1955	28	1927	56	1983	0.02824	0.0281549		0.9997	487.627	0.373464	487.253	0.746927	488	0.00153059	0.00157288
		0.3505	1956	28	1928	56	1984	0.0282258	0.0281549		0.9997	488.626	0.37425	488.251	0.7485	489	0.00153068	0.00157288
		0.3477	1957	28	1929	56	1985	0.0282116	0.0281549		0.9997	489.625	0.375037	489.25	0.750074	490	0.00153076	0.00157288
		0.3465	1959	28	1931	56	1987	0.0281832	0.0281549		0.9997	490.624	0.375824	490.248	0.751647	491	0.00153085	0.00157288
		0.3461	1960	28	1932	56	1988	0.028169	0.0281549		0.9997	491.623	0.37661	491.247	0.753221	492	0.00153094	0.00157288
		0.346	1961	28	1933	56	1989	0.0281549	0.0281549		0.9997	492.623	0.377397	492.245	0.754795	493	0.00153102	0.00157288
		0.3416	1961	29	1932	58	1990	0.0291457	0.0290727		0.9997	493.622	0.378184	493.244	0.756369	494	0.00153111	0.00157288
		0.3414	1962	29	1933	58	1991	0.0291311	0.0290727		0.9997	494.621	0.378972	494.242	0.757943	495	0.0015312	0.00157288
		0.3413	1963	29	1934	58	1992	0.0291165	0.0290727		0.9997	495.62	0.379759	495.24	0.759518	496	0.00153129	0.00157288
		0.3383	1965	29	1936	58	1994	0.0290873	0.0290727		0.9997	496.619	0.380546	496.239	0.761092	497	0.00153137	0.00157288
		0.3372	1966	29	1937	58	1995	0.0290727	0.0290727		0.9997	497.619	0.381334	497.237	0.762667	498	0.00153146	0.00157288
		0.3353	1966	30	1936	60	1996	0.0300601	0.030015		0.9997	498.618	0.382121	498.236	0.764242	499	0.00153155	0.00157288
		0.3329	1967	30	1937	60	1997	0.0300451	0.030015		0.9997	499.617	0.382909	499.234	0.765818	500	0.00153164	0.00157288
		0.3311	1968	30	1938	60	1998	0.03003	0.030015		0.9997	500.616	0.383697	500.233	0.767393	501	0.00153172	0.00157288
		0.3303	1969	30	1939	60	1999	0.030015	0.030015		0.9997	501.616	0.384485	501.231	0.768969	502	0.00153181	0.00157288
		0.3293	1969	31	1938	62	2000	0.031	0.0309227		0.9997	502.615	0.385273	502.229	0.770545	503	0.0015319	0.00157288
		0.3286	1971	31	1940	62	2002	0.030969	0.0309227		0.9997	503.614	0.386061	503.228	0.772121	504	0.00153199	0.00157288
		0.3243	1972	31	1941	62	2003	0.0309536	0.0309227		0.9997	504.613	0.386849	504.226	0.773698	505	0.00153208	0.00157288
		0.3235	1973	31	1942	62	2004	0.0309381	0.0309227		0.9997	505.612	0.387637	505.225	0.775275	506	0.00153216	0.00157288
		0.3213	1974	31	1943	62	2005	0.0309227	0.0309227		0.9997	506.612	0.388426	506.223	0.776851	507	0.00153225	0.00157288
		0.3159	1974	32	1942	64	2006	0.0319043	0.0318884		0.9997	507.611	0.389214	507.222	0.778429	508	0.00153234	0.00157288
		0.3128	1975	32	1943	64	2007	0.0318884	0.0318884		0.9997	508.61	0.390003	508.22	0.780006	509	0.00153243	0.00157288
		0.3121	1975	33	1942	66	2008	0.0328685	0.0325765		0.9997	509.609	0.390792	509.218	0.781583	510	0.00153252	0.00157288
		0.3096	1980	33	1947	66	2013	0.0327869	0.0325765		0.9997	510.608	0.391581	510.217	0.783161	511	0.0015326	0.00157288
		0.3076	1981	33	1948	66	2014	0.0327706	0.0325765		0.9997	511.608	0.39237	511.215	0.784739	512	0.00153269	0.00157288
		0.3038	1984	33	1951	66	2017	0.0327219	0.0325765		0.9997	512.607	0.393159	512.214	0.786317	513	0.00153278	0.00157288
		0.3025	1985	33	1952	66	2018	0.0327056	0.0325765		0.9997	513.606	0.393948	513.212	0.787896	514	0.00153287	0.00157288
		0.3011	1986	33	1953	66	2019	0.0326895	0.0325765		0.9997	514.605	0.394737	514.211	0.789474	515	0.00153296	0.00157288
		0.3006	1987	33	1954	66	2020	0.0326733	0.0325765		0.9997	515.604	0.395527	515.209	0.791053	516	0.00153305	0.00157288
		0.2995	1988	33	1955	66	2021	0.0326571	0.0325765		0.9997	516.604	0.396316	516.207	0.792632	517	0.00153314	0.00157288
		0.2984	1990	33	1957	66	2023	0.0326248	0.0325765		0.9996	517.603	0.397106	517.206	0.794212	518	0.00153323	0.00159692
		0.2936	1991	33	1958	66	2024	0.0326087	0.0325765		0.9996	518.602	0.397896	518.204	0.795791	519	0.00153332	0.00159692
		0.293	1992	33	1959	66	2025	0.0325926	0.0325765		0.9996	519.601	0.398685	519.203	0.797371	520	0.00153341	0.00159692
		0.2915	1993	33	1960	66	2026	0.0325765	0.0325765		0.9996	520.601	0.399475	520.201	0.798951	521	0.0015335	0.00159692
		0.2904	1993	34	1959	68	2027	0.0335471	0.033514		0.9996	521.6	0.400266	521.199	0.800531	522	0.00153358	0.00159692
		0.2876	1994	34	1960	68	2028	0.0335306	0.033514		0.9996	522.599	0.401056	522.198	0.802112	523	0.00153367	0.00159692
		0.2851	1995	34	1961	68	2029	0.033514	0.033514		0.9996	523.598	0.401846	523.196	0.803692	524	0.00153376	0.00159692
		0.2849	1995	35	1960	70	2030	0.0344828	0.034398		0.9996	524.597	0.402637	524.195	0.805273	525	0.00153385	0.00159692
		0.2799	1996	35	1961	70	2031	0.0344658	0.034398		0.9996	525.597	0.403427	525.193	0.806854	526	0.00153394	0.00159692
		0.2761	1997	35	1962	70	2032	0.0344488	0.034398		0.9996	526.596	0.404218	526.192	0.808436	527	0.00153403	0.00159692
		0.2747	1998	35	1963	70	2033	0.0344319	0.034398		0.9996	527.595	0.405009	527.19	0.810017	528	0.00153412	0.00159692
		0.2746	1999	35	1964	70	2034	0.0344149	0.034398		0.9996	528.594	0.4058	528.188	0.811599	529	0.00153421	0.00159692
		0.2696	2000	35	1965	70	2035	0.034398	0.034398		0.9996	529.593	0.406591	529.187	0.813181	530	0.0015343	0.00159692
		0.2686	2000	36	1964	72	2036	0.0353635	0.0352768		0.9996	530.593	0.407382	530.185	0.814764	531	0.0015344	0.00159692
		0.2685	2001	36	1965	72	2037	0.0353461	0.0352768		0.9996	531.592	0.408173	531.184	0.816346	532	0.00153449	0.00159692
		0.2649	2002	36	1966	72	2038	0.0353288	0.0352768		0.9996	532.591	0.408965	532.182	0.817929	533	0.00153458	0.00159692
		0.2629	2003	36	1967	72	2039	0.0353114	0.0352768		0.9996	533.59	0.409756	533.18	0.819512	534	0.00153467	0.00159692
		0.2613	2004	36	1968	72	2040	0.0352941	0.0352768		0.9996	534.589	0.410548	534.179	0.821096	535	0.00153476	0.00159692
		0.2607	2005	36	1969	72	2041	0.0352768	0.0352768		0.9996	535.589	0.41134	535.177	0.822679	536	0.00153485	0.00159692
		0.2596	2005	37	1968	74	2042	0.036239	0.0361858		0.9996	536.588	0.412132	536.176	0.824263	537	0.00153494	0.00159692
		0.2541	2006	37	1969	74	2043	0.0362212	0.0361858		0.9996	537.587	0.412924	537.174	0.825847	538	0.00153503	0.00159692
		0.2534	2007	37	1970	74	2044	0.0362035	0.0361858		0.9996	538.586	0.413716	538.173	0.827432	539	0.00153512	0.00159692
		0.2521	2008	37	1971	74	2045	0.0361858	0.0361858		0.9996	539.585	0.414508	539.171	0.829016	540	0.00153521	0.00159692
		0.2497	2008	38	1970	76	2046	0.0371457	0.0371275		0.9996	540.585	0.4153	540.169	0.830601	541	0.00153531	0.00159692
		0.2471	2009	38	1971	76	2047	0.0371275	0.0371275		0.9996	541.584	0.416093	541.168	0.832186	542	0.0015354	0.00159692
		0.2448	2009	39	1970	78	2048	0.0380859	0.0380859		0.9996	542.583	0.416886	542.166	0.833771	543	0.00153549	0.00159692
		0.2403	2009	40	1969	80	2049	0.0390434	0.0390434		0.9996	543.582	0.417678	543.165	0.835357	544	0.00153558	0.00159692
		0.239	2009	41	1968	82	2050	0.04	0.04		0.9996	544.582	0.418471	544.163	0.836943	545	0.00153567	0.00159692
		0.2352	2009	42	1967	84	2051	0.0409556	0.0409157		0.9996	545.581	0.419264	545.161	0.838529	546	0.00153577	0.00159692
		0.2336	2010	42	1968	84	2052	0.0409357	0.0409157		0.9996	546.58	0.420058	546.16	0.840115	547	0.00153586	0.00159692
		0.2328	2011	42	1969	84	2053	0.0409157	0.0409157		0.9996	547.579	0.420851	547.158	0.841702	548	0.00153595	0.00159692
		0.2327	2011	43	1968	86	2054	0.0418695	0.0418491		0.9996	548.578	0.421644	548.157	0.843289	549	0.00153605	0.00159692
		0.2323	2012	43	1969	86	2055	0.0418491	0.0418491		0.9996	549.578	0.422438	549.155	0.844876	550	0.00153614	0.00159692
		0.2305	2012	44	1968	88	2056	0.0428016	0.0427807		0.9996	550.577	0.423232	550.154	0.846463	551	0.00153623	0.00159692
		0.2304	2013	44	1969	88	2057	0.0427807	0.0427807		0.9996	551.576	0.424026	551.152	0.848051	552	0.00153632	0.00159692
		0.2281	2013	45	1968	90	2058	0.0437318	0.0434993		0.9996	552.575	0.42482	552.15	0.849639	553	0.00153642	0.00159692
		0.228	2024	45	1979	90	2069	0.0434993	0.0434993		0.9996	553.574	0.425614	553.149	0.851227	554	0.00153651	0.00159692
		0.2258	2024	46	1978	92	2070	0.0444444	0.044423		0.9996	554.574	0.426408	554.147	0.852816	555	0.00153661	0.00159692
		0.2234	2025	46	1979	92	2071	0.044423	0.044423		0.9996	555.573	0.427202	555.146	0.854405	556	0.0015367	0.00159692
		0.2211	2025	47	1978	94	2072	0.0453668	0.0453012		0.9996	556.572	0.427997	556.144	0.855994	557	0.00153679	0.00159692
		0.2208	2026	47	1979	94	2073	0.0453449	0.0453012		0.9996	557.571	0.428791	557.142	0.857583	558	0.00153689	0.00159692
		0.2177	2027	47	1980	94	2074	0.045323	0.0453012		0.9996	558.57	0.429586	558.141	0.859173	559	0.00153698	0.00159692
		0.2135	2028	47	1981	94	2075	0.0453012	0.0453012		0.9996	559.57	0.430381	559.139	0.860762	560	0.00153708	0.00159692
		0.2118	2028	48	1980	96	2076	0.0462428	0.0462205		0.9996	560.569	0.431176	560.138	0.862353	561	0.00153717	0.00159692
		0.2095	2029	48	1981	96	2077	0.0462205	0.0462205		0.9996	561.568	0.431972	561.136	0.863943	562	0.00153727	0.00159692
		0.2073	2029	49	1980	98	2078	0.0471607	0.0469349		0.9996	562.567	0.432767	562.134	0.865534	563	0.00153736	0.00159692
		0.2057	2030	49	1981	98	2079	0.047138	0.0469349		0.9996	563.566	0.433562	563.133	0.867125	564	0.00153746	0.00159692
		0.2028	2032	49	1983	98	2081	0.0470927	0.0469349		0.9996	564.566	0.434358	564.131	0.868716	565	0.00153755	0.00159692
		0.2025	2033	49	1984	98	2082	0.0470701	0.0469349		0.9996	565.565	0.435154	565.13	0.870308	566	0.00153765	0.00159692
		0.1999	2035	49	1986	98	2084	0.047025	0.0469349		0.9996	566.564	0.43595	566.128	0.8719	567	0.00153774	0.00159692
		0.1983	2036	49	1987	98	2085	0.0470024	0.0469349		0.9996	567.563	0.436746	567.127	0.873492	568	0.00153784	0.00159692
		0.1971	2037	49	1988	98	2086	0.0469799	0.0469349		0.9996	568.562	0.437542	568.125	0.875084	569	0.00153793	0.00159692
		0.196	2038	49	1989	98	2087	0.0469574	0.0469349		0.9996	569.562	0.438339	569.123	0.876677	570	0.00153803	0.00159692
		0.1938	2039	49	1990	98	2088	0.0469349	0.0469349		0.9996	570.561	0.439135	570.122	0.87827	571	0.00153813	0.00159692
		0.1909	2039	50	1989	100	2089	0.0478698	0.0476644		0.9996	571.56	0.439932	571.12	0.879863	572	0.00153822	0.00159692
		0.1894	2040	50	1990	100	2090	0.0478469	0.0476644		0.9996	572.559	0.440729	572.119	0.881457	573	0.00153832	0.00159692
		0.1889	2042	50	1992	100	2092	0.0478011	0.0476644		0.9996	573.558	0.441526	573.117	0.883051	574	0.00153842	0.00159692
		0.1862	2043	50	1993	100	2093	0.0477783	0.0476644		0.9996	574.558	0.442323	574.115	0.884645	575	0.00153851	0.00159692
		0.1852	2044	50	1994	100	2094	0.0477555	0.0476644		0.9996	575.557	0.44312	575.114	0.88624	576	0.00153861	0.00159692
		0.1836	2045	50	1995	100	2095	0.0477327	0.0476644		0.9996	576.556	0.443917	576.112	0.887835	577	0.00153871	0.00159692
		0.1832	2046	50	1996	100	2096	0.0477099	0.0476644		0.9996	577.555	0.444715	577.111	0.88943	578	0.00153881	0.00159692
		0.1829	2048	50	1998	100	2098	0.0476644	0.0476644		0.9996	578.554	0.445513	578.109	0.891025	579	0.0015389	0.00159692
		0.1817	2048	51	1997	102	2099	0.0485946	0.0484791		0.9996	579.554	0.446311	579.107	0.892621	580	0.001539	0.00159692
		0.1813	2052	51	2001	102	2103	0.0485021	0.0484791		0.9996	580.553	0.447109	580.106	0.894217	581	0.0015391	0.00159692
		0.1807	2053	51	2002	102	2104	0.0484791	0.0484791		0.9996	581.552	0.447907	581.104	0.895814	582	0.0015392	0.00159692
		0.1794	2053	52	2001	104	2105	0.0494062	0.0492658		0.9996	582.551	0.448705	582.103	0.897411	583	0.0015393	0.00159692
		0.1784	2054	52	2002	104	2106	0.0493827	0.0492658		0.9996	583.55	0.449504	583.101	0.899008	584	0.0015394	0.00159692
		0.177	2058	52	2006	104	2110	0.0492891	0.0492658		0.9996	584.55	0.450303	584.099	0.900605	585	0.0015395	0.00159692
		0.1764	2059	52	2007	104	2111	0.0492658	0.0492658		0.9996	585.549	0.451101	585.098	0.902203	586	0.0015396	0.00159692
		0.1759	2059	53	2006	106	2112	0.0501894	0.0501894		0.9996	586.548	0.4519	586.096	0.903801	587	0.00153969	0.00159692
		0.1756	2059	54	2005	108	2113	0.0511122	0.0509434		0.9996	587.547	0.4527	587.095	0.905399	588	0.00153979	0.00159692
		0.1732	2060	54	2006	108	2114	0.051088	0.0509434		0.9996	588.547	0.453499	588.093	0.906998	589	0.00153989	0.00159692
		0.1725	2061	54	2007	108	2115	0.0510638	0.0509434		0.9996	589.546	0.454299	589.091	0.908597	590	0.00153999	0.00159692
		0.172	2062	54	2008	108	2116	0.0510397	0.0509434		0.9996	590.545	0.455098	590.09	0.910196	591	0.0015401	0.00159692
		0.1702	2065	54	2011	108	2119	0.0509674	0.0509434		0.9996	591.544	0.455898	591.088	0.911796	592	0.0015402	0.00159692
		0.17	2066	54	2012	108	2120	0.0509434	0.0509434		0.9996	592.543	0.456698	592.087	0.913396	593	0.0015403	0.00159692
		0.1685	2066	55	2011	110	2121	0.0518623	0.0515222		0.9996	593.543	0.457498	593.085	0.914997	594	0.0015404	0.00159692
		0.168	2067	55	2012	110	2122	0.0518379	0.0515222		0.9996	594.542	0.458299	594.083	0.916597	595	0.0015405	0.00159692
		0.1667	2071	55	2016	110	2126	0.0517404	0.0515222		0.9996	595.541	0.459099	595.082	0.918198	596	0.0015406	0.00159692
		0.1658	2074	55	2019	110	2129	0.0516674	0.0515222		0.9996	596.54	0.4599	596.08	0.9198	597	0.0015407	0.00159692
		0.165	2075	55	2020	110	2130	0.0516432	0.0515222		0.9996	597.539	0.460701	597.079	0.921402	598	0.00154081	0.00159692
		0.1639	2076	55	2021	110	2131	0.051619	0.0515222		0.9996	598.538	0.461502	598.077	0.923004	599	0.00154091	0.00159692
		0.1616	2077	55	2022	110	2132	0.0515947	0.0515222		0.9996	599.538	0.462303	599.075	0.924606	600	0.00154101	0.00159692
		0.1583	2078	55	2023	110	2133	0.0515706	0.0515222		0.9996	600.537	0.463104	600.074	0.926209	601	0.00154111	0.00159692
		0.1571	2079	55	2024	110	2134	0.0515464	0.0515222		0.9996	601.536	0.463906	601.072	0.927812	602	0.00154122	0.00159692
		0.1567	2080	55	2025	110	2135	0.0515222	0.0515222		0.9996	602.535	0.464708	602.071	0.929416	603	0.00154132	0.00159692
		0.1554	2080	56	2024	112	2136	0.0524345	0.0521658		0.9996	603.534	0.46551	603.069	0.93102	604	0.00154142	0.00159692
		0.1551	2081	56	2025	112	2137	0.0524099	0.0521658		0.9996	604.534	0.466312	604.067	0.932624	605	0.00154153	0.00159692
		0.155	2082	56	2026	112	2138	0.0523854	0.0521658		0.9996	605.533	0.467114	605.066	0.934228	606	0.00154163	0.00159692
		0.1536	2086	56	2030	112	2142	0.0522876	0.0521658		0.9996	606.532	0.467917	606.064	0.935834	607	0.00154174	0.00159692
		0.1528	2087	56	2031	112	2143	0.0522632	0.0521658		0.9996	607.531	0.468719	607.063	0.937439	608	0.00154184	0.00159692
		0.1526	2088	56	2032	112	2144	0.0522388	0.0521658		0.9996	608.53	0.469522	608.061	0.939045	609	0.00154195	0.00159692
		0.1521	2090	56	2034	112	2146	0.0521901	0.0521658		0.9996	609.53	0.470325	609.059	0.940651	610	0.00154205	0.00159692
		0.152	2091	56	2035	112	2147	0.0521658	0.0521658		0.9996	610.529	0.471129	610.058	0.942257	611	0.00154216	0.00159692
		0.1513	2091	57	2034	114	2148	0.0530726	0.0530479		0.9996	611.528	0.471932	611.056	0.943864	612	0.00154226	0.00159692
		0.1495	2092	57	2035	114	2149	0.0530479	0.0530479		0.9996	612.527	0.472736	612.055	0.945471	613	0.00154237	0.00159692
		0.149	2092	58	2034	116	2150	0.0539535	0.0539535		0.9996	613.526	0.47354	613.053	0.947079	614	0.00154247	0.00159692
		0.1486	2092	59	2033	118	2151	0.0548582	0.054731		0.9996	614.526	0.474344	614.051	0.948687	615	0.00154258	0.00159692
		0.1484	2093	59	2034	118	2152	0.0548327	0.054731		0.9996	615.525	0.475148	615.05	0.950296	616	0.00154269	0.00159692
		0.1481	2095	59	2036	118	2154	0.0547818	0.054731		0.9996	616.524	0.475952	616.048	0.951904	617	0.00154279	0.00159692
		0.1469	2096	59	2037	118	2155	0.0547564	0.054731		0.9996	617.523	0.476757	617.046	0.953514	618	0.0015429	0.00159692
		0.146	2097	59	2038	118	2156	0.054731	0.054731		0.9996	618.522	0.477562	618.045	0.955123	619	0.00154301	0.00159692
		0.1431	2097	60	2037	120	2157	0.0556328	0.0555813		0.9996	619.522	0.478367	619.043	0.956733	620	0.00154312	0.00159692
		0.1429	2098	60	2038	120	2158	0.055607	0.0555813		0.9996	620.521	0.479172	620.042	0.958344	621	0.00154323	0.00159692
		0.1417	2099	60	2039	120	2159	0.0555813	0.0555813		0.9996	621.52	0.479977	621.04	0.959954	622	0.00154334	0.00159692
		0.1396	2099	61	2038	122	2160	0.0564815	0.0564815		0.9996	622.519	0.480783	622.038	0.961566	623	0.00154344	0.00159692
		0.1389	2102	62	2040	124	2164	0.0573013	0.056933		0.9996	623.518	0.481589	623.037	0.963177	624	0.00154355	0.00159692
		0.138	2104	62	2042	124	2166	0.0572484	0.056933		0.9996	624.518	0.482395	624.035	0.964789	625	0.00154366	0.00159692
		0.1375	2105	62	2043	124	2167	0.057222	0.056933		0.9996	625.517	0.483201	625.034	0.966402	626	0.00154377	0.00159692
		0.1361	2108	62	2046	124	2170	0.0571429	0.056933		0.9996	626.516	0.484007	626.032	0.968015	627	0.00154388	0.00159692
		0.1359	2109	62	2047	124	2171	0.0571165	0.056933		0.9996	627.515	0.484814	627.03	0.969628	628	0.00154399	0.00159692
		0.1352	2110	62	2048	124	2172	0.0570902	0.056933		0.9996	628.514	0.485621	628.029	0.971242	629	0.0015441	0.00159692
		0.1351	2111	62	2049	124	2173	0.057064	0.056933		0.9996	629.514	0.486428	629.027	0.972856	630	0.00154422	0.00159692
		0.135	2115	62	2053	124	2177	0.0569591	0.056933		0.9996	630.513	0.487235	630.026	0.97447	631	0.00154433	0.00159692
		0.1348	2116	62	2054	124	2178	0.056933	0.056933		0.9996	631.512	0.488043	631.024	0.976085	632	0.00154444	0.00159692
		0.1344	2116	63	2053	126	2179	0.0578247	0.0576923		0.9996	632.511	0.48885	632.022	0.977701	633	0.00154455	0.00159692
		0.1342	2117	63	2054	126	2180	0.0577982	0.0576923		0.9996	633.51	0.489658	633.021	0.979317	634	0.00154466	0.00159692
		0.1334	2118	63	2055	126	2181	0.0577717	0.0576923		0.9996	634.51	0.490467	634.019	0.980933	635	0.00154478	0.00159692
		0.1332	2119	63	2056	126	2182	0.0577452	0.0576923		0.9996	635.509	0.491275	635.017	0.98255	636	0.00154489	0.00159692
		0.1331	2121	63	2058	126	2184	0.0576923	0.0576923		0.9996	636.508	0.492083	636.016	0.984167	637	0.001545	0.00159692
		0.1329	2121	64	2057	128	2185	0.0585812	0.0585812		0.9996	637.507	0.492892	637.014	0.985785	638	0.00154512	0.00159692
		0.1326	2121	65	2056	130	2186	0.0594694	0.0594422		0.9996	638.506	0.493701	638.013	0.987403	639	0.00154523	0.00159692
		0.1321	2122	65	2057	130	2187	0.0594422	0.0594422		0.9996	639.505	0.494511	639.011	0.989021	640	0.00154535	0.00159692
		0.1318	2122	66	2056	132	2188	0.0603291	0.0603291		0.9996	640.505	0.49532	640.009	0.99064	641	0.00154546	0.00159692
		0.1314	2122	67	2055	134	2189	0.0612152	0.0611314		0.9996	641.504	0.49613	641.008	0.99226	642	0.00154558	0.00159692
		0.1313	2123	67	2056	134	2190	0.0611872	0.0611314		0.9996	642.503	0.49694	642.006	0.99388	643	0.00154569	0.00159692
		0.1309	2124	67	2057	134	2191	0.0611593	0.0611314		0.9996	643.502	0.49775	643.004	0.9955	644	0.00154581	0.00159692
		0.1308	2125	67	2058	134	2192	0.0611314	0.0611314		0.9996	644.501	0.498561	644.003	0.997121	645	0.00154592	0.00159692
		0.1304	2125	68	2057	136	2193	0.0620155	0.0619872		0.9996	645.501	0.499371	645.001	0.998742	646	0.00154604	0.00159692
		0.13	2126	68	2058	136	2194	0.0619872	0.0619872		0.9996	646.5	0.500182	646	1.00036	647	0.00154616	0.00159692
		0.1296	2128	69	2059	138	2197	0.0628129	0.0628129		0.9996	647.499	0.500993	646.998	1.00199	648	0.00154628	0.00159692
		0.1293	2128	70	2058	140	2198	0.0636943	0.0636943		0.9996	648.498	0.501805	647.996	1.00361	649	0.00154639	0.00159692
		0.1289	2128	71	2057	142	2199	0.0645748	0.0645161		0.9995	649.497	0.502616	648.995	1.00523	650	0.00154651	0.00162957
		0.1286	2129	71	2058	142	2200	0.0645455	0.0645161		0.9995	650.497	0.503428	649.993	1.00686	651	0.00154663	0.00162957
		0.1285	2130	71	2059	142	2201	0.0645161	0.0645161		0.9995	651.496	0.50424	650.992	1.00848	652	0.00154675	0.00162957
		0.1284	2130	72	2058	144	2202	0.0653951	0.0648065		0.9995	652.495	0.505053	651.99	1.01011	653	0.00154687	0.00162957
		0.1283	2137	72	2065	144	2209	0.0651879	0.0648065		0.9995	653.494	0.505865	652.988	1.01173	654	0.00154699	0.00162957
		0.1282	2138	72	2066	144	2210	0.0651584	0.0648065		0.9995	654.493	0.506678	653.987	1.01336	655	0.00154711	0.00162957
		0.1281	2139	72	2067	144	2211	0.0651289	0.0648065		0.9995	655.493	0.507491	654.985	1.01498	656	0.00154723	0.00162957
		0.1279	2140	72	2068	144	2212	0.0650995	0.0648065		0.9995	656.492	0.508305	655.983	1.01661	657	0.00154735	0.00162957
		0.1278	2143	72	2071	144	2215	0.0650113	0.0648065		0.9995	657.491	0.509118	656.982	1.01824	658	0.00154747	0.00162957
		0.1276	2144	72	2072	144	2216	0.0649819	0.0648065		0.9995	658.49	0.509932	657.98	1.01986	659	0.00154759	0.00162957
		0.1275	2146	72	2074	144	2218	0.0649234	0.0648065		0.9995	659.489	0.510746	658.979	1.02149	660	0.00154772	0.00162957
		0.1274	2147	72	2075	144	2219	0.0648941	0.0648065		0.9995	660.488	0.511561	659.977	1.02312	661	0.00154784	0.00162957
		0.1272	2148	72	2076	144	2220	0.0648649	0.0648065		0.9995	661.488	0.512375	660.975	1.02475	662	0.00154796	0.00162957
		0.1271	2150	72	2078	144	2222	0.0648065	0.0648065		0.9995	662.487	0.51319	661.974	1.02638	663	0.00154808	0.00162957
		0.127	2150	73	2077	146	2223	0.065677	0.065559		0.9995	663.486	0.514005	662.972	1.02801	664	0.00154821	0.00162957
		0.1269	2151	73	2078	146	2224	0.0656475	0.065559		0.9995	664.485	0.514821	663.97	1.02964	665	0.00154833	0.00162957
		0.1267	2152	73	2079	146	2225	0.065618	0.065559		0.9995	665.484	0.515637	664.969	1.03127	666	0.00154846	0.00162957
		0.1265	2153	73	2080	146	2226	0.0655885	0.065559		0.9995	666.484	0.516453	665.967	1.03291	667	0.00154858	0.00162957
		0.1263	2154	73	2081	146	2227	0.065559	0.065559		0.9995	667.483	0.517269	666.965	1.03454	668	0.00154871	0.00162957
		0.1261	2154	74	2080	148	2228	0.0664273	0.0663677		0.9995	668.482	0.518085	667.964	1.03617	669	0.00154883	0.00162957
		0.126	2155	74	2081	148	2229	0.0663975	0.0663677		0.9995	669.481	0.518902	668.962	1.0378	670	0.00154896	0.00162957
		0.1254	2156	74	2082	148	2230	0.0663677	0.0663677		0.9995	670.48	0.519719	669.961	1.03944	671	0.00154909	0.00162957
		0.1251	2156	75	2081	150	2231	0.0672344	0.0671742		0.9995	671.479	0.520537	670.959	1.04107	672	0.00154922	0.00162957
		0.1249	2158	75	2083	150	2233	0.0671742	0.0671742		0.9995	672.479	0.521354	671.957	1.04271	673	0.00154934	0.00162957
		0.1246	2158	77	2081	154	2235	0.0689038	0.0688114		0.9995	673.478	0.522172	672.956	1.04434	674	0.00154947	0.00162957
		0.1245	2159	77	2082	154	2236	0.068873	0.0688114		0.9995	674.477	0.52299	673.954	1.04598	675	0.0015496	0.00162957
		0.1243	2160	77	2083	154	2237	0.0688422	0.0688114		0.9994	675.476	0.523809	674.952	1.04762	676	0.00154973	0.00166973
		0.1242	2161	77	2084	154	2238	0.0688114	0.0688114		0.9994	676.475	0.524628	675.951	1.04926	677	0.00154986	0.00166973
		0.124	2161	78	2083	156	2239	0.069674	0.069674		0.9994	677.475	0.525447	676.949	1.05089	678	0.00154999	0.00166973
		0.1238	2161	79	2082	158	2240	0.0705357	0.0704728		0.9994	678.474	0.526266	677.947	1.05253	679	0.00155012	0.00166973
		0.1235	2162	79	2083	158	2241	0.0705042	0.0704728		0.9994	679.473	0.527086	678.946	1.05417	680	0.00155025	0.00166973
		0.1234	2163	79	2084	158	2242	0.0704728	0.0704728		0.9994	680.472	0.527906	679.944	1.05581	681	0.00155038	0.00166973
		0.1231	2163	80	2083	160	2243	0.071333	0.0712695		0.9994	681.471	0.528726	680.943	1.05745	682	0.00155052	0.00166973
		0.123	2164	80	2084	160	2244	0.0713012	0.0712695		0.9994	682.47	0.529546	681.941	1.05909	683	0.00155065	0.00166973
		0.1229	2165	80	2085	160	2245	0.0712695	0.0712695		0.9994	683.47	0.530367	682.939	1.06073	684	0.00155078	0.00166973
		0.1228	2166	81	2085	162	2247	0.0720961	0.0720961		0.9994	684.469	0.531188	683.938	1.06238	685	0.00155091	0.00166973
		0.1227	2166	82	2084	164	2248	0.0729537	0.0729537		0.9994	685.468	0.53201	684.936	1.06402	686	0.00155105	0.00166973
		0.1226	2166	83	2083	166	2249	0.0738106	0.0737778		0.9994	686.467	0.532832	685.934	1.06566	687	0.00155118	0.00166973
		0.1225	2167	83	2084	166	2250	0.0737778	0.0737778		0.9994	687.466	0.533654	686.933	1.06731	688	0.00155132	0.00166973
		0.1224	2168	84	2084	168	2252	0.0746004	0.0746004		0.9994	688.466	0.534476	687.931	1.06895	689	0.00155145	0.00166973
		0.1223	2169	85	2084	170	2254	0.0754215	0.0751215		0.9994	689.465	0.535299	688.929	1.0706	690	0.00155159	0.00166973
		0.1222	2170	85	2085	170	2255	0.075388	0.0751215		0.9994	690.464	0.536122	689.928	1.07224	691	0.00155173	0.00166973
		0.1221	2171	85	2086	170	2256	0.0753546	0.0751215		0.9994	691.463	0.536945	690.926	1.07389	692	0.00155186	0.00166973
		0.122	2172	85	2087	170	2257	0.0753212	0.0751215		0.9994	692.462	0.537769	691.924	1.07554	693	0.001552	0.00166973
		0.1219	2174	85	2089	170	2259	0.0752545	0.0751215		0.9994	693.461	0.538592	692.923	1.07718	694	0.00155214	0.00166973
		0.1218	2176	85	2091	170	2261	0.075188	0.0751215		0.9994	694.461	0.539417	693.921	1.07883	695	0.00155228	0.00166973
		0.1217	2177	85	2092	170	2262	0.0751547	0.0751215		0.9994	695.46	0.540241	694.92	1.08048	696	0.00155242	0.00166973
		0.1214	2178	85	2093	170	2263	0.0751215	0.0751215		0.9994	696.459	0.541066	695.918	1.08213	697	0.00155256	0.00166973
		0.1213	2179	86	2093	172	2265	0.0759382	0.0759382		0.9994	697.458	0.541891	696.916	1.08378	698	0.0015527	0.00166973
		0.1212	2179	87	2092	174	2266	0.0767873	0.0766858		0.9994	698.457	0.542717	697.915	1.08543	699	0.00155284	0.00166973
		0.1211	2181	87	2094	174	2268	0.0767196	0.0766858		0.9994	699.456	0.543543	698.913	1.08709	700	0.00155298	0.00166973
		0.121	2182	87	2095	174	2269	0.0766858	0.0766858		0.9994	700.456	0.544369	699.911	1.08874	701	0.00155312	0.00166973
		0.1206	2182	88	2094	176	2270	0.077533	0.0774989		0.9994	701.455	0.545196	700.91	1.09039	702	0.00155326	0.00166973
		0.1205	2183	88	2095	176	2271	0.0774989	0.0774989		0.9994	702.454	0.546023	701.908	1.09205	703	0.00155341	0.00166973
		0.1202	2184	89	2095	178	2273	0.0783106	0.0782418		0.9994	703.453	0.54685	702.906	1.0937	704	0.00155355	0.00166973
		0.1201	2186	89	2097	178	2275	0.0782418	0.0782418		0.9994	704.452	0.547677	703.905	1.09535	705	0.00155369	0.00166973
		0.12	2188	90	2098	180	2278	0.0790167	0.0790167		0.9994	705.451	0.548505	704.903	1.09701	706	0.00155384	0.00166973
		0.1199	2188	91	2097	182	2279	0.0798596	0.0794413		0.9994	706.451	0.549334	705.901	1.09867	707	0.00155398	0.00166973
		0.1198	2191	91	2100	182	2282	0.0797546	0.0794413		0.9994	707.45	0.550162	706.9	1.10032	708	0.00155413	0.00166973
		0.1197	2193	91	2102	182	2284	0.0796848	0.0794413		0.9994	708.449	0.550991	707.898	1.10198	709	0.00155428	0.00166973
		0.1196	2197	91	2106	182	2288	0.0795455	0.0794413		0.9994	709.448	0.551821	708.896	1.10364	710	0.00155442	0.00166973
		0.1195	2200	91	2109	182	2291	0.0794413	0.0794413		0.9994	710.447	0.55265	709.895	1.1053	711	0.00155457	0.00166973
		0.1194	2201	92	2109	184	2293	0.0802442	0.0801045		0.9994	711.447	0.55348	710.893	1.10696	712	0.00155472	0.00166973
		0.1193	2203	92	2111	184	2295	0.0801743	0.0801045		0.9994	712.446	0.554311	711.891	1.10862	713	0.00155487	0.00166973
		0.1192	2205	92	2113	184	2297	0.0801045	0.0801045		0.9994	713.445	0.555141	712.89	1.11028	714	0.00155502	0.00166973
		0.1191	2205	93	2112	186	2298	0.0809399	0.0809047		0.9994	714.444	0.555973	713.888	1.11195	715	0.00155517	0.00166973
		0.119	2206	93	2113	186	2299	0.0809047	0.0809047		0.9994	715.443	0.556804	714.886	1.11361	716	0.00155532	0.00166973
		0.1189	2207	94	2113	188	2301	0.0817036	0.0814911		0.9994	716.442	0.557636	715.885	1.11527	717	0.00155547	0.00166973
		0.1187	2209	94	2115	188	2303	0.0816327	0.0814911		0.9994	717.442	0.558468	716.883	1.11694	718	0.00155562	0.00166973
		0.1186	2210	94	2116	188	2304	0.0815972	0.0814911		0.9994	718.441	0.559301	717.881	1.1186	719	0.00155577	0.00166973
		0.1165	2211	94	2117	188	2305	0.0815618	0.0814911		0.9994	719.44	0.560134	718.88	1.12027	720	0.00155593	0.00166973
		0.1164	2212	94	2118	188	2306	0.0815265	0.0814911		0.9994	720.439	0.560967	719.878	1.12193	721	0.00155608	0.00166973
		0.1159	2213	94	2119	188	2307	0.0814911	0.0814911		0.9994	721.438	0.561801	720.876	1.1236	722	0.00155623	0.00166973
		0.1153	2213	95	2118	190	2308	0.0823224	0.0823224		0.9994	722.437	0.562635	721.875	1.12527	723	0.00155639	0.00166973
		0.1135	2213	96	2117	192	2309	0.0831529	0.0831529		0.9994	723.437	0.563469	722.873	1.12694	724	0.00155654	0.00166973
		0.1121	2214	97	2117	194	2311	0.0839463	0.0836567		0.9994	724.436	0.564304	723.871	1.12861	725	0.0015567	0.00166973
		0.1113	2215	97	2118	194	2312	0.08391	0.0836567		0.9994	725.435	0.565139	724.87	1.13028	726	0.00155686	0.00166973
		0.1102	2217	97	2120	194	2314	0.0838375	0.0836567		0.9994	726.434	0.565975	725.868	1.13195	727	0.00155702	0.00166973
		0.1087	2218	97	2121	194	2315	0.0838013	0.0836567		0.9994	727.433	0.566811	726.866	1.13362	728	0.00155717	0.00166973
		0.1084	2219	97	2122	194	2316	0.0837651	0.0836567		0.9994	728.432	0.567647	727.865	1.13529	729	0.00155733	0.00166973
		0.1046	2220	97	2123	194	2317	0.083729	0.0836567		0.9994	729.432	0.568484	728.863	1.13697	730	0.00155749	0.00166973
		0.1033	2221	97	2124	194	2318	0.0836928	0.0836567		0.9994	730.431	0.569322	729.861	1.13864	731	0.00155765	0.00166973
		0.1026	2222	97	2125	194	2319	0.0836567	0.0836567		0.9994	731.43	0.570159	730.86	1.14032	732	0.00155781	0.00166973
		0.1001	2222	98	2124	196	2320	0.0844828	0.08441		0.9994	732.429	0.570997	731.858	1.14199	733	0.00155797	0.00166973
		0.09889	2224	98	2126	196	2322	0.08441	0.08441		0.9994	733.428	0.571836	732.856	1.14367	734	0.00155814	0.00166973
		0.09873	2224	99	2125	198	2323	0.0852346	0.0851613		0.9994	734.427	0.572674	733.855	1.14535	735	0.0015583	0.00166973
		0.0973	2225	99	2126	198	2324	0.0851979	0.0851613		0.9994	735.426	0.573514	734.853	1.14703	736	0.00155846	0.00166973
		0.09729	2226	99	2127	198	2325	0.0851613	0.0851613		0.9994	736.426	0.574353	735.851	1.14871	737	0.00155863	0.00166973
		0.09538	2226	100	2126	200	2326	0.0859845	0.0859107		0.9994	737.425	0.575193	736.85	1.15039	738	0.00155879	0.00166973
		0.09403	2228	100	2128	200	2328	0.0859107	0.0859107		0.9994	738.424	0.576034	737.848	1.15207	739	0.00155896	0.00166973
		0.09223	2228	101	2127	202	2329	0.0867325	0.0866581		0.9994	739.423	0.576875	738.846	1.15375	740	0.00155912	0.00166973
		0.091	2229	101	2128	202	2330	0.0866953	0.0866581		0.9994	740.422	0.577716	739.845	1.15543	741	0.00155929	0.00166973
		0.09007	2230	101	2129	202	2331	0.0866581	0.0866581		0.9994	741.421	0.578558	740.843	1.15712	742	0.00155946	0.00166973
		0.08996	2232	102	2130	204	2334	0.0874036	0.0874036		0.9994	742.421	0.5794	741.841	1.1588	743	0.00155962	0.00166973
		0.08948	2233	103	2130	206	2336	0.0881849	0.0881849		0.9994	743.42	0.580243	742.84	1.16049	744	0.00155979	0.00166973
		0.08893	2233	104	2129	208	2337	0.089003	0.0889269		0.9994	744.419	0.581086	743.838	1.16217	745	0.00155996	0.00166973
		0.08795	2235	104	2131	208	2339	0.0889269	0.0889269		0.9994	745.418	0.581929	744.836	1.16386	746	0.00156013	0.00166973
		0.08694	2235	105	2130	210	2340	0.0897436	0.0897436		0.9994	746.417	0.582773	745.834	1.16555	747	0.0015603	0.00166973
		0.0865	2235	106	2129	212	2341	0.0905596	0.0902128		0.9994	747.416	0.583618	746.833	1.16724	748	0.00156048	0.00166973
		0.08502	2236	106	2130	212	2342	0.0905209	0.0902128		0.9994	748.416	0.584463	747.831	1.16893	749	0.00156065	0.00166973
		0.08473	2240	106	2134	212	2346	0.0903666	0.0902128		0.9994	749.415	0.585308	748.829	1.17062	750	0.00156082	0.00166973
		0.08434	2241	106	2135	212	2347	0.0903281	0.0902128		0.9994	750.414	0.586154	749.828	1.17231	751	0.00156099	0.00166973
		0.08317	2242	106	2136	212	2348	0.0902896	0.0902128		0.9994	751.413	0.587	750.826	1.174	752	0.00156117	0.00166973
		0.08296	2243	106	2137	212	2349	0.0902512	0.0902128		0.9994	752.412	0.587846	751.824	1.17569	753	0.00156135	0.00166973
		0.08053	2244	106	2138	212	2350	0.0902128	0.0902128		0.9994	753.411	0.588693	752.823	1.17739	754	0.00156152	0.00166973
		0.07945	2244	107	2137	214	2351	0.0910251	0.0909477		0.9994	754.41	0.589541	753.821	1.17908	755	0.0015617	0.00166973
		0.07874	2245	107	2138	214	2352	0.0909864	0.0909477		0.9994	755.41	0.590389	754.819	1.18078	756	0.00156188	0.00166973
		0.07873	2246	107	2139	214	2353	0.0909477	0.0909477		0.9994	756.409	0.591238	755.818	1.18248	757	0.00156205	0.00166973
		0.07804	2246	108	2138	216	2354	0.0917587	0.0917197		0.9994	757.408	0.592086	756.816	1.18417	758	0.00156223	0.00166973
		0.07771	2247	108	2139	216	2355	0.0917197	0.0917197		0.9994	758.407	0.592936	757.814	1.18587	759	0.00156241	0.00166973
		0.07767	2247	109	2138	218	2356	0.0925297	0.092412		0.9994	759.406	0.593786	758.812	1.18757	760	0.00156259	0.00166973
		0.07646	2248	109	2139	218	2357	0.0924905	0.092412		0.9994	760.405	0.594636	759.811	1.18927	761	0.00156278	0.00166973
		0.07597	2249	109	2140	218	2358	0.0924512	0.092412		0.9994	761.405	0.595487	760.809	1.19097	762	0.00156296	0.00166973
		0.07493	2250	109	2141	218	2359	0.092412	0.092412		0.9994	762.404	0.596338	761.807	1.19268	763	0.00156314	0.00166973
		0.07478	2250	110	2140	220	2360	0.0932203	0.0930626		0.9994	763.403	0.59719	762.806	1.19438	764	0.00156332	0.00166973
		0.07206	2251	110	2141	220	2361	0.0931809	0.0930626		0.9994	764.402	0.598042	763.804	1.19608	765	0.00156351	0.00166973
		0.07199	2252	110	2142	220	2362	0.0931414	0.0930626		0.9994	765.401	0.598895	764.802	1.19779	766	0.00156369	0.00166973
		0.07138	2253	110	2143	220	2363	0.093102	0.0930626		0.9994	766.4	0.599748	765.801	1.1995	767	0.00156388	0.00166973
		0.07092	2254	110	2144	220	2364	0.0930626	0.0930626		0.9994	767.399	0.600602	766.799	1.2012	768	0.00156407	0.00166973
		0.07071	2254	111	2143	222	2365	0.0938689	0.0936709		0.9994	768.399	0.601456	767.797	1.20291	769	0.00156426	0.00166973
		0.07065	2255	111	2144	222	2366	0.0938292	0.0936709		0.9994	769.398	0.602311	768.795	1.20462	770	0.00156444	0.00166973
		0.06865	2256	111	2145	222	2367	0.0937896	0.0936709		0.9994	770.397	0.603166	769.794	1.20633	771	0.00156463	0.00166973
		0.06768	2257	111	2146	222	2368	0.09375	0.0936709		0.9994	771.396	0.604022	770.792	1.20804	772	0.00156482	0.00166973
		0.06738	2258	111	2147	222	2369	0.0937104	0.0936709		0.9994	772.395	0.604878	771.79	1.20976	773	0.00156502	0.00166973
		0.067	2259	111	2148	222	2370	0.0936709	0.0936709		0.9994	773.394	0.605735	772.789	1.21147	774	0.00156521	0.00166973
		0.06676	2259	112	2147	224	2371	0.0944749	0.0943158		0.9993	774.393	0.606592	773.787	1.21318	775	0.0015654	0.00173181
		0.06674	2261	112	2149	224	2373	0.0943953	0.0943158		0.9993	775.393	0.60745	774.785	1.2149	776	0.00156559	0.00173181
		0.06634	2263	112	2151	224	2375	0.0943158	0.0943158		0.9993	776.392	0.608309	775.783	1.21662	777	0.00156579	0.00173181
		0.06595	2263	113	2150	226	2376	0.0951178	0.0949181		0.9993	777.391	0.609167	776.782	1.21833	778	0.00156598	0.00173181
		0.06585	2267	113	2154	226	2380	0.094958	0.0949181		0.9993	778.39	0.610027	777.78	1.22005	779	0.00156618	0.00173181
		0.0658	2268	113	2155	226	2381	0.0949181	0.0949181		0.9993	779.389	0.610887	778.778	1.22177	780	0.00156638	0.00173181
		0.06578	2268	114	2154	228	2382	0.0957179	0.0956376		0.9993	780.388	0.611747	779.777	1.22349	781	0.00156657	0.00173181
		0.06571	2269	114	2155	228	2383	0.0956777	0.0956376		0.9993	781.387	0.612608	780.775	1.22522	782	0.00156677	0.00173181
		0.06568	2270	114	2156	228	2384	0.0956376	0.0956376		0.9993	782.387	0.61347	781.773	1.22694	783	0.00156697	0.00173181
		0.06558	2270	115	2155	230	2385	0.0964361	0.0963553		0.9993	783.386	0.614332	782.771	1.22866	784	0.00156717	0.00173181
		0.06554	2271	115	2156	230	2386	0.0963956	0.0963553		0.9993	784.385	0.615194	783.77	1.23039	785	0.00156737	0.00173181
		0.06549	2272	115	2157	230	2387	0.0963553	0.0963553		0.9993	785.384	0.616057	784.768	1.23211	786	0.00156758	0.00173181
		0.06546	2273	116	2157	232	2389	0.0971118	0.0970711		0.9993	786.383	0.616921	785.766	1.23384	787	0.00156778	0.00173181
		0.06542	2274	116	2158	232	2390	0.0970711	0.0970711		0.9993	787.382	0.617785	786.764	1.23557	788	0.00156798	0.00173181
		0.06538	2274	118	2156	236	2392	0.0986622	0.0986622		0.9993	788.381	0.61865	787.763	1.2373	789	0.00156819	0.00173181
		0.06537	2274	119	2155	238	2393	0.0994567	0.0990017		0.9993	789.38	0.619515	788.761	1.23903	790	0.00156839	0.00173181
		0.06535	2280	119	2161	238	2399	0.099208	0.0990017		0.9993	790.38	0.620381	789.759	1.24076	791	0.0015686	0.00173181
		0.06534	2282	119	2163	238	2401	0.0991254	0.0990017		0.9993	791.379	0.621248	790.758	1.2425	792	0.00156881	0.00173181
		0.06533	2285	119	2166	238	2404	0.0990017	0.0990017		0.9993	792.378	0.622115	791.756	1.24423	793	0.00156902	0.00173181
		0.06532	2285	121	2164	242	2406	0.100582	0.100582		0.9993	793.377	0.622982	792.754	1.24596	794	0.00156923	0.00173181
		0.06531	2286	124	2162	248	2410	0.102905	0.102905		0.9993	794.376	0.623851	793.752	1.2477	795	0.00156944	0.00173181
		0.0653	2288	125	2163	250	2413	0.103605	0.103605		0.9993	795.375	0.624719	794.751	1.24944	796	0.00156965	0.00173181
		0.06529	2291	126	2165	252	2417	0.104261	0.104261		0.9993	796.374	0.625589	795.749	1.25118	797	0.00156986	0.00173181
		0.06528	2294	127	2167	254	2421	0.104915	0.104915		0.9993	797.374	0.626459	796.747	1.25292	798	0.00157007	0.00173181
		0.06527	2299	131	2168	262	2430	0.107819	0.107819		0.9993	798.373	0.627329	797.745	1.25466	799	0.00157029	0.00173181
		0.06526	2306	135	2171	270	2441	0.11061	0.11061		0.9993	799.372	0.6282	798.744	1.2564	800	0.0015705	0.00173181
		0.06525	2315	139	2176	278	2454	0.113284	0.113284		0.9993	800.371	0.629072	799.742	1.25814	801	0.00157072	0.00173181
		0.06524	2329	140	2189	280	2469	0.113406	0.113406		0.9993	801.37	0.629944	800.74	1.25989	802	0.00157093	0.00173181
		0.06523	2344	146	2198	292	2490	0.117269	0.117269		0.9993	802.369	0.630817	801.738	1.26163	803	0.00157115	0.00173181
		0.06522	2344	150	2194	300	2494	0.120289	0.120048		0.9993	803.368	0.63169	802.737	1.26338	804	0.00157137	0.00173181
		0.06469	2345	150	2195	300	2495	0.12024	0.120048		0.9993	804.367	0.632565	803.735	1.26513	805	0.00157159	0.00173181
		0.06415	2346	150	2196	300	2496	0.120192	0.120048		0.9993	805.367	0.633439	804.733	1.26688	806	0.00157181	0.00173181
		0.06295	2347	150	2197	300	2497	0.120144	0.120048		0.9993	806.366	0.634315	805.731	1.26863	807	0.00157203	0.00173181
		0.06113	2349	150	2199	300	2499	0.120048	0.120048		0.9992	807.365	0.63519	806.73	1.27038	808	0.00157225	0.00176384
		0.05985	2349	151	2198	302	2500	0.1208	0.120752		0.9992	808.364	0.636067	807.728	1.27213	809	0.00157248	0.00176384
		0.05922	2350	151	2199	302	2501	0.120752	0.120752		0.9992	809.363	0.636944	808.726	1.27389	810	0.0015727	0.00176384
		0.05896	2350	152	2198	304	2502	0.121503	0.12126		0.9992	810.362	0.637822	809.724	1.27564	811	0.00157293	0.00176384
		0.05739	2352	152	2200	304	2504	0.121406	0.12126		0.9992	811.361	0.6387	810.723	1.2774	812	0.00157315	0.00176384
		0.0573	2354	152	2202	304	2506	0.121309	0.12126		0.9992	812.36	0.639579	811.721	1.27916	813	0.00157338	0.00176384
		0.05647	2355	152	2203	304	2507	0.12126	0.12126		0.9992	813.36	0.640459	812.719	1.28092	814	0.00157361	0.00176384
		0.05564	2355	153	2202	306	2508	0.12201	0.121815		0.9992	814.359	0.641339	813.717	1.28268	815	0.00157384	0.00176384
		0.05536	2357	153	2204	306	2510	0.121912	0.121815		0.9992	815.358	0.64222	814.716	1.28444	816	0.00157407	0.00176384
		0.05501	2358	153	2205	306	2511	0.121864	0.121815		0.9992	816.357	0.643102	815.714	1.2862	817	0.0015743	0.00176384
		0.05433	2359	153	2206	306	2512	0.121815	0.121815		0.9992	817.356	0.643984	816.712	1.28797	818	0.00157453	0.00176384
		0.05367	2359	154	2205	308	2513	0.122563	0.122563		0.9992	818.355	0.644867	817.71	1.28973	819	0.00157477	0.00176384
		0.05304	2359	155	2204	310	2514	0.123309	0.123162		0.9992	819.354	0.645751	818.708	1.2915	820	0.001575	0.00176384
		0.05243	2360	155	2205	310	2515	0.12326	0.123162		0.9992	820.353	0.646635	819.707	1.29327	821	0.00157524	0.00176384
		0.05235	2361	155	2206	310	2516	0.123211	0.123162		0.9992	821.352	0.64752	820.705	1.29504	822	0.00157547	0.00176384
		0.05199	2362	155	2207	310	2517	0.123162	0.123162		0.9992	822.352	0.648405	821.703	1.29681	823	0.00157571	0.00176384
		0.05185	2362	156	2206	312	2518	0.123908	0.123908		0.9992	823.351	0.649291	822.701	1.29858	824	0.00157595	0.00176384
		0.0513	2362	157	2205	314	2519	0.124653	0.124554		0.9992	824.35	0.650178	823.7	1.30036	825	0.00157619	0.00176384
		0.05071	2363	157	2206	314	2520	0.124603	0.124554		0.9992	825.349	0.651066	824.698	1.30213	826	0.00157643	0.00176384
		0.04976	2364	157	2207	314	2521	0.124554	0.124554		0.9992	826.348	0.651954	825.696	1.30391	827	0.00157667	0.00176384
		0.04928	2364	158	2206	316	2522	0.125297	0.125297		0.9991	827.347	0.652843	826.694	1.30569	828	0.00157692	0.00179475
		0.04883	2364	159	2205	318	2523	0.12604	0.12604		0.9991	828.346	0.653733	827.693	1.30747	829	0.00157716	0.00179475
		0.04847	2364	160	2204	320	2524	0.126783	0.126783		0.9991	829.345	0.654623	828.691	1.30925	830	0.0015774	0.00179475
		0.04839	2364	161	2203	322	2525	0.127525	0.127273		0.9991	830.344	0.655514	829.689	1.31103	831	0.00157765	0.00179475
		0.04758	2365	161	2204	322	2526	0.127474	0.127273		0.9991	831.344	0.656406	830.687	1.31281	832	0.0015779	0.00179475
		0.04719	2366	161	2205	322	2527	0.127424	0.127273		0.9991	832.343	0.657298	831.685	1.3146	833	0.00157815	0.00179475
		0.04673	2367	161	2206	322	2528	0.127373	0.127273		0.9991	833.342	0.658191	832.684	1.31638	834	0.0015784	0.00179475
		0.04664	2369	161	2208	322	2530	0.127273	0.127273		0.9991	834.341	0.659085	833.682	1.31817	835	0.00157865	0.00179475
		0.04647	2369	162	2207	324	2531	0.128013	0.128013		0.9991	835.34	0.659979	834.68	1.31996	836	0.0015789	0.00179475
		0.04613	2369	163	2206	326	2532	0.128752	0.128752		0.9991	836.339	0.660874	835.678	1.32175	837	0.00157915	0.00179475
		0.0458	2369	164	2205	328	2533	0.129491	0.129287		0.9991	837.338	0.66177	836.676	1.32354	838	0.0015794	0.00179475
		0.04565	2370	164	2206	328	2534	0.12944	0.129287		0.9991	838.337	0.662667	837.675	1.32533	839	0.00157966	0.00179475
		0.04549	2371	164	2207	328	2535	0.129389	0.129287		0.9991	839.336	0.663564	838.673	1.32713	840	0.00157992	0.00179475
		0.04519	2372	164	2208	328	2536	0.129338	0.129287		0.9991	840.336	0.664463	839.671	1.32893	841	0.00158017	0.00179475
		0.04387	2373	164	2209	328	2537	0.129287	0.129287		0.9991	841.335	0.665361	840.669	1.33072	842	0.00158043	0.00179475
		0.04363	2373	165	2208	330	2538	0.130024	0.129819		0.9991	842.334	0.666261	841.667	1.33252	843	0.00158069	0.00179475
		0.04352	2374	165	2209	330	2539	0.129972	0.129819		0.9991	843.333	0.667161	842.666	1.33432	844	0.00158095	0.00179475
		0.04341	2375	165	2210	330	2540	0.129921	0.129819		0.9991	844.332	0.668062	843.664	1.33612	845	0.00158121	0.00179475
		0.0432	2376	165	2211	330	2541	0.12987	0.129819		0.9991	845.331	0.668964	844.662	1.33793	846	0.00158148	0.00179475
		0.04309	2377	165	2212	330	2542	0.129819	0.129819		0.9991	846.33	0.669867	845.66	1.33973	847	0.00158174	0.00179475
		0.0426	2377	166	2211	332	2543	0.130554	0.130452		0.9991	847.329	0.67077	846.658	1.34154	848	0.001582	0.00179475
		0.04242	2378	166	2212	332	2544	0.130503	0.130452		0.9991	848.328	0.671674	847.657	1.34335	849	0.00158227	0.00179475
		0.04233	2379	166	2213	332	2545	0.130452	0.130452		0.9991	849.327	0.672579	848.655	1.34516	850	0.00158254	0.00179475
		0.04225	2379	167	2212	334	2546	0.131186	0.131186		0.9991	850.327	0.673485	849.653	1.34697	851	0.00158281	0.00179475
		0.04208	2379	168	2211	336	2547	0.13192	0.13192		0.9991	851.326	0.674391	850.651	1.34878	852	0.00158308	0.00179475
		0.04184	2380	169	2211	338	2549	0.132601	0.132601		0.999	852.325	0.675298	851.649	1.3506	853	0.00158335	0.00182619
		0.04161	2380	170	2210	340	2550	0.133333	0.133072		0.999	853.324	0.676206	852.648	1.35241	854	0.00158362	0.00182619
		0.04134	2381	170	2211	340	2551	0.133281	0.133072		0.999	854.323	0.677115	853.646	1.35423	855	0.00158389	0.00182619
		0.04128	2382	170	2212	340	2552	0.133229	0.133072		0.999	855.322	0.678024	854.644	1.35605	856	0.00158417	0.00182619
		0.04103	2384	170	2214	340	2554	0.133125	0.133072		0.999	856.321	0.678935	855.642	1.35787	857	0.00158444	0.00182619
		0.04086	2385	170	2215	340	2555	0.133072	0.133072		0.999	857.32	0.679846	856.64	1.35969	858	0.00158472	0.00182619
		0.04075	2385	171	2214	342	2556	0.133803	0.133489		0.999	858.319	0.680757	857.638	1.36151	859	0.001585	0.00182619
		0.04064	2386	171	2215	342	2557	0.13375	0.133489		0.999	859.318	0.68167	858.637	1.36334	860	0.00158528	0.00182619
		0.04054	2387	171	2216	342	2558	0.133698	0.133489		0.999	860.317	0.682584	859.635	1.36517	861	0.00158556	0.00182619
		0.0404	2388	171	2217	342	2559	0.133646	0.133489		0.999	861.317	0.683498	860.633	1.367	862	0.00158584	0.00182619
		0.04031	2389	171	2218	342	2560	0.133594	0.133489		0.999	862.316	0.684413	861.631	1.36883	863	0.00158613	0.00182619
		0.04018	2390	171	2219	342	2561	0.133542	0.133489		0.999	863.315	0.685329	862.629	1.37066	864	0.00158641	0.00182619
		0.04014	2391	171	2220	342	2562	0.133489	0.133489		0.999	864.314	0.686246	863.628	1.37249	865	0.0015867	0.00182619
		0.0401	2391	172	2219	344	2563	0.134218	0.134165		0.999	865.313	0.687163	864.626	1.37433	866	0.00158698	0.00182619
		0.04002	2392	172	2220	344	2564	0.134165	0.134165		0.999	866.312	0.688082	865.624	1.37616	867	0.00158727	0.00182619
		0.03991	2393	173	2220	346	2566	0.13484	0.134526		0.999	867.311	0.689001	866.622	1.378	868	0.00158756	0.00182619
		0.03977	2394	173	2221	346	2567	0.134788	0.134526		0.9989	868.31	0.689921	867.62	1.37984	869	0.00158785	0.00185746
		0.03967	2395	173	2222	346	2568	0.134735	0.134526		0.9989	869.309	0.690842	868.618	1.38168	870	0.00158814	0.00185746
		0.03964	2396	173	2223	346	2569	0.134683	0.134526		0.9989	870.308	0.691764	869.616	1.38353	871	0.00158844	0.00185746
		0.03961	2397	173	2224	346	2570	0.13463	0.134526		0.9989	871.307	0.692687	870.615	1.38537	872	0.00158873	0.00185746
		0.0395	2398	173	2225	346	2571	0.134578	0.134526		0.9989	872.306	0.69361	871.613	1.38722	873	0.00158903	0.00185746
		0.03943	2399	173	2226	346	2572	0.134526	0.134526		0.9989	873.305	0.694534	872.611	1.38907	874	0.00158932	0.00185746
		0.03937	2399	175	2224	350	2574	0.135975	0.135975		0.9989	874.305	0.69546	873.609	1.39092	875	0.00158962	0.00185746
		0.03929	2399	176	2223	352	2575	0.136699	0.136699		0.9989	875.304	0.696386	874.607	1.39277	876	0.00158992	0.00185746
		0.03921	2399	177	2222	354	2576	0.137422	0.137369		0.9989	876.303	0.697313	875.605	1.39463	877	0.00159022	0.00185746
		0.03916	2400	177	2223	354	2577	0.137369	0.137369		0.9989	877.302	0.698241	876.604	1.39648	878	0.00159053	0.00185746
		0.03912	2400	178	2222	356	2578	0.138092	0.138092		0.9989	878.301	0.699169	877.602	1.39834	879	0.00159083	0.00185746
		0.03905	2400	179	2221	358	2579	0.138813	0.13876		0.9989	879.3	0.700099	878.6	1.4002	880	0.00159113	0.00185746
		0.03898	2401	179	2222	358	2580	0.13876	0.13876		0.9989	880.299	0.701029	879.598	1.40206	881	0.00159144	0.00185746
		0.03895	2401	180	2221	360	2581	0.139481	0.139319		0.9989	881.298	0.701961	880.596	1.40392	882	0.00159175	0.00185746
		0.03892	2402	180	2222	360	2582	0.139427	0.139319		0.9989	882.297	0.702893	881.594	1.40579	883	0.00159206	0.00185746
		0.03889	2403	180	2223	360	2583	0.139373	0.139319		0.9989	883.296	0.703826	882.592	1.40765	884	0.00159237	0.00185746
		0.03886	2404	180	2224	360	2584	0.139319	0.139319		0.9989	884.295	0.70476	883.59	1.40952	885	0.00159268	0.00185746
		0.03875	2404	181	2223	362	2585	0.140039	0.139985		0.9989	885.294	0.705695	884.589	1.41139	886	0.00159299	0.00185746
		0.03873	2405	181	2224	362	2586	0.139985	0.139985		0.9989	886.293	0.706631	885.587	1.41326	887	0.00159331	0.00185746
		0.03871	2405	182	2223	364	2587	0.140704	0.140595		0.9989	887.292	0.707568	886.585	1.41514	888	0.00159362	0.00185746
		0.0387	2406	182	2224	364	2588	0.140649	0.140595		0.9989	888.291	0.708506	887.583	1.41701	889	0.00159394	0.00185746
		0.03869	2407	182	2225	364	2589	0.140595	0.140595		0.9988	889.291	0.709445	888.581	1.41889	890	0.00159426	0.00189172
		0.03867	2407	183	2224	366	2590	0.141313	0.141095		0.9988	890.29	0.710384	889.579	1.42077	891	0.00159458	0.00189172
		0.03865	2408	183	2225	366	2591	0.141258	0.141095		0.9988	891.289	0.711325	890.577	1.42265	892	0.0015949	0.00189172
		0.03859	2409	183	2226	366	2592	0.141204	0.141095		0.9988	892.288	0.712267	891.575	1.42453	893	0.00159522	0.00189172
		0.03858	2410	183	2227	366	2593	0.141149	0.141095		0.9988	893.287	0.713209	892.574	1.42642	894	0.00159555	0.00189172
		0.03856	2411	183	2228	366	2594	0.141095	0.141095		0.9988	894.286	0.714153	893.572	1.42831	895	0.00159587	0.00189172
		0.03855	2412	185	2227	370	2597	0.142472	0.142417		0.9988	895.285	0.715097	894.57	1.43019	896	0.0015962	0.00189172
		0.03853	2413	185	2228	370	2598	0.142417	0.142417		0.9988	896.284	0.716042	895.568	1.43208	897	0.00159653	0.00189172
		0.03851	2413	186	2227	372	2599	0.143132	0.143132		0.9988	897.283	0.716989	896.566	1.43398	898	0.00159686	0.00189172
		0.03849	2413	187	2226	374	2600	0.143846	0.143736		0.9988	898.282	0.717936	897.564	1.43587	899	0.00159719	0.00189172
		0.03846	2414	187	2227	374	2601	0.143791	0.143736		0.9988	899.281	0.718884	898.562	1.43777	900	0.00159752	0.00189172
		0.03845	2415	187	2228	374	2602	0.143736	0.143736		0.9988	900.28	0.719834	899.56	1.43967	901	0.00159785	0.00189172
		0.03843	2415	189	2226	378	2604	0.145161	0.144772		0.9988	901.279	0.720784	900.558	1.44157	902	0.00159819	0.00189172
		0.03842	2416	189	2227	378	2605	0.145106	0.144772		0.9988	902.278	0.721735	901.557	1.44347	903	0.00159853	0.00189172
		0.03841	2417	189	2228	378	2606	0.14505	0.144772		0.9988	903.277	0.722687	902.555	1.44537	904	0.00159887	0.00189172
		0.03839	2418	189	2229	378	2607	0.144994	0.144772		0.9988	904.276	0.723641	903.553	1.44728	905	0.00159921	0.00189172
		0.03838	2420	189	2231	378	2609	0.144883	0.144772		0.9987	905.275	0.724595	904.551	1.44919	906	0.00159955	0.00191978
		0.03837	2421	189	2232	378	2610	0.144828	0.144772		0.9987	906.274	0.72555	905.549	1.4511	907	0.00159989	0.00191978
		0.03836	2422	189	2233	378	2611	0.144772	0.144772		0.9987	907.273	0.726506	906.547	1.45301	908	0.00160023	0.00191978
		0.03835	2422	190	2232	380	2612	0.145482	0.145482		0.9987	908.273	0.727464	907.545	1.45493	909	0.00160058	0.00191978
		0.03834	2423	192	2231	384	2615	0.146845	0.146677		0.9987	909.272	0.728422	908.543	1.45684	910	0.00160093	0.00191978
		0.03833	2425	192	2233	384	2617	0.146733	0.146677		0.9987	910.271	0.729381	909.541	1.45876	911	0.00160128	0.00191978
		0.03831	2426	192	2234	384	2618	0.146677	0.146677		0.9987	911.27	0.730342	910.539	1.46068	912	0.00160163	0.00191978
		0.0383	2428	193	2235	386	2621	0.147272	0.147272		0.9987	912.269	0.731303	911.537	1.46261	913	0.00160198	0.00191978
		0.03829	2429	194	2235	388	2623	0.147922	0.147922		0.9987	913.268	0.732266	912.535	1.46453	914	0.00160233	0.00191978
		0.03828	2430	195	2235	390	2625	0.148571	0.148458		0.9987	914.267	0.733229	913.534	1.46646	915	0.00160269	0.00191978
		0.03827	2432	195	2237	390	2627	0.148458	0.148458		0.9987	915.266	0.734194	914.532	1.46839	916	0.00160304	0.00191978
		0.03826	2432	198	2234	396	2630	0.15057	0.15057		0.9987	916.265	0.73516	915.53	1.47032	917	0.0016034	0.00191978
		0.03825	2434	199	2235	398	2633	0.151158	0.151158		0.9986	917.264	0.736126	916.528	1.47225	918	0.00160376	0.00194759
		0.03824	2435	201	2234	402	2636	0.152504	0.1521		0.9986	918.263	0.737094	917.526	1.47419	919	0.00160412	0.00194759
		0.03823	2442	201	2241	402	2643	0.1521	0.1521		0.9986	919.262	0.738063	918.524	1.47613	920	0.00160448	0.00194759
		0.03822	2447	206	2241	412	2653	0.155296	0.155296		0.9986	920.261	0.739033	919.522	1.47807	921	0.00160485	0.00194759
		0.03821	2449	207	2242	414	2656	0.155873	0.155873		0.9986	921.26	0.740004	920.52	1.48001	922	0.00160521	0.00194759
		0.03627	2449	208	2241	416	2657	0.156568	0.156568		0.9986	922.259	0.740976	921.518	1.48195	923	0.00160558	0.00194759
		0.03496	2449	209	2240	418	2658	0.157261	0.157261		0.9986	923.258	0.741949	922.516	1.4839	924	0.00160595	0.00194759
		0.03313	2449	210	2239	420	2659	0.157954	0.157895		0.9986	924.257	0.742924	923.514	1.48585	925	0.00160632	0.00194759
		0.03001	2450	210	2240	420	2660	0.157895	0.157895		0.9986	925.256	0.743899	924.512	1.4878	926	0.00160669	0.00194759
		0.02889	2450	211	2239	422	2661	0.158587	0.15829		0.9986	926.255	0.744876	925.51	1.48975	927	0.00160707	0.00194759
		0.02846	2451	211	2240	422	2662	0.158527	0.15829		0.9986	927.254	0.745854	926.508	1.49171	928	0.00160744	0.00194759
		0.02538	2452	211	2241	422	2663	0.158468	0.15829		0.9986	928.253	0.746832	927.506	1.49366	929	0.00160782	0.00194759
		0.02535	2453	211	2242	422	2664	0.158408	0.15829		0.9986	929.252	0.747812	928.504	1.49562	930	0.0016082	0.00194759
		0.02379	2454	211	2243	422	2665	0.158349	0.15829		0.9986	930.251	0.748793	929.502	1.49759	931	0.00160858	0.00194759
		0.02223	2455	211	2244	422	2666	0.15829	0.15829		0.9985	931.25	0.749776	930.5	1.49955	932	0.00160896	0.00197369
		0.02081	2455	212	2243	424	2667	0.15898	0.158386		0.9985	932.249	0.750759	931.498	1.50152	933	0.00160934	0.00197369
		0.02069	2456	212	2244	424	2668	0.158921	0.158386		0.9985	933.248	0.751744	932.497	1.50349	934	0.00160973	0.00197369
		0.01813	2457	212	2245	424	2669	0.158861	0.158386		0.9985	934.247	0.752729	933.495	1.50546	935	0.00161012	0.00197369
		0.01629	2459	212	2247	424	2671	0.158742	0.158386		0.9985	935.246	0.753716	934.493	1.50743	936	0.0016105	0.00197369
		0.01612	2460	212	2248	424	2672	0.158683	0.158386		0.9985	936.245	0.754704	935.491	1.50941	937	0.00161089	0.00197369
		0.01035	2463	212	2251	424	2675	0.158505	0.158386		0.9985	937.244	0.755693	936.489	1.51139	938	0.00161129	0.00197369
		0.007416	2464	212	2252	424	2676	0.158445	0.158386		0.9985	938.243	0.756684	937.487	1.51337	939	0.00161168	0.00197369
		0.007244	2465	212	2253	424	2677	0.158386	0.158386		0.9985	939.242	0.757675	938.485	1.51535	940	0.00161207	0.00197369
											0.9984	940.241	0.758668	939.483	1.51734	941	0.00161247	0.00199151
											0.9984	941.24	0.759662	940.481	1.51932	942	0.00161287	0.00199151
											0.9984	942.239	0.760657	941.479	1.52131	943	0.00161327	0.00199151
											0.9984	943.238	0.761653	942.477	1.52331	944	0.00161367	0.00199151
											0.9984	944.237	0.762651	943.475	1.5253	945	0.00161408	0.00199151
											0.9984	945.236	0.76365	944.473	1.5273	946	0.00161448	0.00199151
											0.9983	946.235	0.76465	945.471	1.5293	947	0.00161489	0.00201502
											0.9983	947.234	0.765651	946.469	1.5313	948	0.0016153	0.00201502
											0.9983	948.233	0.766654	947.467	1.53331	949	0.00161571	0.00201502
											0.9983	949.232	0.767657	948.465	1.53531	950	0.00161612	0.00201502
											0.9983	950.231	0.768662	949.463	1.53732	951	0.00161653	0.00201502
											0.9983	951.23	0.769668	950.461	1.53934	952	0.00161695	0.00201502
											0.9983	952.229	0.770676	951.459	1.54135	953	0.00161737	0.00201502
											0.9983	953.228	0.771685	952.457	1.54337	954	0.00161779	0.00201502
											0.9983	954.227	0.772695	953.455	1.54539	955	0.00161821	0.00201502
											0.9983	955.226	0.773706	954.453	1.54741	956	0.00161863	0.00201502
											0.9983	956.225	0.774719	955.451	1.54944	957	0.00161906	0.00201502
											0.9983	957.224	0.775733	956.449	1.55147	958	0.00161948	0.00201502
											0.9983	958.223	0.776748	957.447	1.5535	959	0.00161991	0.00201502
											0.9982	959.222	0.777764	958.444	1.55553	960	0.00162034	0.00205441
											0.9982	960.221	0.778782	959.442	1.55756	961	0.00162077	0.00205441
											0.9982	961.22	0.779801	960.44	1.5596	962	0.00162121	0.00205441
											0.9982	962.219	0.780822	961.438	1.56164	963	0.00162164	0.00205441
											0.9982	963.218	0.781844	962.436	1.56369	964	0.00162208	0.00205441
											0.9982	964.217	0.782867	963.434	1.56573	965	0.00162252	0.00205441
											0.9982	965.216	0.783891	964.432	1.56778	966	0.00162296	0.00205441
											0.9982	966.215	0.784917	965.43	1.56983	967	0.00162341	0.00205441
											0.9982	967.214	0.785944	966.428	1.57189	968	0.00162385	0.00205441
											0.9982	968.213	0.786973	967.426	1.57395	969	0.0016243	0.00205441
											0.9982	969.212	0.788003	968.424	1.57601	970	0.00162475	0.00205441
											0.9982	970.211	0.789034	969.422	1.57807	971	0.0016252	0.00205441
											0.9982	971.21	0.790067	970.42	1.58013	972	0.00162565	0.00205441
											0.9982	972.209	0.791101	971.418	1.5822	973	0.00162611	0.00205441
											0.9982	973.208	0.792137	972.416	1.58427	974	0.00162656	0.00205441
											0.9982	974.207	0.793173	973.414	1.58635	975	0.00162702	0.00205441
											0.9982	975.206	0.794212	974.412	1.58842	976	0.00162748	0.00205441
											0.9981	976.205	0.795251	975.409	1.5905	977	0.00162795	0.00208947
											0.9981	977.204	0.796293	976.407	1.59259	978	0.00162841	0.00208947
											0.9981	978.203	0.797335	977.405	1.59467	979	0.00162888	0.00208947
											0.9981	979.202	0.798379	978.403	1.59676	980	0.00162935	0.00208947
											0.9981	980.201	0.799425	979.401	1.59885	981	0.00162982	0.00208947
											0.9981	981.2	0.800472	980.399	1.60094	982	0.00163029	0.00208947
											0.9981	982.198	0.80152	981.397	1.60304	983	0.00163076	0.00208947
											0.9981	983.197	0.80257	982.395	1.60514	984	0.00163124	0.00208947
											0.998	984.196	0.803621	983.393	1.60724	985	0.00163172	0.00211156
											0.998	985.195	0.804674	984.391	1.60935	986	0.0016322	0.00211156
											0.998	986.194	0.805728	985.389	1.61146	987	0.00163268	0.00211156
											0.998	987.193	0.806784	986.386	1.61357	988	0.00163317	0.00211156
											0.998	988.192	0.807841	987.384	1.61568	989	0.00163365	0.00211156
											0.998	989.191	0.8089	988.382	1.6178	990	0.00163414	0.00211156
											0.998	990.19	0.80996	989.38	1.61992	991	0.00163463	0.00211156
											0.9979	991.189	0.811022	990.378	1.62204	992	0.00163513	0.00212673
											0.9979	992.188	0.812086	991.376	1.62417	993	0.00163562	0.00212673
											0.9979	993.187	0.81315	992.374	1.6263	994	0.00163612	0.00212673
											0.9978	994.186	0.814217	993.372	1.62843	995	0.00163662	0.00214071
											0.9978	995.185	0.815285	994.369	1.63057	996	0.00163712	0.00214071
											0.9978	996.184	0.816354	995.367	1.63271	997	0.00163762	0.00214071
											0.9978	997.183	0.817426	996.365	1.63485	998	0.00163813	0.00214071
											0.9978	998.182	0.818498	997.363	1.637	999	0.00163864	0.00214071
											0.9978	999.18	0.819573	998.361	1.63915	1000	0.00163915	0.00214071
											0.9977	1000.18	0.820649	999.359	1.6413	1001	0.00163966	0.0021566
											0.9977	1001.18	0.821726	1000.36	1.64345	1002	0.00164017	0.0021566
											0.9977	1002.18	0.822805	1001.35	1.64561	1003	0.00164069	0.0021566
											0.9977	1003.18	0.823886	1002.35	1.64777	1004	0.00164121	0.0021566
											0.9976	1004.18	0.824968	1003.35	1.64994	1005	0.00164173	0.00216632
											0.9976	1005.17	0.826052	1004.35	1.6521	1006	0.00164225	0.00216632
											0.9975	1006.17	0.827138	1005.35	1.65428	1007	0.00164278	0.00217619
											0.9975	1007.17	0.828225	1006.34	1.65645	1008	0.0016433	0.00217619
											0.9975	1008.17	0.829314	1007.34	1.65863	1009	0.00164383	0.00217619
											0.9975	1009.17	0.830405	1008.34	1.66081	1010	0.00164437	0.00217619
											0.9974	1010.17	0.831497	1009.34	1.66299	1011	0.0016449	0.0021862
											0.9974	1011.17	0.832591	1010.33	1.66518	1012	0.00164544	0.0021862
											0.9973	1012.17	0.833686	1011.33	1.66737	1013	0.00164598	0.00219466
											0.9973	1013.17	0.834784	1012.33	1.66957	1014	0.00164652	0.00219466
											0.9973	1014.16	0.835883	1013.33	1.67177	1015	0.00164706	0.00219466
											0.9972	1015.16	0.836983	1014.33	1.67397	1016	0.00164761	0.00220494
											0.9972	1016.16	0.838086	1015.32	1.67617	1017	0.00164815	0.00220494
											0.9972	1017.16	0.83919	1016.32	1.67838	1018	0.0016487	0.00220494
											0.9971	1018.16	0.840296	1017.32	1.68059	1019	0.00164926	0.00222243
											0.9971	1019.16	0.841404	1018.32	1.68281	1020	0.00164981	0.00222243
											0.9971	1020.16	0.842513	1019.31	1.68503	1021	0.00165037	0.00222243
											0.9971	1021.16	0.843624	1020.31	1.68725	1022	0.00165093	0.00222243
											0.9971	1022.16	0.844737	1021.31	1.68947	1023	0.00165149	0.00222243
											0.9971	1023.15	0.845852	1022.31	1.6917	1024	0.00165206	0.00222243
											0.9971	1024.15	0.846969	1023.31	1.69394	1025	0.00165262	0.00222243
											0.997	1025.15	0.848087	1024.3	1.69617	1026	0.00165319	0.00225502
											0.997	1026.15	0.849207	1025.3	1.69841	1027	0.00165376	0.00225502
											0.997	1027.15	0.850329	1026.3	1.70066	1028	0.00165434	0.00225502
											0.997	1028.15	0.851453	1027.3	1.70291	1029	0.00165491	0.00225502
											0.997	1029.15	0.852579	1028.29	1.70516	1030	0.00165549	0.00225502
											0.997	1030.15	0.853706	1029.29	1.70741	1031	0.00165607	0.00225502
											0.997	1031.15	0.854836	1030.29	1.70967	1032	0.00165666	0.00225502
											0.997	1032.14	0.855967	1031.29	1.71193	1033	0.00165724	0.00225502
											0.997	1033.14	0.8571	1032.29	1.7142	1034	0.00165783	0.00225502
											0.997	1034.14	0.858235	1033.28	1.71647	1035	0.00165843	0.00225502
											0.997	1035.14	0.859372	1034.28	1.71874	1036	0.00165902	0.00225502
											0.9969	1036.14	0.860511	1035.28	1.72102	1037	0.00165962	0.00227948
											0.9969	1037.14	0.861651	1036.28	1.7233	1038	0.00166021	0.00227948
											0.9967	1038.14	0.862794	1037.27	1.72559	1039	0.00166082	0.00231468
											0.9967	1039.14	0.863939	1038.27	1.72788	1040	0.00166142	0.00231468
											0.9967	1040.13	0.865085	1039.27	1.73017	1041	0.00166203	0.00231468
											0.9967	1041.13	0.866234	1040.27	1.73247	1042	0.00166264	0.00231468
											0.9967	1042.13	0.867384	1041.27	1.73477	1043	0.00166325	0.00231468
											0.9967	1043.13	0.868536	1042.26	1.73707	1044	0.00166386	0.00231468
											0.9967	1044.13	0.869691	1043.26	1.73938	1045	0.00166448	0.00231468
											0.9967	1045.13	0.870847	1044.26	1.74169	1046	0.0016651	0.00231468
											0.9967	1046.13	0.872005	1045.26	1.74401	1047	0.00166572	0.00231468
											0.9967	1047.13	0.873166	1046.25	1.74633	1048	0.00166635	0.00231468
											0.9967	1048.13	0.874328	1047.25	1.74866	1049	0.00166697	0.00231468
											0.9967	1049.12	0.875492	1048.25	1.75098	1050	0.0016676	0.00231468
											0.9967	1050.12	0.876659	1049.25	1.75332	1051	0.00166824	0.00231468
											0.9967	1051.12	0.877827	1050.24	1.75565	1052	0.00166887	0.00231468
											0.9967	1052.12	0.878998	1051.24	1.758	1053	0.00166951	0.00231468
											0.9967	1053.12	0.880171	1052.24	1.76034	1054	0.00167015	0.00231468
											0.9966	1054.12	0.881345	1053.24	1.76269	1055	0.0016708	0.00234943
											0.9965	1055.12	0.882522	1054.23	1.76504	1056	0.00167144	0.00239227
											0.9965	1056.12	0.883701	1055.23	1.7674	1057	0.00167209	0.00239227
											0.9965	1057.12	0.884882	1056.23	1.76976	1058	0.00167274	0.00239227
											0.9965	1058.11	0.886065	1057.23	1.77213	1059	0.0016734	0.00239227
											0.9965	1059.11	0.88725	1058.23	1.7745	1060	0.00167406	0.00239227
											0.9965	1060.11	0.888438	1059.22	1.77688	1061	0.00167472	0.00239227
											0.9965	1061.11	0.889628	1060.22	1.77926	1062	0.00167538	0.00239227
											0.9965	1062.11	0.890819	1061.22	1.78164	1063	0.00167605	0.00239227
											0.9965	1063.11	0.892013	1062.22	1.78403	1064	0.00167672	0.00239227
											0.9965	1064.11	0.893209	1063.21	1.78642	1065	0.00167739	0.00239227
											0.9965	1065.11	0.894408	1064.21	1.78882	1066	0.00167806	0.00239227
											0.9965	1066.1	0.895608	1065.21	1.79122	1067	0.00167874	0.00239227
											0.9965	1067.1	0.896811	1066.21	1.79362	1068	0.00167942	0.00239227
											0.9965	1068.1	0.898016	1067.2	1.79603	1069	0.0016801	0.00239227
											0.9965	1069.1	0.899223	1068.2	1.79845	1070	0.00168079	0.00239227
											0.9965	1070.1	0.900433	1069.2	1.80087	1071	0.00168148	0.00239227
											0.9965	1071.1	0.901645	1070.2	1.80329	1072	0.00168217	0.00239227
											0.9965	1072.1	0.902859	1071.19	1.80572	1073	0.00168287	0.00239227
											0.9965	1073.1	0.904075	1072.19	1.80815	1074	0.00168357	0.00239227
											0.9964	1074.09	0.905294	1073.19	1.81059	1075	0.00168427	0.00247275
											0.9964	1075.09	0.906515	1074.19	1.81303	1076	0.00168497	0.00247275
											0.9964	1076.09	0.907738	1075.18	1.81548	1077	0.00168568	0.00247275
											0.9964	1077.09	0.908964	1076.18	1.81793	1078	0.00168639	0.00247275
											0.9964	1078.09	0.910192	1077.18	1.82038	1079	0.0016871	0.00247275
											0.9964	1079.09	0.911422	1078.18	1.82284	1080	0.00168782	0.00247275
											0.9964	1080.09	0.912655	1079.17	1.82531	1081	0.00168854	0.00247275
											0.9964	1081.09	0.91389	1080.17	1.82778	1082	0.00168926	0.00247275
											0.9964	1082.08	0.915128	1081.17	1.83026	1083	0.00168999	0.00247275
											0.9964	1083.08	0.916368	1082.17	1.83274	1084	0.00169072	0.00247275
											0.9964	1084.08	0.91761	1083.16	1.83522	1085	0.00169145	0.00247275
											0.9964	1085.08	0.918855	1084.16	1.83771	1086	0.00169218	0.00247275
											0.9964	1086.08	0.920102	1085.16	1.8402	1087	0.00169292	0.00247275
											0.9964	1087.08	0.921352	1086.16	1.8427	1088	0.00169366	0.00247275
											0.9964	1088.08	0.922604	1087.15	1.84521	1089	0.00169441	0.00247275
											0.9964	1089.08	0.923859	1088.15	1.84772	1090	0.00169515	0.00247275
											0.9963	1090.07	0.925117	1089.15	1.85023	1091	0.00169591	0.00251455
											0.9962	1091.07	0.926376	1090.15	1.85275	1092	0.00169666	0.00254521
											0.9962	1092.07	0.927639	1091.14	1.85528	1093	0.00169742	0.00254521
											0.9962	1093.07	0.928904	1092.14	1.85781	1094	0.00169818	0.00254521
											0.9962	1094.07	0.930171	1093.14	1.86034	1095	0.00169894	0.00254521
											0.9962	1095.07	0.931441	1094.14	1.86288	1096	0.00169971	0.00254521
											0.9962	1096.07	0.932714	1095.13	1.86543	1097	0.00170048	0.00254521
											0.9962	1097.07	0.933989	1096.13	1.86798	1098	0.00170125	0.00254521
											0.9962	1098.06	0.935267	1097.13	1.87053	1099	0.00170203	0.00254521
											0.9962	1099.06	0.936547	1098.13	1.87309	1100	0.00170281	0.00254521
											0.9962	1100.06	0.93783	1099.12	1.87566	1101	0.0017036	0.00254521
											0.9962	1101.06	0.939116	1100.12	1.87823	1102	0.00170438	0.00254521
											0.9961	1102.06	0.940404	1101.12	1.88081	1103	0.00170518	0.00257685
											0.996	1103.06	0.941695	1102.12	1.88339	1104	0.00170597	0.00260951
											0.996	1104.06	0.942989	1103.11	1.88598	1105	0.00170677	0.00260951
											0.996	1105.06	0.944286	1104.11	1.88857	1106	0.00170757	0.00260951
											0.996	1106.05	0.945585	1105.11	1.89117	1107	0.00170837	0.00260951
											0.996	1107.05	0.946887	1106.11	1.89377	1108	0.00170918	0.00260951
											0.996	1108.05	0.948192	1107.1	1.89638	1109	0.00170999	0.00260951
											0.996	1109.05	0.949499	1108.1	1.899	1110	0.00171081	0.00260951
											0.996	1110.05	0.95081	1109.1	1.90162	1111	0.00171163	0.00260951
											0.996	1111.05	0.952123	1110.1	1.90425	1112	0.00171245	0.00260951
											0.996	1112.05	0.953439	1111.09	1.90688	1113	0.00171328	0.00260951
											0.996	1113.05	0.954757	1112.09	1.90951	1114	0.00171411	0.00260951
											0.9959	1114.04	0.956079	1113.09	1.91216	1115	0.00171494	0.00265473
											0.9959	1115.04	0.957404	1114.09	1.91481	1116	0.00171578	0.00265473
											0.9959	1116.04	0.958731	1115.08	1.91746	1117	0.00171662	0.00265473
											0.9959	1117.04	0.960061	1116.08	1.92012	1118	0.00171746	0.00265473
											0.9959	1118.04	0.961394	1117.08	1.92279	1119	0.00171831	0.00265473
											0.9958	1119.04	0.96273	1118.07	1.92546	1120	0.00171916	0.0026722
											0.9957	1120.04	0.96407	1119.07	1.92814	1121	0.00172002	0.00271713
											0.9957	1121.03	0.965412	1120.07	1.93082	1122	0.00172088	0.00271713
											0.9957	1122.03	0.966757	1121.07	1.93351	1123	0.00172174	0.00271713
											0.9957	1123.03	0.968104	1122.06	1.93621	1124	0.00172261	0.00271713
											0.9957	1124.03	0.969455	1123.06	1.93891	1125	0.00172348	0.00271713
											0.9957	1125.03	0.970809	1124.06	1.94162	1126	0.00172435	0.00271713
											0.9957	1126.03	0.972166	1125.06	1.94433	1127	0.00172523	0.00271713
											0.9957	1127.03	0.973527	1126.05	1.94705	1128	0.00172611	0.00271713
											0.9957	1128.03	0.97489	1127.05	1.94978	1129	0.001727	0.00271713
											0.9957	1129.02	0.976256	1128.05	1.95251	1130	0.00172789	0.00271713
											0.9957	1130.02	0.977625	1129.04	1.95525	1131	0.00172878	0.00271713
											0.9957	1131.02	0.978998	1130.04	1.958	1132	0.00172968	0.00271713
											0.9957	1132.02	0.980374	1131.04	1.96075	1133	0.00173058	0.00271713
											0.9957	1133.02	0.981752	1132.04	1.9635	1134	0.00173149	0.00271713
											0.9956	1134.02	0.983134	1133.03	1.96627	1135	0.0017324	0.00276394
											0.9955	1135.02	0.984519	1134.03	1.96904	1136	0.00173331	0.00277033
											0.9954	1136.01	0.985908	1135.03	1.97182	1137	0.00173423	0.00277998
											0.9954	1137.01	0.987299	1136.03	1.9746	1138	0.00173515	0.00277998
											0.9953	1138.01	0.988694	1137.02	1.97739	1139	0.00173607	0.00281273
											0.9953	1139.01	0.990092	1138.02	1.98018	1140	0.001737	0.00281273
											0.9953	1140.01	0.991494	1139.02	1.98299	1141	0.00173794	0.00281273
											0.9953	1141.01	0.992899	1140.01	1.9858	1142	0.00173888	0.00281273
											0.9953	1142.01	0.994307	1141.01	1.98861	1143	0.00173982	0.00281273
											0.9953	1143	0.995718	1142.01	1.99144	1144	0.00174077	0.00281273
											0.9953	1144	0.997133	1143.01	1.99427	1145	0.00174172	0.00281273
											0.9953	1145	0.998551	1144	1.9971	1146	0.00174267	0.00281273
											0.9952	1146	0.999972	1145	1.99994	1147	0.00174363	0.0028464
											0.9952	1147	1.0014	1146	2.00279	1148	0.00174459	0.0028464
											0.9951	1148	1.00283	1146.99	2.00565	1149	0.00174556	0.00286706
											0.9951	1149	1.00426	1147.99	2.00851	1150	0.00174653	0.00286706
											0.9951	1149.99	1.00569	1148.99	2.01139	1151	0.00174751	0.00286706
											0.9951	1150.99	1.00713	1149.99	2.01426	1152	0.00174849	0.00286706
											0.995	1151.99	1.00857	1150.98	2.01715	1153	0.00174948	0.00288455
											0.9949	1152.99	1.01002	1151.98	2.02004	1154	0.00175047	0.00290944
											0.9949	1153.99	1.01147	1152.98	2.02294	1155	0.00175146	0.00290944
											0.9949	1154.99	1.01292	1153.97	2.02584	1156	0.00175246	0.00290944
											0.9949	1155.99	1.01438	1154.97	2.02876	1157	0.00175346	0.00290944
											0.9949	1156.98	1.01584	1155.97	2.03168	1158	0.00175447	0.00290944
											0.9949	1157.98	1.0173	1156.97	2.0346	1159	0.00175548	0.00290944
											0.9948	1158.98	1.01877	1157.96	2.03754	1160	0.0017565	0.00295701
											0.9948	1159.98	1.02024	1158.96	2.04048	1161	0.00175752	0.00295701
											0.9948	1160.98	1.02172	1159.96	2.04343	1162	0.00175855	0.00295701
											0.9948	1161.98	1.02319	1160.95	2.04639	1163	0.00175958	0.00295701
											0.9948	1162.98	1.02468	1161.95	2.04935	1164	0.00176061	0.00295701
											0.9948	1163.97	1.02616	1162.95	2.05232	1165	0.00176165	0.00295701
											0.9948	1164.97	1.02765	1163.94	2.0553	1166	0.0017627	0.00295701
											0.9947	1165.97	1.02915	1164.94	2.05829	1167	0.00176375	0.00299099
											0.9947	1166.97	1.03064	1165.94	2.06129	1168	0.0017648	0.00299099
											0.9946	1167.97	1.03214	1166.94	2.06429	1169	0.00176586	0.00300637
											0.9946	1168.97	1.03365	1167.93	2.0673	1170	0.00176692	0.00300637
											0.9945	1169.96	1.03516	1168.93	2.07032	1171	0.00176799	0.00303372
											0.9945	1170.96	1.03667	1169.93	2.07334	1172	0.00176906	0.00303372
											0.9945	1171.96	1.03819	1170.92	2.07638	1173	0.00177014	0.00303372
											0.9945	1172.96	1.03971	1171.92	2.07942	1174	0.00177122	0.00303372
											0.9945	1173.96	1.04123	1172.92	2.08247	1175	0.00177231	0.00303372
											0.9944	1174.96	1.04276	1173.91	2.08553	1176	0.00177341	0.00306163
											0.9944	1175.96	1.0443	1174.91	2.08859	1177	0.0017745	0.00306163
											0.9943	1176.95	1.04583	1175.91	2.09166	1178	0.00177561	0.00307783
											0.9943	1177.95	1.04737	1176.91	2.09475	1179	0.00177671	0.00307783
											0.9942	1178.95	1.04892	1177.9	2.09784	1180	0.00177783	0.00309422
											0.9942	1179.95	1.05047	1178.9	2.10093	1181	0.00177895	0.00309422
											0.9941	1180.95	1.05202	1179.9	2.10404	1182	0.00178007	0.00310664
											0.9939	1181.95	1.05358	1180.89	2.10716	1183	0.0017812	0.00312337
											0.9939	1182.94	1.05514	1181.89	2.11028	1184	0.00178233	0.00312337
											0.9939	1183.94	1.05671	1182.89	2.11341	1185	0.00178347	0.00312337
											0.9938	1184.94	1.05828	1183.88	2.11655	1186	0.00178461	0.00317476
											0.9938	1185.94	1.05985	1184.88	2.1197	1187	0.00178576	0.00317476
											0.9938	1186.94	1.06143	1185.88	2.12286	1188	0.00178692	0.00317476
											0.9938	1187.94	1.06301	1186.87	2.12602	1189	0.00178808	0.00317476
											0.9938	1188.94	1.0646	1187.87	2.1292	1190	0.00178924	0.00317476
											0.9938	1189.93	1.06619	1188.87	2.13238	1191	0.00179041	0.00317476
											0.9938	1190.93	1.06779	1189.86	2.13557	1192	0.00179159	0.00317476
											0.9938	1191.93	1.06939	1190.86	2.13878	1193	0.00179277	0.00317476
											0.9938	1192.93	1.07099	1191.86	2.14199	1194	0.00179396	0.00317476
											0.9937	1193.93	1.0726	1192.85	2.14521	1195	0.00179515	0.00325073
											0.9937	1194.93	1.07422	1193.85	2.14843	1196	0.00179635	0.00325073
											0.9937	1195.92	1.07584	1194.85	2.15167	1197	0.00179755	0.00325073
											0.9937	1196.92	1.07746	1195.85	2.15492	1198	0.00179876	0.00325073
											0.9937	1197.92	1.07909	1196.84	2.15817	1199	0.00179998	0.00325073
											0.9937	1198.92	1.08072	1197.84	2.16144	1200	0.0018012	0.00325073
											0.9937	1199.92	1.08235	1198.84	2.16471	1201	0.00180242	0.00325073
											0.9937	1200.92	1.084	1199.83	2.16799	1202	0.00180365	0.00325073
											0.9936	1201.91	1.08564	1200.83	2.17129	1203	0.00180489	0.00329253
											0.9935	1202.91	1.08729	1201.83	2.17459	1204	0.00180614	0.00331147
											0.9935	1203.91	1.08895	1202.82	2.1779	1205	0.00180739	0.00331147
											0.9935	1204.91	1.09061	1203.82	2.18122	1206	0.00180864	0.00331147
											0.9934	1205.91	1.09228	1204.82	2.18455	1207	0.0018099	0.00333064
											0.9932	1206.91	1.09395	1205.81	2.18789	1208	0.00181117	0.00337463
											0.9932	1207.9	1.09562	1206.81	2.19124	1209	0.00181244	0.00337463
											0.9932	1208.9	1.0973	1207.81	2.1946	1210	0.00181372	0.00337463
											0.9932	1209.9	1.09899	1208.8	2.19797	1211	0.001815	0.00337463
											0.9932	1210.9	1.10068	1209.8	2.20135	1212	0.0018163	0.00337463
											0.9932	1211.9	1.10237	1210.8	2.20474	1213	0.00181759	0.00337463
											0.9932	1212.9	1.10407	1211.79	2.20814	1214	0.0018189	0.00337463
											0.9932	1213.89	1.10577	1212.79	2.21155	1215	0.00182021	0.00337463
											0.9931	1214.89	1.10748	1213.79	2.21497	1216	0.00182152	0.00342493
											0.9931	1215.89	1.1092	1214.78	2.2184	1217	0.00182284	0.00342493
											0.9929	1216.89	1.11092	1215.78	2.22184	1218	0.00182417	0.00344548
											0.9929	1217.89	1.11264	1216.77	2.22529	1219	0.0018255	0.00344548
											0.9928	1218.89	1.11438	1217.77	2.22875	1220	0.00182685	0.00346105
											0.9927	1219.88	1.11611	1218.77	2.23222	1221	0.00182819	0.00349264
											0.9927	1220.88	1.11785	1219.76	2.2357	1222	0.00182955	0.00349264
											0.9927	1221.88	1.1196	1220.76	2.2392	1223	0.00183091	0.00349264
											0.9927	1222.88	1.12135	1221.76	2.2427	1224	0.00183227	0.00349264
											0.9927	1223.88	1.12311	1222.75	2.24621	1225	0.00183364	0.00349264
											0.9925	1224.88	1.12487	1223.75	2.24974	1226	0.00183502	0.00353567
											0.9925	1225.87	1.12664	1224.75	2.25328	1227	0.00183641	0.00353567
											0.9925	1226.87	1.12841	1225.74	2.25682	1228	0.0018378	0.00353567
											0.9923	1227.87	1.13019	1226.74	2.26038	1229	0.0018392	0.00355759
											0.9922	1228.87	1.13197	1227.74	2.26395	1230	0.00184061	0.0035742
											0.9922	1229.87	1.13376	1228.73	2.26753	1231	0.00184202	0.0035742
											0.9921	1230.86	1.13556	1229.73	2.27112	1232	0.00184344	0.00359097
											0.992	1231.86	1.13736	1230.73	2.27472	1233	0.00184487	0.00361927
											0.992	1232.86	1.13917	1231.72	2.27833	1234	0.0018463	0.00361927
											0.992	1233.86	1.14098	1232.72	2.28196	1235	0.00184774	0.00361927
											0.992	1234.86	1.1428	1233.71	2.2856	1236	0.00184919	0.00361927
											0.9918	1235.86	1.14462	1234.71	2.28924	1237	0.00185064	0.00364801
											0.9917	1236.85	1.14645	1235.71	2.2929	1238	0.0018521	0.0036831
											0.9917	1237.85	1.14829	1236.7	2.29657	1239	0.00185357	0.0036831
											0.9917	1238.85	1.15013	1237.7	2.30026	1240	0.00185505	0.0036831
											0.9917	1239.85	1.15198	1238.7	2.30395	1241	0.00185653	0.0036831
											0.9917	1240.85	1.15383	1239.69	2.30766	1242	0.00185802	0.0036831
											0.9916	1241.84	1.15569	1240.69	2.31138	1243	0.00185952	0.00371884
											0.9915	1242.84	1.15755	1241.68	2.31511	1244	0.00186102	0.00373091
											0.9914	1243.84	1.15943	1242.68	2.31885	1245	0.00186253	0.00374305
											0.9913	1244.84	1.1613	1243.68	2.32261	1246	0.00186405	0.00376141
											0.9913	1245.84	1.16319	1244.67	2.32638	1247	0.00186558	0.00376141
											0.9911	1246.83	1.16508	1245.67	2.33016	1248	0.00186711	0.00378616
											0.9911	1247.83	1.16697	1246.67	2.33395	1249	0.00186865	0.00378616
											0.991	1248.83	1.16888	1247.66	2.33775	1250	0.0018702	0.00380493
											0.9909	1249.83	1.17079	1248.66	2.34157	1251	0.00187176	0.00383661
											0.9909	1250.83	1.1727	1249.65	2.3454	1252	0.00187332	0.00383661
											0.9909	1251.83	1.17462	1250.65	2.34924	1253	0.0018749	0.00383661
											0.9909	1252.82	1.17655	1251.65	2.3531	1254	0.00187647	0.00383661
											0.9908	1253.82	1.17848	1252.64	2.35697	1255	0.00187806	0.00386879
											0.9906	1254.82	1.18042	1253.64	2.36085	1256	0.00187966	0.00394143
											0.9906	1255.82	1.18237	1254.64	2.36474	1257	0.00188126	0.00394143
											0.9906	1256.82	1.18433	1255.63	2.36865	1258	0.00188287	0.00394143
											0.9906	1257.81	1.18629	1256.63	2.37257	1259	0.00188449	0.00394143
											0.9906	1258.81	1.18825	1257.62	2.37651	1260	0.00188612	0.00394143
											0.9906	1259.81	1.19023	1258.62	2.38046	1261	0.00188775	0.00394143
											0.9906	1260.81	1.19221	1259.62	2.38442	1262	0.0018894	0.00394143
											0.9906	1261.81	1.1942	1260.61	2.38839	1263	0.00189105	0.00394143
											0.9906	1262.8	1.19619	1261.61	2.39238	1264	0.00189271	0.00394143
											0.9906	1263.8	1.19819	1262.6	2.39639	1265	0.00189438	0.00394143
											0.9905	1264.8	1.2002	1263.6	2.4004	1266	0.00189605	0.00401667
											0.9904	1265.8	1.20222	1264.6	2.40443	1267	0.00189774	0.00403064
											0.9901	1266.8	1.20424	1265.59	2.40848	1268	0.00189943	0.0040447
											0.99	1267.79	1.20627	1266.59	2.41254	1269	0.00190113	0.00414571
											0.99	1268.79	1.20831	1267.58	2.41661	1270	0.00190284	0.00414571
											0.99	1269.79	1.21035	1268.58	2.4207	1271	0.00190456	0.00414571
											0.99	1270.79	1.2124	1269.58	2.4248	1272	0.00190629	0.00414571
											0.99	1271.79	1.21446	1270.57	2.42892	1273	0.00190802	0.00414571
											0.99	1272.78	1.21652	1271.57	2.43305	1274	0.00190977	0.00414571
											0.99	1273.78	1.2186	1272.56	2.43719	1275	0.00191152	0.00414571
											0.99	1274.78	1.22068	1273.56	2.44135	1276	0.00191329	0.00414571
											0.99	1275.78	1.22276	1274.55	2.44553	1277	0.00191506	0.00414571
											0.99	1276.78	1.22486	1275.55	2.44972	1278	0.00191684	0.00414571
											0.99	1277.77	1.22696	1276.55	2.45392	1279	0.00191863	0.00414571
											0.99	1278.77	1.22907	1277.54	2.45815	1280	0.00192043	0.00414571
											0.99	1279.77	1.23119	1278.54	2.46238	1281	0.00192223	0.00414571
											0.9899	1280.77	1.23332	1279.53	2.46663	1282	0.00192405	0.00425143
											0.9897	1281.76	1.23545	1280.53	2.4709	1283	0.00192588	0.00429038
											0.9897	1282.76	1.23759	1281.52	2.47518	1284	0.00192771	0.00429038
											0.9897	1283.76	1.23974	1282.52	2.47948	1285	0.00192956	0.00429038
											0.9897	1284.76	1.2419	1283.52	2.48379	1286	0.00193141	0.00429038
											0.9895	1285.76	1.24406	1284.51	2.48812	1287	0.00193327	0.00435405
											0.9895	1286.75	1.24624	1285.51	2.49247	1288	0.00193515	0.00435405
											0.9895	1287.75	1.24842	1286.5	2.49683	1289	0.00193703	0.00435405
											0.9895	1288.75	1.25061	1287.5	2.50121	1290	0.00193892	0.00435405
											0.9894	1289.75	1.2528	1288.49	2.50561	1291	0.00194083	0.00449508
											0.9894	1290.74	1.25501	1289.49	2.51002	1292	0.00194274	0.00449508
											0.9894	1291.74	1.25722	1290.49	2.51444	1293	0.00194466	0.00449508
											0.9894	1292.74	1.25944	1291.48	2.51889	1294	0.00194659	0.00449508
											0.9894	1293.74	1.26168	1292.48	2.52335	1295	0.00194853	0.00449508
											0.9894	1294.74	1.26391	1293.47	2.52783	1296	0.00195048	0.00449508
											0.9894	1295.73	1.26616	1294.47	2.53232	1297	0.00195245	0.00449508
											0.9894	1296.73	1.26842	1295.46	2.53684	1298	0.00195442	0.00449508
											0.9894	1297.73	1.27068	1296.46	2.54136	1299	0.0019564	0.00449508
											0.9894	1298.73	1.27296	1297.45	2.54591	1300	0.00195839	0.00449508
											0.9894	1299.72	1.27524	1298.45	2.55048	1301	0.0019604	0.00449508
											0.9894	1300.72	1.27753	1299.44	2.55506	1302	0.00196241	0.00449508
											0.9894	1301.72	1.27983	1300.44	2.55966	1303	0.00196443	0.00449508
											0.9893	1302.72	1.28214	1301.44	2.56427	1304	0.00196647	0.0046534
											0.9893	1303.72	1.28446	1302.43	2.56891	1305	0.00196851	0.0046534
											0.9893	1304.71	1.28678	1303.43	2.57356	1306	0.00197057	0.0046534
											0.9893	1305.71	1.28912	1304.42	2.57824	1307	0.00197264	0.0046534
											0.9893	1306.71	1.29146	1305.42	2.58292	1308	0.00197471	0.0046534
											0.9891	1307.71	1.29382	1306.41	2.58763	1309	0.0019768	0.00470835
											0.989	1308.7	1.29618	1307.41	2.59236	1310	0.0019789	0.00479288
											0.989	1309.7	1.29855	1308.4	2.59711	1311	0.00198101	0.00479288
											0.989	1310.7	1.30094	1309.4	2.60187	1312	0.00198313	0.00479288
											0.989	1311.7	1.30333	1310.39	2.60665	1313	0.00198527	0.00479288
											0.989	1312.69	1.30573	1311.39	2.61146	1314	0.00198741	0.00479288
											0.989	1313.69	1.30814	1312.38	2.61628	1315	0.00198956	0.00479288
											0.989	1314.69	1.31056	1313.38	2.62112	1316	0.00199173	0.00479288
											0.989	1315.69	1.31299	1314.37	2.62598	1317	0.00199391	0.00479288
											0.9889	1316.68	1.31543	1315.37	2.63086	1318	0.0019961	0.00488004
											0.9886	1317.68	1.31788	1316.36	2.63576	1319	0.0019983	0.0049097
											0.9886	1318.68	1.32034	1317.36	2.64068	1320	0.00200051	0.0049097
											0.9884	1319.68	1.32281	1318.35	2.64562	1321	0.00200274	0.00493966
											0.9883	1320.67	1.32529	1319.35	2.65058	1322	0.00200498	0.00502108
											0.9883	1321.67	1.32778	1320.34	2.65556	1323	0.00200722	0.00502108
											0.9883	1322.67	1.33028	1321.34	2.66056	1324	0.00200949	0.00502108
											0.9883	1323.67	1.33279	1322.33	2.66558	1325	0.00201176	0.00502108
											0.9883	1324.66	1.33531	1323.33	2.67062	1326	0.00201404	0.00502108
											0.9883	1325.66	1.33784	1324.32	2.67568	1327	0.00201634	0.00502108
											0.9883	1326.66	1.34038	1325.32	2.68077	1328	0.00201865	0.00502108
											0.9881	1327.66	1.34294	1326.31	2.68587	1329	0.00202097	0.00510478
											0.9879	1328.65	1.3455	1327.31	2.691	1330	0.00202331	0.00514751
											0.9879	1329.65	1.34807	1328.3	2.69615	1331	0.00202565	0.00514751
											0.9879	1330.65	1.35066	1329.3	2.70132	1332	0.00202801	0.00514751
											0.9878	1331.65	1.35325	1330.29	2.70651	1333	0.00203039	0.00521271
											0.9878	1332.64	1.35586	1331.29	2.71172	1334	0.00203277	0.00521271
											0.9878	1333.64	1.35848	1332.28	2.71695	1335	0.00203517	0.00521271
											0.9876	1334.64	1.36111	1333.28	2.72221	1336	0.00203758	0.0052681
											0.9876	1335.64	1.36374	1334.27	2.72749	1337	0.00204001	0.0052681
											0.9874	1336.63	1.3664	1335.27	2.73279	1338	0.00204245	0.00531312
											0.9874	1337.63	1.36906	1336.26	2.73812	1339	0.0020449	0.00531312
											0.9873	1338.63	1.37173	1337.26	2.74346	1340	0.00204736	0.00534729
											0.9872	1339.63	1.37442	1338.25	2.74883	1341	0.00204984	0.00537028
											0.9871	1340.62	1.37711	1339.25	2.75423	1342	0.00205233	0.00539342
											0.9868	1341.62	1.37982	1340.24	2.75964	1343	0.00205484	0.005452
											0.9868	1342.62	1.38254	1341.23	2.76508	1344	0.00205735	0.005452
											0.9868	1343.61	1.38527	1342.23	2.77055	1345	0.00205989	0.005452
											0.9868	1344.61	1.38802	1343.22	2.77604	1346	0.00206243	0.005452
											0.9866	1345.61	1.39077	1344.22	2.78155	1347	0.00206499	0.00553576
											0.9866	1346.61	1.39354	1345.21	2.78708	1348	0.00206757	0.00553576
											0.9866	1347.6	1.39632	1346.21	2.79264	1349	0.00207016	0.00553576
											0.9865	1348.6	1.39911	1347.2	2.79823	1350	0.00207276	0.00558456
											0.9862	1349.6	1.40192	1348.2	2.80384	1351	0.00207538	0.00560922
											0.9861	1350.6	1.40474	1349.19	2.80947	1352	0.00207801	0.00567164
											0.9861	1351.59	1.40757	1350.18	2.81513	1353	0.00208066	0.00567164
											0.9861	1352.59	1.41041	1351.18	2.82081	1354	0.00208332	0.00567164
											0.9861	1353.59	1.41326	1352.17	2.82652	1355	0.002086	0.00567164
											0.986	1354.58	1.41613	1353.17	2.83226	1356	0.00208869	0.00574802
											0.986	1355.58	1.41901	1354.16	2.83802	1357	0.00209139	0.00574802
											0.9859	1356.58	1.4219	1355.16	2.84381	1358	0.00209411	0.00578683
											0.9854	1357.58	1.42481	1356.15	2.84962	1359	0.00209685	0.00581293
											0.9852	1358.57	1.42773	1357.14	2.85546	1360	0.0020996	0.00585244
											0.9852	1359.57	1.43066	1358.14	2.86132	1361	0.00210237	0.00585244
											0.9851	1360.57	1.43361	1359.13	2.86722	1362	0.00210515	0.00589237
											0.9847	1361.56	1.43657	1360.13	2.87314	1363	0.00210795	0.00591923
											0.9846	1362.56	1.43954	1361.12	2.87908	1364	0.00211076	0.00594629
											0.9843	1363.56	1.44253	1362.11	2.88506	1365	0.00211359	0.00598723
											0.9843	1364.55	1.44553	1363.11	2.89106	1366	0.00211644	0.00598723
											0.9841	1365.55	1.44854	1364.1	2.89709	1367	0.0021193	0.00602862
											0.9838	1366.55	1.45157	1365.1	2.90314	1368	0.00212218	0.00609861
											0.9838	1367.55	1.45461	1366.09	2.90923	1369	0.00212507	0.00609861
											0.9838	1368.54	1.45767	1367.08	2.91534	1370	0.00212799	0.00609861
											0.9838	1369.54	1.46074	1368.08	2.92148	1371	0.00213091	0.00609861
											0.9834	1370.54	1.46383	1369.07	2.92765	1372	0.00213386	0.00618428
											0.9834	1371.53	1.46692	1370.07	2.93385	1373	0.00213682	0.00618428
											0.9831	1372.53	1.47004	1371.06	2.94008	1374	0.00213979	0.00624243
											0.9831	1373.53	1.47317	1372.05	2.94633	1375	0.00214279	0.00624243
											0.983	1374.52	1.47631	1373.05	2.95262	1376	0.0021458	0.00630144
											0.983	1375.52	1.47947	1374.04	2.95894	1377	0.00214883	0.00630144
											0.9827	1376.52	1.48264	1375.03	2.96528	1378	0.00215187	0.0063613
											0.9827	1377.51	1.48583	1376.03	2.97166	1379	0.00215494	0.0063613
											0.9824	1378.51	1.48903	1377.02	2.97807	1380	0.00215802	0.00645276
											0.9824	1379.51	1.49225	1378.02	2.9845	1381	0.00216112	0.00645276
											0.9824	1380.5	1.49549	1379.01	2.99097	1382	0.00216423	0.00645276
											0.9824	1381.5	1.49874	1380	2.99747	1383	0.00216737	0.00645276
											0.9823	1382.5	1.502	1381	3.004	1384	0.00217052	0.00653051
											0.982	1383.49	1.50528	1381.99	3.01056	1385	0.00217369	0.00656201
											0.9817	1384.49	1.50858	1382.98	3.01716	1386	0.00217688	0.00659375
											0.9816	1385.49	1.51189	1383.98	3.02378	1387	0.00218009	0.00672304
											0.9816	1386.48	1.51522	1384.97	3.03044	1388	0.00218332	0.00672304
											0.9816	1387.48	1.51857	1385.96	3.03713	1389	0.00218656	0.00672304
											0.9816	1388.48	1.52193	1386.96	3.04386	1390	0.00218982	0.00672304
											0.9816	1389.47	1.52531	1387.95	3.05061	1391	0.00219311	0.00672304
											0.9816	1390.47	1.5287	1388.94	3.0574	1392	0.00219641	0.00672304
											0.9816	1391.47	1.53211	1389.94	3.06422	1393	0.00219973	0.00672304
											0.9813	1392.46	1.53554	1390.93	3.07108	1394	0.00220307	0.0068562
											0.9812	1393.46	1.53898	1391.92	3.07797	1395	0.00220643	0.00690716
											0.9812	1394.46	1.54245	1392.92	3.08489	1396	0.00220981	0.00690716
											0.9808	1395.45	1.54593	1393.91	3.09185	1397	0.00221321	0.00697599
											0.9808	1396.45	1.54942	1394.9	3.09885	1398	0.00221663	0.00697599
											0.9804	1397.45	1.55294	1395.89	3.10587	1399	0.00222007	0.00702829
											0.9801	1398.44	1.55647	1396.89	3.11294	1400	0.00222353	0.00706347
											0.98	1399.44	1.56002	1397.88	3.12004	1401	0.00222701	0.00711675
											0.98	1400.44	1.56359	1398.87	3.12717	1402	0.00223051	0.00711675
											0.9798	1401.43	1.56717	1399.87	3.13434	1403	0.00223403	0.00718872
											0.9798	1402.43	1.57077	1400.86	3.14155	1404	0.00223757	0.00718872
											0.9796	1403.43	1.5744	1401.85	3.14879	1405	0.00224113	0.0072434
											0.9792	1404.42	1.57804	1402.84	3.15607	1406	0.00224472	0.0072802
											0.9791	1405.42	1.58169	1403.84	3.16339	1407	0.00224832	0.00754565
											0.9791	1406.41	1.58537	1404.83	3.17074	1408	0.00225195	0.00754565
											0.9791	1407.41	1.58907	1405.82	3.17814	1409	0.0022556	0.00754565
											0.9791	1408.41	1.59278	1406.81	3.18557	1410	0.00225927	0.00754565
											0.9791	1409.4	1.59652	1407.81	3.19303	1411	0.00226296	0.00754565
											0.9791	1410.4	1.60027	1408.8	3.20054	1412	0.00226667	0.00754565
											0.9791	1411.4	1.60404	1409.79	3.20809	1413	0.00227041	0.00754565
											0.9791	1412.39	1.60784	1410.78	3.21567	1414	0.00227417	0.00754565
											0.9791	1413.39	1.61165	1411.78	3.2233	1415	0.00227795	0.00754565
											0.9791	1414.38	1.61548	1412.77	3.23096	1416	0.00228175	0.00754565
											0.9791	1415.38	1.61933	1413.76	3.23866	1417	0.00228558	0.00754565
											0.9791	1416.38	1.6232	1414.75	3.24641	1418	0.00228943	0.00754565
											0.9791	1417.37	1.6271	1415.75	3.25419	1419	0.0022933	0.00754565
											0.9789	1418.37	1.63101	1416.74	3.26202	1420	0.0022972	0.00786665
											0.9789	1419.37	1.63494	1417.73	3.26988	1421	0.00230111	0.00786665
											0.9789	1420.36	1.6389	1418.72	3.27779	1422	0.00230506	0.00786665
											0.9787	1421.36	1.64287	1419.71	3.28574	1423	0.00230902	0.00797101
											0.9787	1422.35	1.64687	1420.71	3.29373	1424	0.00231302	0.00797101
											0.9778	1423.35	1.65088	1421.7	3.30177	1425	0.00231703	0.00803458
											0.9776	1424.35	1.65492	1422.69	3.30985	1426	0.00232107	0.00807737
											0.9775	1425.34	1.65898	1423.68	3.31797	1427	0.00232513	0.00812048
											0.9774	1426.34	1.66307	1424.67	3.32613	1428	0.00232922	0.00825181
											0.9774	1427.33	1.66717	1425.67	3.33434	1429	0.00233334	0.00825181
											0.9774	1428.33	1.6713	1426.66	3.34259	1430	0.00233748	0.00825181
											0.9774	1429.32	1.67544	1427.65	3.35089	1431	0.00234164	0.00825181
											0.9774	1430.32	1.67961	1428.64	3.35923	1432	0.00234583	0.00825181
											0.977	1431.32	1.68381	1429.63	3.36761	1433	0.00235004	0.00838619
											0.9769	1432.31	1.68802	1430.62	3.37605	1434	0.00235429	0.00843167
											0.9764	1433.31	1.69226	1431.62	3.38452	1435	0.00235855	0.00850055
											0.9764	1434.3	1.69652	1432.61	3.39305	1436	0.00236285	0.00850055
											0.9763	1435.3	1.70081	1433.6	3.40162	1437	0.00236717	0.00857022
											0.9759	1436.29	1.70512	1434.59	3.41023	1438	0.00237151	0.00861712
											0.9754	1437.29	1.70945	1435.58	3.4189	1439	0.00237589	0.00866438
											0.9752	1438.29	1.71381	1436.57	3.42761	1440	0.00238029	0.00871201
											0.9751	1439.28	1.71819	1437.56	3.43637	1441	0.00238471	0.00880837
											0.9751	1440.28	1.72259	1438.55	3.44518	1442	0.00238917	0.00880837
											0.9751	1441.27	1.72702	1439.55	3.45404	1443	0.00239365	0.00880837
											0.9749	1442.27	1.73147	1440.54	3.46294	1444	0.00239816	0.00890623
											0.9747	1443.26	1.73595	1441.53	3.4719	1445	0.0024027	0.00895573
											0.9746	1444.26	1.74045	1442.52	3.4809	1446	0.00240726	0.00900561
											0.9744	1445.26	1.74498	1443.51	3.48996	1447	0.00241186	0.0091576
											0.9744	1446.25	1.74953	1444.5	3.49907	1448	0.00241648	0.0091576
											0.9744	1447.25	1.75411	1445.49	3.50822	1449	0.00242113	0.0091576
											0.9744	1448.24	1.75872	1446.48	3.51743	1450	0.00242582	0.0091576
											0.9744	1449.24	1.76335	1447.47	3.52669	1451	0.00243053	0.0091576
											0.9739	1450.23	1.768	1448.46	3.53601	1452	0.00243527	0.00931316
											0.9737	1451.23	1.77269	1449.45	3.54537	1453	0.00244004	0.00936583
											0.9731	1452.22	1.7774	1450.45	3.55479	1454	0.00244484	0.0094724
											0.9731	1453.22	1.78213	1451.44	3.56426	1455	0.00244967	0.0094724
											0.9731	1454.21	1.7869	1452.43	3.57379	1456	0.00245453	0.0094724
											0.9728	1455.21	1.79169	1453.42	3.58337	1457	0.00245942	0.00958065
											0.9722	1456.2	1.7965	1454.41	3.59301	1458	0.00246434	0.00963541
											0.9716	1457.2	1.80135	1455.4	3.6027	1459	0.00246929	0.0096906
											0.9715	1458.19	1.80622	1456.39	3.61244	1460	0.00247428	0.00974622
											0.9708	1459.19	1.81112	1457.38	3.62225	1461	0.00247929	0.00980228
											0.9706	1460.18	1.81605	1458.37	3.6321	1462	0.00248434	0.010031
											0.9706	1461.18	1.82101	1459.36	3.64202	1463	0.00248942	0.010031
											0.9706	1462.17	1.826	1460.35	3.65199	1464	0.00249453	0.010031
											0.9706	1463.17	1.83101	1461.34	3.66202	1465	0.00249968	0.010031
											0.9706	1464.16	1.83606	1462.33	3.67211	1466	0.00250485	0.010031
											0.9706	1465.16	1.84113	1463.32	3.68226	1467	0.00251006	0.010031
											0.9706	1466.15	1.84623	1464.31	3.69247	1468	0.00251531	0.010031
											0.9705	1467.15	1.85137	1465.3	3.70274	1469	0.00252058	0.010267
											0.9692	1468.14	1.85653	1466.29	3.71306	1470	0.00252589	0.0104796
											0.9692	1469.14	1.86173	1467.28	3.72345	1471	0.00253124	0.0104796
											0.9692	1470.13	1.86695	1468.27	3.7339	1472	0.00253662	0.0104796
											0.9692	1471.13	1.87221	1469.26	3.74441	1473	0.00254203	0.0104796
											0.9692	1472.12	1.87749	1470.25	3.75498	1474	0.00254748	0.0104796
											0.9692	1473.12	1.88281	1471.23	3.76562	1475	0.00255296	0.0104796
											0.9689	1474.11	1.88816	1472.22	3.77632	1476	0.00255848	0.01073
											0.9689	1475.11	1.89354	1473.21	3.78708	1477	0.00256403	0.01073
											0.9686	1476.1	1.89895	1474.2	3.7979	1478	0.00256962	0.0108582
											0.9686	1477.1	1.9044	1475.19	3.8088	1479	0.00257525	0.0108582
											0.9679	1478.09	1.90988	1476.18	3.81975	1480	0.00258091	0.0109557
											0.9677	1479.08	1.91539	1477.17	3.83077	1481	0.00258661	0.0110213
											0.9675	1480.08	1.92093	1478.16	3.84186	1482	0.00259235	0.0110875
											0.9673	1481.07	1.92651	1479.15	3.85301	1483	0.00259812	0.0113918
											0.9673	1482.07	1.93212	1480.14	3.86424	1484	0.00260393	0.0113918
											0.9673	1483.06	1.93776	1481.12	3.87552	1485	0.00260978	0.0113918
											0.9673	1484.06	1.94344	1482.11	3.88688	1486	0.00261567	0.0113918
											0.9673	1485.05	1.94915	1483.1	3.89831	1487	0.00262159	0.0113918
											0.9673	1486.05	1.9549	1484.09	3.9098	1488	0.00262756	0.0113918
											0.9673	1487.04	1.96069	1485.08	3.92137	1489	0.00263356	0.0113918
											0.9673	1488.03	1.9665	1486.07	3.93301	1490	0.0026396	0.0113918
											0.9666	1489.03	1.97236	1487.06	3.94471	1491	0.00264568	0.0117073
											0.9659	1490.02	1.97825	1488.04	3.95649	1492	0.0026518	0.0119607
											0.9659	1491.02	1.98417	1489.03	3.96834	1493	0.00265797	0.0119607
											0.9659	1492.01	1.99013	1490.02	3.98027	1494	0.00266417	0.0119607
											0.9659	1493	1.99613	1491.01	3.99227	1495	0.00267041	0.0119607
											0.9659	1494	2.00217	1492	4.00434	1496	0.0026767	0.0119607
											0.9659	1494.99	2.00824	1492.98	4.01648	1497	0.00268302	0.0119607
											0.9657	1495.99	2.01435	1493.97	4.0287	1498	0.00268939	0.0124892
											0.9657	1496.98	2.0205	1494.96	4.041	1499	0.0026958	0.0124892
											0.9657	1497.97	2.02669	1495.95	4.05337	1500	0.00270225	0.0124892
											0.9657	1498.97	2.03291	1496.93	4.06583	1501	0.00270874	0.0124892
											0.9657	1499.96	2.03918	1497.92	4.07835	1502	0.00271528	0.0124892
											0.9657	1500.95	2.04548	1498.91	4.09096	1503	0.00272186	0.0124892
											0.9657	1501.95	2.05182	1499.9	4.10365	1504	0.00272849	0.0124892
											0.9657	1502.94	2.05821	1500.88	4.11641	1505	0.00273516	0.0124892
											0.9656	1503.94	2.06463	1501.87	4.12926	1506	0.00274187	0.0128451
											0.9652	1504.93	2.07109	1502.86	4.14218	1507	0.00274863	0.0129666
											0.9652	1505.92	2.07759	1503.84	4.15519	1508	0.00275543	0.0129666
											0.9645	1506.92	2.08414	1504.83	4.16828	1509	0.00276228	0.0130896
											0.9638	1507.91	2.09073	1505.82	4.18145	1510	0.00276917	0.0132141
											0.9638	1508.9	2.09735	1506.81	4.19471	1511	0.00277611	0.0132141
											0.9635	1509.9	2.10402	1507.79	4.20805	1512	0.0027831	0.0133401
											0.963	1510.89	2.11074	1508.78	4.22147	1513	0.00279013	0.0135536
											0.963	1511.88	2.11749	1509.77	4.23498	1514	0.00279721	0.0135536
											0.963	1512.88	2.12429	1510.75	4.24858	1515	0.00280434	0.0135536
											0.963	1513.87	2.13113	1511.74	4.26226	1516	0.00281152	0.0135536
											0.9623	1514.86	2.13802	1512.72	4.27603	1517	0.00281874	0.0137715
											0.962	1515.86	2.14495	1513.71	4.28989	1518	0.00282602	0.0139043
											0.962	1516.85	2.15192	1514.7	4.30384	1519	0.00283334	0.0139043
											0.9618	1517.84	2.15894	1515.68	4.31788	1520	0.00284071	0.014084
											0.9618	1518.83	2.16601	1516.67	4.33201	1521	0.00284813	0.014084
											0.9615	1519.83	2.17312	1517.65	4.34623	1522	0.00285561	0.0142207
											0.9607	1520.82	2.18027	1518.64	4.36055	1523	0.00286313	0.0143128
											0.9599	1521.81	2.18748	1519.63	4.37495	1524	0.0028707	0.0144992
											0.9599	1522.81	2.19472	1520.61	4.38945	1525	0.00287833	0.0144992
											0.9599	1523.8	2.20202	1521.6	4.40404	1526	0.002886	0.0144992
											0.9597	1524.79	2.20937	1522.58	4.41873	1527	0.00289373	0.0146886
											0.9591	1525.78	2.21676	1523.57	4.43352	1528	0.00290152	0.0147845
											0.9587	1526.78	2.2242	1524.55	4.4484	1529	0.00290935	0.015276
											0.9587	1527.77	2.23169	1525.54	4.46338	1530	0.00291724	0.015276
											0.9587	1528.76	2.23923	1526.52	4.47845	1531	0.00292518	0.015276
											0.9587	1529.75	2.24681	1527.51	4.49363	1532	0.00293318	0.015276
											0.9587	1530.75	2.25445	1528.49	4.50891	1533	0.00294123	0.015276
											0.9587	1531.74	2.26214	1529.48	4.52428	1534	0.00294934	0.015276
											0.9587	1532.73	2.26988	1530.46	4.53976	1535	0.0029575	0.015276
											0.9587	1533.72	2.27767	1531.44	4.55534	1536	0.00296572	0.015276
											0.9587	1534.71	2.28551	1532.43	4.57103	1537	0.00297399	0.015276
											0.9582	1535.71	2.29341	1533.41	4.58681	1538	0.00298232	0.0158404
											0.9582	1536.7	2.30135	1534.4	4.60271	1539	0.00299071	0.0158404
											0.958	1537.69	2.30935	1535.38	4.61871	1540	0.00299916	0.0159988
											0.9575	1538.68	2.31741	1536.37	4.63481	1541	0.00300766	0.0163761
											0.9575	1539.67	2.32551	1537.35	4.65102	1542	0.00301623	0.0163761
											0.9575	1540.67	2.33367	1538.33	4.66735	1543	0.00302485	0.0163761
											0.9575	1541.66	2.34189	1539.32	4.68378	1544	0.00303353	0.0163761
											0.9575	1542.65	2.35016	1540.3	4.70032	1545	0.00304228	0.0163761
											0.9575	1543.64	2.35848	1541.28	4.71697	1546	0.00305108	0.0163761
											0.9574	1544.63	2.36687	1542.27	4.73373	1547	0.00305994	0.0167644
											0.9565	1545.62	2.37531	1543.25	4.75061	1548	0.00306887	0.0168774
											0.9556	1546.62	2.3838	1544.23	4.7676	1549	0.00307786	0.0169914
											0.9552	1547.61	2.39235	1545.22	4.78471	1550	0.00308691	0.0171063
											0.9547	1548.6	2.40097	1546.2	4.80193	1551	0.00309602	0.0172804
											0.9547	1549.59	2.40964	1547.18	4.81927	1552	0.0031052	0.0172804
											0.9538	1550.58	2.41836	1548.16	4.83673	1553	0.00311444	0.0174568
											0.9537	1551.57	2.42715	1549.15	4.8543	1554	0.00312375	0.0176953
											0.9537	1552.56	2.436	1550.13	4.872	1555	0.00313312	0.0176953
											0.9537	1553.56	2.44491	1551.11	4.88981	1556	0.00314255	0.0176953
											0.9533	1554.55	2.45388	1552.09	4.90775	1557	0.00315206	0.0179378
											0.9527	1555.54	2.46291	1553.07	4.92581	1558	0.00316163	0.0181223
											0.9527	1556.53	2.472	1554.06	4.944	1559	0.00317126	0.0181223
											0.9519	1557.52	2.48115	1555.04	4.96231	1560	0.00318097	0.0183091
											0.9512	1558.51	2.49037	1556.02	4.98074	1561	0.00319074	0.018435
											0.9503	1559.5	2.49965	1557	4.9993	1562	0.00320058	0.0185619
											0.9501	1560.49	2.509	1557.98	5.01799	1563	0.00321049	0.0186898
											0.95	1561.48	2.51841	1558.96	5.03681	1564	0.00322047	0.0188189
											0.9489	1562.47	2.52788	1559.94	5.05576	1565	0.00323052	0.0190144
											0.9489	1563.46	2.53742	1560.93	5.07484	1566	0.00324064	0.0190144
											0.9479	1564.45	2.54703	1561.91	5.09405	1567	0.00325083	0.0192124
											0.9473	1565.44	2.5567	1562.89	5.1134	1568	0.0032611	0.0194129
											0.9473	1566.43	2.56644	1563.87	5.13288	1569	0.00327143	0.0194129
											0.9471	1567.42	2.57625	1564.85	5.1525	1570	0.00328184	0.0196159
											0.9469	1568.41	2.58612	1565.83	5.17225	1571	0.00329233	0.0197526
											0.9458	1569.4	2.59607	1566.81	5.19214	1572	0.00330289	0.0198905
											0.9444	1570.39	2.60608	1567.79	5.21217	1573	0.00331352	0.0200295
											0.9438	1571.38	2.61617	1568.77	5.23234	1574	0.00332423	0.0201697
											0.9436	1572.37	2.62632	1569.75	5.25265	1575	0.00333502	0.0203822
											0.9436	1573.36	2.63655	1570.73	5.2731	1576	0.00334588	0.0203822
											0.9423	1574.35	2.64685	1571.71	5.2937	1577	0.00335682	0.0205974
											0.9413	1575.34	2.65722	1572.69	5.31444	1578	0.00336783	0.0217914
											0.9413	1576.33	2.66767	1573.66	5.33533	1579	0.00337893	0.0217914
											0.9413	1577.32	2.67818	1574.64	5.35637	1580	0.00339011	0.0217914
											0.9413	1578.31	2.68878	1575.62	5.37755	1581	0.00340136	0.0217914
											0.9413	1579.3	2.69944	1576.6	5.39889	1582	0.0034127	0.0217914
											0.9413	1580.29	2.71019	1577.58	5.42037	1583	0.00342411	0.0217914
											0.9413	1581.28	2.721	1578.56	5.44201	1584	0.00343561	0.0217914
											0.9413	1582.27	2.7319	1579.54	5.4638	1585	0.00344719	0.0217914
											0.9413	1583.26	2.74287	1580.51	5.48575	1586	0.00345886	0.0217914
											0.9413	1584.25	2.75393	1581.49	5.50785	1587	0.00347061	0.0217914
											0.9413	1585.23	2.76506	1582.47	5.53011	1588	0.00348244	0.0217914
											0.9413	1586.22	2.77626	1583.45	5.55253	1589	0.00349435	0.0217914
											0.9413	1587.21	2.78755	1584.42	5.57511	1590	0.00350636	0.0217914
											0.9413	1588.2	2.79892	1585.4	5.59785	1591	0.00351845	0.0217914
											0.9413	1589.19	2.81038	1586.38	5.62075	1592	0.00353062	0.0217914
											0.9402	1590.18	2.82191	1587.36	5.64382	1593	0.00354289	0.0230677
											0.9401	1591.17	2.83353	1588.33	5.66705	1594	0.00355524	0.0232333
											0.9389	1592.15	2.84523	1589.31	5.69045	1595	0.00356768	0.0234003
											0.938	1593.14	2.85701	1590.29	5.71402	1596	0.00358021	0.0235687
											0.9378	1594.13	2.86888	1591.26	5.73776	1597	0.00359284	0.0237385
											0.9377	1595.12	2.88084	1592.24	5.76167	1598	0.00360555	0.0239097
											0.9365	1596.11	2.89288	1593.21	5.78575	1599	0.00361836	0.0240824
											0.9364	1597.09	2.90501	1594.19	5.81001	1600	0.00363126	0.0243441
											0.9364	1598.08	2.91722	1595.17	5.83444	1601	0.00364425	0.0243441
											0.9352	1599.07	2.92953	1596.14	5.85905	1602	0.00365734	0.0246091
											0.9346	1600.06	2.94192	1597.12	5.88384	1603	0.00367052	0.0247876
											0.9339	1601.05	2.9544	1598.09	5.90881	1604	0.00368379	0.0249676
											0.9326	1602.03	2.96698	1599.07	5.93396	1605	0.00369717	0.0251491
											0.9324	1603.02	2.97964	1600.04	5.95929	1606	0.00371064	0.0253322
											0.932	1604.01	2.9924	1601.02	5.98481	1607	0.00372421	0.0255168
											0.9314	1604.99	3.00525	1601.99	6.01051	1608	0.00373788	0.0258906
											0.9314	1605.98	3.0182	1602.96	6.0364	1609	0.00375165	0.0258906
											0.9314	1606.97	3.03124	1603.94	6.06248	1610	0.00376551	0.0258906
											0.9313	1607.96	3.04437	1604.91	6.08875	1611	0.00377948	0.0262706
											0.931	1608.94	3.05761	1605.88	6.11521	1612	0.00379356	0.0264631
											0.9299	1609.93	3.07093	1606.86	6.14187	1613	0.00380773	0.0267547
											0.9299	1610.92	3.08436	1607.83	6.16872	1614	0.00382201	0.0267547
											0.9285	1611.9	3.09789	1608.8	6.19577	1615	0.00383639	0.0270501
											0.9281	1612.89	3.11151	1609.78	6.22302	1616	0.00385088	0.0275506
											0.9281	1613.87	3.12524	1610.75	6.25047	1617	0.00386547	0.0275506
											0.9281	1614.86	3.13906	1611.72	6.27812	1618	0.00388018	0.0275506
											0.9281	1615.85	3.15299	1612.69	6.30598	1619	0.00389498	0.0275506
											0.9257	1616.83	3.16702	1613.67	6.33404	1620	0.0039099	0.0280616
											0.9245	1617.82	3.18116	1614.64	6.36231	1621	0.00392493	0.028269
											0.9242	1618.8	3.19539	1615.61	6.39079	1622	0.00394007	0.0284781
											0.9232	1619.79	3.20974	1616.58	6.41948	1623	0.00395532	0.028689
											0.9227	1620.78	3.22419	1617.55	6.44838	1624	0.00397068	0.0289017
											0.9212	1621.76	3.23875	1618.52	6.4775	1625	0.00398615	0.0295504
											0.9212	1622.75	3.25341	1619.49	6.50683	1626	0.00400174	0.0295504
											0.9212	1623.73	3.26819	1620.46	6.53638	1627	0.00401744	0.0295504
											0.9212	1624.72	3.28307	1621.43	6.56615	1628	0.00403326	0.0295504
											0.9212	1625.7	3.29807	1622.4	6.59614	1629	0.0040492	0.0295504
											0.9199	1626.69	3.31318	1623.37	6.62636	1630	0.00406525	0.0307824
											0.9199	1627.67	3.3284	1624.34	6.6568	1631	0.00408142	0.0307824
											0.9199	1628.66	3.34373	1625.31	6.68747	1632	0.00409771	0.0307824
											0.9199	1629.64	3.35918	1626.28	6.71836	1633	0.00411412	0.0307824
											0.9199	1630.63	3.37475	1627.25	6.74949	1634	0.00413066	0.0307824
											0.9199	1631.61	3.39043	1628.22	6.78085	1635	0.00414731	0.0307824
											0.9197	1632.59	3.40622	1629.19	6.81245	1636	0.00416409	0.0315962
											0.9189	1633.58	3.42214	1630.16	6.84428	1637	0.00418099	0.0318331
											0.9188	1634.56	3.43818	1631.12	6.87635	1638	0.00419802	0.0321921
											0.9188	1635.55	3.45433	1632.09	6.90867	1639	0.00421517	0.0321921
											0.9165	1636.53	3.47061	1633.06	6.94122	1640	0.00423245	0.0325556
											0.9149	1637.51	3.48701	1634.03	6.97402	1641	0.00424986	0.0330473
											0.9149	1638.5	3.50353	1634.99	7.00707	1642	0.0042674	0.0330473
											0.9149	1639.48	3.52018	1635.96	7.04037	1643	0.00428507	0.0330473
											0.9145	1640.46	3.53696	1636.93	7.07391	1644	0.00430287	0.0335473
											0.9137	1641.45	3.55386	1637.89	7.10771	1645	0.0043208	0.0338004
											0.9132	1642.43	3.57088	1638.86	7.14177	1646	0.00433886	0.0340555
											0.9115	1643.41	3.58804	1639.82	7.17608	1647	0.00435706	0.0347028
											0.9115	1644.39	3.60533	1640.79	7.21065	1648	0.0043754	0.0347028
											0.9115	1645.38	3.62274	1641.75	7.24549	1649	0.00439387	0.0347028
											0.9115	1646.36	3.64029	1642.72	7.28059	1650	0.00441248	0.0347028
											0.9098	1647.34	3.65798	1643.68	7.31595	1651	0.00443122	0.0353634
											0.9087	1648.32	3.67579	1644.65	7.35158	1652	0.00445011	0.0356315
											0.9084	1649.31	3.69374	1645.61	7.38748	1653	0.00446914	0.0365874
											0.9084	1650.29	3.71183	1646.58	7.42366	1654	0.00448831	0.0365874
											0.9084	1651.27	3.73005	1647.54	7.46011	1655	0.00450762	0.0365874
											0.9084	1652.25	3.74842	1648.5	7.49683	1656	0.00452707	0.0365874
											0.9084	1653.23	3.76692	1649.47	7.53384	1657	0.00454667	0.0365874
											0.9084	1654.21	3.78556	1650.43	7.57113	1658	0.00456642	0.0365874
											0.9081	1655.2	3.80435	1651.39	7.6087	1659	0.00458632	0.0375711
											0.9063	1656.18	3.82328	1652.35	7.64656	1660	0.00460636	0.0378574
											0.9059	1657.16	3.84235	1653.32	7.6847	1661	0.00462655	0.038146
											0.9049	1658.14	3.86157	1654.28	7.72314	1662	0.00464689	0.038437
											0.9027	1659.12	3.88093	1655.24	7.76187	1663	0.00466739	0.0387304
											0.9008	1660.1	3.90045	1656.2	7.8009	1664	0.00468804	0.0390262
											0.8997	1661.08	3.92011	1657.16	7.84022	1665	0.00470884	0.0393244
											0.8989	1662.06	3.93992	1658.12	7.87985	1666	0.0047298	0.039625
											0.897	1663.04	3.95989	1659.08	7.91977	1667	0.00475091	0.0399281
											0.8968	1664.02	3.98	1660.04	7.96001	1668	0.00477219	0.0402337
											0.895	1665	4.00027	1661	8.00055	1669	0.00479362	0.0405417
											0.8943	1665.98	4.0207	1661.96	8.0414	1670	0.00481521	0.0408523
											0.893	1666.96	4.04128	1662.92	8.08257	1671	0.00483696	0.0411654
											0.891	1667.94	4.06202	1663.88	8.12405	1672	0.00485888	0.041481
											0.8906	1668.92	4.08292	1664.83	8.16585	1673	0.00488096	0.0417992
											0.89	1669.9	4.10398	1665.79	8.20797	1674	0.00490321	0.04212
											0.8889	1670.87	4.12521	1666.75	8.25041	1675	0.00492562	0.042606
											0.8889	1671.85	4.14659	1667.71	8.29318	1676	0.0049482	0.042606
											0.8886	1672.83	4.16814	1668.66	8.33628	1677	0.00497095	0.043098
											0.8868	1673.81	4.18985	1669.62	8.37971	1678	0.00499387	0.0434293
											0.8847	1674.79	4.21174	1670.58	8.42347	1679	0.00501696	0.0437633
											0.8826	1675.77	4.23379	1671.53	8.46757	1680	0.00504022	0.0440999
											0.8804	1676.74	4.25601	1672.49	8.51201	1681	0.00506366	0.0444393
											0.8795	1677.72	4.2784	1673.44	8.55679	1682	0.00508727	0.0456488
											0.8795	1678.7	4.30096	1674.4	8.60192	1683	0.00511106	0.0456488
											0.8795	1679.68	4.3237	1675.35	8.64739	1684	0.00513503	0.0456488
											0.8795	1680.65	4.34661	1676.31	8.69322	1685	0.00515918	0.0456488
											0.8795	1681.63	4.3697	1677.26	8.73939	1686	0.00518351	0.0456488
											0.8795	1682.61	4.39296	1678.21	8.78593	1687	0.00520802	0.0456488
											0.8771	1683.58	4.41641	1679.17	8.83282	1688	0.00523271	0.0468925
											0.8764	1684.56	4.44004	1680.12	8.88008	1689	0.00525759	0.0479864
											0.8764	1685.54	4.46385	1681.07	8.92769	1690	0.00528266	0.0479864
											0.8764	1686.51	4.48784	1682.02	8.97568	1691	0.00530791	0.0479864
											0.8764	1687.49	4.51202	1682.98	9.02404	1692	0.00533336	0.0479864
											0.8764	1688.46	4.53638	1683.93	9.07277	1693	0.00535899	0.0479864
											0.8759	1689.44	4.56094	1684.88	9.12188	1694	0.00538481	0.049486
											0.8759	1690.41	4.58568	1685.83	9.17136	1695	0.00541083	0.049486
											0.8759	1691.39	4.61061	1686.78	9.22123	1696	0.00543705	0.049486
											0.8736	1692.36	4.63574	1687.73	9.27148	1697	0.00546346	0.0502537
											0.8712	1693.34	4.66106	1688.68	9.32213	1698	0.00549006	0.0512304
											0.8712	1694.31	4.68658	1689.63	9.37316	1699	0.00551687	0.0512304
											0.8712	1695.29	4.71229	1690.58	9.42459	1700	0.00554387	0.0512304
											0.8712	1696.26	4.73821	1691.52	9.47641	1701	0.00557108	0.0512304
											0.8698	1697.24	4.76432	1692.47	9.52864	1702	0.0055985	0.0522264
											0.8688	1698.21	4.79064	1693.42	9.58127	1703	0.00562611	0.0526303
											0.8681	1699.18	4.81715	1694.37	9.63431	1704	0.00565394	0.0530373
											0.864	1700.16	4.84388	1695.31	9.68776	1705	0.00568197	0.0534475
											0.8629	1701.13	4.87081	1696.26	9.74162	1706	0.00571021	0.0538609
											0.8624	1702.1	4.89795	1697.2	9.79589	1707	0.00573866	0.0542775
											0.8615	1703.07	4.9253	1698.15	9.85059	1708	0.00576733	0.0564095
											0.8615	1704.05	4.95286	1699.09	9.90571	1709	0.0057962	0.0564095
											0.8615	1705.02	4.98063	1700.04	9.96126	1710	0.0058253	0.0564095
											0.8615	1705.99	5.00862	1700.98	10.0172	1711	0.00585461	0.0564095
											0.8615	1706.96	5.03682	1701.93	10.0736	1712	0.00588414	0.0564095
											0.8615	1707.93	5.06525	1702.87	10.1305	1713	0.00591389	0.0564095
											0.8615	1708.91	5.09389	1703.81	10.1878	1714	0.00594386	0.0564095
											0.8615	1709.88	5.12275	1704.75	10.2455	1715	0.00597406	0.0564095
											0.8615	1710.85	5.15184	1705.7	10.3037	1716	0.00600448	0.0564095
											0.859	1711.82	5.18115	1706.64	10.3623	1717	0.00603512	0.0586246
											0.8564	1712.79	5.21069	1707.58	10.4214	1718	0.006066	0.0590778
											0.8558	1713.76	5.24046	1708.52	10.4809	1719	0.0060971	0.0595345
											0.8538	1714.73	5.27046	1709.46	10.5409	1720	0.00612844	0.0599947
											0.8512	1715.7	5.30069	1710.4	10.6014	1721	0.00616001	0.0604583
											0.8502	1716.67	5.33115	1711.34	10.6623	1722	0.00619181	0.061396
											0.8502	1717.64	5.36185	1712.28	10.7237	1723	0.00622385	0.061396
											0.8502	1718.61	5.39278	1713.21	10.7856	1724	0.00625613	0.061396
											0.8485	1719.58	5.42396	1714.15	10.8479	1725	0.00628864	0.062348
											0.8483	1720.54	5.45537	1715.09	10.9107	1726	0.0063214	0.0628293
											0.8464	1721.51	5.48703	1716.03	10.9741	1727	0.0063544	0.0633142
											0.8458	1722.48	5.51893	1716.96	11.0379	1728	0.00638765	0.0640484
											0.8458	1723.45	5.55108	1717.9	11.1022	1729	0.00642114	0.0640484
											0.843	1724.42	5.58347	1718.83	11.1669	1730	0.00645488	0.0647907
											0.8428	1725.38	5.61612	1719.77	11.2322	1731	0.00648887	0.0652902
											0.8405	1726.35	5.64901	1720.7	11.298	1732	0.00652311	0.0657934
											0.8402	1727.32	5.68216	1721.64	11.3643	1733	0.0065576	0.0665551
											0.8402	1728.28	5.71557	1722.57	11.4311	1734	0.00659235	0.0665551
											0.8379	1729.25	5.74923	1723.5	11.4985	1735	0.00662736	0.0675838
											0.8379	1730.22	5.78315	1724.43	11.5663	1736	0.00666262	0.0675838
											0.8374	1731.18	5.81734	1725.37	11.6347	1737	0.00669814	0.0683653
											0.8345	1732.15	5.85178	1726.3	11.7036	1738	0.00673393	0.070491
											0.8345	1733.11	5.88649	1727.23	11.773	1739	0.00676997	0.070491
											0.8345	1734.08	5.92147	1728.16	11.8429	1740	0.00680629	0.070491
											0.8345	1735.04	5.95672	1729.09	11.9134	1741	0.00684287	0.070491
											0.8345	1736.01	5.99223	1730.02	11.9845	1742	0.00687971	0.070491
											0.8345	1736.97	6.02802	1730.94	12.056	1743	0.00691683	0.070491
											0.8345	1737.94	6.06408	1731.87	12.1282	1744	0.00695422	0.070491
											0.8324	1738.9	6.10042	1732.8	12.2008	1745	0.00699189	0.0726786
											0.8316	1739.86	6.13704	1733.73	12.2741	1746	0.00702983	0.0732352
											0.829	1740.83	6.17394	1734.65	12.3479	1747	0.00706805	0.0737959
											0.8288	1741.79	6.21112	1735.58	12.4222	1748	0.00710654	0.0755016
											0.8288	1742.75	6.24858	1736.5	12.4972	1749	0.00714532	0.0755016
											0.8288	1743.71	6.28633	1737.43	12.5727	1750	0.00718438	0.0755016
											0.8288	1744.68	6.32437	1738.35	12.6487	1751	0.00722373	0.0755016
											0.8288	1745.64	6.3627	1739.27	12.7254	1752	0.00726336	0.0755016
											0.8264	1746.6	6.40132	1740.2	12.8026	1753	0.00730328	0.0772435
											0.8256	1747.56	6.44024	1741.12	12.8805	1754	0.00734349	0.0778322
											0.8239	1748.52	6.47945	1742.04	12.9589	1755	0.00738399	0.078425
											0.8195	1749.48	6.51896	1742.96	13.0379	1756	0.00742479	0.0790219
											0.8164	1750.44	6.55878	1743.88	13.1176	1757	0.00746588	0.0799249
											0.8164	1751.4	6.59889	1744.8	13.1978	1758	0.00750727	0.0799249
											0.8152	1752.36	6.63931	1745.72	13.2786	1759	0.00754896	0.0814506
											0.8152	1753.32	6.68003	1746.64	13.3601	1760	0.00759095	0.0814506
											0.8152	1754.28	6.72107	1747.56	13.4421	1761	0.00763324	0.0814506
											0.8138	1755.24	6.76241	1748.48	13.5248	1762	0.00767584	0.0826899
											0.8132	1756.2	6.80407	1749.39	13.6081	1763	0.00771874	0.0833158
											0.8105	1757.15	6.84604	1750.31	13.6921	1764	0.00776195	0.0839458
											0.8068	1758.11	6.88833	1751.22	13.7767	1765	0.00780548	0.0845801
											0.806	1759.07	6.93094	1752.14	13.8619	1766	0.00784931	0.0852187
											0.8035	1760.03	6.97387	1753.05	13.9477	1767	0.00789346	0.0874869
											0.8035	1760.98	7.01713	1753.97	14.0343	1768	0.00793793	0.0874869
											0.8035	1761.94	7.06071	1754.88	14.1214	1769	0.00798271	0.0874869
											0.8035	1762.9	7.10462	1755.79	14.2092	1770	0.00802782	0.0874869
											0.8035	1763.85	7.14885	1756.7	14.2977	1771	0.00807324	0.0874869
											0.8035	1764.81	7.19342	1757.61	14.3868	1772	0.00811899	0.0874869
											0.8002	1765.76	7.23833	1758.52	14.4767	1773	0.00816506	0.0898075
											0.7997	1766.72	7.28357	1759.43	14.5671	1774	0.00821146	0.0921809
											0.7997	1767.67	7.32915	1760.34	14.6583	1775	0.00825819	0.0921809
											0.7997	1768.62	7.37507	1761.25	14.7501	1776	0.00830525	0.0921809
											0.7997	1769.58	7.42133	1762.16	14.8427	1777	0.00835265	0.0921809
											0.7997	1770.53	7.46794	1763.06	14.9359	1778	0.00840038	0.0921809
											0.7997	1771.49	7.51489	1763.97	15.0298	1779	0.00844844	0.0921809
											0.7979	1772.44	7.56219	1764.88	15.1244	1780	0.00849685	0.0946075
											0.7966	1773.39	7.60985	1765.78	15.2197	1781	0.00854559	0.0953107
											0.7934	1774.34	7.65786	1766.68	15.3157	1782	0.00859468	0.0960182
											0.7908	1775.29	7.70622	1767.59	15.4124	1783	0.00864411	0.0967301
											0.79	1776.25	7.75495	1768.49	15.5099	1784	0.00869389	0.0996216
											0.79	1777.2	7.80403	1769.39	15.6081	1785	0.00874401	0.0996216
											0.79	1778.15	7.85348	1770.29	15.707	1786	0.00879449	0.0996216
											0.79	1779.1	7.90329	1771.19	15.8066	1787	0.00884531	0.0996216
											0.79	1780.05	7.95347	1772.09	15.9069	1788	0.00889649	0.0996216
											0.79	1781	8.00401	1772.99	16.008	1789	0.00894803	0.0996216
											0.79	1781.95	8.05493	1773.89	16.1099	1790	0.00899992	0.0996216
											0.7868	1782.89	8.10622	1774.79	16.2124	1791	0.00905217	0.102584
											0.783	1783.84	8.15789	1775.68	16.3158	1792	0.00910479	0.103335
											0.7811	1784.79	8.20994	1776.58	16.4199	1793	0.00915776	0.104091
											0.7794	1785.74	8.26236	1777.48	16.5247	1794	0.00921111	0.104852
											0.7758	1786.68	8.31517	1778.37	16.6303	1795	0.00926481	0.106386
											0.7758	1787.63	8.36836	1779.26	16.7367	1796	0.00931889	0.106386
											0.7758	1788.58	8.42194	1780.16	16.8439	1797	0.00937334	0.106386
											0.7721	1789.52	8.47591	1781.05	16.9518	1798	0.00942816	0.107938
											0.7703	1790.47	8.53027	1781.94	17.0605	1799	0.00948335	0.10872
											0.77	1791.41	8.58503	1782.83	17.1701	1800	0.00953892	0.109508
											0.7684	1792.36	8.64018	1783.72	17.2804	1801	0.00959486	0.110299
											0.7663	1793.3	8.69572	1784.61	17.3914	1802	0.00965119	0.111095
											0.7647	1794.25	8.75167	1785.5	17.5033	1803	0.0097079	0.111895
											0.7594	1795.19	8.80802	1786.38	17.616	1804	0.00976499	0.113509
											0.7594	1796.14	8.86478	1787.27	17.7296	1805	0.00982247	0.113509
											0.7594	1797.08	8.92194	1788.16	17.8439	1806	0.00988033	0.113509
											0.7571	1798.02	8.97951	1789.04	17.959	1807	0.00993858	0.115141
											0.7493	1798.96	9.03749	1789.93	18.075	1808	0.00999722	0.115964
											0.7485	1799.9	9.09589	1790.81	18.1918	1809	0.0100563	0.11679
											0.7448	1800.85	9.1547	1791.69	18.3094	1810	0.0101157	0.117622
											0.7444	1801.79	9.21393	1792.57	18.4279	1811	0.0101755	0.118457
											0.7414	1802.73	9.27357	1793.45	18.5471	1812	0.0102357	0.119297
											0.7375	1803.67	9.33365	1794.33	18.6673	1813	0.0102964	0.120142
											0.7334	1804.61	9.39414	1795.21	18.7883	1814	0.0103574	0.120991
											0.7331	1805.54	9.45506	1796.09	18.9101	1815	0.0104188	0.121844
											0.7293	1806.48	9.51641	1796.97	19.0328	1816	0.0104806	0.122702
											0.7251	1807.42	9.5782	1797.84	19.1564	1817	0.0105429	0.123564
											0.7214	1808.36	9.64041	1798.72	19.2808	1818	0.0106055	0.12443
											0.721	1809.3	9.70306	1799.59	19.4061	1819	0.0106686	0.1253
											0.7095	1810.23	9.76615	1800.47	19.5323	1820	0.010732	0.126175
											0.7082	1811.17	9.82968	1801.34	19.6594	1821	0.0107959	0.127055
											0.7039	1812.11	9.89365	1802.21	19.7873	1822	0.0108602	0.127938
											0.7037	1813.04	9.95806	1803.08	19.9161	1823	0.0109249	0.128826
											0.6996	1813.98	10.0229	1803.95	20.0458	1824	0.01099	0.129718
											0.6973	1814.91	10.0882	1804.82	20.1765	1825	0.0110556	0.130615
											0.6924	1815.85	10.154	1805.69	20.308	1826	0.0111216	0.13242
											0.6924	1816.78	10.2202	1806.56	20.4404	1827	0.011188	0.13242
											0.6924	1817.71	10.2869	1807.43	20.5737	1828	0.0112548	0.13242
											0.6908	1818.65	10.354	1808.29	20.708	1829	0.011322	0.134242
											0.6863	1819.58	10.4216	1809.16	20.8431	1830	0.0113897	0.13516
											0.6818	1820.51	10.4896	1810.02	20.9792	1831	0.0114578	0.136081
											0.681	1821.44	10.5581	1810.88	21.1162	1832	0.0115263	0.137007
											0.6773	1822.37	10.6271	1811.75	21.2541	1833	0.0115953	0.138404
											0.6773	1823.3	10.6965	1812.61	21.393	1834	0.0116647	0.138404
											0.6728	1824.23	10.7664	1813.47	21.5328	1835	0.0117345	0.139809
											0.6722	1825.16	10.8368	1814.33	21.6736	1836	0.0118048	0.140751
											0.6721	1826.09	10.9076	1815.18	21.8153	1837	0.0118755	0.144081
											0.6721	1827.02	10.979	1816.04	21.9579	1838	0.0119466	0.144081
											0.6721	1827.95	11.0508	1816.9	22.1015	1839	0.0120182	0.144081
											0.6721	1828.88	11.123	1817.75	22.2461	1840	0.0120903	0.144081
											0.6721	1829.8	11.1958	1818.61	22.3916	1841	0.0121627	0.144081
											0.6721	1830.73	11.269	1819.46	22.5381	1842	0.0122357	0.144081
											0.6682	1831.66	11.3428	1820.31	22.6856	1843	0.012309	0.148433
											0.6682	1832.58	11.417	1821.17	22.834	1844	0.0123829	0.148433
											0.6682	1833.51	11.4917	1822.02	22.9834	1845	0.0124571	0.148433
											0.6636	1834.43	11.5669	1822.87	23.1338	1846	0.0125318	0.150392
											0.6593	1835.36	11.6426	1823.71	23.2852	1847	0.012607	0.152863
											0.6593	1836.28	11.7188	1824.56	23.4375	1848	0.0126826	0.152863
											0.6593	1837.2	11.7954	1825.41	23.5909	1849	0.0127587	0.152863
											0.6593	1838.13	11.8726	1826.25	23.7453	1850	0.0128353	0.152863
											0.6583	1839.05	11.9503	1827.1	23.9006	1851	0.0129123	0.155357
											0.6543	1839.97	12.0285	1827.94	24.057	1852	0.0129897	0.156361
											0.6476	1840.89	12.1072	1828.79	24.2143	1853	0.0130676	0.157369
											0.6463	1841.81	12.1864	1829.63	24.3727	1854	0.013146	0.15838
											0.6449	1842.73	12.2661	1830.47	24.5321	1855	0.0132249	0.159395
											0.641	1843.65	12.3463	1831.31	24.6925	1856	0.0133042	0.161948
											0.641	1844.57	12.427	1832.15	24.854	1857	0.0133839	0.161948
											0.641	1845.49	12.5082	1832.98	25.0164	1858	0.0134642	0.161948
											0.641	1846.41	12.59	1833.82	25.1799	1859	0.0135449	0.161948
											0.6354	1847.33	12.6722	1834.66	25.3444	1860	0.013626	0.164522
											0.633	1848.25	12.755	1835.49	25.51	1861	0.0137077	0.165558
											0.6306	1849.16	12.8383	1836.32	25.6766	1862	0.0137898	0.168685
											0.6306	1850.08	12.9221	1837.16	25.8442	1863	0.0138724	0.168685
											0.6306	1850.99	13.0065	1837.99	26.0129	1864	0.0139554	0.168685
											0.6306	1851.91	13.0913	1838.82	26.1826	1865	0.014039	0.168685
											0.6306	1852.82	13.1767	1839.65	26.3534	1866	0.014123	0.168685
											0.6265	1853.74	13.2626	1840.47	26.5253	1867	0.0142074	0.171841
											0.6257	1854.65	13.3491	1841.3	26.6982	1868	0.0142924	0.172899
											0.6197	1855.56	13.4361	1842.13	26.8721	1869	0.0143778	0.17396
											0.6194	1856.48	13.5236	1842.95	27.0472	1870	0.0144637	0.175025
											0.616	1857.39	13.6116	1843.78	27.2232	1871	0.0145501	0.176092
											0.6141	1858.3	13.7002	1844.6	27.4004	1872	0.014637	0.177162
											0.6062	1859.21	13.7893	1845.42	27.5786	1873	0.0147243	0.178773
											0.6062	1860.12	13.879	1846.24	27.758	1874	0.0148121	0.178773
											0.5964	1861.03	13.9692	1847.06	27.9383	1875	0.0149005	0.180391
											0.593	1861.94	14.0599	1847.88	28.1198	1876	0.0149892	0.181472
											0.5926	1862.85	14.1512	1848.7	28.3024	1877	0.0150785	0.182557
											0.5914	1863.76	14.243	1849.51	28.486	1878	0.0151683	0.185827
											0.5914	1864.66	14.3354	1850.33	28.6708	1879	0.0152585	0.185827
											0.5914	1865.57	14.4283	1851.14	28.8566	1880	0.0153492	0.185827
											0.5914	1866.48	14.5218	1851.96	29.0435	1881	0.0154405	0.185827
											0.5914	1867.38	14.6158	1852.77	29.2315	1882	0.0155322	0.185827
											0.5865	1868.29	14.7103	1853.58	29.4206	1883	0.0156243	0.189119
											0.5859	1869.19	14.8054	1854.39	29.6109	1884	0.015717	0.190222
											0.5828	1870.1	14.9011	1855.2	29.8022	1885	0.0158102	0.192434
											0.5828	1871	14.9973	1856.01	29.9946	1886	0.0159038	0.192434
											0.5828	1871.91	15.0941	1856.81	30.1882	1887	0.015998	0.192434
											0.5733	1872.81	15.1914	1857.62	30.3828	1888	0.0160926	0.194655
											0.5728	1873.71	15.2893	1858.42	30.5786	1889	0.0161877	0.195769
											0.5664	1874.61	15.3877	1859.22	30.7755	1890	0.0162833	0.196885
											0.5654	1875.51	15.4867	1860.03	30.9735	1891	0.0163794	0.198004
											0.5563	1876.41	15.5863	1860.83	31.1726	1892	0.016476	0.199124
											0.5535	1877.31	15.6864	1861.63	31.3729	1893	0.0165731	0.200246
											0.5517	1878.21	15.7871	1862.43	31.5742	1894	0.0166707	0.20137
											0.5513	1879.11	15.8884	1863.22	31.7767	1895	0.0167687	0.202496
											0.5506	1880.01	15.9902	1864.02	31.9803	1896	0.0168673	0.203624
											0.5462	1880.91	16.0926	1864.81	32.1851	1897	0.0169663	0.204754
											0.5443	1881.8	16.1955	1865.61	32.391	1898	0.0170659	0.205886
											0.5411	1882.7	16.299	1866.4	32.598	1899	0.0171659	0.207019
											0.5381	1883.6	16.4031	1867.19	32.8062	1900	0.0172664	0.208154
											0.5361	1884.49	16.5077	1867.98	33.0154	1901	0.0173674	0.20929
											0.5353	1885.39	16.6129	1868.77	33.2259	1902	0.0174689	0.210428
											0.5279	1886.28	16.7187	1869.56	33.4374	1903	0.0175709	0.211568
											0.5259	1887.17	16.8251	1870.35	33.6502	1904	0.0176734	0.212709
											0.5245	1888.07	16.932	1871.14	33.864	1905	0.0177764	0.215567
											0.5245	1888.96	17.0395	1871.92	34.079	1906	0.0178799	0.215567
											0.5245	1889.85	17.1476	1872.7	34.2951	1907	0.0179838	0.215567
											0.5245	1890.74	17.2562	1873.49	34.5124	1908	0.0180883	0.215567
											0.5208	1891.63	17.3654	1874.27	34.7309	1909	0.0181932	0.218433
											0.5182	1892.52	17.4752	1875.05	34.9504	1910	0.0182987	0.219582
											0.5158	1893.41	17.5856	1875.83	35.1712	1911	0.0184046	0.220731
											0.511	1894.3	17.6965	1876.61	35.3931	1912	0.018511	0.221882
											0.5056	1895.19	17.808	1877.38	35.6161	1913	0.0186179	0.223033
											0.5054	1896.08	17.9201	1878.16	35.8403	1914	0.0187253	0.224186
											0.4975	1896.97	18.0328	1878.93	36.0656	1915	0.0188332	0.225339
											0.4954	1897.85	18.1461	1879.71	36.2921	1916	0.0189416	0.226493
											0.4945	1898.74	18.2599	1880.48	36.5198	1917	0.0190505	0.227648
											0.4904	1899.63	18.3743	1881.25	36.7486	1918	0.0191598	0.228804
											0.4872	1900.51	18.4893	1882.02	36.9785	1919	0.0192697	0.22996
											0.4853	1901.4	18.6048	1882.79	37.2096	1920	0.01938	0.231117
											0.4842	1902.28	18.721	1883.56	37.4419	1921	0.0194908	0.232274
											0.4833	1903.16	18.8377	1884.32	37.6753	1922	0.0196022	0.233432
											0.4752	1904.05	18.955	1885.09	37.9099	1923	0.019714	0.23459
											0.4732	1904.93	19.0728	1885.85	38.1457	1924	0.0198262	0.235749
											0.4652	1905.81	19.1913	1886.62	38.3826	1925	0.019939	0.236908
											0.4615	1906.69	19.3103	1887.38	38.6207	1926	0.0200523	0.238067
											0.4602	1907.57	19.4299	1888.14	38.8599	1927	0.020166	0.239226
											0.4581	1908.45	19.5501	1888.9	39.1003	1928	0.0202802	0.240386
											0.4552	1909.33	19.6709	1889.66	39.3418	1929	0.0203949	0.241546
											0.4541	1910.21	19.7923	1890.42	39.5845	1930	0.0205101	0.243865
											0.4541	1911.09	19.9142	1891.17	39.8284	1931	0.0206258	0.243865
											0.4541	1911.96	20.0367	1891.93	40.0734	1932	0.0207419	0.243865
											0.4522	1912.84	20.1598	1892.68	40.3196	1933	0.0208586	0.246185
											0.4481	1913.72	20.2835	1893.43	40.5669	1934	0.0209757	0.247344
											0.4453	1914.59	20.4077	1894.18	40.8154	1935	0.0210933	0.248503
											0.4452	1915.47	20.5326	1894.93	41.0651	1936	0.0212113	0.249662
											0.4424	1916.34	20.658	1895.68	41.3159	1937	0.0213299	0.2514
											0.4424	1917.22	20.784	1896.43	41.5679	1938	0.0214489	0.2514
											0.4406	1918.09	20.9105	1897.18	41.821	1939	0.0215684	0.253137
											0.4369	1918.96	21.0377	1897.92	42.0753	1940	0.0216883	0.254294
											0.4328	1919.83	21.1654	1898.67	42.3308	1941	0.0218088	0.255451
											0.4315	1920.71	21.2937	1899.41	42.5874	1942	0.0219297	0.256608
											0.4263	1921.58	21.4226	1900.15	42.8452	1943	0.022051	0.257763
											0.4255	1922.45	21.552	1900.9	43.1041	1944	0.0221729	0.258918
											0.4214	1923.32	21.6821	1901.64	43.3641	1945	0.0222952	0.260073
											0.4213	1924.19	21.8127	1902.37	43.6254	1946	0.022418	0.261226
											0.4202	1925.06	21.9439	1903.11	43.8878	1947	0.0225412	0.262379
											0.4165	1925.92	22.0756	1903.85	44.1513	1948	0.0226649	0.263531
											0.4158	1926.79	22.208	1904.58	44.416	1949	0.0227891	0.264682
											0.4109	1927.66	22.3409	1905.32	44.6818	1950	0.0229137	0.266981
											0.4109	1928.53	22.4744	1906.05	44.9488	1951	0.0230388	0.266981
											0.4109	1929.39	22.6085	1906.78	45.2169	1952	0.0231644	0.266981
											0.4083	1930.26	22.7431	1907.51	45.4862	1953	0.0232904	0.269275
											0.4072	1931.12	22.8783	1908.24	45.7566	1954	0.0234169	0.270421
											0.4028	1931.99	23.0141	1908.97	46.0282	1955	0.0235438	0.272709
											0.4028	1932.85	23.1504	1909.7	46.3009	1956	0.0236712	0.272709
											0.4028	1933.71	23.2874	1910.43	46.5747	1957	0.023799	0.272709
											0.4013	1934.58	23.4249	1911.15	46.8497	1958	0.0239273	0.275561
											0.4013	1935.44	23.5629	1911.87	47.1258	1959	0.0240561	0.275561
											0.4006	1936.3	23.7016	1912.6	47.4031	1960	0.0241853	0.277268
											0.3985	1937.16	23.8408	1913.32	47.6815	1961	0.0243149	0.278404
											0.3966	1938.02	23.9805	1914.04	47.9611	1962	0.024445	0.279539
											0.3918	1938.88	24.1209	1914.76	48.2417	1963	0.0245755	0.280672
											0.3902	1939.74	24.2618	1915.48	48.5235	1964	0.0247065	0.281804
											0.3871	1940.6	24.4032	1916.19	48.8065	1965	0.0248379	0.282934
											0.3863	1941.45	24.5453	1916.91	49.0905	1966	0.0249697	0.284062
											0.3848	1942.31	24.6879	1917.62	49.3757	1967	0.025102	0.285188
											0.3829	1943.17	24.831	1918.34	49.662	1968	0.0252348	0.286313
											0.3824	1944.03	24.9747	1919.05	49.9495	1969	0.0253679	0.287436
											0.3778	1944.88	25.119	1919.76	50.238	1970	0.0255015	0.288557
											0.3749	1945.74	25.2638	1920.47	50.5277	1971	0.0256356	0.289676
											0.3735	1946.59	25.4092	1921.18	50.8185	1972	0.02577	0.291352
											0.3735	1947.44	25.5552	1921.89	51.1104	1973	0.0259049	0.291352
											0.3713	1948.3	25.7017	1922.6	51.4034	1974	0.0260402	0.293022
											0.3685	1949.15	25.8488	1923.3	51.6976	1975	0.026176	0.294134
											0.3677	1950	25.9964	1924.01	51.9928	1976	0.0263121	0.295243
											0.3625	1950.86	26.1446	1924.71	52.2892	1977	0.0264487	0.29635
											0.3608	1951.71	26.2933	1925.41	52.5866	1978	0.0265857	0.297455
											0.3594	1952.56	26.4426	1926.11	52.8852	1979	0.0267232	0.298558
											0.3575	1953.41	26.5924	1926.82	53.1848	1980	0.026861	0.299658
											0.3542	1954.26	26.7428	1927.51	53.4856	1981	0.0269993	0.300757
											0.3517	1955.11	26.8937	1928.21	53.7874	1982	0.027138	0.301853
											0.3509	1955.95	27.0452	1928.91	54.0904	1983	0.027277	0.302946
											0.3505	1956.8	27.1972	1929.61	54.3944	1984	0.0274165	0.304038
											0.3477	1957.65	27.3498	1930.3	54.6995	1985	0.0275564	0.305127
											0.3465	1958.5	27.5029	1930.99	55.0058	1986	0.0276968	0.306755
											0.3465	1959.34	27.6565	1931.69	55.313	1987	0.0278375	0.306755
											0.3461	1960.19	27.8107	1932.38	55.6214	1988	0.0279786	0.308379
											0.346	1961.03	27.9654	1933.07	55.9309	1989	0.0281201	0.309458
											0.3416	1961.88	28.1207	1933.76	56.2414	1990	0.028262	0.310535
											0.3414	1962.72	28.2765	1934.45	56.553	1991	0.0284043	0.311609
											0.3413	1963.57	28.4329	1935.13	56.8657	1992	0.028547	0.31268
											0.3383	1964.41	28.5897	1935.82	57.1795	1993	0.0286901	0.314282
											0.3383	1965.25	28.7471	1936.51	57.4943	1994	0.0288336	0.314282
											0.3372	1966.09	28.9051	1937.19	57.8102	1995	0.0289775	0.315879
											0.3353	1966.94	29.0635	1937.87	58.1271	1996	0.0291218	0.316939
											0.3329	1967.78	29.2225	1938.55	58.4451	1997	0.0292664	0.317998
											0.3311	1968.62	29.3821	1939.24	58.7641	1998	0.0294115	0.319053
											0.3303	1969.46	29.5421	1939.92	59.0842	1999	0.0295569	0.320105
[truncated: 678 more rows]

## Sheet: Spectral Level Data
Spectral Level Data		Confidence Threshold	Forward	Reverse	Correct	Incorrect	Total	Global FDR	q-value		Fit Confidence Threshold	Fit Forward	Fit Reverse	Fit Correct	Fit Incorrect	Fit Total	Fit Global FDR	Fit Local FDR
		1	709	1	708	2	710	0.0028169	0.000573066		1	0.999622	0.000378031	0.999244	0.000756063	1	0.000756063	0.00076773
		0.9999	936	1	935	2	937	0.00213447	0.000573066		1	1.99924	0.000756079	1.99849	0.00151216	2	0.000756079	0.00076773
		0.9998	1083	1	1082	2	1084	0.00184502	0.000573066		1	2.99887	0.00113414	2.99773	0.00226829	3	0.000756096	0.00076773
		0.9997	1199	1	1198	2	1200	0.00166667	0.000573066		1	3.99849	0.00151222	3.99698	0.00302445	4	0.000756112	0.00076773
		0.9996	1529	1	1528	2	1530	0.00130719	0.000573066		1	4.99811	0.00189032	4.99622	0.00378064	5	0.000756128	0.00076773
		0.9995	1569	1	1568	2	1570	0.00127389	0.000573066		1	5.99773	0.00226843	5.99546	0.00453687	6	0.000756145	0.00076773
		0.9994	1814	1	1813	2	1815	0.00110193	0.000573066		1	6.99735	0.00264656	6.99471	0.00529313	7	0.000756161	0.00076773
		0.9993	1900	1	1899	2	1901	0.00105208	0.000573066		1	7.99698	0.00302471	7.99395	0.00604942	8	0.000756177	0.00076773
		0.9992	1955	1	1954	2	1956	0.00102249	0.000573066		1	8.9966	0.00340287	8.99319	0.00680574	9	0.000756194	0.00076773
		0.9991	2002	1	2001	2	2003	0.000998502	0.000573066		1	9.99622	0.00378105	9.99244	0.0075621	10	0.00075621	0.00076773
		0.999	2033	1	2032	2	2034	0.000983284	0.000573066		1	10.9958	0.00415925	10.9917	0.00831849	11	0.000756227	0.00076773
		0.9989	2075	1	2074	2	2076	0.000963391	0.000573066		1	11.9955	0.00453746	11.9909	0.00907492	12	0.000756243	0.00076773
		0.9988	2103	1	2102	2	2104	0.00095057	0.000573066		1	12.9951	0.00491569	12.9902	0.00983137	13	0.000756259	0.00076773
		0.9987	2121	1	2120	2	2122	0.000942507	0.000573066		1	13.9947	0.00529393	13.9894	0.0105879	14	0.000756276	0.00076773
		0.9986	2151	1	2150	2	2152	0.000929368	0.000573066		1	14.9943	0.00567219	14.9887	0.0113444	15	0.000756292	0.00076773
		0.9985	2176	1	2175	2	2177	0.000918695	0.000573066		1	15.9939	0.00605047	15.9879	0.0121009	16	0.000756308	0.00076773
		0.9984	2185	1	2184	2	2186	0.000914913	0.000573066		1	16.9936	0.00642876	16.9871	0.0128575	17	0.000756325	0.00076773
		0.9983	2222	1	2221	2	2223	0.000899685	0.000573066		1	17.9932	0.00680707	17.9864	0.0136141	18	0.000756341	0.00076773
		0.9982	2251	1	2250	2	2252	0.000888099	0.000573066		1	18.9928	0.0071854	18.9856	0.0143708	19	0.000756358	0.00076773
		0.9981	2262	1	2261	2	2263	0.000883783	0.000573066		1	19.9924	0.00756374	19.9849	0.0151275	20	0.000756374	0.00076773
		0.998	2285	1	2284	2	2286	0.000874891	0.000573066		1	20.9921	0.0079421	20.9841	0.0158842	21	0.00075639	0.00076773
		0.9979	2293	1	2292	2	2294	0.00087184	0.000573066		1	21.9917	0.00832047	21.9834	0.0166409	22	0.000756407	0.00076773
		0.9978	2309	1	2308	2	2310	0.000865801	0.000573066		1	22.9913	0.00869887	22.9826	0.0173977	23	0.000756423	0.00076773
		0.9977	2319	1	2318	2	2320	0.000862069	0.000573066		1	23.9909	0.00907727	23.9818	0.0181545	24	0.000756439	0.00076773
		0.9976	2330	1	2329	2	2331	0.000858001	0.000573066		1	24.9905	0.0094557	24.9811	0.0189114	25	0.000756456	0.00076773
		0.9975	2350	1	2349	2	2351	0.000850702	0.000573066		1	25.9902	0.00983414	25.9803	0.0196683	26	0.000756472	0.00076773
		0.9974	2353	1	2352	2	2354	0.000849618	0.000573066		1	26.9898	0.0102126	26.9796	0.0204252	27	0.000756489	0.00076773
		0.9973	2360	1	2359	2	2361	0.000847099	0.000573066		1	27.9894	0.0105911	27.9788	0.0211821	28	0.000756505	0.00076773
		0.9972	2368	1	2367	2	2369	0.000844238	0.000573066		1	28.989	0.0109696	28.9781	0.0219391	29	0.000756521	0.00076773
		0.9971	2383	1	2382	2	2384	0.000838926	0.000573066		1	29.9887	0.0113481	29.9773	0.0226961	30	0.000756538	0.00076773
		0.997	2418	1	2417	2	2419	0.000826788	0.000573066		1	30.9883	0.0117266	30.9765	0.0234532	31	0.000756554	0.00076773
		0.9969	2420	1	2419	2	2421	0.000826105	0.000573066		1	31.9879	0.0121051	31.9758	0.0242103	32	0.000756571	0.00076773
		0.9968	2424	1	2423	2	2425	0.000824742	0.000573066		1	32.9875	0.0124837	32.975	0.0249674	33	0.000756587	0.00076773
		0.9967	2448	1	2447	2	2449	0.00081666	0.000573066		1	33.9871	0.0128623	33.9743	0.0257245	34	0.000756603	0.00076773
		0.9966	2449	1	2448	2	2450	0.000816327	0.000573066		1	34.9868	0.0132408	34.9735	0.0264817	35	0.00075662	0.00076773
		0.9965	2496	1	2495	2	2497	0.000800961	0.000573066		1	35.9864	0.0136194	35.9728	0.0272389	36	0.000756636	0.00076773
		0.9964	2527	1	2526	2	2528	0.000791139	0.000573066		1	36.986	0.0139981	36.972	0.0279961	37	0.000756652	0.00076773
		0.9963	2528	1	2527	2	2529	0.000790826	0.000573066		1	37.9856	0.0143767	37.9712	0.0287534	38	0.000756669	0.00076773
		0.9962	2544	1	2543	2	2545	0.000785855	0.000573066		1	38.9852	0.0147554	38.9705	0.0295107	39	0.000756685	0.00076773
		0.9961	2546	1	2545	2	2547	0.000785238	0.000573066		1	39.9849	0.015134	39.9697	0.0302681	40	0.000756702	0.00076773
		0.996	2564	1	2563	2	2565	0.000779727	0.000573066		1	40.9845	0.0155127	40.969	0.0310254	41	0.000756718	0.00076773
		0.9959	2569	1	2568	2	2570	0.00077821	0.000573066		1	41.9841	0.0158914	41.9682	0.0317828	42	0.000756734	0.00076773
		0.9958	2571	1	2570	2	2572	0.000777605	0.000573066		1	42.9837	0.0162701	42.9675	0.0325403	43	0.000756751	0.00076773
		0.9957	2600	1	2599	2	2601	0.000768935	0.000573066		1	43.9834	0.0166489	43.9667	0.0332978	44	0.000756767	0.00076773
		0.9956	2601	1	2600	2	2602	0.00076864	0.000573066		1	44.983	0.0170276	44.9659	0.0340553	45	0.000756784	0.00076773
		0.9955	2603	1	2602	2	2604	0.000768049	0.000573066		1	45.9826	0.0174064	45.9652	0.0348128	46	0.0007568	0.00076773
		0.9954	2605	1	2604	2	2606	0.00076746	0.000573066		1	46.9822	0.0177852	46.9644	0.0355704	47	0.000756816	0.00076773
		0.9953	2615	1	2614	2	2616	0.000764526	0.000573066		1	47.9818	0.018164	47.9637	0.036328	48	0.000756833	0.00076773
		0.9952	2619	1	2618	2	2620	0.000763359	0.000573066		1	48.9815	0.0185428	48.9629	0.0370856	49	0.000756849	0.00076773
		0.9951	2623	1	2622	2	2624	0.000762195	0.000573066		1	49.9811	0.0189216	49.9622	0.0378433	50	0.000756865	0.00076773
		0.995	2625	1	2624	2	2626	0.000761615	0.000573066		1	50.9807	0.0193005	50.9614	0.038601	51	0.000756882	0.00076773
		0.9949	2636	1	2635	2	2637	0.000758438	0.000573066		1	51.9803	0.0196794	51.9606	0.0393587	52	0.000756898	0.00076773
		0.9948	2649	1	2648	2	2650	0.000754717	0.000573066		1	52.9799	0.0200582	52.9599	0.0401165	53	0.000756915	0.00076773
		0.9947	2656	1	2655	2	2657	0.000752729	0.000573066		1	53.9796	0.0204371	53.9591	0.0408743	54	0.000756931	0.00076773
		0.9946	2658	1	2657	2	2659	0.000752162	0.000573066		1	54.9792	0.0208161	54.9584	0.0416321	55	0.000756947	0.00076773
		0.9945	2666	1	2665	2	2667	0.000749906	0.000573066		1	55.9788	0.021195	55.9576	0.04239	56	0.000756964	0.00076773
		0.9944	2669	1	2668	2	2670	0.000749064	0.000573066		1	56.9784	0.0215739	56.9569	0.0431479	57	0.00075698	0.00076773
		0.9943	2678	1	2677	2	2679	0.000746547	0.000573066		1	57.978	0.0219529	57.9561	0.0439058	58	0.000756997	0.00076773
		0.9942	2680	1	2679	2	2681	0.00074599	0.000573066		1	58.9777	0.0223319	58.9553	0.0446638	59	0.000757013	0.00076773
		0.9941	2681	1	2680	2	2682	0.000745712	0.000573066		1	59.9773	0.0227109	59.9546	0.0454218	60	0.000757029	0.00076773
		0.9939	2685	1	2684	2	2686	0.000744602	0.000573066		1	60.9769	0.0230899	60.9538	0.0461798	61	0.000757046	0.00076773
		0.9938	2705	1	2704	2	2706	0.000739098	0.000573066		1	61.9765	0.0234689	61.9531	0.0469379	62	0.000757062	0.00076773
		0.9937	2718	1	2717	2	2719	0.000735565	0.000573066		1	62.9762	0.023848	62.9523	0.0476959	63	0.000757079	0.00076773
		0.9936	2719	1	2718	2	2720	0.000735294	0.000573066		1	63.9758	0.024227	63.9515	0.0484541	64	0.000757095	0.00076773
		0.9935	2722	1	2721	2	2723	0.000734484	0.000573066		1	64.9754	0.0246061	64.9508	0.0492122	65	0.000757111	0.00076773
[truncated: 5,944 more rows]

## Sheet: Search Summary
	ProteinPilot™ Software Report
[truncated: 41 more rows]

## Sheet: Advanced Metadata
	Advanced Metadata
[truncated: 146 more rows]

[truncated: 11 more sheets: Speed and Distribution Analysis, Single Results Table, Protein FDR Summary, Distinct Peptide FDR Summary, Spectrum FDR Summary, PDST Controls, Protein Summary, Peptide Summary, Distinct Peptide Summary, Feature Summary, Single Column Summary]
