# Supplementary material for: Plasma small-extracellular vesicles’ proteomic signature in neoadjuvant chemotherapy–naïve breast cancer patients
Source: PLoS One. 2026 May 5;21(5):e0348500. doi: 10.1371/journal.pone.0348500 (PMC13143105; doi:10.1371/journal.pone.0348500)
Supplement: S4_File — (XLSX) [file pone.0348500.s014.xlsx]

## Sheet: Metadata
_RESULTS_version	5
RESULTS_SEARCH_STAT_search_begin_time_clock	2023-02-14 09:01:38
RESULTS_SEARCH_STAT_search_end_time_clock	2023-02-14 15:16:23
RESULTS_SEARCH_STAT_search_time_duration	#VALUE!
RESULTS_SEARCH_STAT_stage_signal_processing_begin_time_clock	2023-02-14 09:01:44
RESULTS_SEARCH_STAT_stage_signal_processing_end_time_clock	2023-02-14 13:29:37
RESULTS_SEARCH_STAT_stage_signal_processing_time_duration	#VALUE!
RESULTS_SEARCH_STAT_stage_waiting_begin_time_clock	2023-02-14 13:29:37
RESULTS_SEARCH_STAT_stage_waiting_end_time_clock	2023-02-14 13:29:38
RESULTS_SEARCH_STAT_stage_waiting_time_duration	1904-07-14
RESULTS_SEARCH_STAT_stage_searching_begin_time_clock	2023-02-14 13:29:38
RESULTS_SEARCH_STAT_stage_searching_end_time_clock	2023-02-14 15:15:46
RESULTS_SEARCH_STAT_stage_searching_time_duration	#VALUE!
RESULTS_SEARCH_STAT_stage_fdr_begin_time_clock	2023-02-14 15:15:46
RESULTS_SEARCH_STAT_stage_fdr_end_time_clock	2023-02-14 15:16:23
RESULTS_SEARCH_STAT_stage_fdr_time_duration	2002-03-04
RESULTS_SEARCH_STAT_task_fraglet_exe_begin_time_clock	2023-02-14 14:10:11
RESULTS_SEARCH_STAT_task_fraglet_exe_end_time_clock	2023-02-14 14:41:38
RESULTS_SEARCH_STAT_task_fraglet_exe_time_duration	1886643
RESULTS_SEARCH_STAT_task_fraglet_exe_time_cpu	8692-06-10
RESULTS_SEARCH_STAT_task_taglet_exe_begin_time_clock	2023-02-14 14:43:46
RESULTS_SEARCH_STAT_task_taglet_exe_end_time_clock	2023-02-14 15:13:01
RESULTS_SEARCH_STAT_task_taglet_exe_time_duration	1755609
RESULTS_SEARCH_STAT_task_taglet_exe_time_cpu	#VALUE!
RESULTS_SEARCH_STAT_task_progroup_begin_time_clock	2023-02-14 15:13:01
RESULTS_SEARCH_STAT_task_progroup_end_time_clock	2023-02-14 15:15:46
RESULTS_SEARCH_STAT_task_progroup_time_duration	164462
RESULTS_SEARCH_STAT_task_progroup_time_cpu	2413-02-19
RESULTS_SEARCH_STAT_task_focusing_begin_time_clock	2023-02-14 14:41:38
RESULTS_SEARCH_STAT_task_focusing_end_time_clock	2023-02-14 14:43:46
RESULTS_SEARCH_STAT_task_focusing_time_duration	127428
RESULTS_SEARCH_STAT_task_focusing_time_cpu	155250
RESULTS_SEARCH_STAT_computer_memory	65406
RESULTS_SEARCH_STAT_computer_name	WIN-PVT3EI9I5O2
RESULTS_SEARCH_STAT_num_proteins	458592
RESULTS_SEARCH_STAT_num_residues	151812384
RESULTS_SEARCH_STAT_number_cores	8
RESULTS_SEARCH_STAT_number_licensed_tasks	16
RESULTS_SEARCH_STAT_number_processors	16
RESULTS_SEARCH_STAT_os	Windows Server 2012 R2 Datacenter (6.2.9200)
RESULTS_SEARCH_1_time_cpu	226687
RESULTS_SEARCH_1_time_duration	261687
RESULTS_SEARCH_1_version	5.0.1.4874
RESULTS_SEARCH_1_xml:id	SEARCH:1:638119620984985705_0
RESULTS_SEARCH_1_PARAMETERS_chemical_data_edited	FALSE
RESULTS_SEARCH_1_PARAMETERS_do_multiprecursor_search	TRUE
RESULTS_SEARCH_1_PARAMETERS_do_reverse_search	TRUE
RESULTS_SEARCH_1_PARAMETERS_max_quant_labels	35
RESULTS_SEARCH_1_PARAMETERS_maxresults	15
RESULTS_SEARCH_1_PARAMETERS_separate_searches	FALSE
RESULTS_SEARCH_1_PARAMETERS_MSTOLERANCE_type	dalton
RESULTS_SEARCH_1_PARAMETERS_MSTOLERANCE_value	0.05
RESULTS_SEARCH_1_PARAMETERS_MSMSTOLERANCE_type	dalton
RESULTS_SEARCH_1_PARAMETERS_MSMSTOLERANCE_value	0.1
RESULTS_SEARCH_1_PARAMETERS_MS_STANDARD_DEVIATION_type	dalton
RESULTS_SEARCH_1_PARAMETERS_MS_STANDARD_DEVIATION_value	0.0011
RESULTS_SEARCH_1_PARAMETERS_MSMS_STANDARD_DEVIATION_type	dalton
RESULTS_SEARCH_1_PARAMETERS_MSMS_STANDARD_DEVIATION_value	0.01
RESULTS_SEARCH_1_PARAMETERS_FASTA_filename	C:\AB SCIEX\ProteinPilot Data\SearchDatabases\uniprot-Homo sapiens-swissTrEMBL-isof-14022023.fasta
RESULTS_SEARCH_1_PARAMETERS_AUTO_CALIBRATION_ms	TRUE
RESULTS_SEARCH_1_PARAMETERS_AUTO_CALIBRATION_msexport	FALSE
RESULTS_SEARCH_1_PARAMETERS_AUTO_CALIBRATION_msms	TRUE
RESULTS_SEARCH_1_PARAMETERS_AUTO_CALIBRATION_msmstolsdratio	2.75
RESULTS_SEARCH_1_PARAMETERS_AUTO_CALIBRATION_mstolsdratio	7
RESULTS_SEARCH_1_PARAMETERS_AUTO_CALIBRATION_squareroot	TRUE
RESULTS_SEARCH_1_PARAMETERS_AUTO_CALIBRATION_type	dalton
RESULTS_SEARCH_1_PARAMETERS_AUTO_CALIBRATION_MCP_d_s_s_f	0.0666667
RESULTS_SEARCH_1_PARAMETERS_AUTO_CALIBRATION_MCP_d_s_w_f	3
RESULTS_SEARCH_1_PARAMETERS_AUTO_CALIBRATION_MCP_m_f_r_mbc	200
RESULTS_SEARCH_1_PARAMETERS_AUTO_CALIBRATION_MCP_m_m_c	10
RESULTS_SEARCH_1_PARAMETERS_AUTO_CALIBRATION_MCP_m_m_f_s	0.25
RESULTS_SEARCH_1_PARAMETERS_AUTO_CALIBRATION_MCP_m_m_p_f	0.33
RESULTS_SEARCH_1_PARAMETERS_AUTO_CALIBRATION_MCP_m_m_p_rms_f	1
RESULTS_SEARCH_1_PARAMETERS_AUTO_CALIBRATION_MCP_m_p_t_f	1
RESULTS_SEARCH_1_PARAMETERS_AUTO_CALIBRATION_MCP_m_r_h_n_b	15
RESULTS_SEARCH_1_PARAMETERS_AUTO_CALIBRATION_MCP_m_z_n_s	99
RESULTS_SEARCH_1_PARAMETERS_AUTO_CALIBRATION_MCP_m_z_s_mn_f_r	0.0666667
RESULTS_SEARCH_1_PARAMETERS_AUTO_CALIBRATION_MCP_m_z_s_mx_f_r	0.1
RESULTS_SEARCH_1_PARAMETERS_MS_AUTO_CALIBRATION_OUT_avres	-3.30909e-08
RESULTS_SEARCH_1_PARAMETERS_MS_AUTO_CALIBRATION_OUT_c0	-0.000177908
RESULTS_SEARCH_1_PARAMETERS_MS_AUTO_CALIBRATION_OUT_c1minus1	1.89475e-05
RESULTS_SEARCH_1_PARAMETERS_MS_AUTO_CALIBRATION_OUT_c2	0
RESULTS_SEARCH_1_PARAMETERS_MS_AUTO_CALIBRATION_OUT_file	1
RESULTS_SEARCH_1_PARAMETERS_MS_AUTO_CALIBRATION_OUT_partnumber	1
RESULTS_SEARCH_1_PARAMETERS_MS_AUTO_CALIBRATION_OUT_polyorder	1
RESULTS_SEARCH_1_PARAMETERS_MS_AUTO_CALIBRATION_OUT_sample	1
RESULTS_SEARCH_1_PARAMETERS_MS_AUTO_CALIBRATION_OUT_squareroot	TRUE
RESULTS_SEARCH_1_PARAMETERS_MSMS_AUTO_CALIBRATION_OUT_avres	-8.44869e-08
RESULTS_SEARCH_1_PARAMETERS_MSMS_AUTO_CALIBRATION_OUT_c0	-0.000345771
RESULTS_SEARCH_1_PARAMETERS_MSMS_AUTO_CALIBRATION_OUT_c1minus1	2.256e-05
RESULTS_SEARCH_1_PARAMETERS_MSMS_AUTO_CALIBRATION_OUT_c2	0
RESULTS_SEARCH_1_PARAMETERS_MSMS_AUTO_CALIBRATION_OUT_file	1
RESULTS_SEARCH_1_PARAMETERS_MSMS_AUTO_CALIBRATION_OUT_partnumber	1
RESULTS_SEARCH_1_PARAMETERS_MSMS_AUTO_CALIBRATION_OUT_polyorder	1
RESULTS_SEARCH_1_PARAMETERS_MSMS_AUTO_CALIBRATION_OUT_sample	1
RESULTS_SEARCH_1_PARAMETERS_MSMS_AUTO_CALIBRATION_OUT_squareroot	TRUE
RESULTS_SEARCH_1_PARAMETERS_MAX_PRECURSORS_FRAGLET	5
RESULTS_SEARCH_1_PARAMETERS_MAX_PRECURSORS_TAGLET	1
RESULTS_SEARCH_1_PARAMETERS_PRECURSORS_DR_FRAGLET	10
RESULTS_SEARCH_1_PARAMETERS_PRECURSORS_DR_TAGLET	3
RESULTS_SEARCH_1_PARAMETERS_DEFAULT_CHARGE_STATE_1_charge	2
RESULTS_SEARCH_1_PARAMETERS_DEFAULT_CHARGE_STATE_1_probability	1
RESULTS_SEARCH_1_PARAMETERS_DEFAULT_CHARGE_STATE_2_charge	3
RESULTS_SEARCH_1_PARAMETERS_DEFAULT_CHARGE_STATE_2_probability	1
RESULTS_SEARCH_1_PARAMETERS_DEFAULT_CHARGE_STATE_3_charge	4
RESULTS_SEARCH_1_PARAMETERS_DEFAULT_CHARGE_STATE_3_probability	1
RESULTS_SEARCH_1_PARAMETERS_VERSION	5.0.1.0, 4895
RESULTS_SEARCH_1_PARAMETERS_PARAGON_VERSION	5.0.1.0, 4874
RESULTS_SEARCH_1_PARAMETERS_APPLICATION	ProteinPilot(tm) Software
RESULTS_SEARCH_1_PARAMETERS_PROGROUP_alternativedispositionmaximumfoldprobabilitydrop	100
RESULTS_SEARCH_1_PARAMETERS_PROGROUP_alternativedispositionmaximumfoldscoredrop	2
RESULTS_SEARCH_1_PARAMETERS_PROGROUP_autodiscordantpeptidethreshold	0.3
RESULTS_SEARCH_1_PARAMETERS_PROGROUP_bayesconfidencecalclulation	TRUE
RESULTS_SEARCH_1_PARAMETERS_PROGROUP_calibrateconfidence	TRUE
RESULTS_SEARCH_1_PARAMETERS_PROGROUP_compresspeptides	FALSE
RESULTS_SEARCH_1_PARAMETERS_PROGROUP_confidencepercentthresholdforexcludingothersfromquant	15
RESULTS_SEARCH_1_PARAMETERS_PROGROUP_confidencepercentthresholdforincludingselfinquant	15
RESULTS_SEARCH_1_PARAMETERS_PROGROUP_donotstoremspeaklists	FALSE
RESULTS_SEARCH_1_PARAMETERS_PROGROUP_fasta	C:\AB SCIEX\ProteinPilot Data\SearchDatabases\uniprot-Homo sapiens-swissTrEMBL-isof-14022023.fasta
RESULTS_SEARCH_1_PARAMETERS_PROGROUP_featuregroupminpepconf	0.66
RESULTS_SEARCH_1_PARAMETERS_PROGROUP_featuregroupminups	0.47
RESULTS_SEARCH_1_PARAMETERS_PROGROUP_focusingintersection	4
RESULTS_SEARCH_1_PARAMETERS_PROGROUP_focusingminimummatchconfidence	0.1
RESULTS_SEARCH_1_PARAMETERS_PROGROUP_focusingminunusedprotscore	0.1
RESULTS_SEARCH_1_PARAMETERS_PROGROUP_focusingsubsetcutoff	6
RESULTS_SEARCH_1_PARAMETERS_PROGROUP_intersection	1.3
RESULTS_SEARCH_1_PARAMETERS_PROGROUP_minimummatchconfidencecutoff	0.001
RESULTS_SEARCH_1_PARAMETERS_PROGROUP_minunusedprotscore	0.0458
RESULTS_SEARCH_1_PARAMETERS_PROGROUP_subsetcutoff	2
RESULTS_SEARCH_1_PARAMETERS_PROGROUP_unusedprotscorethresholdforexcludingothersfromquant	1.3
RESULTS_SEARCH_1_PARAMETERS_PEAKLIST_count	1910-03-12
RESULTS_SEARCH_1_PARAMETERS_PEAKLIST_filenumber	1
RESULTS_SEARCH_1_PARAMETERS_PEAKLIST_original_count	3724
RESULTS_SEARCH_1_PARAMETERS_PEAKLIST_originalfilename	Z:\PC2-Raw-Data\Proteomics\Data\Service\SP0059\230206-SP0059-Exo-6.wiff
RESULTS_SEARCH_1_PARAMETERS_PEAKLIST_partnumber	1
RESULTS_SEARCH_1_PARAMETERS_QUANT_TYPE_background_correction	FALSE
RESULTS_SEARCH_1_PARAMETERS_QUANT_TYPE_bias_correction	TRUE
RESULTS_SEARCH_1_PARAMETERS_QUANT_TYPE_keep_extreme_peptides_over_fraction	0
RESULTS_SEARCH_1_PARAMETERS_QUANT_TYPE_low_confidence_check	TRUE
RESULTS_SEARCH_1_PARAMETERS_QUANT_TYPE_low_intensity_check	TRUE
RESULTS_SEARCH_1_PARAMETERS_QUANT_TYPE_median_statistic	TRUE
RESULTS_SEARCH_1_PARAMETERS_QUANT_TYPE_mod_check	TRUE
RESULTS_SEARCH_1_PARAMETERS_QUANT_TYPE_quant_threshold	-1
RESULTS_SEARCH_1_PARAMETERS_QUANT_TYPE_quant_threshold_sn	9
RESULTS_SEARCH_1_PARAMETERS_QUANT_TYPE_separate_searches	FALSE
RESULTS_SEARCH_1_PARAMETERS_QUANT_TYPE_shared_msms_check	TRUE
RESULTS_SEARCH_1_PARAMETERS_PARAGON_METHOD_SETTINGS_UI_SAMPLE_TYPE	Identification
RESULTS_SEARCH_1_PARAMETERS_PARAGON_METHOD_SETTINGS_UI_CYS_ALKYLATION	Iodoacetamide
RESULTS_SEARCH_1_PARAMETERS_PARAGON_METHOD_SETTINGS_UI_DIGESTION	Trypsin
RESULTS_SEARCH_1_PARAMETERS_PARAGON_METHOD_SETTINGS_UI_SPECIAL_FACTOR	Urea denaturation
RESULTS_SEARCH_1_PARAMETERS_PARAGON_METHOD_SETTINGS_UI_INSTRUMENT	TripleTOF 5600
RESULTS_SEARCH_1_PARAMETERS_PARAGON_METHOD_SETTINGS_UI_SEARCH_EFFORT	Thorough
RESULTS_SEARCH_1_PARAMETERS_PARAGON_METHOD_SETTINGS_UI_ID_FOCUS	Biological modifications
RESULTS_SEARCH_1_PARAMETERS_PARAGON_METHOD_SETTINGS_UI_USER_NAME	WIN-PVT3EI9I5O2\Administrator
RESULTS_SEARCH_1_PARAMETERS_PARAGON_METHOD_SETTINGS_UI_MACHINE_NAME	WIN-PVT3EI9I5O2
RESULTS_SEARCH_1_PARAMETERS_PARAGON_METHOD_SETTINGS_UI_SEARCH_ID	#VALUE!
RESULTS_SEARCH_1_PARAMETERS_PARAGON_METHOD_SETTINGS_UI_START_TIME	2023-02-14 09:01:38
RESULTS_SEARCH_1_PARAMETERS_PARAGON_METHOD_SETTINGS_UI_MIN_UNUSED_PROTSCORE	01:05:57.120000
RESULTS_SEARCH_1_PARAMETERS_PARAGON_METHOD_SETTINGS_UI_PSPEP	TRUE
RESULTS_SEARCH_2_time_cpu	507984
RESULTS_SEARCH_2_time_duration	531695
RESULTS_SEARCH_2_version	5.0.1.4874
RESULTS_SEARCH_2_xml:id	SEARCH:2:638119620984985705_0
RESULTS_SEARCH_2_PARAMETERS_chemical_data_edited	FALSE
RESULTS_SEARCH_2_PARAMETERS_do_multiprecursor_search	TRUE
RESULTS_SEARCH_2_PARAMETERS_do_reverse_search	TRUE
RESULTS_SEARCH_2_PARAMETERS_max_quant_labels	35
RESULTS_SEARCH_2_PARAMETERS_maxresults	15
RESULTS_SEARCH_2_PARAMETERS_separate_searches	FALSE
RESULTS_SEARCH_2_PARAMETERS_MSTOLERANCE_type	dalton
RESULTS_SEARCH_2_PARAMETERS_MSTOLERANCE_value	0.05
RESULTS_SEARCH_2_PARAMETERS_MSMSTOLERANCE_type	dalton
RESULTS_SEARCH_2_PARAMETERS_MSMSTOLERANCE_value	0.1
RESULTS_SEARCH_2_PARAMETERS_MS_STANDARD_DEVIATION_type	dalton
RESULTS_SEARCH_2_PARAMETERS_MS_STANDARD_DEVIATION_value	0.0011
RESULTS_SEARCH_2_PARAMETERS_MSMS_STANDARD_DEVIATION_type	dalton
RESULTS_SEARCH_2_PARAMETERS_MSMS_STANDARD_DEVIATION_value	0.01
RESULTS_SEARCH_2_PARAMETERS_FASTA_filename	C:\AB SCIEX\ProteinPilot Data\SearchDatabases\uniprot-Homo sapiens-swissTrEMBL-isof-14022023.fasta
RESULTS_SEARCH_2_PARAMETERS_AUTO_CALIBRATION_ms	TRUE
RESULTS_SEARCH_2_PARAMETERS_AUTO_CALIBRATION_msexport	FALSE
RESULTS_SEARCH_2_PARAMETERS_AUTO_CALIBRATION_msms	TRUE
RESULTS_SEARCH_2_PARAMETERS_AUTO_CALIBRATION_msmstolsdratio	2.75
RESULTS_SEARCH_2_PARAMETERS_AUTO_CALIBRATION_mstolsdratio	7
RESULTS_SEARCH_2_PARAMETERS_AUTO_CALIBRATION_squareroot	TRUE
RESULTS_SEARCH_2_PARAMETERS_AUTO_CALIBRATION_type	dalton
RESULTS_SEARCH_2_PARAMETERS_AUTO_CALIBRATION_MCP_d_s_s_f	0.0666667
RESULTS_SEARCH_2_PARAMETERS_AUTO_CALIBRATION_MCP_d_s_w_f	3
RESULTS_SEARCH_2_PARAMETERS_AUTO_CALIBRATION_MCP_m_f_r_mbc	200
RESULTS_SEARCH_2_PARAMETERS_AUTO_CALIBRATION_MCP_m_m_c	10
RESULTS_SEARCH_2_PARAMETERS_AUTO_CALIBRATION_MCP_m_m_f_s	0.25
RESULTS_SEARCH_2_PARAMETERS_AUTO_CALIBRATION_MCP_m_m_p_f	0.33
RESULTS_SEARCH_2_PARAMETERS_AUTO_CALIBRATION_MCP_m_m_p_rms_f	1
RESULTS_SEARCH_2_PARAMETERS_AUTO_CALIBRATION_MCP_m_p_t_f	1
RESULTS_SEARCH_2_PARAMETERS_AUTO_CALIBRATION_MCP_m_r_h_n_b	15
RESULTS_SEARCH_2_PARAMETERS_AUTO_CALIBRATION_MCP_m_z_n_s	99
RESULTS_SEARCH_2_PARAMETERS_AUTO_CALIBRATION_MCP_m_z_s_mn_f_r	0.0666667
RESULTS_SEARCH_2_PARAMETERS_AUTO_CALIBRATION_MCP_m_z_s_mx_f_r	0.1
RESULTS_SEARCH_2_PARAMETERS_MS_AUTO_CALIBRATION_OUT_avres	-3.30909e-08
RESULTS_SEARCH_2_PARAMETERS_MS_AUTO_CALIBRATION_OUT_c0	-0.000177908
RESULTS_SEARCH_2_PARAMETERS_MS_AUTO_CALIBRATION_OUT_c1minus1	1.89475e-05
RESULTS_SEARCH_2_PARAMETERS_MS_AUTO_CALIBRATION_OUT_c2	0
RESULTS_SEARCH_2_PARAMETERS_MS_AUTO_CALIBRATION_OUT_file	1900-01-01
RESULTS_SEARCH_2_PARAMETERS_MS_AUTO_CALIBRATION_OUT_partnumber	1
RESULTS_SEARCH_2_PARAMETERS_MS_AUTO_CALIBRATION_OUT_polyorder	1
RESULTS_SEARCH_2_PARAMETERS_MS_AUTO_CALIBRATION_OUT_sample	1
RESULTS_SEARCH_2_PARAMETERS_MS_AUTO_CALIBRATION_OUT_squareroot	TRUE
RESULTS_SEARCH_2_PARAMETERS_MSMS_AUTO_CALIBRATION_OUT_avres	-8.44869e-08
RESULTS_SEARCH_2_PARAMETERS_MSMS_AUTO_CALIBRATION_OUT_c0	-0.000345771
RESULTS_SEARCH_2_PARAMETERS_MSMS_AUTO_CALIBRATION_OUT_c1minus1	2.256e-05
RESULTS_SEARCH_2_PARAMETERS_MSMS_AUTO_CALIBRATION_OUT_c2	0
RESULTS_SEARCH_2_PARAMETERS_MSMS_AUTO_CALIBRATION_OUT_file	1
RESULTS_SEARCH_2_PARAMETERS_MSMS_AUTO_CALIBRATION_OUT_partnumber	1
RESULTS_SEARCH_2_PARAMETERS_MSMS_AUTO_CALIBRATION_OUT_polyorder	1
RESULTS_SEARCH_2_PARAMETERS_MSMS_AUTO_CALIBRATION_OUT_sample	1
RESULTS_SEARCH_2_PARAMETERS_MSMS_AUTO_CALIBRATION_OUT_squareroot	TRUE
RESULTS_SEARCH_2_PARAMETERS_MAX_PRECURSORS_FRAGLET	5
RESULTS_SEARCH_2_PARAMETERS_MAX_PRECURSORS_TAGLET	1
RESULTS_SEARCH_2_PARAMETERS_PRECURSORS_DR_FRAGLET	10
RESULTS_SEARCH_2_PARAMETERS_PRECURSORS_DR_TAGLET	3
RESULTS_SEARCH_2_PARAMETERS_DEFAULT_CHARGE_STATE_1_charge	2
RESULTS_SEARCH_2_PARAMETERS_DEFAULT_CHARGE_STATE_1_probability	1
RESULTS_SEARCH_2_PARAMETERS_DEFAULT_CHARGE_STATE_2_charge	3
RESULTS_SEARCH_2_PARAMETERS_DEFAULT_CHARGE_STATE_2_probability	1
RESULTS_SEARCH_2_PARAMETERS_DEFAULT_CHARGE_STATE_3_charge	4
RESULTS_SEARCH_2_PARAMETERS_DEFAULT_CHARGE_STATE_3_probability	1
RESULTS_SEARCH_2_PARAMETERS_VERSION	5.0.1.0, 4895
RESULTS_SEARCH_2_PARAMETERS_PARAGON_VERSION	5.0.1.0, 4874
RESULTS_SEARCH_2_PARAMETERS_APPLICATION	ProteinPilot(tm) Software
RESULTS_SEARCH_2_PARAMETERS_PROGROUP_alternativedispositionmaximumfoldprobabilitydrop	100
RESULTS_SEARCH_2_PARAMETERS_PROGROUP_alternativedispositionmaximumfoldscoredrop	2
RESULTS_SEARCH_2_PARAMETERS_PROGROUP_autodiscordantpeptidethreshold	0.3
RESULTS_SEARCH_2_PARAMETERS_PROGROUP_bayesconfidencecalclulation	TRUE
RESULTS_SEARCH_2_PARAMETERS_PROGROUP_calibrateconfidence	TRUE
RESULTS_SEARCH_2_PARAMETERS_PROGROUP_compresspeptides	FALSE
RESULTS_SEARCH_2_PARAMETERS_PROGROUP_confidencepercentthresholdforexcludingothersfromquant	15
RESULTS_SEARCH_2_PARAMETERS_PROGROUP_confidencepercentthresholdforincludingselfinquant	15
RESULTS_SEARCH_2_PARAMETERS_PROGROUP_donotstoremspeaklists	FALSE
RESULTS_SEARCH_2_PARAMETERS_PROGROUP_fasta	C:\AB SCIEX\ProteinPilot Data\SearchDatabases\uniprot-Homo sapiens-swissTrEMBL-isof-14022023.fasta
RESULTS_SEARCH_2_PARAMETERS_PROGROUP_featuregroupminpepconf	0.66
RESULTS_SEARCH_2_PARAMETERS_PROGROUP_featuregroupminups	0.47
RESULTS_SEARCH_2_PARAMETERS_PROGROUP_focusingintersection	4
RESULTS_SEARCH_2_PARAMETERS_PROGROUP_focusingminimummatchconfidence	0.1
RESULTS_SEARCH_2_PARAMETERS_PROGROUP_focusingminunusedprotscore	0.1
RESULTS_SEARCH_2_PARAMETERS_PROGROUP_focusingsubsetcutoff	6
RESULTS_SEARCH_2_PARAMETERS_PROGROUP_intersection	1.3
RESULTS_SEARCH_2_PARAMETERS_PROGROUP_minimummatchconfidencecutoff	0.001
RESULTS_SEARCH_2_PARAMETERS_PROGROUP_minunusedprotscore	0.0458
RESULTS_SEARCH_2_PARAMETERS_PROGROUP_subsetcutoff	2
RESULTS_SEARCH_2_PARAMETERS_PROGROUP_unusedprotscorethresholdforexcludingothersfromquant	1.3
RESULTS_SEARCH_2_PARAMETERS_PEAKLIST_count	3724
RESULTS_SEARCH_2_PARAMETERS_PEAKLIST_filenumber	1
RESULTS_SEARCH_2_PARAMETERS_PEAKLIST_original_count	3724
RESULTS_SEARCH_2_PARAMETERS_PEAKLIST_originalfilename	Z:\PC2-Raw-Data\Proteomics\Data\Service\SP0059\230206-SP0059-Exo-6.wiff
RESULTS_SEARCH_2_PARAMETERS_PEAKLIST_partnumber	1
RESULTS_SEARCH_2_PARAMETERS_QUANT_TYPE_background_correction	FALSE
RESULTS_SEARCH_2_PARAMETERS_QUANT_TYPE_bias_correction	TRUE
RESULTS_SEARCH_2_PARAMETERS_QUANT_TYPE_keep_extreme_peptides_over_fraction	0
RESULTS_SEARCH_2_PARAMETERS_QUANT_TYPE_low_confidence_check	TRUE
RESULTS_SEARCH_2_PARAMETERS_QUANT_TYPE_low_intensity_check	TRUE
RESULTS_SEARCH_2_PARAMETERS_QUANT_TYPE_median_statistic	TRUE
RESULTS_SEARCH_2_PARAMETERS_QUANT_TYPE_mod_check	TRUE
RESULTS_SEARCH_2_PARAMETERS_QUANT_TYPE_quant_threshold	-1
RESULTS_SEARCH_2_PARAMETERS_QUANT_TYPE_quant_threshold_sn	9
RESULTS_SEARCH_2_PARAMETERS_QUANT_TYPE_separate_searches	FALSE
RESULTS_SEARCH_2_PARAMETERS_QUANT_TYPE_shared_msms_check	TRUE
RESULTS_SEARCH_2_PARAMETERS_PARAGON_METHOD_SETTINGS_UI_SAMPLE_TYPE	Identification
RESULTS_SEARCH_2_PARAMETERS_PARAGON_METHOD_SETTINGS_UI_CYS_ALKYLATION	Iodoacetamide
RESULTS_SEARCH_2_PARAMETERS_PARAGON_METHOD_SETTINGS_UI_DIGESTION	Trypsin
RESULTS_SEARCH_2_PARAMETERS_PARAGON_METHOD_SETTINGS_UI_SPECIAL_FACTOR	Urea denaturation
RESULTS_SEARCH_2_PARAMETERS_PARAGON_METHOD_SETTINGS_UI_INSTRUMENT	TripleTOF 5600
RESULTS_SEARCH_2_PARAMETERS_PARAGON_METHOD_SETTINGS_UI_SEARCH_EFFORT	Thorough
RESULTS_SEARCH_2_PARAMETERS_PARAGON_METHOD_SETTINGS_UI_ID_FOCUS	Biological modifications
RESULTS_SEARCH_2_PARAMETERS_PARAGON_METHOD_SETTINGS_UI_USER_NAME	WIN-PVT3EI9I5O2\Administrator
RESULTS_SEARCH_2_PARAMETERS_PARAGON_METHOD_SETTINGS_UI_MACHINE_NAME	WIN-PVT3EI9I5O2
RESULTS_SEARCH_2_PARAMETERS_PARAGON_METHOD_SETTINGS_UI_SEARCH_ID	6.3812e+17
RESULTS_SEARCH_2_PARAMETERS_PARAGON_METHOD_SETTINGS_UI_START_TIME	2023-02-14 09:01:38
RESULTS_SEARCH_2_PARAMETERS_PARAGON_METHOD_SETTINGS_UI_MIN_UNUSED_PROTSCORE	0.0458
RESULTS_SEARCH_2_PARAMETERS_PARAGON_METHOD_SETTINGS_UI_PSPEP	TRUE
RESULTS_SEARCH_3_time_cpu	213765
RESULTS_SEARCH_3_time_duration	237231
RESULTS_SEARCH_3_version	5.0.1.4874
RESULTS_SEARCH_3_xml:id	SEARCH:1:638119620984985705_1
RESULTS_SEARCH_3_PARAMETERS_chemical_data_edited	FALSE
RESULTS_SEARCH_3_PARAMETERS_do_multiprecursor_search	TRUE
RESULTS_SEARCH_3_PARAMETERS_do_reverse_search	TRUE
RESULTS_SEARCH_3_PARAMETERS_max_quant_labels	35
RESULTS_SEARCH_3_PARAMETERS_maxresults	15
RESULTS_SEARCH_3_PARAMETERS_separate_searches	FALSE
RESULTS_SEARCH_3_PARAMETERS_MSTOLERANCE_type	dalton
RESULTS_SEARCH_3_PARAMETERS_MSTOLERANCE_value	0.05
RESULTS_SEARCH_3_PARAMETERS_MSMSTOLERANCE_type	dalton
RESULTS_SEARCH_3_PARAMETERS_MSMSTOLERANCE_value	0.1
RESULTS_SEARCH_3_PARAMETERS_MS_STANDARD_DEVIATION_type	dalton
RESULTS_SEARCH_3_PARAMETERS_MS_STANDARD_DEVIATION_value	0.0011
RESULTS_SEARCH_3_PARAMETERS_MSMS_STANDARD_DEVIATION_type	dalton
RESULTS_SEARCH_3_PARAMETERS_MSMS_STANDARD_DEVIATION_value	0.01
RESULTS_SEARCH_3_PARAMETERS_FASTA_filename	C:\AB SCIEX\ProteinPilot Data\SearchDatabases\uniprot-Homo sapiens-swissTrEMBL-isof-14022023.fasta
RESULTS_SEARCH_3_PARAMETERS_AUTO_CALIBRATION_ms	TRUE
RESULTS_SEARCH_3_PARAMETERS_AUTO_CALIBRATION_msexport	FALSE
RESULTS_SEARCH_3_PARAMETERS_AUTO_CALIBRATION_msms	TRUE
RESULTS_SEARCH_3_PARAMETERS_AUTO_CALIBRATION_msmstolsdratio	2.75
RESULTS_SEARCH_3_PARAMETERS_AUTO_CALIBRATION_mstolsdratio	7
RESULTS_SEARCH_3_PARAMETERS_AUTO_CALIBRATION_squareroot	TRUE
RESULTS_SEARCH_3_PARAMETERS_AUTO_CALIBRATION_type	dalton
RESULTS_SEARCH_3_PARAMETERS_AUTO_CALIBRATION_MCP_d_s_s_f	0.0666667
RESULTS_SEARCH_3_PARAMETERS_AUTO_CALIBRATION_MCP_d_s_w_f	3
RESULTS_SEARCH_3_PARAMETERS_AUTO_CALIBRATION_MCP_m_f_r_mbc	200
RESULTS_SEARCH_3_PARAMETERS_AUTO_CALIBRATION_MCP_m_m_c	10
RESULTS_SEARCH_3_PARAMETERS_AUTO_CALIBRATION_MCP_m_m_f_s	0.25
RESULTS_SEARCH_3_PARAMETERS_AUTO_CALIBRATION_MCP_m_m_p_f	0.33
RESULTS_SEARCH_3_PARAMETERS_AUTO_CALIBRATION_MCP_m_m_p_rms_f	1
RESULTS_SEARCH_3_PARAMETERS_AUTO_CALIBRATION_MCP_m_p_t_f	1
RESULTS_SEARCH_3_PARAMETERS_AUTO_CALIBRATION_MCP_m_r_h_n_b	15
RESULTS_SEARCH_3_PARAMETERS_AUTO_CALIBRATION_MCP_m_z_n_s	99
RESULTS_SEARCH_3_PARAMETERS_AUTO_CALIBRATION_MCP_m_z_s_mn_f_r	0.0666667
RESULTS_SEARCH_3_PARAMETERS_AUTO_CALIBRATION_MCP_m_z_s_mx_f_r	0.1
RESULTS_SEARCH_3_PARAMETERS_MS_AUTO_CALIBRATION_OUT_avres	2.7179e-09
RESULTS_SEARCH_3_PARAMETERS_MS_AUTO_CALIBRATION_OUT_c0	-0.000138832
RESULTS_SEARCH_3_PARAMETERS_MS_AUTO_CALIBRATION_OUT_c1minus1	1.72176e-05
RESULTS_SEARCH_3_PARAMETERS_MS_AUTO_CALIBRATION_OUT_c2	0
RESULTS_SEARCH_3_PARAMETERS_MS_AUTO_CALIBRATION_OUT_file	1
RESULTS_SEARCH_3_PARAMETERS_MS_AUTO_CALIBRATION_OUT_partnumber	2
RESULTS_SEARCH_3_PARAMETERS_MS_AUTO_CALIBRATION_OUT_polyorder	1
RESULTS_SEARCH_3_PARAMETERS_MS_AUTO_CALIBRATION_OUT_sample	1
RESULTS_SEARCH_3_PARAMETERS_MS_AUTO_CALIBRATION_OUT_squareroot	TRUE
RESULTS_SEARCH_3_PARAMETERS_MSMS_AUTO_CALIBRATION_OUT_avres	-1.72598e-07
RESULTS_SEARCH_3_PARAMETERS_MSMS_AUTO_CALIBRATION_OUT_c0	-0.000260761
RESULTS_SEARCH_3_PARAMETERS_MSMS_AUTO_CALIBRATION_OUT_c1minus1	2.01852e-05
RESULTS_SEARCH_3_PARAMETERS_MSMS_AUTO_CALIBRATION_OUT_c2	0
RESULTS_SEARCH_3_PARAMETERS_MSMS_AUTO_CALIBRATION_OUT_file	1
RESULTS_SEARCH_3_PARAMETERS_MSMS_AUTO_CALIBRATION_OUT_partnumber	2
RESULTS_SEARCH_3_PARAMETERS_MSMS_AUTO_CALIBRATION_OUT_polyorder	1
RESULTS_SEARCH_3_PARAMETERS_MSMS_AUTO_CALIBRATION_OUT_sample	1900-01-01
RESULTS_SEARCH_3_PARAMETERS_MSMS_AUTO_CALIBRATION_OUT_squareroot	TRUE
RESULTS_SEARCH_3_PARAMETERS_MAX_PRECURSORS_FRAGLET	5
RESULTS_SEARCH_3_PARAMETERS_MAX_PRECURSORS_TAGLET	1
RESULTS_SEARCH_3_PARAMETERS_PRECURSORS_DR_FRAGLET	10
RESULTS_SEARCH_3_PARAMETERS_PRECURSORS_DR_TAGLET	3
RESULTS_SEARCH_3_PARAMETERS_DEFAULT_CHARGE_STATE_1_charge	2
RESULTS_SEARCH_3_PARAMETERS_DEFAULT_CHARGE_STATE_1_probability	1
RESULTS_SEARCH_3_PARAMETERS_DEFAULT_CHARGE_STATE_2_charge	3
RESULTS_SEARCH_3_PARAMETERS_DEFAULT_CHARGE_STATE_2_probability	1
RESULTS_SEARCH_3_PARAMETERS_DEFAULT_CHARGE_STATE_3_charge	4
RESULTS_SEARCH_3_PARAMETERS_DEFAULT_CHARGE_STATE_3_probability	1
RESULTS_SEARCH_3_PARAMETERS_VERSION	5.0.1.0, 4895
RESULTS_SEARCH_3_PARAMETERS_PARAGON_VERSION	5.0.1.0, 4874
RESULTS_SEARCH_3_PARAMETERS_APPLICATION	ProteinPilot(tm) Software
RESULTS_SEARCH_3_PARAMETERS_PROGROUP_alternativedispositionmaximumfoldprobabilitydrop	100
RESULTS_SEARCH_3_PARAMETERS_PROGROUP_alternativedispositionmaximumfoldscoredrop	2
RESULTS_SEARCH_3_PARAMETERS_PROGROUP_autodiscordantpeptidethreshold	0.3
RESULTS_SEARCH_3_PARAMETERS_PROGROUP_bayesconfidencecalclulation	TRUE
RESULTS_SEARCH_3_PARAMETERS_PROGROUP_calibrateconfidence	TRUE
RESULTS_SEARCH_3_PARAMETERS_PROGROUP_compresspeptides	FALSE
RESULTS_SEARCH_3_PARAMETERS_PROGROUP_confidencepercentthresholdforexcludingothersfromquant	15
RESULTS_SEARCH_3_PARAMETERS_PROGROUP_confidencepercentthresholdforincludingselfinquant	15
RESULTS_SEARCH_3_PARAMETERS_PROGROUP_donotstoremspeaklists	FALSE
RESULTS_SEARCH_3_PARAMETERS_PROGROUP_fasta	C:\AB SCIEX\ProteinPilot Data\SearchDatabases\uniprot-Homo sapiens-swissTrEMBL-isof-14022023.fasta
RESULTS_SEARCH_3_PARAMETERS_PROGROUP_featuregroupminpepconf	0.66
RESULTS_SEARCH_3_PARAMETERS_PROGROUP_featuregroupminups	0.47
RESULTS_SEARCH_3_PARAMETERS_PROGROUP_focusingintersection	4
RESULTS_SEARCH_3_PARAMETERS_PROGROUP_focusingminimummatchconfidence	0.1
RESULTS_SEARCH_3_PARAMETERS_PROGROUP_focusingminunusedprotscore	0.1
RESULTS_SEARCH_3_PARAMETERS_PROGROUP_focusingsubsetcutoff	6
RESULTS_SEARCH_3_PARAMETERS_PROGROUP_intersection	1.3
RESULTS_SEARCH_3_PARAMETERS_PROGROUP_minimummatchconfidencecutoff	0.001
RESULTS_SEARCH_3_PARAMETERS_PROGROUP_minunusedprotscore	01:05:57.120000
RESULTS_SEARCH_3_PARAMETERS_PROGROUP_subsetcutoff	2
RESULTS_SEARCH_3_PARAMETERS_PROGROUP_unusedprotscorethresholdforexcludingothersfromquant	1.3
RESULTS_SEARCH_3_PARAMETERS_PEAKLIST_count	3731
RESULTS_SEARCH_3_PARAMETERS_PEAKLIST_filenumber	1
RESULTS_SEARCH_3_PARAMETERS_PEAKLIST_original_count	3731
RESULTS_SEARCH_3_PARAMETERS_PEAKLIST_originalfilename	Z:\PC2-Raw-Data\Proteomics\Data\Service\SP0059\230206-SP0059-Exo-6.wiff
RESULTS_SEARCH_3_PARAMETERS_PEAKLIST_partnumber	2
RESULTS_SEARCH_3_PARAMETERS_QUANT_TYPE_background_correction	FALSE
RESULTS_SEARCH_3_PARAMETERS_QUANT_TYPE_bias_correction	TRUE
RESULTS_SEARCH_3_PARAMETERS_QUANT_TYPE_keep_extreme_peptides_over_fraction	0
RESULTS_SEARCH_3_PARAMETERS_QUANT_TYPE_low_confidence_check	TRUE
RESULTS_SEARCH_3_PARAMETERS_QUANT_TYPE_low_intensity_check	TRUE
RESULTS_SEARCH_3_PARAMETERS_QUANT_TYPE_median_statistic	TRUE
RESULTS_SEARCH_3_PARAMETERS_QUANT_TYPE_mod_check	TRUE
RESULTS_SEARCH_3_PARAMETERS_QUANT_TYPE_quant_threshold	-1
RESULTS_SEARCH_3_PARAMETERS_QUANT_TYPE_quant_threshold_sn	9
RESULTS_SEARCH_3_PARAMETERS_QUANT_TYPE_separate_searches	FALSE
RESULTS_SEARCH_3_PARAMETERS_QUANT_TYPE_shared_msms_check	TRUE
RESULTS_SEARCH_3_PARAMETERS_PARAGON_METHOD_SETTINGS_UI_SAMPLE_TYPE	Identification
RESULTS_SEARCH_3_PARAMETERS_PARAGON_METHOD_SETTINGS_UI_CYS_ALKYLATION	Iodoacetamide
RESULTS_SEARCH_3_PARAMETERS_PARAGON_METHOD_SETTINGS_UI_DIGESTION	Trypsin
RESULTS_SEARCH_3_PARAMETERS_PARAGON_METHOD_SETTINGS_UI_SPECIAL_FACTOR	Urea denaturation
RESULTS_SEARCH_3_PARAMETERS_PARAGON_METHOD_SETTINGS_UI_INSTRUMENT	TripleTOF 5600
RESULTS_SEARCH_3_PARAMETERS_PARAGON_METHOD_SETTINGS_UI_SEARCH_EFFORT	Thorough
RESULTS_SEARCH_3_PARAMETERS_PARAGON_METHOD_SETTINGS_UI_ID_FOCUS	Biological modifications
RESULTS_SEARCH_3_PARAMETERS_PARAGON_METHOD_SETTINGS_UI_USER_NAME	WIN-PVT3EI9I5O2\Administrator
RESULTS_SEARCH_3_PARAMETERS_PARAGON_METHOD_SETTINGS_UI_MACHINE_NAME	WIN-PVT3EI9I5O2
RESULTS_SEARCH_3_PARAMETERS_PARAGON_METHOD_SETTINGS_UI_SEARCH_ID	6.3812e+17
RESULTS_SEARCH_3_PARAMETERS_PARAGON_METHOD_SETTINGS_UI_START_TIME	2023-02-14 09:01:38
RESULTS_SEARCH_3_PARAMETERS_PARAGON_METHOD_SETTINGS_UI_MIN_UNUSED_PROTSCORE	0.0458
RESULTS_SEARCH_3_PARAMETERS_PARAGON_METHOD_SETTINGS_UI_PSPEP	TRUE
RESULTS_SEARCH_4_time_cpu	3317-02-12
RESULTS_SEARCH_4_time_duration	538103
RESULTS_SEARCH_4_version	5.0.1.4874
RESULTS_SEARCH_4_xml:id	SEARCH:2:638119620984985705_1
RESULTS_SEARCH_4_PARAMETERS_chemical_data_edited	FALSE
RESULTS_SEARCH_4_PARAMETERS_do_multiprecursor_search	TRUE
RESULTS_SEARCH_4_PARAMETERS_do_reverse_search	TRUE
RESULTS_SEARCH_4_PARAMETERS_max_quant_labels	35
RESULTS_SEARCH_4_PARAMETERS_maxresults	15
RESULTS_SEARCH_4_PARAMETERS_separate_searches	FALSE
RESULTS_SEARCH_4_PARAMETERS_MSTOLERANCE_type	dalton
RESULTS_SEARCH_4_PARAMETERS_MSTOLERANCE_value	0.05
RESULTS_SEARCH_4_PARAMETERS_MSMSTOLERANCE_type	dalton
RESULTS_SEARCH_4_PARAMETERS_MSMSTOLERANCE_value	0.1
RESULTS_SEARCH_4_PARAMETERS_MS_STANDARD_DEVIATION_type	dalton
RESULTS_SEARCH_4_PARAMETERS_MS_STANDARD_DEVIATION_value	0.0011
RESULTS_SEARCH_4_PARAMETERS_MSMS_STANDARD_DEVIATION_type	dalton
RESULTS_SEARCH_4_PARAMETERS_MSMS_STANDARD_DEVIATION_value	0.01
RESULTS_SEARCH_4_PARAMETERS_FASTA_filename	C:\AB SCIEX\ProteinPilot Data\SearchDatabases\uniprot-Homo sapiens-swissTrEMBL-isof-14022023.fasta
RESULTS_SEARCH_4_PARAMETERS_AUTO_CALIBRATION_ms	TRUE
RESULTS_SEARCH_4_PARAMETERS_AUTO_CALIBRATION_msexport	FALSE
RESULTS_SEARCH_4_PARAMETERS_AUTO_CALIBRATION_msms	TRUE
RESULTS_SEARCH_4_PARAMETERS_AUTO_CALIBRATION_msmstolsdratio	2.75
RESULTS_SEARCH_4_PARAMETERS_AUTO_CALIBRATION_mstolsdratio	7
RESULTS_SEARCH_4_PARAMETERS_AUTO_CALIBRATION_squareroot	TRUE
RESULTS_SEARCH_4_PARAMETERS_AUTO_CALIBRATION_type	dalton
RESULTS_SEARCH_4_PARAMETERS_AUTO_CALIBRATION_MCP_d_s_s_f	0.0666667
RESULTS_SEARCH_4_PARAMETERS_AUTO_CALIBRATION_MCP_d_s_w_f	3
RESULTS_SEARCH_4_PARAMETERS_AUTO_CALIBRATION_MCP_m_f_r_mbc	200
RESULTS_SEARCH_4_PARAMETERS_AUTO_CALIBRATION_MCP_m_m_c	10
RESULTS_SEARCH_4_PARAMETERS_AUTO_CALIBRATION_MCP_m_m_f_s	0.25
RESULTS_SEARCH_4_PARAMETERS_AUTO_CALIBRATION_MCP_m_m_p_f	0.33
RESULTS_SEARCH_4_PARAMETERS_AUTO_CALIBRATION_MCP_m_m_p_rms_f	1
RESULTS_SEARCH_4_PARAMETERS_AUTO_CALIBRATION_MCP_m_p_t_f	1
RESULTS_SEARCH_4_PARAMETERS_AUTO_CALIBRATION_MCP_m_r_h_n_b	15
RESULTS_SEARCH_4_PARAMETERS_AUTO_CALIBRATION_MCP_m_z_n_s	99
RESULTS_SEARCH_4_PARAMETERS_AUTO_CALIBRATION_MCP_m_z_s_mn_f_r	0.0666667
RESULTS_SEARCH_4_PARAMETERS_AUTO_CALIBRATION_MCP_m_z_s_mx_f_r	0.1
RESULTS_SEARCH_4_PARAMETERS_MS_AUTO_CALIBRATION_OUT_avres	2.7179e-09
RESULTS_SEARCH_4_PARAMETERS_MS_AUTO_CALIBRATION_OUT_c0	-0.000138832
RESULTS_SEARCH_4_PARAMETERS_MS_AUTO_CALIBRATION_OUT_c1minus1	1.72176e-05
RESULTS_SEARCH_4_PARAMETERS_MS_AUTO_CALIBRATION_OUT_c2	0
RESULTS_SEARCH_4_PARAMETERS_MS_AUTO_CALIBRATION_OUT_file	1
RESULTS_SEARCH_4_PARAMETERS_MS_AUTO_CALIBRATION_OUT_partnumber	2
RESULTS_SEARCH_4_PARAMETERS_MS_AUTO_CALIBRATION_OUT_polyorder	1
RESULTS_SEARCH_4_PARAMETERS_MS_AUTO_CALIBRATION_OUT_sample	1
RESULTS_SEARCH_4_PARAMETERS_MS_AUTO_CALIBRATION_OUT_squareroot	TRUE
RESULTS_SEARCH_4_PARAMETERS_MSMS_AUTO_CALIBRATION_OUT_avres	-1.72598e-07
RESULTS_SEARCH_4_PARAMETERS_MSMS_AUTO_CALIBRATION_OUT_c0	-0.000260761
RESULTS_SEARCH_4_PARAMETERS_MSMS_AUTO_CALIBRATION_OUT_c1minus1	2.01852e-05
RESULTS_SEARCH_4_PARAMETERS_MSMS_AUTO_CALIBRATION_OUT_c2	0
RESULTS_SEARCH_4_PARAMETERS_MSMS_AUTO_CALIBRATION_OUT_file	1
RESULTS_SEARCH_4_PARAMETERS_MSMS_AUTO_CALIBRATION_OUT_partnumber	2
RESULTS_SEARCH_4_PARAMETERS_MSMS_AUTO_CALIBRATION_OUT_polyorder	1
RESULTS_SEARCH_4_PARAMETERS_MSMS_AUTO_CALIBRATION_OUT_sample	1
RESULTS_SEARCH_4_PARAMETERS_MSMS_AUTO_CALIBRATION_OUT_squareroot	TRUE
RESULTS_SEARCH_4_PARAMETERS_MAX_PRECURSORS_FRAGLET	5
RESULTS_SEARCH_4_PARAMETERS_MAX_PRECURSORS_TAGLET	1
RESULTS_SEARCH_4_PARAMETERS_PRECURSORS_DR_FRAGLET	10
RESULTS_SEARCH_4_PARAMETERS_PRECURSORS_DR_TAGLET	3
RESULTS_SEARCH_4_PARAMETERS_DEFAULT_CHARGE_STATE_1_charge	2
RESULTS_SEARCH_4_PARAMETERS_DEFAULT_CHARGE_STATE_1_probability	1
RESULTS_SEARCH_4_PARAMETERS_DEFAULT_CHARGE_STATE_2_charge	3
RESULTS_SEARCH_4_PARAMETERS_DEFAULT_CHARGE_STATE_2_probability	1
RESULTS_SEARCH_4_PARAMETERS_DEFAULT_CHARGE_STATE_3_charge	4
RESULTS_SEARCH_4_PARAMETERS_DEFAULT_CHARGE_STATE_3_probability	1
RESULTS_SEARCH_4_PARAMETERS_VERSION	5.0.1.0, 4895
RESULTS_SEARCH_4_PARAMETERS_PARAGON_VERSION	5.0.1.0, 4874
RESULTS_SEARCH_4_PARAMETERS_APPLICATION	ProteinPilot(tm) Software
RESULTS_SEARCH_4_PARAMETERS_PROGROUP_alternativedispositionmaximumfoldprobabilitydrop	100
RESULTS_SEARCH_4_PARAMETERS_PROGROUP_alternativedispositionmaximumfoldscoredrop	2
RESULTS_SEARCH_4_PARAMETERS_PROGROUP_autodiscordantpeptidethreshold	0.3
RESULTS_SEARCH_4_PARAMETERS_PROGROUP_bayesconfidencecalclulation	TRUE
RESULTS_SEARCH_4_PARAMETERS_PROGROUP_calibrateconfidence	TRUE
RESULTS_SEARCH_4_PARAMETERS_PROGROUP_compresspeptides	FALSE
RESULTS_SEARCH_4_PARAMETERS_PROGROUP_confidencepercentthresholdforexcludingothersfromquant	15
RESULTS_SEARCH_4_PARAMETERS_PROGROUP_confidencepercentthresholdforincludingselfinquant	15
RESULTS_SEARCH_4_PARAMETERS_PROGROUP_donotstoremspeaklists	FALSE
RESULTS_SEARCH_4_PARAMETERS_PROGROUP_fasta	C:\AB SCIEX\ProteinPilot Data\SearchDatabases\uniprot-Homo sapiens-swissTrEMBL-isof-14022023.fasta
RESULTS_SEARCH_4_PARAMETERS_PROGROUP_featuregroupminpepconf	0.66
RESULTS_SEARCH_4_PARAMETERS_PROGROUP_featuregroupminups	0.47
RESULTS_SEARCH_4_PARAMETERS_PROGROUP_focusingintersection	4
RESULTS_SEARCH_4_PARAMETERS_PROGROUP_focusingminimummatchconfidence	0.1
RESULTS_SEARCH_4_PARAMETERS_PROGROUP_focusingminunusedprotscore	0.1
RESULTS_SEARCH_4_PARAMETERS_PROGROUP_focusingsubsetcutoff	6
RESULTS_SEARCH_4_PARAMETERS_PROGROUP_intersection	1.3
RESULTS_SEARCH_4_PARAMETERS_PROGROUP_minimummatchconfidencecutoff	0.001
RESULTS_SEARCH_4_PARAMETERS_PROGROUP_minunusedprotscore	0.0458
RESULTS_SEARCH_4_PARAMETERS_PROGROUP_subsetcutoff	2
RESULTS_SEARCH_4_PARAMETERS_PROGROUP_unusedprotscorethresholdforexcludingothersfromquant	1.3
RESULTS_SEARCH_4_PARAMETERS_PEAKLIST_count	3731
RESULTS_SEARCH_4_PARAMETERS_PEAKLIST_filenumber	1
RESULTS_SEARCH_4_PARAMETERS_PEAKLIST_original_count	3731
RESULTS_SEARCH_4_PARAMETERS_PEAKLIST_originalfilename	Z:\PC2-Raw-Data\Proteomics\Data\Service\SP0059\230206-SP0059-Exo-6.wiff
RESULTS_SEARCH_4_PARAMETERS_PEAKLIST_partnumber	2
RESULTS_SEARCH_4_PARAMETERS_QUANT_TYPE_background_correction	FALSE
RESULTS_SEARCH_4_PARAMETERS_QUANT_TYPE_bias_correction	TRUE
RESULTS_SEARCH_4_PARAMETERS_QUANT_TYPE_keep_extreme_peptides_over_fraction	0
RESULTS_SEARCH_4_PARAMETERS_QUANT_TYPE_low_confidence_check	TRUE
RESULTS_SEARCH_4_PARAMETERS_QUANT_TYPE_low_intensity_check	TRUE
RESULTS_SEARCH_4_PARAMETERS_QUANT_TYPE_median_statistic	TRUE
RESULTS_SEARCH_4_PARAMETERS_QUANT_TYPE_mod_check	TRUE
RESULTS_SEARCH_4_PARAMETERS_QUANT_TYPE_quant_threshold	-1
RESULTS_SEARCH_4_PARAMETERS_QUANT_TYPE_quant_threshold_sn	9
RESULTS_SEARCH_4_PARAMETERS_QUANT_TYPE_separate_searches	FALSE
RESULTS_SEARCH_4_PARAMETERS_QUANT_TYPE_shared_msms_check	TRUE
RESULTS_SEARCH_4_PARAMETERS_PARAGON_METHOD_SETTINGS_UI_SAMPLE_TYPE	Identification
RESULTS_SEARCH_4_PARAMETERS_PARAGON_METHOD_SETTINGS_UI_CYS_ALKYLATION	Iodoacetamide
RESULTS_SEARCH_4_PARAMETERS_PARAGON_METHOD_SETTINGS_UI_DIGESTION	Trypsin
RESULTS_SEARCH_4_PARAMETERS_PARAGON_METHOD_SETTINGS_UI_SPECIAL_FACTOR	Urea denaturation
RESULTS_SEARCH_4_PARAMETERS_PARAGON_METHOD_SETTINGS_UI_INSTRUMENT	TripleTOF 5600
RESULTS_SEARCH_4_PARAMETERS_PARAGON_METHOD_SETTINGS_UI_SEARCH_EFFORT	Thorough
RESULTS_SEARCH_4_PARAMETERS_PARAGON_METHOD_SETTINGS_UI_ID_FOCUS	Biological modifications
RESULTS_SEARCH_4_PARAMETERS_PARAGON_METHOD_SETTINGS_UI_USER_NAME	WIN-PVT3EI9I5O2\Administrator
RESULTS_SEARCH_4_PARAMETERS_PARAGON_METHOD_SETTINGS_UI_MACHINE_NAME	WIN-PVT3EI9I5O2
RESULTS_SEARCH_4_PARAMETERS_PARAGON_METHOD_SETTINGS_UI_SEARCH_ID	6.3812e+17
RESULTS_SEARCH_4_PARAMETERS_PARAGON_METHOD_SETTINGS_UI_START_TIME	2023-02-14 09:01:38
RESULTS_SEARCH_4_PARAMETERS_PARAGON_METHOD_SETTINGS_UI_MIN_UNUSED_PROTSCORE	0.0458
RESULTS_SEARCH_4_PARAMETERS_PARAGON_METHOD_SETTINGS_UI_PSPEP	TRUE
RESULTS_SEARCH_5_time_cpu	199234
RESULTS_SEARCH_5_time_duration	2504-11-14
RESULTS_SEARCH_5_version	5.0.1.4874
RESULTS_SEARCH_5_xml:id	SEARCH:1:638119620984985705_2
RESULTS_SEARCH_5_PARAMETERS_chemical_data_edited	FALSE
RESULTS_SEARCH_5_PARAMETERS_do_multiprecursor_search	TRUE
RESULTS_SEARCH_5_PARAMETERS_do_reverse_search	TRUE
RESULTS_SEARCH_5_PARAMETERS_max_quant_labels	35
RESULTS_SEARCH_5_PARAMETERS_maxresults	15
RESULTS_SEARCH_5_PARAMETERS_separate_searches	FALSE
RESULTS_SEARCH_5_PARAMETERS_MSTOLERANCE_type	dalton
RESULTS_SEARCH_5_PARAMETERS_MSTOLERANCE_value	0.05
RESULTS_SEARCH_5_PARAMETERS_MSMSTOLERANCE_type	dalton
RESULTS_SEARCH_5_PARAMETERS_MSMSTOLERANCE_value	0.1
RESULTS_SEARCH_5_PARAMETERS_MS_STANDARD_DEVIATION_type	dalton
RESULTS_SEARCH_5_PARAMETERS_MS_STANDARD_DEVIATION_value	0.0011
RESULTS_SEARCH_5_PARAMETERS_MSMS_STANDARD_DEVIATION_type	dalton
RESULTS_SEARCH_5_PARAMETERS_MSMS_STANDARD_DEVIATION_value	0.01
RESULTS_SEARCH_5_PARAMETERS_FASTA_filename	C:\AB SCIEX\ProteinPilot Data\SearchDatabases\uniprot-Homo sapiens-swissTrEMBL-isof-14022023.fasta
RESULTS_SEARCH_5_PARAMETERS_AUTO_CALIBRATION_ms	TRUE
RESULTS_SEARCH_5_PARAMETERS_AUTO_CALIBRATION_msexport	FALSE
RESULTS_SEARCH_5_PARAMETERS_AUTO_CALIBRATION_msms	TRUE
RESULTS_SEARCH_5_PARAMETERS_AUTO_CALIBRATION_msmstolsdratio	2.75
RESULTS_SEARCH_5_PARAMETERS_AUTO_CALIBRATION_mstolsdratio	7
RESULTS_SEARCH_5_PARAMETERS_AUTO_CALIBRATION_squareroot	TRUE
RESULTS_SEARCH_5_PARAMETERS_AUTO_CALIBRATION_type	dalton
RESULTS_SEARCH_5_PARAMETERS_AUTO_CALIBRATION_MCP_d_s_s_f	0.0666667
RESULTS_SEARCH_5_PARAMETERS_AUTO_CALIBRATION_MCP_d_s_w_f	3
RESULTS_SEARCH_5_PARAMETERS_AUTO_CALIBRATION_MCP_m_f_r_mbc	200
RESULTS_SEARCH_5_PARAMETERS_AUTO_CALIBRATION_MCP_m_m_c	10
RESULTS_SEARCH_5_PARAMETERS_AUTO_CALIBRATION_MCP_m_m_f_s	0.25
RESULTS_SEARCH_5_PARAMETERS_AUTO_CALIBRATION_MCP_m_m_p_f	0.33
RESULTS_SEARCH_5_PARAMETERS_AUTO_CALIBRATION_MCP_m_m_p_rms_f	1
RESULTS_SEARCH_5_PARAMETERS_AUTO_CALIBRATION_MCP_m_p_t_f	1
RESULTS_SEARCH_5_PARAMETERS_AUTO_CALIBRATION_MCP_m_r_h_n_b	15
RESULTS_SEARCH_5_PARAMETERS_AUTO_CALIBRATION_MCP_m_z_n_s	99
RESULTS_SEARCH_5_PARAMETERS_AUTO_CALIBRATION_MCP_m_z_s_mn_f_r	0.0666667
RESULTS_SEARCH_5_PARAMETERS_AUTO_CALIBRATION_MCP_m_z_s_mx_f_r	0.1
RESULTS_SEARCH_5_PARAMETERS_MS_AUTO_CALIBRATION_OUT_avres	2.49321e-08
RESULTS_SEARCH_5_PARAMETERS_MS_AUTO_CALIBRATION_OUT_c0	-6.59899e-05
RESULTS_SEARCH_5_PARAMETERS_MS_AUTO_CALIBRATION_OUT_c1minus1	1.46205e-05
RESULTS_SEARCH_5_PARAMETERS_MS_AUTO_CALIBRATION_OUT_c2	0
RESULTS_SEARCH_5_PARAMETERS_MS_AUTO_CALIBRATION_OUT_file	1
RESULTS_SEARCH_5_PARAMETERS_MS_AUTO_CALIBRATION_OUT_partnumber	3
RESULTS_SEARCH_5_PARAMETERS_MS_AUTO_CALIBRATION_OUT_polyorder	1
RESULTS_SEARCH_5_PARAMETERS_MS_AUTO_CALIBRATION_OUT_sample	1
RESULTS_SEARCH_5_PARAMETERS_MS_AUTO_CALIBRATION_OUT_squareroot	TRUE
RESULTS_SEARCH_5_PARAMETERS_MSMS_AUTO_CALIBRATION_OUT_avres	-6.58521e-08
RESULTS_SEARCH_5_PARAMETERS_MSMS_AUTO_CALIBRATION_OUT_c0	-0.00033666
RESULTS_SEARCH_5_PARAMETERS_MSMS_AUTO_CALIBRATION_OUT_c1minus1	2.34125e-05
RESULTS_SEARCH_5_PARAMETERS_MSMS_AUTO_CALIBRATION_OUT_c2	0
RESULTS_SEARCH_5_PARAMETERS_MSMS_AUTO_CALIBRATION_OUT_file	1
RESULTS_SEARCH_5_PARAMETERS_MSMS_AUTO_CALIBRATION_OUT_partnumber	3
RESULTS_SEARCH_5_PARAMETERS_MSMS_AUTO_CALIBRATION_OUT_polyorder	1
RESULTS_SEARCH_5_PARAMETERS_MSMS_AUTO_CALIBRATION_OUT_sample	1
RESULTS_SEARCH_5_PARAMETERS_MSMS_AUTO_CALIBRATION_OUT_squareroot	TRUE
RESULTS_SEARCH_5_PARAMETERS_MAX_PRECURSORS_FRAGLET	5
RESULTS_SEARCH_5_PARAMETERS_MAX_PRECURSORS_TAGLET	1
RESULTS_SEARCH_5_PARAMETERS_PRECURSORS_DR_FRAGLET	10
RESULTS_SEARCH_5_PARAMETERS_PRECURSORS_DR_TAGLET	3
RESULTS_SEARCH_5_PARAMETERS_DEFAULT_CHARGE_STATE_1_charge	2
RESULTS_SEARCH_5_PARAMETERS_DEFAULT_CHARGE_STATE_1_probability	1
RESULTS_SEARCH_5_PARAMETERS_DEFAULT_CHARGE_STATE_2_charge	3
RESULTS_SEARCH_5_PARAMETERS_DEFAULT_CHARGE_STATE_2_probability	1
RESULTS_SEARCH_5_PARAMETERS_DEFAULT_CHARGE_STATE_3_charge	4
RESULTS_SEARCH_5_PARAMETERS_DEFAULT_CHARGE_STATE_3_probability	1
RESULTS_SEARCH_5_PARAMETERS_VERSION	5.0.1.0, 4895
RESULTS_SEARCH_5_PARAMETERS_PARAGON_VERSION	5.0.1.0, 4874
RESULTS_SEARCH_5_PARAMETERS_APPLICATION	ProteinPilot(tm) Software
RESULTS_SEARCH_5_PARAMETERS_PROGROUP_alternativedispositionmaximumfoldprobabilitydrop	100
RESULTS_SEARCH_5_PARAMETERS_PROGROUP_alternativedispositionmaximumfoldscoredrop	2
RESULTS_SEARCH_5_PARAMETERS_PROGROUP_autodiscordantpeptidethreshold	0.3
RESULTS_SEARCH_5_PARAMETERS_PROGROUP_bayesconfidencecalclulation	TRUE
RESULTS_SEARCH_5_PARAMETERS_PROGROUP_calibrateconfidence	TRUE
RESULTS_SEARCH_5_PARAMETERS_PROGROUP_compresspeptides	FALSE
RESULTS_SEARCH_5_PARAMETERS_PROGROUP_confidencepercentthresholdforexcludingothersfromquant	15
RESULTS_SEARCH_5_PARAMETERS_PROGROUP_confidencepercentthresholdforincludingselfinquant	15
RESULTS_SEARCH_5_PARAMETERS_PROGROUP_donotstoremspeaklists	FALSE
RESULTS_SEARCH_5_PARAMETERS_PROGROUP_fasta	C:\AB SCIEX\ProteinPilot Data\SearchDatabases\uniprot-Homo sapiens-swissTrEMBL-isof-14022023.fasta
RESULTS_SEARCH_5_PARAMETERS_PROGROUP_featuregroupminpepconf	0.66
RESULTS_SEARCH_5_PARAMETERS_PROGROUP_featuregroupminups	0.47
RESULTS_SEARCH_5_PARAMETERS_PROGROUP_focusingintersection	4
RESULTS_SEARCH_5_PARAMETERS_PROGROUP_focusingminimummatchconfidence	0.1
RESULTS_SEARCH_5_PARAMETERS_PROGROUP_focusingminunusedprotscore	0.1
RESULTS_SEARCH_5_PARAMETERS_PROGROUP_focusingsubsetcutoff	6
RESULTS_SEARCH_5_PARAMETERS_PROGROUP_intersection	1.3
RESULTS_SEARCH_5_PARAMETERS_PROGROUP_minimummatchconfidencecutoff	0.001
RESULTS_SEARCH_5_PARAMETERS_PROGROUP_minunusedprotscore	0.0458
RESULTS_SEARCH_5_PARAMETERS_PROGROUP_subsetcutoff	2
RESULTS_SEARCH_5_PARAMETERS_PROGROUP_unusedprotscorethresholdforexcludingothersfromquant	1.3
RESULTS_SEARCH_5_PARAMETERS_PEAKLIST_count	3733
RESULTS_SEARCH_5_PARAMETERS_PEAKLIST_filenumber	1
RESULTS_SEARCH_5_PARAMETERS_PEAKLIST_original_count	3733
RESULTS_SEARCH_5_PARAMETERS_PEAKLIST_originalfilename	Z:\PC2-Raw-Data\Proteomics\Data\Service\SP0059\230206-SP0059-Exo-6.wiff
RESULTS_SEARCH_5_PARAMETERS_PEAKLIST_partnumber	3
RESULTS_SEARCH_5_PARAMETERS_QUANT_TYPE_background_correction	FALSE
RESULTS_SEARCH_5_PARAMETERS_QUANT_TYPE_bias_correction	TRUE
RESULTS_SEARCH_5_PARAMETERS_QUANT_TYPE_keep_extreme_peptides_over_fraction	0
RESULTS_SEARCH_5_PARAMETERS_QUANT_TYPE_low_confidence_check	TRUE
RESULTS_SEARCH_5_PARAMETERS_QUANT_TYPE_low_intensity_check	TRUE
RESULTS_SEARCH_5_PARAMETERS_QUANT_TYPE_median_statistic	TRUE
RESULTS_SEARCH_5_PARAMETERS_QUANT_TYPE_mod_check	TRUE
RESULTS_SEARCH_5_PARAMETERS_QUANT_TYPE_quant_threshold	-1
RESULTS_SEARCH_5_PARAMETERS_QUANT_TYPE_quant_threshold_sn	9
RESULTS_SEARCH_5_PARAMETERS_QUANT_TYPE_separate_searches	FALSE
RESULTS_SEARCH_5_PARAMETERS_QUANT_TYPE_shared_msms_check	TRUE
RESULTS_SEARCH_5_PARAMETERS_PARAGON_METHOD_SETTINGS_UI_SAMPLE_TYPE	Identification
RESULTS_SEARCH_5_PARAMETERS_PARAGON_METHOD_SETTINGS_UI_CYS_ALKYLATION	Iodoacetamide
RESULTS_SEARCH_5_PARAMETERS_PARAGON_METHOD_SETTINGS_UI_DIGESTION	Trypsin
RESULTS_SEARCH_5_PARAMETERS_PARAGON_METHOD_SETTINGS_UI_SPECIAL_FACTOR	Urea denaturation
RESULTS_SEARCH_5_PARAMETERS_PARAGON_METHOD_SETTINGS_UI_INSTRUMENT	TripleTOF 5600
RESULTS_SEARCH_5_PARAMETERS_PARAGON_METHOD_SETTINGS_UI_SEARCH_EFFORT	Thorough
RESULTS_SEARCH_5_PARAMETERS_PARAGON_METHOD_SETTINGS_UI_ID_FOCUS	Biological modifications
RESULTS_SEARCH_5_PARAMETERS_PARAGON_METHOD_SETTINGS_UI_USER_NAME	WIN-PVT3EI9I5O2\Administrator
RESULTS_SEARCH_5_PARAMETERS_PARAGON_METHOD_SETTINGS_UI_MACHINE_NAME	WIN-PVT3EI9I5O2
RESULTS_SEARCH_5_PARAMETERS_PARAGON_METHOD_SETTINGS_UI_SEARCH_ID	6.3812e+17
RESULTS_SEARCH_5_PARAMETERS_PARAGON_METHOD_SETTINGS_UI_START_TIME	2023-02-14 09:01:38
RESULTS_SEARCH_5_PARAMETERS_PARAGON_METHOD_SETTINGS_UI_MIN_UNUSED_PROTSCORE	0.0458
RESULTS_SEARCH_5_PARAMETERS_PARAGON_METHOD_SETTINGS_UI_PSPEP	TRUE
RESULTS_SEARCH_6_time_cpu	3372-03-20
RESULTS_SEARCH_6_time_duration	551367
RESULTS_SEARCH_6_version	5.0.1.4874
RESULTS_SEARCH_6_xml:id	SEARCH:2:638119620984985705_2
RESULTS_SEARCH_6_PARAMETERS_chemical_data_edited	FALSE
RESULTS_SEARCH_6_PARAMETERS_do_multiprecursor_search	TRUE
RESULTS_SEARCH_6_PARAMETERS_do_reverse_search	TRUE
RESULTS_SEARCH_6_PARAMETERS_max_quant_labels	35
RESULTS_SEARCH_6_PARAMETERS_maxresults	15
RESULTS_SEARCH_6_PARAMETERS_separate_searches	FALSE
RESULTS_SEARCH_6_PARAMETERS_MSTOLERANCE_type	dalton
RESULTS_SEARCH_6_PARAMETERS_MSTOLERANCE_value	0.05
RESULTS_SEARCH_6_PARAMETERS_MSMSTOLERANCE_type	dalton
RESULTS_SEARCH_6_PARAMETERS_MSMSTOLERANCE_value	0.1
RESULTS_SEARCH_6_PARAMETERS_MS_STANDARD_DEVIATION_type	dalton
RESULTS_SEARCH_6_PARAMETERS_MS_STANDARD_DEVIATION_value	0.0011
RESULTS_SEARCH_6_PARAMETERS_MSMS_STANDARD_DEVIATION_type	dalton
RESULTS_SEARCH_6_PARAMETERS_MSMS_STANDARD_DEVIATION_value	0.01
RESULTS_SEARCH_6_PARAMETERS_FASTA_filename	C:\AB SCIEX\ProteinPilot Data\SearchDatabases\uniprot-Homo sapiens-swissTrEMBL-isof-14022023.fasta
RESULTS_SEARCH_6_PARAMETERS_AUTO_CALIBRATION_ms	TRUE
RESULTS_SEARCH_6_PARAMETERS_AUTO_CALIBRATION_msexport	FALSE
RESULTS_SEARCH_6_PARAMETERS_AUTO_CALIBRATION_msms	TRUE
RESULTS_SEARCH_6_PARAMETERS_AUTO_CALIBRATION_msmstolsdratio	2.75
RESULTS_SEARCH_6_PARAMETERS_AUTO_CALIBRATION_mstolsdratio	7
RESULTS_SEARCH_6_PARAMETERS_AUTO_CALIBRATION_squareroot	TRUE
RESULTS_SEARCH_6_PARAMETERS_AUTO_CALIBRATION_type	dalton
RESULTS_SEARCH_6_PARAMETERS_AUTO_CALIBRATION_MCP_d_s_s_f	0.0666667
RESULTS_SEARCH_6_PARAMETERS_AUTO_CALIBRATION_MCP_d_s_w_f	3
RESULTS_SEARCH_6_PARAMETERS_AUTO_CALIBRATION_MCP_m_f_r_mbc	200
RESULTS_SEARCH_6_PARAMETERS_AUTO_CALIBRATION_MCP_m_m_c	10
RESULTS_SEARCH_6_PARAMETERS_AUTO_CALIBRATION_MCP_m_m_f_s	0.25
RESULTS_SEARCH_6_PARAMETERS_AUTO_CALIBRATION_MCP_m_m_p_f	0.33
RESULTS_SEARCH_6_PARAMETERS_AUTO_CALIBRATION_MCP_m_m_p_rms_f	1
RESULTS_SEARCH_6_PARAMETERS_AUTO_CALIBRATION_MCP_m_p_t_f	1
RESULTS_SEARCH_6_PARAMETERS_AUTO_CALIBRATION_MCP_m_r_h_n_b	15
RESULTS_SEARCH_6_PARAMETERS_AUTO_CALIBRATION_MCP_m_z_n_s	99
RESULTS_SEARCH_6_PARAMETERS_AUTO_CALIBRATION_MCP_m_z_s_mn_f_r	0.0666667
RESULTS_SEARCH_6_PARAMETERS_AUTO_CALIBRATION_MCP_m_z_s_mx_f_r	0.1
RESULTS_SEARCH_6_PARAMETERS_MS_AUTO_CALIBRATION_OUT_avres	2.49321e-08
RESULTS_SEARCH_6_PARAMETERS_MS_AUTO_CALIBRATION_OUT_c0	-6.59899e-05
RESULTS_SEARCH_6_PARAMETERS_MS_AUTO_CALIBRATION_OUT_c1minus1	1.46205e-05
RESULTS_SEARCH_6_PARAMETERS_MS_AUTO_CALIBRATION_OUT_c2	0
RESULTS_SEARCH_6_PARAMETERS_MS_AUTO_CALIBRATION_OUT_file	1
RESULTS_SEARCH_6_PARAMETERS_MS_AUTO_CALIBRATION_OUT_partnumber	3
RESULTS_SEARCH_6_PARAMETERS_MS_AUTO_CALIBRATION_OUT_polyorder	1
RESULTS_SEARCH_6_PARAMETERS_MS_AUTO_CALIBRATION_OUT_sample	1
RESULTS_SEARCH_6_PARAMETERS_MS_AUTO_CALIBRATION_OUT_squareroot	TRUE
RESULTS_SEARCH_6_PARAMETERS_MSMS_AUTO_CALIBRATION_OUT_avres	-6.58521e-08
RESULTS_SEARCH_6_PARAMETERS_MSMS_AUTO_CALIBRATION_OUT_c0	-0.00033666
RESULTS_SEARCH_6_PARAMETERS_MSMS_AUTO_CALIBRATION_OUT_c1minus1	2.34125e-05
RESULTS_SEARCH_6_PARAMETERS_MSMS_AUTO_CALIBRATION_OUT_c2	0
RESULTS_SEARCH_6_PARAMETERS_MSMS_AUTO_CALIBRATION_OUT_file	1
RESULTS_SEARCH_6_PARAMETERS_MSMS_AUTO_CALIBRATION_OUT_partnumber	3
RESULTS_SEARCH_6_PARAMETERS_MSMS_AUTO_CALIBRATION_OUT_polyorder	1
RESULTS_SEARCH_6_PARAMETERS_MSMS_AUTO_CALIBRATION_OUT_sample	1
RESULTS_SEARCH_6_PARAMETERS_MSMS_AUTO_CALIBRATION_OUT_squareroot	TRUE
RESULTS_SEARCH_6_PARAMETERS_MAX_PRECURSORS_FRAGLET	5
RESULTS_SEARCH_6_PARAMETERS_MAX_PRECURSORS_TAGLET	1
RESULTS_SEARCH_6_PARAMETERS_PRECURSORS_DR_FRAGLET	1900-01-10
RESULTS_SEARCH_6_PARAMETERS_PRECURSORS_DR_TAGLET	3
RESULTS_SEARCH_6_PARAMETERS_DEFAULT_CHARGE_STATE_1_charge	2
RESULTS_SEARCH_6_PARAMETERS_DEFAULT_CHARGE_STATE_1_probability	1
RESULTS_SEARCH_6_PARAMETERS_DEFAULT_CHARGE_STATE_2_charge	3
RESULTS_SEARCH_6_PARAMETERS_DEFAULT_CHARGE_STATE_2_probability	1
RESULTS_SEARCH_6_PARAMETERS_DEFAULT_CHARGE_STATE_3_charge	4
RESULTS_SEARCH_6_PARAMETERS_DEFAULT_CHARGE_STATE_3_probability	1
RESULTS_SEARCH_6_PARAMETERS_VERSION	5.0.1.0, 4895
RESULTS_SEARCH_6_PARAMETERS_PARAGON_VERSION	5.0.1.0, 4874
RESULTS_SEARCH_6_PARAMETERS_APPLICATION	ProteinPilot(tm) Software
RESULTS_SEARCH_6_PARAMETERS_PROGROUP_alternativedispositionmaximumfoldprobabilitydrop	100
RESULTS_SEARCH_6_PARAMETERS_PROGROUP_alternativedispositionmaximumfoldscoredrop	2
RESULTS_SEARCH_6_PARAMETERS_PROGROUP_autodiscordantpeptidethreshold	0.3
RESULTS_SEARCH_6_PARAMETERS_PROGROUP_bayesconfidencecalclulation	TRUE
RESULTS_SEARCH_6_PARAMETERS_PROGROUP_calibrateconfidence	TRUE
RESULTS_SEARCH_6_PARAMETERS_PROGROUP_compresspeptides	FALSE
RESULTS_SEARCH_6_PARAMETERS_PROGROUP_confidencepercentthresholdforexcludingothersfromquant	15
RESULTS_SEARCH_6_PARAMETERS_PROGROUP_confidencepercentthresholdforincludingselfinquant	15
RESULTS_SEARCH_6_PARAMETERS_PROGROUP_donotstoremspeaklists	FALSE
RESULTS_SEARCH_6_PARAMETERS_PROGROUP_fasta	C:\AB SCIEX\ProteinPilot Data\SearchDatabases\uniprot-Homo sapiens-swissTrEMBL-isof-14022023.fasta
RESULTS_SEARCH_6_PARAMETERS_PROGROUP_featuregroupminpepconf	0.66
RESULTS_SEARCH_6_PARAMETERS_PROGROUP_featuregroupminups	0.47
RESULTS_SEARCH_6_PARAMETERS_PROGROUP_focusingintersection	4
RESULTS_SEARCH_6_PARAMETERS_PROGROUP_focusingminimummatchconfidence	0.1
RESULTS_SEARCH_6_PARAMETERS_PROGROUP_focusingminunusedprotscore	0.1
RESULTS_SEARCH_6_PARAMETERS_PROGROUP_focusingsubsetcutoff	6
RESULTS_SEARCH_6_PARAMETERS_PROGROUP_intersection	1.3
RESULTS_SEARCH_6_PARAMETERS_PROGROUP_minimummatchconfidencecutoff	0.001
RESULTS_SEARCH_6_PARAMETERS_PROGROUP_minunusedprotscore	0.0458
RESULTS_SEARCH_6_PARAMETERS_PROGROUP_subsetcutoff	2
RESULTS_SEARCH_6_PARAMETERS_PROGROUP_unusedprotscorethresholdforexcludingothersfromquant	1.3
RESULTS_SEARCH_6_PARAMETERS_PEAKLIST_count	3733
RESULTS_SEARCH_6_PARAMETERS_PEAKLIST_filenumber	1
RESULTS_SEARCH_6_PARAMETERS_PEAKLIST_original_count	3733
RESULTS_SEARCH_6_PARAMETERS_PEAKLIST_originalfilename	Z:\PC2-Raw-Data\Proteomics\Data\Service\SP0059\230206-SP0059-Exo-6.wiff
RESULTS_SEARCH_6_PARAMETERS_PEAKLIST_partnumber	3
RESULTS_SEARCH_6_PARAMETERS_QUANT_TYPE_background_correction	FALSE
RESULTS_SEARCH_6_PARAMETERS_QUANT_TYPE_bias_correction	TRUE
RESULTS_SEARCH_6_PARAMETERS_QUANT_TYPE_keep_extreme_peptides_over_fraction	0
RESULTS_SEARCH_6_PARAMETERS_QUANT_TYPE_low_confidence_check	TRUE
RESULTS_SEARCH_6_PARAMETERS_QUANT_TYPE_low_intensity_check	TRUE
RESULTS_SEARCH_6_PARAMETERS_QUANT_TYPE_median_statistic	TRUE
RESULTS_SEARCH_6_PARAMETERS_QUANT_TYPE_mod_check	TRUE
RESULTS_SEARCH_6_PARAMETERS_QUANT_TYPE_quant_threshold	-1
RESULTS_SEARCH_6_PARAMETERS_QUANT_TYPE_quant_threshold_sn	9
RESULTS_SEARCH_6_PARAMETERS_QUANT_TYPE_separate_searches	FALSE
RESULTS_SEARCH_6_PARAMETERS_QUANT_TYPE_shared_msms_check	TRUE
RESULTS_SEARCH_6_PARAMETERS_PARAGON_METHOD_SETTINGS_UI_SAMPLE_TYPE	Identification
RESULTS_SEARCH_6_PARAMETERS_PARAGON_METHOD_SETTINGS_UI_CYS_ALKYLATION	Iodoacetamide
RESULTS_SEARCH_6_PARAMETERS_PARAGON_METHOD_SETTINGS_UI_DIGESTION	Trypsin
RESULTS_SEARCH_6_PARAMETERS_PARAGON_METHOD_SETTINGS_UI_SPECIAL_FACTOR	Urea denaturation
RESULTS_SEARCH_6_PARAMETERS_PARAGON_METHOD_SETTINGS_UI_INSTRUMENT	TripleTOF 5600
RESULTS_SEARCH_6_PARAMETERS_PARAGON_METHOD_SETTINGS_UI_SEARCH_EFFORT	Thorough
RESULTS_SEARCH_6_PARAMETERS_PARAGON_METHOD_SETTINGS_UI_ID_FOCUS	Biological modifications
RESULTS_SEARCH_6_PARAMETERS_PARAGON_METHOD_SETTINGS_UI_USER_NAME	WIN-PVT3EI9I5O2\Administrator
RESULTS_SEARCH_6_PARAMETERS_PARAGON_METHOD_SETTINGS_UI_MACHINE_NAME	WIN-PVT3EI9I5O2
RESULTS_SEARCH_6_PARAMETERS_PARAGON_METHOD_SETTINGS_UI_SEARCH_ID	6.3812e+17
RESULTS_SEARCH_6_PARAMETERS_PARAGON_METHOD_SETTINGS_UI_START_TIME	2023-02-14 09:01:38
RESULTS_SEARCH_6_PARAMETERS_PARAGON_METHOD_SETTINGS_UI_MIN_UNUSED_PROTSCORE	0.0458
RESULTS_SEARCH_6_PARAMETERS_PARAGON_METHOD_SETTINGS_UI_PSPEP	TRUE
RESULTS_SEARCH_7_time_cpu	184468
RESULTS_SEARCH_7_time_duration	216116
RESULTS_SEARCH_7_version	5.0.1.4874
RESULTS_SEARCH_7_xml:id	SEARCH:1:638119620984985705_3
RESULTS_SEARCH_7_PARAMETERS_chemical_data_edited	FALSE
RESULTS_SEARCH_7_PARAMETERS_do_multiprecursor_search	TRUE
RESULTS_SEARCH_7_PARAMETERS_do_reverse_search	TRUE
RESULTS_SEARCH_7_PARAMETERS_max_quant_labels	35
RESULTS_SEARCH_7_PARAMETERS_maxresults	15
RESULTS_SEARCH_7_PARAMETERS_separate_searches	FALSE
RESULTS_SEARCH_7_PARAMETERS_MSTOLERANCE_type	dalton
RESULTS_SEARCH_7_PARAMETERS_MSTOLERANCE_value	0.05
RESULTS_SEARCH_7_PARAMETERS_MSMSTOLERANCE_type	dalton
RESULTS_SEARCH_7_PARAMETERS_MSMSTOLERANCE_value	0.1
RESULTS_SEARCH_7_PARAMETERS_MS_STANDARD_DEVIATION_type	dalton
RESULTS_SEARCH_7_PARAMETERS_MS_STANDARD_DEVIATION_value	0.0011
RESULTS_SEARCH_7_PARAMETERS_MSMS_STANDARD_DEVIATION_type	dalton
RESULTS_SEARCH_7_PARAMETERS_MSMS_STANDARD_DEVIATION_value	0.01
RESULTS_SEARCH_7_PARAMETERS_FASTA_filename	C:\AB SCIEX\ProteinPilot Data\SearchDatabases\uniprot-Homo sapiens-swissTrEMBL-isof-14022023.fasta
RESULTS_SEARCH_7_PARAMETERS_AUTO_CALIBRATION_ms	TRUE
RESULTS_SEARCH_7_PARAMETERS_AUTO_CALIBRATION_msexport	FALSE
RESULTS_SEARCH_7_PARAMETERS_AUTO_CALIBRATION_msms	TRUE
RESULTS_SEARCH_7_PARAMETERS_AUTO_CALIBRATION_msmstolsdratio	2.75
RESULTS_SEARCH_7_PARAMETERS_AUTO_CALIBRATION_mstolsdratio	7
RESULTS_SEARCH_7_PARAMETERS_AUTO_CALIBRATION_squareroot	TRUE
RESULTS_SEARCH_7_PARAMETERS_AUTO_CALIBRATION_type	dalton
RESULTS_SEARCH_7_PARAMETERS_AUTO_CALIBRATION_MCP_d_s_s_f	0.0666667
RESULTS_SEARCH_7_PARAMETERS_AUTO_CALIBRATION_MCP_d_s_w_f	3
RESULTS_SEARCH_7_PARAMETERS_AUTO_CALIBRATION_MCP_m_f_r_mbc	200
RESULTS_SEARCH_7_PARAMETERS_AUTO_CALIBRATION_MCP_m_m_c	10
RESULTS_SEARCH_7_PARAMETERS_AUTO_CALIBRATION_MCP_m_m_f_s	0.25
RESULTS_SEARCH_7_PARAMETERS_AUTO_CALIBRATION_MCP_m_m_p_f	0.33
RESULTS_SEARCH_7_PARAMETERS_AUTO_CALIBRATION_MCP_m_m_p_rms_f	1
RESULTS_SEARCH_7_PARAMETERS_AUTO_CALIBRATION_MCP_m_p_t_f	1
RESULTS_SEARCH_7_PARAMETERS_AUTO_CALIBRATION_MCP_m_r_h_n_b	15
RESULTS_SEARCH_7_PARAMETERS_AUTO_CALIBRATION_MCP_m_z_n_s	99
RESULTS_SEARCH_7_PARAMETERS_AUTO_CALIBRATION_MCP_m_z_s_mn_f_r	0.0666667
RESULTS_SEARCH_7_PARAMETERS_AUTO_CALIBRATION_MCP_m_z_s_mx_f_r	0.1
RESULTS_SEARCH_7_PARAMETERS_MS_AUTO_CALIBRATION_OUT_avres	-4.90172e-08
RESULTS_SEARCH_7_PARAMETERS_MS_AUTO_CALIBRATION_OUT_c0	-5.48815e-05
RESULTS_SEARCH_7_PARAMETERS_MS_AUTO_CALIBRATION_OUT_c1minus1	1.4384e-05
RESULTS_SEARCH_7_PARAMETERS_MS_AUTO_CALIBRATION_OUT_c2	0
RESULTS_SEARCH_7_PARAMETERS_MS_AUTO_CALIBRATION_OUT_file	1
RESULTS_SEARCH_7_PARAMETERS_MS_AUTO_CALIBRATION_OUT_partnumber	4
RESULTS_SEARCH_7_PARAMETERS_MS_AUTO_CALIBRATION_OUT_polyorder	1
RESULTS_SEARCH_7_PARAMETERS_MS_AUTO_CALIBRATION_OUT_sample	1
RESULTS_SEARCH_7_PARAMETERS_MS_AUTO_CALIBRATION_OUT_squareroot	TRUE
RESULTS_SEARCH_7_PARAMETERS_MSMS_AUTO_CALIBRATION_OUT_avres	-1.20151e-07
RESULTS_SEARCH_7_PARAMETERS_MSMS_AUTO_CALIBRATION_OUT_c0	-0.000236882
RESULTS_SEARCH_7_PARAMETERS_MSMS_AUTO_CALIBRATION_OUT_c1minus1	1.93107e-05
RESULTS_SEARCH_7_PARAMETERS_MSMS_AUTO_CALIBRATION_OUT_c2	0
RESULTS_SEARCH_7_PARAMETERS_MSMS_AUTO_CALIBRATION_OUT_file	1
RESULTS_SEARCH_7_PARAMETERS_MSMS_AUTO_CALIBRATION_OUT_partnumber	4
RESULTS_SEARCH_7_PARAMETERS_MSMS_AUTO_CALIBRATION_OUT_polyorder	1
RESULTS_SEARCH_7_PARAMETERS_MSMS_AUTO_CALIBRATION_OUT_sample	1
RESULTS_SEARCH_7_PARAMETERS_MSMS_AUTO_CALIBRATION_OUT_squareroot	TRUE
RESULTS_SEARCH_7_PARAMETERS_MAX_PRECURSORS_FRAGLET	5
RESULTS_SEARCH_7_PARAMETERS_MAX_PRECURSORS_TAGLET	1
RESULTS_SEARCH_7_PARAMETERS_PRECURSORS_DR_FRAGLET	10
RESULTS_SEARCH_7_PARAMETERS_PRECURSORS_DR_TAGLET	3
RESULTS_SEARCH_7_PARAMETERS_DEFAULT_CHARGE_STATE_1_charge	2
RESULTS_SEARCH_7_PARAMETERS_DEFAULT_CHARGE_STATE_1_probability	1
RESULTS_SEARCH_7_PARAMETERS_DEFAULT_CHARGE_STATE_2_charge	3
RESULTS_SEARCH_7_PARAMETERS_DEFAULT_CHARGE_STATE_2_probability	1
RESULTS_SEARCH_7_PARAMETERS_DEFAULT_CHARGE_STATE_3_charge	4
RESULTS_SEARCH_7_PARAMETERS_DEFAULT_CHARGE_STATE_3_probability	1
RESULTS_SEARCH_7_PARAMETERS_VERSION	5.0.1.0, 4895
RESULTS_SEARCH_7_PARAMETERS_PARAGON_VERSION	5.0.1.0, 4874
RESULTS_SEARCH_7_PARAMETERS_APPLICATION	ProteinPilot(tm) Software
RESULTS_SEARCH_7_PARAMETERS_PROGROUP_alternativedispositionmaximumfoldprobabilitydrop	100
RESULTS_SEARCH_7_PARAMETERS_PROGROUP_alternativedispositionmaximumfoldscoredrop	2
RESULTS_SEARCH_7_PARAMETERS_PROGROUP_autodiscordantpeptidethreshold	0.3
RESULTS_SEARCH_7_PARAMETERS_PROGROUP_bayesconfidencecalclulation	TRUE
RESULTS_SEARCH_7_PARAMETERS_PROGROUP_calibrateconfidence	TRUE
RESULTS_SEARCH_7_PARAMETERS_PROGROUP_compresspeptides	FALSE
RESULTS_SEARCH_7_PARAMETERS_PROGROUP_confidencepercentthresholdforexcludingothersfromquant	15
RESULTS_SEARCH_7_PARAMETERS_PROGROUP_confidencepercentthresholdforincludingselfinquant	15
RESULTS_SEARCH_7_PARAMETERS_PROGROUP_donotstoremspeaklists	FALSE
RESULTS_SEARCH_7_PARAMETERS_PROGROUP_fasta	C:\AB SCIEX\ProteinPilot Data\SearchDatabases\uniprot-Homo sapiens-swissTrEMBL-isof-14022023.fasta
RESULTS_SEARCH_7_PARAMETERS_PROGROUP_featuregroupminpepconf	0.66
RESULTS_SEARCH_7_PARAMETERS_PROGROUP_featuregroupminups	0.47
RESULTS_SEARCH_7_PARAMETERS_PROGROUP_focusingintersection	4
RESULTS_SEARCH_7_PARAMETERS_PROGROUP_focusingminimummatchconfidence	0.1
RESULTS_SEARCH_7_PARAMETERS_PROGROUP_focusingminunusedprotscore	0.1
RESULTS_SEARCH_7_PARAMETERS_PROGROUP_focusingsubsetcutoff	6
RESULTS_SEARCH_7_PARAMETERS_PROGROUP_intersection	1.3
RESULTS_SEARCH_7_PARAMETERS_PROGROUP_minimummatchconfidencecutoff	0.001
RESULTS_SEARCH_7_PARAMETERS_PROGROUP_minunusedprotscore	0.0458
RESULTS_SEARCH_7_PARAMETERS_PROGROUP_subsetcutoff	2
RESULTS_SEARCH_7_PARAMETERS_PROGROUP_unusedprotscorethresholdforexcludingothersfromquant	1.3
RESULTS_SEARCH_7_PARAMETERS_PEAKLIST_count	3720
RESULTS_SEARCH_7_PARAMETERS_PEAKLIST_filenumber	1
RESULTS_SEARCH_7_PARAMETERS_PEAKLIST_original_count	3720
RESULTS_SEARCH_7_PARAMETERS_PEAKLIST_originalfilename	Z:\PC2-Raw-Data\Proteomics\Data\Service\SP0059\230206-SP0059-Exo-6.wiff
RESULTS_SEARCH_7_PARAMETERS_PEAKLIST_partnumber	4
RESULTS_SEARCH_7_PARAMETERS_QUANT_TYPE_background_correction	FALSE
RESULTS_SEARCH_7_PARAMETERS_QUANT_TYPE_bias_correction	TRUE
RESULTS_SEARCH_7_PARAMETERS_QUANT_TYPE_keep_extreme_peptides_over_fraction	0
RESULTS_SEARCH_7_PARAMETERS_QUANT_TYPE_low_confidence_check	TRUE
RESULTS_SEARCH_7_PARAMETERS_QUANT_TYPE_low_intensity_check	TRUE
RESULTS_SEARCH_7_PARAMETERS_QUANT_TYPE_median_statistic	TRUE
RESULTS_SEARCH_7_PARAMETERS_QUANT_TYPE_mod_check	TRUE
RESULTS_SEARCH_7_PARAMETERS_QUANT_TYPE_quant_threshold	-1
RESULTS_SEARCH_7_PARAMETERS_QUANT_TYPE_quant_threshold_sn	1900-01-09
RESULTS_SEARCH_7_PARAMETERS_QUANT_TYPE_separate_searches	FALSE
RESULTS_SEARCH_7_PARAMETERS_QUANT_TYPE_shared_msms_check	TRUE
RESULTS_SEARCH_7_PARAMETERS_PARAGON_METHOD_SETTINGS_UI_SAMPLE_TYPE	Identification
RESULTS_SEARCH_7_PARAMETERS_PARAGON_METHOD_SETTINGS_UI_CYS_ALKYLATION	Iodoacetamide
RESULTS_SEARCH_7_PARAMETERS_PARAGON_METHOD_SETTINGS_UI_DIGESTION	Trypsin
RESULTS_SEARCH_7_PARAMETERS_PARAGON_METHOD_SETTINGS_UI_SPECIAL_FACTOR	Urea denaturation
RESULTS_SEARCH_7_PARAMETERS_PARAGON_METHOD_SETTINGS_UI_INSTRUMENT	TripleTOF 5600
RESULTS_SEARCH_7_PARAMETERS_PARAGON_METHOD_SETTINGS_UI_SEARCH_EFFORT	Thorough
RESULTS_SEARCH_7_PARAMETERS_PARAGON_METHOD_SETTINGS_UI_ID_FOCUS	Biological modifications
RESULTS_SEARCH_7_PARAMETERS_PARAGON_METHOD_SETTINGS_UI_USER_NAME	WIN-PVT3EI9I5O2\Administrator
RESULTS_SEARCH_7_PARAMETERS_PARAGON_METHOD_SETTINGS_UI_MACHINE_NAME	WIN-PVT3EI9I5O2
RESULTS_SEARCH_7_PARAMETERS_PARAGON_METHOD_SETTINGS_UI_SEARCH_ID	6.3812e+17
RESULTS_SEARCH_7_PARAMETERS_PARAGON_METHOD_SETTINGS_UI_START_TIME	2023-02-14 09:01:38
RESULTS_SEARCH_7_PARAMETERS_PARAGON_METHOD_SETTINGS_UI_MIN_UNUSED_PROTSCORE	0.0458
RESULTS_SEARCH_7_PARAMETERS_PARAGON_METHOD_SETTINGS_UI_PSPEP	TRUE
RESULTS_SEARCH_8_time_cpu	602203
RESULTS_SEARCH_8_time_duration	616857
RESULTS_SEARCH_8_version	5.0.1.4874
RESULTS_SEARCH_8_xml:id	SEARCH:2:638119620984985705_3
RESULTS_SEARCH_8_PARAMETERS_chemical_data_edited	FALSE
RESULTS_SEARCH_8_PARAMETERS_do_multiprecursor_search	TRUE
RESULTS_SEARCH_8_PARAMETERS_do_reverse_search	TRUE
RESULTS_SEARCH_8_PARAMETERS_max_quant_labels	35
RESULTS_SEARCH_8_PARAMETERS_maxresults	15
RESULTS_SEARCH_8_PARAMETERS_separate_searches	FALSE
RESULTS_SEARCH_8_PARAMETERS_MSTOLERANCE_type	dalton
RESULTS_SEARCH_8_PARAMETERS_MSTOLERANCE_value	0.05
RESULTS_SEARCH_8_PARAMETERS_MSMSTOLERANCE_type	dalton
RESULTS_SEARCH_8_PARAMETERS_MSMSTOLERANCE_value	0.1
RESULTS_SEARCH_8_PARAMETERS_MS_STANDARD_DEVIATION_type	dalton
RESULTS_SEARCH_8_PARAMETERS_MS_STANDARD_DEVIATION_value	0.0011
RESULTS_SEARCH_8_PARAMETERS_MSMS_STANDARD_DEVIATION_type	dalton
RESULTS_SEARCH_8_PARAMETERS_MSMS_STANDARD_DEVIATION_value	0.01
RESULTS_SEARCH_8_PARAMETERS_FASTA_filename	C:\AB SCIEX\ProteinPilot Data\SearchDatabases\uniprot-Homo sapiens-swissTrEMBL-isof-14022023.fasta
RESULTS_SEARCH_8_PARAMETERS_AUTO_CALIBRATION_ms	TRUE
RESULTS_SEARCH_8_PARAMETERS_AUTO_CALIBRATION_msexport	FALSE
RESULTS_SEARCH_8_PARAMETERS_AUTO_CALIBRATION_msms	TRUE
RESULTS_SEARCH_8_PARAMETERS_AUTO_CALIBRATION_msmstolsdratio	2.75
RESULTS_SEARCH_8_PARAMETERS_AUTO_CALIBRATION_mstolsdratio	7
RESULTS_SEARCH_8_PARAMETERS_AUTO_CALIBRATION_squareroot	TRUE
RESULTS_SEARCH_8_PARAMETERS_AUTO_CALIBRATION_type	dalton
RESULTS_SEARCH_8_PARAMETERS_AUTO_CALIBRATION_MCP_d_s_s_f	0.0666667
RESULTS_SEARCH_8_PARAMETERS_AUTO_CALIBRATION_MCP_d_s_w_f	3
RESULTS_SEARCH_8_PARAMETERS_AUTO_CALIBRATION_MCP_m_f_r_mbc	200
RESULTS_SEARCH_8_PARAMETERS_AUTO_CALIBRATION_MCP_m_m_c	10
RESULTS_SEARCH_8_PARAMETERS_AUTO_CALIBRATION_MCP_m_m_f_s	0.25
RESULTS_SEARCH_8_PARAMETERS_AUTO_CALIBRATION_MCP_m_m_p_f	0.33
RESULTS_SEARCH_8_PARAMETERS_AUTO_CALIBRATION_MCP_m_m_p_rms_f	1
RESULTS_SEARCH_8_PARAMETERS_AUTO_CALIBRATION_MCP_m_p_t_f	1
RESULTS_SEARCH_8_PARAMETERS_AUTO_CALIBRATION_MCP_m_r_h_n_b	15
RESULTS_SEARCH_8_PARAMETERS_AUTO_CALIBRATION_MCP_m_z_n_s	99
RESULTS_SEARCH_8_PARAMETERS_AUTO_CALIBRATION_MCP_m_z_s_mn_f_r	0.0666667
RESULTS_SEARCH_8_PARAMETERS_AUTO_CALIBRATION_MCP_m_z_s_mx_f_r	0.1
RESULTS_SEARCH_8_PARAMETERS_MS_AUTO_CALIBRATION_OUT_avres	-4.90172e-08
RESULTS_SEARCH_8_PARAMETERS_MS_AUTO_CALIBRATION_OUT_c0	-5.48815e-05
RESULTS_SEARCH_8_PARAMETERS_MS_AUTO_CALIBRATION_OUT_c1minus1	1.4384e-05
RESULTS_SEARCH_8_PARAMETERS_MS_AUTO_CALIBRATION_OUT_c2	0
RESULTS_SEARCH_8_PARAMETERS_MS_AUTO_CALIBRATION_OUT_file	1
RESULTS_SEARCH_8_PARAMETERS_MS_AUTO_CALIBRATION_OUT_partnumber	4
RESULTS_SEARCH_8_PARAMETERS_MS_AUTO_CALIBRATION_OUT_polyorder	1
RESULTS_SEARCH_8_PARAMETERS_MS_AUTO_CALIBRATION_OUT_sample	1
RESULTS_SEARCH_8_PARAMETERS_MS_AUTO_CALIBRATION_OUT_squareroot	TRUE
RESULTS_SEARCH_8_PARAMETERS_MSMS_AUTO_CALIBRATION_OUT_avres	-1.20151e-07
RESULTS_SEARCH_8_PARAMETERS_MSMS_AUTO_CALIBRATION_OUT_c0	-0.000236882
RESULTS_SEARCH_8_PARAMETERS_MSMS_AUTO_CALIBRATION_OUT_c1minus1	1.93107e-05
RESULTS_SEARCH_8_PARAMETERS_MSMS_AUTO_CALIBRATION_OUT_c2	0
RESULTS_SEARCH_8_PARAMETERS_MSMS_AUTO_CALIBRATION_OUT_file	1
RESULTS_SEARCH_8_PARAMETERS_MSMS_AUTO_CALIBRATION_OUT_partnumber	4
RESULTS_SEARCH_8_PARAMETERS_MSMS_AUTO_CALIBRATION_OUT_polyorder	1
RESULTS_SEARCH_8_PARAMETERS_MSMS_AUTO_CALIBRATION_OUT_sample	1
RESULTS_SEARCH_8_PARAMETERS_MSMS_AUTO_CALIBRATION_OUT_squareroot	TRUE
RESULTS_SEARCH_8_PARAMETERS_MAX_PRECURSORS_FRAGLET	1900-01-05
RESULTS_SEARCH_8_PARAMETERS_MAX_PRECURSORS_TAGLET	1
RESULTS_SEARCH_8_PARAMETERS_PRECURSORS_DR_FRAGLET	10
RESULTS_SEARCH_8_PARAMETERS_PRECURSORS_DR_TAGLET	3
RESULTS_SEARCH_8_PARAMETERS_DEFAULT_CHARGE_STATE_1_charge	1900-01-02
RESULTS_SEARCH_8_PARAMETERS_DEFAULT_CHARGE_STATE_1_probability	1
RESULTS_SEARCH_8_PARAMETERS_DEFAULT_CHARGE_STATE_2_charge	3
RESULTS_SEARCH_8_PARAMETERS_DEFAULT_CHARGE_STATE_2_probability	1
RESULTS_SEARCH_8_PARAMETERS_DEFAULT_CHARGE_STATE_3_charge	4
RESULTS_SEARCH_8_PARAMETERS_DEFAULT_CHARGE_STATE_3_probability	1
RESULTS_SEARCH_8_PARAMETERS_VERSION	5.0.1.0, 4895
RESULTS_SEARCH_8_PARAMETERS_PARAGON_VERSION	5.0.1.0, 4874
RESULTS_SEARCH_8_PARAMETERS_APPLICATION	ProteinPilot(tm) Software
RESULTS_SEARCH_8_PARAMETERS_PROGROUP_alternativedispositionmaximumfoldprobabilitydrop	100
RESULTS_SEARCH_8_PARAMETERS_PROGROUP_alternativedispositionmaximumfoldscoredrop	2
RESULTS_SEARCH_8_PARAMETERS_PROGROUP_autodiscordantpeptidethreshold	0.3
RESULTS_SEARCH_8_PARAMETERS_PROGROUP_bayesconfidencecalclulation	TRUE
RESULTS_SEARCH_8_PARAMETERS_PROGROUP_calibrateconfidence	TRUE
RESULTS_SEARCH_8_PARAMETERS_PROGROUP_compresspeptides	FALSE
RESULTS_SEARCH_8_PARAMETERS_PROGROUP_confidencepercentthresholdforexcludingothersfromquant	15
RESULTS_SEARCH_8_PARAMETERS_PROGROUP_confidencepercentthresholdforincludingselfinquant	15
RESULTS_SEARCH_8_PARAMETERS_PROGROUP_donotstoremspeaklists	FALSE
RESULTS_SEARCH_8_PARAMETERS_PROGROUP_fasta	C:\AB SCIEX\ProteinPilot Data\SearchDatabases\uniprot-Homo sapiens-swissTrEMBL-isof-14022023.fasta
RESULTS_SEARCH_8_PARAMETERS_PROGROUP_featuregroupminpepconf	0.66
RESULTS_SEARCH_8_PARAMETERS_PROGROUP_featuregroupminups	0.47
RESULTS_SEARCH_8_PARAMETERS_PROGROUP_focusingintersection	4
RESULTS_SEARCH_8_PARAMETERS_PROGROUP_focusingminimummatchconfidence	0.1
RESULTS_SEARCH_8_PARAMETERS_PROGROUP_focusingminunusedprotscore	0.1
RESULTS_SEARCH_8_PARAMETERS_PROGROUP_focusingsubsetcutoff	6
RESULTS_SEARCH_8_PARAMETERS_PROGROUP_intersection	1.3
RESULTS_SEARCH_8_PARAMETERS_PROGROUP_minimummatchconfidencecutoff	0.001
RESULTS_SEARCH_8_PARAMETERS_PROGROUP_minunusedprotscore	0.0458
RESULTS_SEARCH_8_PARAMETERS_PROGROUP_subsetcutoff	2
RESULTS_SEARCH_8_PARAMETERS_PROGROUP_unusedprotscorethresholdforexcludingothersfromquant	1.3
RESULTS_SEARCH_8_PARAMETERS_PEAKLIST_count	3720
RESULTS_SEARCH_8_PARAMETERS_PEAKLIST_filenumber	1
RESULTS_SEARCH_8_PARAMETERS_PEAKLIST_original_count	3720
RESULTS_SEARCH_8_PARAMETERS_PEAKLIST_originalfilename	Z:\PC2-Raw-Data\Proteomics\Data\Service\SP0059\230206-SP0059-Exo-6.wiff
RESULTS_SEARCH_8_PARAMETERS_PEAKLIST_partnumber	4
RESULTS_SEARCH_8_PARAMETERS_QUANT_TYPE_background_correction	FALSE
RESULTS_SEARCH_8_PARAMETERS_QUANT_TYPE_bias_correction	TRUE
RESULTS_SEARCH_8_PARAMETERS_QUANT_TYPE_keep_extreme_peptides_over_fraction	0
RESULTS_SEARCH_8_PARAMETERS_QUANT_TYPE_low_confidence_check	TRUE
RESULTS_SEARCH_8_PARAMETERS_QUANT_TYPE_low_intensity_check	TRUE
RESULTS_SEARCH_8_PARAMETERS_QUANT_TYPE_median_statistic	TRUE
RESULTS_SEARCH_8_PARAMETERS_QUANT_TYPE_mod_check	TRUE
RESULTS_SEARCH_8_PARAMETERS_QUANT_TYPE_quant_threshold	-1
RESULTS_SEARCH_8_PARAMETERS_QUANT_TYPE_quant_threshold_sn	9
RESULTS_SEARCH_8_PARAMETERS_QUANT_TYPE_separate_searches	FALSE
RESULTS_SEARCH_8_PARAMETERS_QUANT_TYPE_shared_msms_check	TRUE
RESULTS_SEARCH_8_PARAMETERS_PARAGON_METHOD_SETTINGS_UI_SAMPLE_TYPE	Identification
RESULTS_SEARCH_8_PARAMETERS_PARAGON_METHOD_SETTINGS_UI_CYS_ALKYLATION	Iodoacetamide
RESULTS_SEARCH_8_PARAMETERS_PARAGON_METHOD_SETTINGS_UI_DIGESTION	Trypsin
RESULTS_SEARCH_8_PARAMETERS_PARAGON_METHOD_SETTINGS_UI_SPECIAL_FACTOR	Urea denaturation
RESULTS_SEARCH_8_PARAMETERS_PARAGON_METHOD_SETTINGS_UI_INSTRUMENT	TripleTOF 5600
RESULTS_SEARCH_8_PARAMETERS_PARAGON_METHOD_SETTINGS_UI_SEARCH_EFFORT	Thorough
RESULTS_SEARCH_8_PARAMETERS_PARAGON_METHOD_SETTINGS_UI_ID_FOCUS	Biological modifications
RESULTS_SEARCH_8_PARAMETERS_PARAGON_METHOD_SETTINGS_UI_USER_NAME	WIN-PVT3EI9I5O2\Administrator
RESULTS_SEARCH_8_PARAMETERS_PARAGON_METHOD_SETTINGS_UI_MACHINE_NAME	WIN-PVT3EI9I5O2
RESULTS_SEARCH_8_PARAMETERS_PARAGON_METHOD_SETTINGS_UI_SEARCH_ID	6.3812e+17
RESULTS_SEARCH_8_PARAMETERS_PARAGON_METHOD_SETTINGS_UI_START_TIME	2023-02-14 09:01:38
RESULTS_SEARCH_8_PARAMETERS_PARAGON_METHOD_SETTINGS_UI_MIN_UNUSED_PROTSCORE	0.0458
RESULTS_SEARCH_8_PARAMETERS_PARAGON_METHOD_SETTINGS_UI_PSPEP	TRUE
RESULTS_SEARCH_9_time_cpu	192781
RESULTS_SEARCH_9_time_duration	2464-04-23
RESULTS_SEARCH_9_version	5.0.1.4874
RESULTS_SEARCH_9_xml:id	SEARCH:1:638119620984985705_4
RESULTS_SEARCH_9_PARAMETERS_chemical_data_edited	FALSE
RESULTS_SEARCH_9_PARAMETERS_do_multiprecursor_search	TRUE
RESULTS_SEARCH_9_PARAMETERS_do_reverse_search	TRUE
RESULTS_SEARCH_9_PARAMETERS_max_quant_labels	35
RESULTS_SEARCH_9_PARAMETERS_maxresults	15
RESULTS_SEARCH_9_PARAMETERS_separate_searches	FALSE
RESULTS_SEARCH_9_PARAMETERS_MSTOLERANCE_type	dalton
RESULTS_SEARCH_9_PARAMETERS_MSTOLERANCE_value	0.05
RESULTS_SEARCH_9_PARAMETERS_MSMSTOLERANCE_type	dalton
RESULTS_SEARCH_9_PARAMETERS_MSMSTOLERANCE_value	0.1
RESULTS_SEARCH_9_PARAMETERS_MS_STANDARD_DEVIATION_type	dalton
RESULTS_SEARCH_9_PARAMETERS_MS_STANDARD_DEVIATION_value	0.0011
RESULTS_SEARCH_9_PARAMETERS_MSMS_STANDARD_DEVIATION_type	dalton
RESULTS_SEARCH_9_PARAMETERS_MSMS_STANDARD_DEVIATION_value	0.01
RESULTS_SEARCH_9_PARAMETERS_FASTA_filename	C:\AB SCIEX\ProteinPilot Data\SearchDatabases\uniprot-Homo sapiens-swissTrEMBL-isof-14022023.fasta
RESULTS_SEARCH_9_PARAMETERS_AUTO_CALIBRATION_ms	TRUE
RESULTS_SEARCH_9_PARAMETERS_AUTO_CALIBRATION_msexport	FALSE
RESULTS_SEARCH_9_PARAMETERS_AUTO_CALIBRATION_msms	TRUE
RESULTS_SEARCH_9_PARAMETERS_AUTO_CALIBRATION_msmstolsdratio	2.75
RESULTS_SEARCH_9_PARAMETERS_AUTO_CALIBRATION_mstolsdratio	7
RESULTS_SEARCH_9_PARAMETERS_AUTO_CALIBRATION_squareroot	TRUE
RESULTS_SEARCH_9_PARAMETERS_AUTO_CALIBRATION_type	dalton
RESULTS_SEARCH_9_PARAMETERS_AUTO_CALIBRATION_MCP_d_s_s_f	0.0666667
RESULTS_SEARCH_9_PARAMETERS_AUTO_CALIBRATION_MCP_d_s_w_f	3
RESULTS_SEARCH_9_PARAMETERS_AUTO_CALIBRATION_MCP_m_f_r_mbc	200
RESULTS_SEARCH_9_PARAMETERS_AUTO_CALIBRATION_MCP_m_m_c	1900-01-10
RESULTS_SEARCH_9_PARAMETERS_AUTO_CALIBRATION_MCP_m_m_f_s	0.25
RESULTS_SEARCH_9_PARAMETERS_AUTO_CALIBRATION_MCP_m_m_p_f	0.33
RESULTS_SEARCH_9_PARAMETERS_AUTO_CALIBRATION_MCP_m_m_p_rms_f	1
RESULTS_SEARCH_9_PARAMETERS_AUTO_CALIBRATION_MCP_m_p_t_f	1
RESULTS_SEARCH_9_PARAMETERS_AUTO_CALIBRATION_MCP_m_r_h_n_b	15
RESULTS_SEARCH_9_PARAMETERS_AUTO_CALIBRATION_MCP_m_z_n_s	99
RESULTS_SEARCH_9_PARAMETERS_AUTO_CALIBRATION_MCP_m_z_s_mn_f_r	0.0666667
RESULTS_SEARCH_9_PARAMETERS_AUTO_CALIBRATION_MCP_m_z_s_mx_f_r	0.1
RESULTS_SEARCH_9_PARAMETERS_MS_AUTO_CALIBRATION_OUT_avres	8.64248e-09
RESULTS_SEARCH_9_PARAMETERS_MS_AUTO_CALIBRATION_OUT_c0	-9.07859e-05
RESULTS_SEARCH_9_PARAMETERS_MS_AUTO_CALIBRATION_OUT_c1minus1	1.65733e-05
RESULTS_SEARCH_9_PARAMETERS_MS_AUTO_CALIBRATION_OUT_c2	0
RESULTS_SEARCH_9_PARAMETERS_MS_AUTO_CALIBRATION_OUT_file	1
RESULTS_SEARCH_9_PARAMETERS_MS_AUTO_CALIBRATION_OUT_partnumber	5
RESULTS_SEARCH_9_PARAMETERS_MS_AUTO_CALIBRATION_OUT_polyorder	1
RESULTS_SEARCH_9_PARAMETERS_MS_AUTO_CALIBRATION_OUT_sample	1
RESULTS_SEARCH_9_PARAMETERS_MS_AUTO_CALIBRATION_OUT_squareroot	TRUE
RESULTS_SEARCH_9_PARAMETERS_MSMS_AUTO_CALIBRATION_OUT_avres	-9.53056e-08
RESULTS_SEARCH_9_PARAMETERS_MSMS_AUTO_CALIBRATION_OUT_c0	-0.000269409
RESULTS_SEARCH_9_PARAMETERS_MSMS_AUTO_CALIBRATION_OUT_c1minus1	2.12445e-05
RESULTS_SEARCH_9_PARAMETERS_MSMS_AUTO_CALIBRATION_OUT_c2	0
RESULTS_SEARCH_9_PARAMETERS_MSMS_AUTO_CALIBRATION_OUT_file	1
RESULTS_SEARCH_9_PARAMETERS_MSMS_AUTO_CALIBRATION_OUT_partnumber	5
RESULTS_SEARCH_9_PARAMETERS_MSMS_AUTO_CALIBRATION_OUT_polyorder	1
RESULTS_SEARCH_9_PARAMETERS_MSMS_AUTO_CALIBRATION_OUT_sample	1
RESULTS_SEARCH_9_PARAMETERS_MSMS_AUTO_CALIBRATION_OUT_squareroot	TRUE
RESULTS_SEARCH_9_PARAMETERS_MAX_PRECURSORS_FRAGLET	5
RESULTS_SEARCH_9_PARAMETERS_MAX_PRECURSORS_TAGLET	1
RESULTS_SEARCH_9_PARAMETERS_PRECURSORS_DR_FRAGLET	10
RESULTS_SEARCH_9_PARAMETERS_PRECURSORS_DR_TAGLET	3
RESULTS_SEARCH_9_PARAMETERS_DEFAULT_CHARGE_STATE_1_charge	2
RESULTS_SEARCH_9_PARAMETERS_DEFAULT_CHARGE_STATE_1_probability	1
RESULTS_SEARCH_9_PARAMETERS_DEFAULT_CHARGE_STATE_2_charge	3
RESULTS_SEARCH_9_PARAMETERS_DEFAULT_CHARGE_STATE_2_probability	1
RESULTS_SEARCH_9_PARAMETERS_DEFAULT_CHARGE_STATE_3_charge	4
RESULTS_SEARCH_9_PARAMETERS_DEFAULT_CHARGE_STATE_3_probability	1
RESULTS_SEARCH_9_PARAMETERS_VERSION	5.0.1.0, 4895
RESULTS_SEARCH_9_PARAMETERS_PARAGON_VERSION	5.0.1.0, 4874
RESULTS_SEARCH_9_PARAMETERS_APPLICATION	ProteinPilot(tm) Software
RESULTS_SEARCH_9_PARAMETERS_PROGROUP_alternativedispositionmaximumfoldprobabilitydrop	100
RESULTS_SEARCH_9_PARAMETERS_PROGROUP_alternativedispositionmaximumfoldscoredrop	2
RESULTS_SEARCH_9_PARAMETERS_PROGROUP_autodiscordantpeptidethreshold	0.3
RESULTS_SEARCH_9_PARAMETERS_PROGROUP_bayesconfidencecalclulation	TRUE
RESULTS_SEARCH_9_PARAMETERS_PROGROUP_calibrateconfidence	TRUE
RESULTS_SEARCH_9_PARAMETERS_PROGROUP_compresspeptides	FALSE
RESULTS_SEARCH_9_PARAMETERS_PROGROUP_confidencepercentthresholdforexcludingothersfromquant	1900-01-15
RESULTS_SEARCH_9_PARAMETERS_PROGROUP_confidencepercentthresholdforincludingselfinquant	15
RESULTS_SEARCH_9_PARAMETERS_PROGROUP_donotstoremspeaklists	FALSE
RESULTS_SEARCH_9_PARAMETERS_PROGROUP_fasta	C:\AB SCIEX\ProteinPilot Data\SearchDatabases\uniprot-Homo sapiens-swissTrEMBL-isof-14022023.fasta
RESULTS_SEARCH_9_PARAMETERS_PROGROUP_featuregroupminpepconf	0.66
RESULTS_SEARCH_9_PARAMETERS_PROGROUP_featuregroupminups	0.47
RESULTS_SEARCH_9_PARAMETERS_PROGROUP_focusingintersection	4
RESULTS_SEARCH_9_PARAMETERS_PROGROUP_focusingminimummatchconfidence	0.1
RESULTS_SEARCH_9_PARAMETERS_PROGROUP_focusingminunusedprotscore	0.1
RESULTS_SEARCH_9_PARAMETERS_PROGROUP_focusingsubsetcutoff	6
RESULTS_SEARCH_9_PARAMETERS_PROGROUP_intersection	1.3
RESULTS_SEARCH_9_PARAMETERS_PROGROUP_minimummatchconfidencecutoff	0.001
RESULTS_SEARCH_9_PARAMETERS_PROGROUP_minunusedprotscore	0.0458
RESULTS_SEARCH_9_PARAMETERS_PROGROUP_subsetcutoff	2
RESULTS_SEARCH_9_PARAMETERS_PROGROUP_unusedprotscorethresholdforexcludingothersfromquant	1.3
RESULTS_SEARCH_9_PARAMETERS_PEAKLIST_count	3717
RESULTS_SEARCH_9_PARAMETERS_PEAKLIST_filenumber	1
RESULTS_SEARCH_9_PARAMETERS_PEAKLIST_original_count	3717
RESULTS_SEARCH_9_PARAMETERS_PEAKLIST_originalfilename	Z:\PC2-Raw-Data\Proteomics\Data\Service\SP0059\230206-SP0059-Exo-6.wiff
RESULTS_SEARCH_9_PARAMETERS_PEAKLIST_partnumber	5
RESULTS_SEARCH_9_PARAMETERS_QUANT_TYPE_background_correction	FALSE
RESULTS_SEARCH_9_PARAMETERS_QUANT_TYPE_bias_correction	TRUE
RESULTS_SEARCH_9_PARAMETERS_QUANT_TYPE_keep_extreme_peptides_over_fraction	0
RESULTS_SEARCH_9_PARAMETERS_QUANT_TYPE_low_confidence_check	TRUE
RESULTS_SEARCH_9_PARAMETERS_QUANT_TYPE_low_intensity_check	TRUE
RESULTS_SEARCH_9_PARAMETERS_QUANT_TYPE_median_statistic	TRUE
RESULTS_SEARCH_9_PARAMETERS_QUANT_TYPE_mod_check	TRUE
RESULTS_SEARCH_9_PARAMETERS_QUANT_TYPE_quant_threshold	-1
RESULTS_SEARCH_9_PARAMETERS_QUANT_TYPE_quant_threshold_sn	9
RESULTS_SEARCH_9_PARAMETERS_QUANT_TYPE_separate_searches	FALSE
RESULTS_SEARCH_9_PARAMETERS_QUANT_TYPE_shared_msms_check	TRUE
RESULTS_SEARCH_9_PARAMETERS_PARAGON_METHOD_SETTINGS_UI_SAMPLE_TYPE	Identification
RESULTS_SEARCH_9_PARAMETERS_PARAGON_METHOD_SETTINGS_UI_CYS_ALKYLATION	Iodoacetamide
RESULTS_SEARCH_9_PARAMETERS_PARAGON_METHOD_SETTINGS_UI_DIGESTION	Trypsin
RESULTS_SEARCH_9_PARAMETERS_PARAGON_METHOD_SETTINGS_UI_SPECIAL_FACTOR	Urea denaturation
RESULTS_SEARCH_9_PARAMETERS_PARAGON_METHOD_SETTINGS_UI_INSTRUMENT	TripleTOF 5600
RESULTS_SEARCH_9_PARAMETERS_PARAGON_METHOD_SETTINGS_UI_SEARCH_EFFORT	Thorough
RESULTS_SEARCH_9_PARAMETERS_PARAGON_METHOD_SETTINGS_UI_ID_FOCUS	Biological modifications
RESULTS_SEARCH_9_PARAMETERS_PARAGON_METHOD_SETTINGS_UI_USER_NAME	WIN-PVT3EI9I5O2\Administrator
RESULTS_SEARCH_9_PARAMETERS_PARAGON_METHOD_SETTINGS_UI_MACHINE_NAME	WIN-PVT3EI9I5O2
RESULTS_SEARCH_9_PARAMETERS_PARAGON_METHOD_SETTINGS_UI_SEARCH_ID	6.3812e+17
RESULTS_SEARCH_9_PARAMETERS_PARAGON_METHOD_SETTINGS_UI_START_TIME	2023-02-14 09:01:38
RESULTS_SEARCH_9_PARAMETERS_PARAGON_METHOD_SETTINGS_UI_MIN_UNUSED_PROTSCORE	0.0458
RESULTS_SEARCH_9_PARAMETERS_PARAGON_METHOD_SETTINGS_UI_PSPEP	TRUE
RESULTS_SEARCH_10_time_cpu	612250
RESULTS_SEARCH_10_time_duration	623563
RESULTS_SEARCH_10_version	5.0.1.4874
RESULTS_SEARCH_10_xml:id	SEARCH:2:638119620984985705_4
RESULTS_SEARCH_10_PARAMETERS_chemical_data_edited	FALSE
RESULTS_SEARCH_10_PARAMETERS_do_multiprecursor_search	TRUE
RESULTS_SEARCH_10_PARAMETERS_do_reverse_search	TRUE
RESULTS_SEARCH_10_PARAMETERS_max_quant_labels	35
RESULTS_SEARCH_10_PARAMETERS_maxresults	15
RESULTS_SEARCH_10_PARAMETERS_separate_searches	FALSE
RESULTS_SEARCH_10_PARAMETERS_MSTOLERANCE_type	dalton
RESULTS_SEARCH_10_PARAMETERS_MSTOLERANCE_value	0.05
RESULTS_SEARCH_10_PARAMETERS_MSMSTOLERANCE_type	dalton
RESULTS_SEARCH_10_PARAMETERS_MSMSTOLERANCE_value	0.1
RESULTS_SEARCH_10_PARAMETERS_MS_STANDARD_DEVIATION_type	dalton
RESULTS_SEARCH_10_PARAMETERS_MS_STANDARD_DEVIATION_value	0.0011
RESULTS_SEARCH_10_PARAMETERS_MSMS_STANDARD_DEVIATION_type	dalton
RESULTS_SEARCH_10_PARAMETERS_MSMS_STANDARD_DEVIATION_value	0.01
RESULTS_SEARCH_10_PARAMETERS_FASTA_filename	C:\AB SCIEX\ProteinPilot Data\SearchDatabases\uniprot-Homo sapiens-swissTrEMBL-isof-14022023.fasta
RESULTS_SEARCH_10_PARAMETERS_AUTO_CALIBRATION_ms	TRUE
RESULTS_SEARCH_10_PARAMETERS_AUTO_CALIBRATION_msexport	FALSE
RESULTS_SEARCH_10_PARAMETERS_AUTO_CALIBRATION_msms	TRUE
RESULTS_SEARCH_10_PARAMETERS_AUTO_CALIBRATION_msmstolsdratio	2.75
RESULTS_SEARCH_10_PARAMETERS_AUTO_CALIBRATION_mstolsdratio	7
RESULTS_SEARCH_10_PARAMETERS_AUTO_CALIBRATION_squareroot	TRUE
RESULTS_SEARCH_10_PARAMETERS_AUTO_CALIBRATION_type	dalton
RESULTS_SEARCH_10_PARAMETERS_AUTO_CALIBRATION_MCP_d_s_s_f	0.0666667
RESULTS_SEARCH_10_PARAMETERS_AUTO_CALIBRATION_MCP_d_s_w_f	3
RESULTS_SEARCH_10_PARAMETERS_AUTO_CALIBRATION_MCP_m_f_r_mbc	200
RESULTS_SEARCH_10_PARAMETERS_AUTO_CALIBRATION_MCP_m_m_c	10
RESULTS_SEARCH_10_PARAMETERS_AUTO_CALIBRATION_MCP_m_m_f_s	0.25
RESULTS_SEARCH_10_PARAMETERS_AUTO_CALIBRATION_MCP_m_m_p_f	0.33
RESULTS_SEARCH_10_PARAMETERS_AUTO_CALIBRATION_MCP_m_m_p_rms_f	1
RESULTS_SEARCH_10_PARAMETERS_AUTO_CALIBRATION_MCP_m_p_t_f	1
RESULTS_SEARCH_10_PARAMETERS_AUTO_CALIBRATION_MCP_m_r_h_n_b	15
RESULTS_SEARCH_10_PARAMETERS_AUTO_CALIBRATION_MCP_m_z_n_s	99
RESULTS_SEARCH_10_PARAMETERS_AUTO_CALIBRATION_MCP_m_z_s_mn_f_r	0.0666667
RESULTS_SEARCH_10_PARAMETERS_AUTO_CALIBRATION_MCP_m_z_s_mx_f_r	0.1
RESULTS_SEARCH_10_PARAMETERS_MS_AUTO_CALIBRATION_OUT_avres	8.64248e-09
RESULTS_SEARCH_10_PARAMETERS_MS_AUTO_CALIBRATION_OUT_c0	-9.07859e-05
RESULTS_SEARCH_10_PARAMETERS_MS_AUTO_CALIBRATION_OUT_c1minus1	1.65733e-05
RESULTS_SEARCH_10_PARAMETERS_MS_AUTO_CALIBRATION_OUT_c2	0
RESULTS_SEARCH_10_PARAMETERS_MS_AUTO_CALIBRATION_OUT_file	1
RESULTS_SEARCH_10_PARAMETERS_MS_AUTO_CALIBRATION_OUT_partnumber	5
RESULTS_SEARCH_10_PARAMETERS_MS_AUTO_CALIBRATION_OUT_polyorder	1
RESULTS_SEARCH_10_PARAMETERS_MS_AUTO_CALIBRATION_OUT_sample	1
RESULTS_SEARCH_10_PARAMETERS_MS_AUTO_CALIBRATION_OUT_squareroot	TRUE
RESULTS_SEARCH_10_PARAMETERS_MSMS_AUTO_CALIBRATION_OUT_avres	-9.53056e-08
RESULTS_SEARCH_10_PARAMETERS_MSMS_AUTO_CALIBRATION_OUT_c0	-0.000269409
RESULTS_SEARCH_10_PARAMETERS_MSMS_AUTO_CALIBRATION_OUT_c1minus1	2.12445e-05
RESULTS_SEARCH_10_PARAMETERS_MSMS_AUTO_CALIBRATION_OUT_c2	0
RESULTS_SEARCH_10_PARAMETERS_MSMS_AUTO_CALIBRATION_OUT_file	1
RESULTS_SEARCH_10_PARAMETERS_MSMS_AUTO_CALIBRATION_OUT_partnumber	5
RESULTS_SEARCH_10_PARAMETERS_MSMS_AUTO_CALIBRATION_OUT_polyorder	1
RESULTS_SEARCH_10_PARAMETERS_MSMS_AUTO_CALIBRATION_OUT_sample	1
RESULTS_SEARCH_10_PARAMETERS_MSMS_AUTO_CALIBRATION_OUT_squareroot	TRUE
RESULTS_SEARCH_10_PARAMETERS_MAX_PRECURSORS_FRAGLET	5
RESULTS_SEARCH_10_PARAMETERS_MAX_PRECURSORS_TAGLET	1
RESULTS_SEARCH_10_PARAMETERS_PRECURSORS_DR_FRAGLET	10
RESULTS_SEARCH_10_PARAMETERS_PRECURSORS_DR_TAGLET	1900-01-03
RESULTS_SEARCH_10_PARAMETERS_DEFAULT_CHARGE_STATE_1_charge	2
RESULTS_SEARCH_10_PARAMETERS_DEFAULT_CHARGE_STATE_1_probability	1
RESULTS_SEARCH_10_PARAMETERS_DEFAULT_CHARGE_STATE_2_charge	3
RESULTS_SEARCH_10_PARAMETERS_DEFAULT_CHARGE_STATE_2_probability	1
RESULTS_SEARCH_10_PARAMETERS_DEFAULT_CHARGE_STATE_3_charge	4
RESULTS_SEARCH_10_PARAMETERS_DEFAULT_CHARGE_STATE_3_probability	1
RESULTS_SEARCH_10_PARAMETERS_VERSION	5.0.1.0, 4895
RESULTS_SEARCH_10_PARAMETERS_PARAGON_VERSION	5.0.1.0, 4874
RESULTS_SEARCH_10_PARAMETERS_APPLICATION	ProteinPilot(tm) Software
RESULTS_SEARCH_10_PARAMETERS_PROGROUP_alternativedispositionmaximumfoldprobabilitydrop	100
RESULTS_SEARCH_10_PARAMETERS_PROGROUP_alternativedispositionmaximumfoldscoredrop	2
RESULTS_SEARCH_10_PARAMETERS_PROGROUP_autodiscordantpeptidethreshold	0.3
RESULTS_SEARCH_10_PARAMETERS_PROGROUP_bayesconfidencecalclulation	TRUE
RESULTS_SEARCH_10_PARAMETERS_PROGROUP_calibrateconfidence	TRUE
RESULTS_SEARCH_10_PARAMETERS_PROGROUP_compresspeptides	FALSE
RESULTS_SEARCH_10_PARAMETERS_PROGROUP_confidencepercentthresholdforexcludingothersfromquant	15
RESULTS_SEARCH_10_PARAMETERS_PROGROUP_confidencepercentthresholdforincludingselfinquant	15
RESULTS_SEARCH_10_PARAMETERS_PROGROUP_donotstoremspeaklists	FALSE
RESULTS_SEARCH_10_PARAMETERS_PROGROUP_fasta	C:\AB SCIEX\ProteinPilot Data\SearchDatabases\uniprot-Homo sapiens-swissTrEMBL-isof-14022023.fasta
RESULTS_SEARCH_10_PARAMETERS_PROGROUP_featuregroupminpepconf	0.66
RESULTS_SEARCH_10_PARAMETERS_PROGROUP_featuregroupminups	0.47
RESULTS_SEARCH_10_PARAMETERS_PROGROUP_focusingintersection	4
RESULTS_SEARCH_10_PARAMETERS_PROGROUP_focusingminimummatchconfidence	0.1
RESULTS_SEARCH_10_PARAMETERS_PROGROUP_focusingminunusedprotscore	0.1
RESULTS_SEARCH_10_PARAMETERS_PROGROUP_focusingsubsetcutoff	6
RESULTS_SEARCH_10_PARAMETERS_PROGROUP_intersection	1.3
RESULTS_SEARCH_10_PARAMETERS_PROGROUP_minimummatchconfidencecutoff	0.001
RESULTS_SEARCH_10_PARAMETERS_PROGROUP_minunusedprotscore	0.0458
RESULTS_SEARCH_10_PARAMETERS_PROGROUP_subsetcutoff	2
RESULTS_SEARCH_10_PARAMETERS_PROGROUP_unusedprotscorethresholdforexcludingothersfromquant	1.3
RESULTS_SEARCH_10_PARAMETERS_PEAKLIST_count	3717
RESULTS_SEARCH_10_PARAMETERS_PEAKLIST_filenumber	1
RESULTS_SEARCH_10_PARAMETERS_PEAKLIST_original_count	3717
RESULTS_SEARCH_10_PARAMETERS_PEAKLIST_originalfilename	Z:\PC2-Raw-Data\Proteomics\Data\Service\SP0059\230206-SP0059-Exo-6.wiff
RESULTS_SEARCH_10_PARAMETERS_PEAKLIST_partnumber	5
RESULTS_SEARCH_10_PARAMETERS_QUANT_TYPE_background_correction	FALSE
RESULTS_SEARCH_10_PARAMETERS_QUANT_TYPE_bias_correction	TRUE
RESULTS_SEARCH_10_PARAMETERS_QUANT_TYPE_keep_extreme_peptides_over_fraction	0
RESULTS_SEARCH_10_PARAMETERS_QUANT_TYPE_low_confidence_check	TRUE
RESULTS_SEARCH_10_PARAMETERS_QUANT_TYPE_low_intensity_check	TRUE
RESULTS_SEARCH_10_PARAMETERS_QUANT_TYPE_median_statistic	TRUE
RESULTS_SEARCH_10_PARAMETERS_QUANT_TYPE_mod_check	TRUE
RESULTS_SEARCH_10_PARAMETERS_QUANT_TYPE_quant_threshold	-1
RESULTS_SEARCH_10_PARAMETERS_QUANT_TYPE_quant_threshold_sn	9
RESULTS_SEARCH_10_PARAMETERS_QUANT_TYPE_separate_searches	FALSE
RESULTS_SEARCH_10_PARAMETERS_QUANT_TYPE_shared_msms_check	TRUE
RESULTS_SEARCH_10_PARAMETERS_PARAGON_METHOD_SETTINGS_UI_SAMPLE_TYPE	Identification
RESULTS_SEARCH_10_PARAMETERS_PARAGON_METHOD_SETTINGS_UI_CYS_ALKYLATION	Iodoacetamide
RESULTS_SEARCH_10_PARAMETERS_PARAGON_METHOD_SETTINGS_UI_DIGESTION	Trypsin
RESULTS_SEARCH_10_PARAMETERS_PARAGON_METHOD_SETTINGS_UI_SPECIAL_FACTOR	Urea denaturation
RESULTS_SEARCH_10_PARAMETERS_PARAGON_METHOD_SETTINGS_UI_INSTRUMENT	TripleTOF 5600
RESULTS_SEARCH_10_PARAMETERS_PARAGON_METHOD_SETTINGS_UI_SEARCH_EFFORT	Thorough
RESULTS_SEARCH_10_PARAMETERS_PARAGON_METHOD_SETTINGS_UI_ID_FOCUS	Biological modifications
RESULTS_SEARCH_10_PARAMETERS_PARAGON_METHOD_SETTINGS_UI_USER_NAME	WIN-PVT3EI9I5O2\Administrator
RESULTS_SEARCH_10_PARAMETERS_PARAGON_METHOD_SETTINGS_UI_MACHINE_NAME	WIN-PVT3EI9I5O2
RESULTS_SEARCH_10_PARAMETERS_PARAGON_METHOD_SETTINGS_UI_SEARCH_ID	6.3812e+17
RESULTS_SEARCH_10_PARAMETERS_PARAGON_METHOD_SETTINGS_UI_START_TIME	2023-02-14 09:01:38
RESULTS_SEARCH_10_PARAMETERS_PARAGON_METHOD_SETTINGS_UI_MIN_UNUSED_PROTSCORE	0.0458
RESULTS_SEARCH_10_PARAMETERS_PARAGON_METHOD_SETTINGS_UI_PSPEP	TRUE
RESULTS_SEARCH_11_time_cpu	170765
RESULTS_SEARCH_11_time_duration	178170
RESULTS_SEARCH_11_version	5.0.1.4874
RESULTS_SEARCH_11_xml:id	SEARCH:1:638119620984985705_5
RESULTS_SEARCH_11_PARAMETERS_chemical_data_edited	FALSE
RESULTS_SEARCH_11_PARAMETERS_do_multiprecursor_search	TRUE
RESULTS_SEARCH_11_PARAMETERS_do_reverse_search	TRUE
RESULTS_SEARCH_11_PARAMETERS_max_quant_labels	35
RESULTS_SEARCH_11_PARAMETERS_maxresults	15
RESULTS_SEARCH_11_PARAMETERS_separate_searches	FALSE
RESULTS_SEARCH_11_PARAMETERS_MSTOLERANCE_type	dalton
RESULTS_SEARCH_11_PARAMETERS_MSTOLERANCE_value	0.05
RESULTS_SEARCH_11_PARAMETERS_MSMSTOLERANCE_type	dalton
RESULTS_SEARCH_11_PARAMETERS_MSMSTOLERANCE_value	0.1
RESULTS_SEARCH_11_PARAMETERS_MS_STANDARD_DEVIATION_type	dalton
RESULTS_SEARCH_11_PARAMETERS_MS_STANDARD_DEVIATION_value	0.0011
RESULTS_SEARCH_11_PARAMETERS_MSMS_STANDARD_DEVIATION_type	dalton
RESULTS_SEARCH_11_PARAMETERS_MSMS_STANDARD_DEVIATION_value	0.01
RESULTS_SEARCH_11_PARAMETERS_FASTA_filename	C:\AB SCIEX\ProteinPilot Data\SearchDatabases\uniprot-Homo sapiens-swissTrEMBL-isof-14022023.fasta
RESULTS_SEARCH_11_PARAMETERS_AUTO_CALIBRATION_ms	TRUE
RESULTS_SEARCH_11_PARAMETERS_AUTO_CALIBRATION_msexport	FALSE
RESULTS_SEARCH_11_PARAMETERS_AUTO_CALIBRATION_msms	TRUE
RESULTS_SEARCH_11_PARAMETERS_AUTO_CALIBRATION_msmstolsdratio	2.75
RESULTS_SEARCH_11_PARAMETERS_AUTO_CALIBRATION_mstolsdratio	7
RESULTS_SEARCH_11_PARAMETERS_AUTO_CALIBRATION_squareroot	TRUE
RESULTS_SEARCH_11_PARAMETERS_AUTO_CALIBRATION_type	dalton
RESULTS_SEARCH_11_PARAMETERS_AUTO_CALIBRATION_MCP_d_s_s_f	0.0666667
RESULTS_SEARCH_11_PARAMETERS_AUTO_CALIBRATION_MCP_d_s_w_f	3
RESULTS_SEARCH_11_PARAMETERS_AUTO_CALIBRATION_MCP_m_f_r_mbc	200
RESULTS_SEARCH_11_PARAMETERS_AUTO_CALIBRATION_MCP_m_m_c	10
RESULTS_SEARCH_11_PARAMETERS_AUTO_CALIBRATION_MCP_m_m_f_s	0.25
RESULTS_SEARCH_11_PARAMETERS_AUTO_CALIBRATION_MCP_m_m_p_f	0.33
RESULTS_SEARCH_11_PARAMETERS_AUTO_CALIBRATION_MCP_m_m_p_rms_f	1
RESULTS_SEARCH_11_PARAMETERS_AUTO_CALIBRATION_MCP_m_p_t_f	1
RESULTS_SEARCH_11_PARAMETERS_AUTO_CALIBRATION_MCP_m_r_h_n_b	15
RESULTS_SEARCH_11_PARAMETERS_AUTO_CALIBRATION_MCP_m_z_n_s	99
RESULTS_SEARCH_11_PARAMETERS_AUTO_CALIBRATION_MCP_m_z_s_mn_f_r	0.0666667
RESULTS_SEARCH_11_PARAMETERS_AUTO_CALIBRATION_MCP_m_z_s_mx_f_r	0.1
RESULTS_SEARCH_11_PARAMETERS_MS_AUTO_CALIBRATION_OUT_avres	-1.5068e-08
RESULTS_SEARCH_11_PARAMETERS_MS_AUTO_CALIBRATION_OUT_c0	-0.000107163
RESULTS_SEARCH_11_PARAMETERS_MS_AUTO_CALIBRATION_OUT_c1minus1	1.7554e-05
RESULTS_SEARCH_11_PARAMETERS_MS_AUTO_CALIBRATION_OUT_c2	0
RESULTS_SEARCH_11_PARAMETERS_MS_AUTO_CALIBRATION_OUT_file	1
RESULTS_SEARCH_11_PARAMETERS_MS_AUTO_CALIBRATION_OUT_partnumber	1900-01-06
RESULTS_SEARCH_11_PARAMETERS_MS_AUTO_CALIBRATION_OUT_polyorder	1
RESULTS_SEARCH_11_PARAMETERS_MS_AUTO_CALIBRATION_OUT_sample	1
RESULTS_SEARCH_11_PARAMETERS_MS_AUTO_CALIBRATION_OUT_squareroot	TRUE
RESULTS_SEARCH_11_PARAMETERS_MSMS_AUTO_CALIBRATION_OUT_avres	-6.28926e-08
RESULTS_SEARCH_11_PARAMETERS_MSMS_AUTO_CALIBRATION_OUT_c0	-0.000344249
RESULTS_SEARCH_11_PARAMETERS_MSMS_AUTO_CALIBRATION_OUT_c1minus1	2.47781e-05
RESULTS_SEARCH_11_PARAMETERS_MSMS_AUTO_CALIBRATION_OUT_c2	0
RESULTS_SEARCH_11_PARAMETERS_MSMS_AUTO_CALIBRATION_OUT_file	1
RESULTS_SEARCH_11_PARAMETERS_MSMS_AUTO_CALIBRATION_OUT_partnumber	6
RESULTS_SEARCH_11_PARAMETERS_MSMS_AUTO_CALIBRATION_OUT_polyorder	1
RESULTS_SEARCH_11_PARAMETERS_MSMS_AUTO_CALIBRATION_OUT_sample	1
RESULTS_SEARCH_11_PARAMETERS_MSMS_AUTO_CALIBRATION_OUT_squareroot	TRUE
RESULTS_SEARCH_11_PARAMETERS_MAX_PRECURSORS_FRAGLET	5
RESULTS_SEARCH_11_PARAMETERS_MAX_PRECURSORS_TAGLET	1
RESULTS_SEARCH_11_PARAMETERS_PRECURSORS_DR_FRAGLET	10
RESULTS_SEARCH_11_PARAMETERS_PRECURSORS_DR_TAGLET	3
RESULTS_SEARCH_11_PARAMETERS_DEFAULT_CHARGE_STATE_1_charge	2
RESULTS_SEARCH_11_PARAMETERS_DEFAULT_CHARGE_STATE_1_probability	1
RESULTS_SEARCH_11_PARAMETERS_DEFAULT_CHARGE_STATE_2_charge	3
RESULTS_SEARCH_11_PARAMETERS_DEFAULT_CHARGE_STATE_2_probability	1
RESULTS_SEARCH_11_PARAMETERS_DEFAULT_CHARGE_STATE_3_charge	4
RESULTS_SEARCH_11_PARAMETERS_DEFAULT_CHARGE_STATE_3_probability	1
RESULTS_SEARCH_11_PARAMETERS_VERSION	5.0.1.0, 4895
RESULTS_SEARCH_11_PARAMETERS_PARAGON_VERSION	5.0.1.0, 4874
RESULTS_SEARCH_11_PARAMETERS_APPLICATION	ProteinPilot(tm) Software
RESULTS_SEARCH_11_PARAMETERS_PROGROUP_alternativedispositionmaximumfoldprobabilitydrop	100
RESULTS_SEARCH_11_PARAMETERS_PROGROUP_alternativedispositionmaximumfoldscoredrop	2
RESULTS_SEARCH_11_PARAMETERS_PROGROUP_autodiscordantpeptidethreshold	0.3
RESULTS_SEARCH_11_PARAMETERS_PROGROUP_bayesconfidencecalclulation	TRUE
RESULTS_SEARCH_11_PARAMETERS_PROGROUP_calibrateconfidence	TRUE
RESULTS_SEARCH_11_PARAMETERS_PROGROUP_compresspeptides	FALSE
RESULTS_SEARCH_11_PARAMETERS_PROGROUP_confidencepercentthresholdforexcludingothersfromquant	1900-01-15
RESULTS_SEARCH_11_PARAMETERS_PROGROUP_confidencepercentthresholdforincludingselfinquant	15
RESULTS_SEARCH_11_PARAMETERS_PROGROUP_donotstoremspeaklists	FALSE
RESULTS_SEARCH_11_PARAMETERS_PROGROUP_fasta	C:\AB SCIEX\ProteinPilot Data\SearchDatabases\uniprot-Homo sapiens-swissTrEMBL-isof-14022023.fasta
RESULTS_SEARCH_11_PARAMETERS_PROGROUP_featuregroupminpepconf	0.66
RESULTS_SEARCH_11_PARAMETERS_PROGROUP_featuregroupminups	0.47
RESULTS_SEARCH_11_PARAMETERS_PROGROUP_focusingintersection	4
RESULTS_SEARCH_11_PARAMETERS_PROGROUP_focusingminimummatchconfidence	0.1
RESULTS_SEARCH_11_PARAMETERS_PROGROUP_focusingminunusedprotscore	0.1
RESULTS_SEARCH_11_PARAMETERS_PROGROUP_focusingsubsetcutoff	6
RESULTS_SEARCH_11_PARAMETERS_PROGROUP_intersection	1.3
RESULTS_SEARCH_11_PARAMETERS_PROGROUP_minimummatchconfidencecutoff	0.001
RESULTS_SEARCH_11_PARAMETERS_PROGROUP_minunusedprotscore	0.0458
RESULTS_SEARCH_11_PARAMETERS_PROGROUP_subsetcutoff	2
RESULTS_SEARCH_11_PARAMETERS_PROGROUP_unusedprotscorethresholdforexcludingothersfromquant	1.3
RESULTS_SEARCH_11_PARAMETERS_PEAKLIST_count	3710
RESULTS_SEARCH_11_PARAMETERS_PEAKLIST_filenumber	1
RESULTS_SEARCH_11_PARAMETERS_PEAKLIST_original_count	3710
RESULTS_SEARCH_11_PARAMETERS_PEAKLIST_originalfilename	Z:\PC2-Raw-Data\Proteomics\Data\Service\SP0059\230206-SP0059-Exo-6.wiff
RESULTS_SEARCH_11_PARAMETERS_PEAKLIST_partnumber	1900-01-06
RESULTS_SEARCH_11_PARAMETERS_QUANT_TYPE_background_correction	FALSE
RESULTS_SEARCH_11_PARAMETERS_QUANT_TYPE_bias_correction	TRUE
RESULTS_SEARCH_11_PARAMETERS_QUANT_TYPE_keep_extreme_peptides_over_fraction	0
RESULTS_SEARCH_11_PARAMETERS_QUANT_TYPE_low_confidence_check	TRUE
RESULTS_SEARCH_11_PARAMETERS_QUANT_TYPE_low_intensity_check	TRUE
RESULTS_SEARCH_11_PARAMETERS_QUANT_TYPE_median_statistic	TRUE
RESULTS_SEARCH_11_PARAMETERS_QUANT_TYPE_mod_check	TRUE
RESULTS_SEARCH_11_PARAMETERS_QUANT_TYPE_quant_threshold	-1
RESULTS_SEARCH_11_PARAMETERS_QUANT_TYPE_quant_threshold_sn	9
RESULTS_SEARCH_11_PARAMETERS_QUANT_TYPE_separate_searches	FALSE
RESULTS_SEARCH_11_PARAMETERS_QUANT_TYPE_shared_msms_check	TRUE
RESULTS_SEARCH_11_PARAMETERS_PARAGON_METHOD_SETTINGS_UI_SAMPLE_TYPE	Identification
RESULTS_SEARCH_11_PARAMETERS_PARAGON_METHOD_SETTINGS_UI_CYS_ALKYLATION	Iodoacetamide
RESULTS_SEARCH_11_PARAMETERS_PARAGON_METHOD_SETTINGS_UI_DIGESTION	Trypsin
RESULTS_SEARCH_11_PARAMETERS_PARAGON_METHOD_SETTINGS_UI_SPECIAL_FACTOR	Urea denaturation
RESULTS_SEARCH_11_PARAMETERS_PARAGON_METHOD_SETTINGS_UI_INSTRUMENT	TripleTOF 5600
RESULTS_SEARCH_11_PARAMETERS_PARAGON_METHOD_SETTINGS_UI_SEARCH_EFFORT	Thorough
RESULTS_SEARCH_11_PARAMETERS_PARAGON_METHOD_SETTINGS_UI_ID_FOCUS	Biological modifications
RESULTS_SEARCH_11_PARAMETERS_PARAGON_METHOD_SETTINGS_UI_USER_NAME	WIN-PVT3EI9I5O2\Administrator
RESULTS_SEARCH_11_PARAMETERS_PARAGON_METHOD_SETTINGS_UI_MACHINE_NAME	WIN-PVT3EI9I5O2
RESULTS_SEARCH_11_PARAMETERS_PARAGON_METHOD_SETTINGS_UI_SEARCH_ID	6.3812e+17
RESULTS_SEARCH_11_PARAMETERS_PARAGON_METHOD_SETTINGS_UI_START_TIME	2023-02-14 09:01:38
RESULTS_SEARCH_11_PARAMETERS_PARAGON_METHOD_SETTINGS_UI_MIN_UNUSED_PROTSCORE	0.0458
RESULTS_SEARCH_11_PARAMETERS_PARAGON_METHOD_SETTINGS_UI_PSPEP	TRUE
RESULTS_SEARCH_12_time_cpu	3525-08-18
RESULTS_SEARCH_12_time_duration	604263
RESULTS_SEARCH_12_version	5.0.1.4874
RESULTS_SEARCH_12_xml:id	SEARCH:2:638119620984985705_5
RESULTS_SEARCH_12_PARAMETERS_chemical_data_edited	FALSE
RESULTS_SEARCH_12_PARAMETERS_do_multiprecursor_search	TRUE
RESULTS_SEARCH_12_PARAMETERS_do_reverse_search	TRUE
RESULTS_SEARCH_12_PARAMETERS_max_quant_labels	35
RESULTS_SEARCH_12_PARAMETERS_maxresults	15
RESULTS_SEARCH_12_PARAMETERS_separate_searches	FALSE
RESULTS_SEARCH_12_PARAMETERS_MSTOLERANCE_type	dalton
RESULTS_SEARCH_12_PARAMETERS_MSTOLERANCE_value	0.05
RESULTS_SEARCH_12_PARAMETERS_MSMSTOLERANCE_type	dalton
RESULTS_SEARCH_12_PARAMETERS_MSMSTOLERANCE_value	0.1
RESULTS_SEARCH_12_PARAMETERS_MS_STANDARD_DEVIATION_type	dalton
RESULTS_SEARCH_12_PARAMETERS_MS_STANDARD_DEVIATION_value	0.0011
RESULTS_SEARCH_12_PARAMETERS_MSMS_STANDARD_DEVIATION_type	dalton
RESULTS_SEARCH_12_PARAMETERS_MSMS_STANDARD_DEVIATION_value	0.01
RESULTS_SEARCH_12_PARAMETERS_FASTA_filename	C:\AB SCIEX\ProteinPilot Data\SearchDatabases\uniprot-Homo sapiens-swissTrEMBL-isof-14022023.fasta
RESULTS_SEARCH_12_PARAMETERS_AUTO_CALIBRATION_ms	TRUE
RESULTS_SEARCH_12_PARAMETERS_AUTO_CALIBRATION_msexport	FALSE
RESULTS_SEARCH_12_PARAMETERS_AUTO_CALIBRATION_msms	TRUE
RESULTS_SEARCH_12_PARAMETERS_AUTO_CALIBRATION_msmstolsdratio	2.75
RESULTS_SEARCH_12_PARAMETERS_AUTO_CALIBRATION_mstolsdratio	7
RESULTS_SEARCH_12_PARAMETERS_AUTO_CALIBRATION_squareroot	TRUE
RESULTS_SEARCH_12_PARAMETERS_AUTO_CALIBRATION_type	dalton
RESULTS_SEARCH_12_PARAMETERS_AUTO_CALIBRATION_MCP_d_s_s_f	0.0666667
RESULTS_SEARCH_12_PARAMETERS_AUTO_CALIBRATION_MCP_d_s_w_f	3
RESULTS_SEARCH_12_PARAMETERS_AUTO_CALIBRATION_MCP_m_f_r_mbc	200
RESULTS_SEARCH_12_PARAMETERS_AUTO_CALIBRATION_MCP_m_m_c	10
RESULTS_SEARCH_12_PARAMETERS_AUTO_CALIBRATION_MCP_m_m_f_s	0.25
RESULTS_SEARCH_12_PARAMETERS_AUTO_CALIBRATION_MCP_m_m_p_f	0.33
RESULTS_SEARCH_12_PARAMETERS_AUTO_CALIBRATION_MCP_m_m_p_rms_f	1
RESULTS_SEARCH_12_PARAMETERS_AUTO_CALIBRATION_MCP_m_p_t_f	1
RESULTS_SEARCH_12_PARAMETERS_AUTO_CALIBRATION_MCP_m_r_h_n_b	15
RESULTS_SEARCH_12_PARAMETERS_AUTO_CALIBRATION_MCP_m_z_n_s	99
RESULTS_SEARCH_12_PARAMETERS_AUTO_CALIBRATION_MCP_m_z_s_mn_f_r	0.0666667
RESULTS_SEARCH_12_PARAMETERS_AUTO_CALIBRATION_MCP_m_z_s_mx_f_r	0.1
RESULTS_SEARCH_12_PARAMETERS_MS_AUTO_CALIBRATION_OUT_avres	-1.5068e-08
RESULTS_SEARCH_12_PARAMETERS_MS_AUTO_CALIBRATION_OUT_c0	-0.000107163
RESULTS_SEARCH_12_PARAMETERS_MS_AUTO_CALIBRATION_OUT_c1minus1	1.7554e-05
RESULTS_SEARCH_12_PARAMETERS_MS_AUTO_CALIBRATION_OUT_c2	0
RESULTS_SEARCH_12_PARAMETERS_MS_AUTO_CALIBRATION_OUT_file	1
RESULTS_SEARCH_12_PARAMETERS_MS_AUTO_CALIBRATION_OUT_partnumber	6
RESULTS_SEARCH_12_PARAMETERS_MS_AUTO_CALIBRATION_OUT_polyorder	1
RESULTS_SEARCH_12_PARAMETERS_MS_AUTO_CALIBRATION_OUT_sample	1
RESULTS_SEARCH_12_PARAMETERS_MS_AUTO_CALIBRATION_OUT_squareroot	TRUE
RESULTS_SEARCH_12_PARAMETERS_MSMS_AUTO_CALIBRATION_OUT_avres	-6.28926e-08
RESULTS_SEARCH_12_PARAMETERS_MSMS_AUTO_CALIBRATION_OUT_c0	-0.000344249
RESULTS_SEARCH_12_PARAMETERS_MSMS_AUTO_CALIBRATION_OUT_c1minus1	2.47781e-05
RESULTS_SEARCH_12_PARAMETERS_MSMS_AUTO_CALIBRATION_OUT_c2	0
RESULTS_SEARCH_12_PARAMETERS_MSMS_AUTO_CALIBRATION_OUT_file	1
RESULTS_SEARCH_12_PARAMETERS_MSMS_AUTO_CALIBRATION_OUT_partnumber	6
RESULTS_SEARCH_12_PARAMETERS_MSMS_AUTO_CALIBRATION_OUT_polyorder	1
RESULTS_SEARCH_12_PARAMETERS_MSMS_AUTO_CALIBRATION_OUT_sample	1
RESULTS_SEARCH_12_PARAMETERS_MSMS_AUTO_CALIBRATION_OUT_squareroot	TRUE
RESULTS_SEARCH_12_PARAMETERS_MAX_PRECURSORS_FRAGLET	5
RESULTS_SEARCH_12_PARAMETERS_MAX_PRECURSORS_TAGLET	1
RESULTS_SEARCH_12_PARAMETERS_PRECURSORS_DR_FRAGLET	10
RESULTS_SEARCH_12_PARAMETERS_PRECURSORS_DR_TAGLET	3
RESULTS_SEARCH_12_PARAMETERS_DEFAULT_CHARGE_STATE_1_charge	2
RESULTS_SEARCH_12_PARAMETERS_DEFAULT_CHARGE_STATE_1_probability	1
RESULTS_SEARCH_12_PARAMETERS_DEFAULT_CHARGE_STATE_2_charge	3
RESULTS_SEARCH_12_PARAMETERS_DEFAULT_CHARGE_STATE_2_probability	1
RESULTS_SEARCH_12_PARAMETERS_DEFAULT_CHARGE_STATE_3_charge	1900-01-04
RESULTS_SEARCH_12_PARAMETERS_DEFAULT_CHARGE_STATE_3_probability	1
RESULTS_SEARCH_12_PARAMETERS_VERSION	5.0.1.0, 4895
RESULTS_SEARCH_12_PARAMETERS_PARAGON_VERSION	5.0.1.0, 4874
RESULTS_SEARCH_12_PARAMETERS_APPLICATION	ProteinPilot(tm) Software
RESULTS_SEARCH_12_PARAMETERS_PROGROUP_alternativedispositionmaximumfoldprobabilitydrop	100
RESULTS_SEARCH_12_PARAMETERS_PROGROUP_alternativedispositionmaximumfoldscoredrop	2
RESULTS_SEARCH_12_PARAMETERS_PROGROUP_autodiscordantpeptidethreshold	0.3
RESULTS_SEARCH_12_PARAMETERS_PROGROUP_bayesconfidencecalclulation	TRUE
RESULTS_SEARCH_12_PARAMETERS_PROGROUP_calibrateconfidence	TRUE
RESULTS_SEARCH_12_PARAMETERS_PROGROUP_compresspeptides	FALSE
RESULTS_SEARCH_12_PARAMETERS_PROGROUP_confidencepercentthresholdforexcludingothersfromquant	15
RESULTS_SEARCH_12_PARAMETERS_PROGROUP_confidencepercentthresholdforincludingselfinquant	15
RESULTS_SEARCH_12_PARAMETERS_PROGROUP_donotstoremspeaklists	FALSE
RESULTS_SEARCH_12_PARAMETERS_PROGROUP_fasta	C:\AB SCIEX\ProteinPilot Data\SearchDatabases\uniprot-Homo sapiens-swissTrEMBL-isof-14022023.fasta
RESULTS_SEARCH_12_PARAMETERS_PROGROUP_featuregroupminpepconf	0.66
RESULTS_SEARCH_12_PARAMETERS_PROGROUP_featuregroupminups	0.47
RESULTS_SEARCH_12_PARAMETERS_PROGROUP_focusingintersection	4
RESULTS_SEARCH_12_PARAMETERS_PROGROUP_focusingminimummatchconfidence	0.1
RESULTS_SEARCH_12_PARAMETERS_PROGROUP_focusingminunusedprotscore	0.1
RESULTS_SEARCH_12_PARAMETERS_PROGROUP_focusingsubsetcutoff	6
RESULTS_SEARCH_12_PARAMETERS_PROGROUP_intersection	1.3
RESULTS_SEARCH_12_PARAMETERS_PROGROUP_minimummatchconfidencecutoff	0.001
RESULTS_SEARCH_12_PARAMETERS_PROGROUP_minunusedprotscore	0.0458
RESULTS_SEARCH_12_PARAMETERS_PROGROUP_subsetcutoff	2
RESULTS_SEARCH_12_PARAMETERS_PROGROUP_unusedprotscorethresholdforexcludingothersfromquant	1.3
RESULTS_SEARCH_12_PARAMETERS_PEAKLIST_count	3710
RESULTS_SEARCH_12_PARAMETERS_PEAKLIST_filenumber	1
RESULTS_SEARCH_12_PARAMETERS_PEAKLIST_original_count	1910-02-26
RESULTS_SEARCH_12_PARAMETERS_PEAKLIST_originalfilename	Z:\PC2-Raw-Data\Proteomics\Data\Service\SP0059\230206-SP0059-Exo-6.wiff
RESULTS_SEARCH_12_PARAMETERS_PEAKLIST_partnumber	6
RESULTS_SEARCH_12_PARAMETERS_QUANT_TYPE_background_correction	FALSE
RESULTS_SEARCH_12_PARAMETERS_QUANT_TYPE_bias_correction	TRUE
RESULTS_SEARCH_12_PARAMETERS_QUANT_TYPE_keep_extreme_peptides_over_fraction	0
RESULTS_SEARCH_12_PARAMETERS_QUANT_TYPE_low_confidence_check	TRUE
RESULTS_SEARCH_12_PARAMETERS_QUANT_TYPE_low_intensity_check	TRUE
RESULTS_SEARCH_12_PARAMETERS_QUANT_TYPE_median_statistic	TRUE
RESULTS_SEARCH_12_PARAMETERS_QUANT_TYPE_mod_check	TRUE
RESULTS_SEARCH_12_PARAMETERS_QUANT_TYPE_quant_threshold	-1
RESULTS_SEARCH_12_PARAMETERS_QUANT_TYPE_quant_threshold_sn	9
RESULTS_SEARCH_12_PARAMETERS_QUANT_TYPE_separate_searches	FALSE
RESULTS_SEARCH_12_PARAMETERS_QUANT_TYPE_shared_msms_check	TRUE
RESULTS_SEARCH_12_PARAMETERS_PARAGON_METHOD_SETTINGS_UI_SAMPLE_TYPE	Identification
RESULTS_SEARCH_12_PARAMETERS_PARAGON_METHOD_SETTINGS_UI_CYS_ALKYLATION	Iodoacetamide
RESULTS_SEARCH_12_PARAMETERS_PARAGON_METHOD_SETTINGS_UI_DIGESTION	Trypsin
RESULTS_SEARCH_12_PARAMETERS_PARAGON_METHOD_SETTINGS_UI_SPECIAL_FACTOR	Urea denaturation
RESULTS_SEARCH_12_PARAMETERS_PARAGON_METHOD_SETTINGS_UI_INSTRUMENT	TripleTOF 5600
RESULTS_SEARCH_12_PARAMETERS_PARAGON_METHOD_SETTINGS_UI_SEARCH_EFFORT	Thorough
RESULTS_SEARCH_12_PARAMETERS_PARAGON_METHOD_SETTINGS_UI_ID_FOCUS	Biological modifications
RESULTS_SEARCH_12_PARAMETERS_PARAGON_METHOD_SETTINGS_UI_USER_NAME	WIN-PVT3EI9I5O2\Administrator
RESULTS_SEARCH_12_PARAMETERS_PARAGON_METHOD_SETTINGS_UI_MACHINE_NAME	WIN-PVT3EI9I5O2
RESULTS_SEARCH_12_PARAMETERS_PARAGON_METHOD_SETTINGS_UI_SEARCH_ID	6.3812e+17
RESULTS_SEARCH_12_PARAMETERS_PARAGON_METHOD_SETTINGS_UI_START_TIME	2023-02-14 09:01:38
RESULTS_SEARCH_12_PARAMETERS_PARAGON_METHOD_SETTINGS_UI_MIN_UNUSED_PROTSCORE	0.0458
RESULTS_SEARCH_12_PARAMETERS_PARAGON_METHOD_SETTINGS_UI_PSPEP	TRUE
RESULTS_SEARCH_13_time_cpu	166093
RESULTS_SEARCH_13_time_duration	178380
RESULTS_SEARCH_13_version	5.0.1.4874
RESULTS_SEARCH_13_xml:id	SEARCH:1:638119620984985705_6
RESULTS_SEARCH_13_PARAMETERS_chemical_data_edited	FALSE
RESULTS_SEARCH_13_PARAMETERS_do_multiprecursor_search	TRUE
RESULTS_SEARCH_13_PARAMETERS_do_reverse_search	TRUE
RESULTS_SEARCH_13_PARAMETERS_max_quant_labels	35
RESULTS_SEARCH_13_PARAMETERS_maxresults	15
RESULTS_SEARCH_13_PARAMETERS_separate_searches	FALSE
RESULTS_SEARCH_13_PARAMETERS_MSTOLERANCE_type	dalton
RESULTS_SEARCH_13_PARAMETERS_MSTOLERANCE_value	0.05
RESULTS_SEARCH_13_PARAMETERS_MSMSTOLERANCE_type	dalton
RESULTS_SEARCH_13_PARAMETERS_MSMSTOLERANCE_value	0.1
RESULTS_SEARCH_13_PARAMETERS_MS_STANDARD_DEVIATION_type	dalton
RESULTS_SEARCH_13_PARAMETERS_MS_STANDARD_DEVIATION_value	0.0011
RESULTS_SEARCH_13_PARAMETERS_MSMS_STANDARD_DEVIATION_type	dalton
RESULTS_SEARCH_13_PARAMETERS_MSMS_STANDARD_DEVIATION_value	0.01
RESULTS_SEARCH_13_PARAMETERS_FASTA_filename	C:\AB SCIEX\ProteinPilot Data\SearchDatabases\uniprot-Homo sapiens-swissTrEMBL-isof-14022023.fasta
RESULTS_SEARCH_13_PARAMETERS_AUTO_CALIBRATION_ms	TRUE
RESULTS_SEARCH_13_PARAMETERS_AUTO_CALIBRATION_msexport	FALSE
RESULTS_SEARCH_13_PARAMETERS_AUTO_CALIBRATION_msms	TRUE
RESULTS_SEARCH_13_PARAMETERS_AUTO_CALIBRATION_msmstolsdratio	2.75
RESULTS_SEARCH_13_PARAMETERS_AUTO_CALIBRATION_mstolsdratio	7
RESULTS_SEARCH_13_PARAMETERS_AUTO_CALIBRATION_squareroot	TRUE
RESULTS_SEARCH_13_PARAMETERS_AUTO_CALIBRATION_type	dalton
RESULTS_SEARCH_13_PARAMETERS_AUTO_CALIBRATION_MCP_d_s_s_f	0.0666667
RESULTS_SEARCH_13_PARAMETERS_AUTO_CALIBRATION_MCP_d_s_w_f	3
RESULTS_SEARCH_13_PARAMETERS_AUTO_CALIBRATION_MCP_m_f_r_mbc	200
RESULTS_SEARCH_13_PARAMETERS_AUTO_CALIBRATION_MCP_m_m_c	10
RESULTS_SEARCH_13_PARAMETERS_AUTO_CALIBRATION_MCP_m_m_f_s	0.25
RESULTS_SEARCH_13_PARAMETERS_AUTO_CALIBRATION_MCP_m_m_p_f	0.33
RESULTS_SEARCH_13_PARAMETERS_AUTO_CALIBRATION_MCP_m_m_p_rms_f	1
RESULTS_SEARCH_13_PARAMETERS_AUTO_CALIBRATION_MCP_m_p_t_f	1
RESULTS_SEARCH_13_PARAMETERS_AUTO_CALIBRATION_MCP_m_r_h_n_b	15
RESULTS_SEARCH_13_PARAMETERS_AUTO_CALIBRATION_MCP_m_z_n_s	99
RESULTS_SEARCH_13_PARAMETERS_AUTO_CALIBRATION_MCP_m_z_s_mn_f_r	0.0666667
RESULTS_SEARCH_13_PARAMETERS_AUTO_CALIBRATION_MCP_m_z_s_mx_f_r	0.1
RESULTS_SEARCH_13_PARAMETERS_MS_AUTO_CALIBRATION_OUT_avres	1.29367e-09
RESULTS_SEARCH_13_PARAMETERS_MS_AUTO_CALIBRATION_OUT_c0	5.58448e-05
RESULTS_SEARCH_13_PARAMETERS_MS_AUTO_CALIBRATION_OUT_c1minus1	1.1609e-05
RESULTS_SEARCH_13_PARAMETERS_MS_AUTO_CALIBRATION_OUT_c2	0
RESULTS_SEARCH_13_PARAMETERS_MS_AUTO_CALIBRATION_OUT_file	1
RESULTS_SEARCH_13_PARAMETERS_MS_AUTO_CALIBRATION_OUT_partnumber	7
RESULTS_SEARCH_13_PARAMETERS_MS_AUTO_CALIBRATION_OUT_polyorder	1
RESULTS_SEARCH_13_PARAMETERS_MS_AUTO_CALIBRATION_OUT_sample	1
RESULTS_SEARCH_13_PARAMETERS_MS_AUTO_CALIBRATION_OUT_squareroot	TRUE
RESULTS_SEARCH_13_PARAMETERS_MSMS_AUTO_CALIBRATION_OUT_avres	-1.19751e-07
RESULTS_SEARCH_13_PARAMETERS_MSMS_AUTO_CALIBRATION_OUT_c0	-0.000288158
RESULTS_SEARCH_13_PARAMETERS_MSMS_AUTO_CALIBRATION_OUT_c1minus1	2.23863e-05
RESULTS_SEARCH_13_PARAMETERS_MSMS_AUTO_CALIBRATION_OUT_c2	0
RESULTS_SEARCH_13_PARAMETERS_MSMS_AUTO_CALIBRATION_OUT_file	1
RESULTS_SEARCH_13_PARAMETERS_MSMS_AUTO_CALIBRATION_OUT_partnumber	7
RESULTS_SEARCH_13_PARAMETERS_MSMS_AUTO_CALIBRATION_OUT_polyorder	1
RESULTS_SEARCH_13_PARAMETERS_MSMS_AUTO_CALIBRATION_OUT_sample	1
RESULTS_SEARCH_13_PARAMETERS_MSMS_AUTO_CALIBRATION_OUT_squareroot	TRUE
RESULTS_SEARCH_13_PARAMETERS_MAX_PRECURSORS_FRAGLET	5
RESULTS_SEARCH_13_PARAMETERS_MAX_PRECURSORS_TAGLET	1
RESULTS_SEARCH_13_PARAMETERS_PRECURSORS_DR_FRAGLET	10
RESULTS_SEARCH_13_PARAMETERS_PRECURSORS_DR_TAGLET	3
RESULTS_SEARCH_13_PARAMETERS_DEFAULT_CHARGE_STATE_1_charge	2
RESULTS_SEARCH_13_PARAMETERS_DEFAULT_CHARGE_STATE_1_probability	1
RESULTS_SEARCH_13_PARAMETERS_DEFAULT_CHARGE_STATE_2_charge	3
RESULTS_SEARCH_13_PARAMETERS_DEFAULT_CHARGE_STATE_2_probability	1
RESULTS_SEARCH_13_PARAMETERS_DEFAULT_CHARGE_STATE_3_charge	4
RESULTS_SEARCH_13_PARAMETERS_DEFAULT_CHARGE_STATE_3_probability	1
RESULTS_SEARCH_13_PARAMETERS_VERSION	5.0.1.0, 4895
RESULTS_SEARCH_13_PARAMETERS_PARAGON_VERSION	5.0.1.0, 4874
RESULTS_SEARCH_13_PARAMETERS_APPLICATION	ProteinPilot(tm) Software
RESULTS_SEARCH_13_PARAMETERS_PROGROUP_alternativedispositionmaximumfoldprobabilitydrop	100
RESULTS_SEARCH_13_PARAMETERS_PROGROUP_alternativedispositionmaximumfoldscoredrop	2
RESULTS_SEARCH_13_PARAMETERS_PROGROUP_autodiscordantpeptidethreshold	0.3
RESULTS_SEARCH_13_PARAMETERS_PROGROUP_bayesconfidencecalclulation	TRUE
RESULTS_SEARCH_13_PARAMETERS_PROGROUP_calibrateconfidence	TRUE
RESULTS_SEARCH_13_PARAMETERS_PROGROUP_compresspeptides	FALSE
RESULTS_SEARCH_13_PARAMETERS_PROGROUP_confidencepercentthresholdforexcludingothersfromquant	15
RESULTS_SEARCH_13_PARAMETERS_PROGROUP_confidencepercentthresholdforincludingselfinquant	15
RESULTS_SEARCH_13_PARAMETERS_PROGROUP_donotstoremspeaklists	FALSE
RESULTS_SEARCH_13_PARAMETERS_PROGROUP_fasta	C:\AB SCIEX\ProteinPilot Data\SearchDatabases\uniprot-Homo sapiens-swissTrEMBL-isof-14022023.fasta
RESULTS_SEARCH_13_PARAMETERS_PROGROUP_featuregroupminpepconf	0.66
RESULTS_SEARCH_13_PARAMETERS_PROGROUP_featuregroupminups	0.47
RESULTS_SEARCH_13_PARAMETERS_PROGROUP_focusingintersection	4
RESULTS_SEARCH_13_PARAMETERS_PROGROUP_focusingminimummatchconfidence	0.1
RESULTS_SEARCH_13_PARAMETERS_PROGROUP_focusingminunusedprotscore	0.1
RESULTS_SEARCH_13_PARAMETERS_PROGROUP_focusingsubsetcutoff	6
RESULTS_SEARCH_13_PARAMETERS_PROGROUP_intersection	1900-01-01 07:12:00
RESULTS_SEARCH_13_PARAMETERS_PROGROUP_minimummatchconfidencecutoff	0.001
RESULTS_SEARCH_13_PARAMETERS_PROGROUP_minunusedprotscore	0.0458
RESULTS_SEARCH_13_PARAMETERS_PROGROUP_subsetcutoff	2
RESULTS_SEARCH_13_PARAMETERS_PROGROUP_unusedprotscorethresholdforexcludingothersfromquant	1.3
RESULTS_SEARCH_13_PARAMETERS_PEAKLIST_count	1910-03-20
RESULTS_SEARCH_13_PARAMETERS_PEAKLIST_filenumber	1
RESULTS_SEARCH_13_PARAMETERS_PEAKLIST_original_count	3732
RESULTS_SEARCH_13_PARAMETERS_PEAKLIST_originalfilename	Z:\PC2-Raw-Data\Proteomics\Data\Service\SP0059\230206-SP0059-Exo-6.wiff
RESULTS_SEARCH_13_PARAMETERS_PEAKLIST_partnumber	7
RESULTS_SEARCH_13_PARAMETERS_QUANT_TYPE_background_correction	FALSE
RESULTS_SEARCH_13_PARAMETERS_QUANT_TYPE_bias_correction	TRUE
RESULTS_SEARCH_13_PARAMETERS_QUANT_TYPE_keep_extreme_peptides_over_fraction	0
RESULTS_SEARCH_13_PARAMETERS_QUANT_TYPE_low_confidence_check	TRUE
RESULTS_SEARCH_13_PARAMETERS_QUANT_TYPE_low_intensity_check	TRUE
RESULTS_SEARCH_13_PARAMETERS_QUANT_TYPE_median_statistic	TRUE
RESULTS_SEARCH_13_PARAMETERS_QUANT_TYPE_mod_check	TRUE
RESULTS_SEARCH_13_PARAMETERS_QUANT_TYPE_quant_threshold	-1
RESULTS_SEARCH_13_PARAMETERS_QUANT_TYPE_quant_threshold_sn	9
RESULTS_SEARCH_13_PARAMETERS_QUANT_TYPE_separate_searches	FALSE
RESULTS_SEARCH_13_PARAMETERS_QUANT_TYPE_shared_msms_check	TRUE
RESULTS_SEARCH_13_PARAMETERS_PARAGON_METHOD_SETTINGS_UI_SAMPLE_TYPE	Identification
RESULTS_SEARCH_13_PARAMETERS_PARAGON_METHOD_SETTINGS_UI_CYS_ALKYLATION	Iodoacetamide
RESULTS_SEARCH_13_PARAMETERS_PARAGON_METHOD_SETTINGS_UI_DIGESTION	Trypsin
RESULTS_SEARCH_13_PARAMETERS_PARAGON_METHOD_SETTINGS_UI_SPECIAL_FACTOR	Urea denaturation
RESULTS_SEARCH_13_PARAMETERS_PARAGON_METHOD_SETTINGS_UI_INSTRUMENT	TripleTOF 5600
RESULTS_SEARCH_13_PARAMETERS_PARAGON_METHOD_SETTINGS_UI_SEARCH_EFFORT	Thorough
RESULTS_SEARCH_13_PARAMETERS_PARAGON_METHOD_SETTINGS_UI_ID_FOCUS	Biological modifications
RESULTS_SEARCH_13_PARAMETERS_PARAGON_METHOD_SETTINGS_UI_USER_NAME	WIN-PVT3EI9I5O2\Administrator
RESULTS_SEARCH_13_PARAMETERS_PARAGON_METHOD_SETTINGS_UI_MACHINE_NAME	WIN-PVT3EI9I5O2
RESULTS_SEARCH_13_PARAMETERS_PARAGON_METHOD_SETTINGS_UI_SEARCH_ID	6.3812e+17
RESULTS_SEARCH_13_PARAMETERS_PARAGON_METHOD_SETTINGS_UI_START_TIME	2023-02-14 09:01:38
RESULTS_SEARCH_13_PARAMETERS_PARAGON_METHOD_SETTINGS_UI_MIN_UNUSED_PROTSCORE	0.0458
RESULTS_SEARCH_13_PARAMETERS_PARAGON_METHOD_SETTINGS_UI_PSPEP	TRUE
RESULTS_SEARCH_14_time_cpu	582796
RESULTS_SEARCH_14_time_duration	594879
RESULTS_SEARCH_14_version	5.0.1.4874
RESULTS_SEARCH_14_xml:id	SEARCH:2:638119620984985705_6
RESULTS_SEARCH_14_PARAMETERS_chemical_data_edited	FALSE
RESULTS_SEARCH_14_PARAMETERS_do_multiprecursor_search	TRUE
RESULTS_SEARCH_14_PARAMETERS_do_reverse_search	TRUE
RESULTS_SEARCH_14_PARAMETERS_max_quant_labels	35
RESULTS_SEARCH_14_PARAMETERS_maxresults	15
RESULTS_SEARCH_14_PARAMETERS_separate_searches	FALSE
RESULTS_SEARCH_14_PARAMETERS_MSTOLERANCE_type	dalton
RESULTS_SEARCH_14_PARAMETERS_MSTOLERANCE_value	0.05
RESULTS_SEARCH_14_PARAMETERS_MSMSTOLERANCE_type	dalton
RESULTS_SEARCH_14_PARAMETERS_MSMSTOLERANCE_value	0.1
RESULTS_SEARCH_14_PARAMETERS_MS_STANDARD_DEVIATION_type	dalton
RESULTS_SEARCH_14_PARAMETERS_MS_STANDARD_DEVIATION_value	0.0011
RESULTS_SEARCH_14_PARAMETERS_MSMS_STANDARD_DEVIATION_type	dalton
RESULTS_SEARCH_14_PARAMETERS_MSMS_STANDARD_DEVIATION_value	0.01
RESULTS_SEARCH_14_PARAMETERS_FASTA_filename	C:\AB SCIEX\ProteinPilot Data\SearchDatabases\uniprot-Homo sapiens-swissTrEMBL-isof-14022023.fasta
RESULTS_SEARCH_14_PARAMETERS_AUTO_CALIBRATION_ms	TRUE
RESULTS_SEARCH_14_PARAMETERS_AUTO_CALIBRATION_msexport	FALSE
RESULTS_SEARCH_14_PARAMETERS_AUTO_CALIBRATION_msms	TRUE
RESULTS_SEARCH_14_PARAMETERS_AUTO_CALIBRATION_msmstolsdratio	2.75
RESULTS_SEARCH_14_PARAMETERS_AUTO_CALIBRATION_mstolsdratio	7
RESULTS_SEARCH_14_PARAMETERS_AUTO_CALIBRATION_squareroot	TRUE
RESULTS_SEARCH_14_PARAMETERS_AUTO_CALIBRATION_type	dalton
RESULTS_SEARCH_14_PARAMETERS_AUTO_CALIBRATION_MCP_d_s_s_f	0.0666667
RESULTS_SEARCH_14_PARAMETERS_AUTO_CALIBRATION_MCP_d_s_w_f	3
RESULTS_SEARCH_14_PARAMETERS_AUTO_CALIBRATION_MCP_m_f_r_mbc	200
RESULTS_SEARCH_14_PARAMETERS_AUTO_CALIBRATION_MCP_m_m_c	10
RESULTS_SEARCH_14_PARAMETERS_AUTO_CALIBRATION_MCP_m_m_f_s	0.25
RESULTS_SEARCH_14_PARAMETERS_AUTO_CALIBRATION_MCP_m_m_p_f	0.33
RESULTS_SEARCH_14_PARAMETERS_AUTO_CALIBRATION_MCP_m_m_p_rms_f	1
RESULTS_SEARCH_14_PARAMETERS_AUTO_CALIBRATION_MCP_m_p_t_f	1
RESULTS_SEARCH_14_PARAMETERS_AUTO_CALIBRATION_MCP_m_r_h_n_b	15
RESULTS_SEARCH_14_PARAMETERS_AUTO_CALIBRATION_MCP_m_z_n_s	99
RESULTS_SEARCH_14_PARAMETERS_AUTO_CALIBRATION_MCP_m_z_s_mn_f_r	0.0666667
RESULTS_SEARCH_14_PARAMETERS_AUTO_CALIBRATION_MCP_m_z_s_mx_f_r	0.1
RESULTS_SEARCH_14_PARAMETERS_MS_AUTO_CALIBRATION_OUT_avres	1.29367e-09
RESULTS_SEARCH_14_PARAMETERS_MS_AUTO_CALIBRATION_OUT_c0	5.58448e-05
RESULTS_SEARCH_14_PARAMETERS_MS_AUTO_CALIBRATION_OUT_c1minus1	1.1609e-05
RESULTS_SEARCH_14_PARAMETERS_MS_AUTO_CALIBRATION_OUT_c2	0
RESULTS_SEARCH_14_PARAMETERS_MS_AUTO_CALIBRATION_OUT_file	1
RESULTS_SEARCH_14_PARAMETERS_MS_AUTO_CALIBRATION_OUT_partnumber	7
RESULTS_SEARCH_14_PARAMETERS_MS_AUTO_CALIBRATION_OUT_polyorder	1
RESULTS_SEARCH_14_PARAMETERS_MS_AUTO_CALIBRATION_OUT_sample	1
RESULTS_SEARCH_14_PARAMETERS_MS_AUTO_CALIBRATION_OUT_squareroot	TRUE
RESULTS_SEARCH_14_PARAMETERS_MSMS_AUTO_CALIBRATION_OUT_avres	-1.19751e-07
RESULTS_SEARCH_14_PARAMETERS_MSMS_AUTO_CALIBRATION_OUT_c0	-0.000288158
RESULTS_SEARCH_14_PARAMETERS_MSMS_AUTO_CALIBRATION_OUT_c1minus1	2.23863e-05
RESULTS_SEARCH_14_PARAMETERS_MSMS_AUTO_CALIBRATION_OUT_c2	0
RESULTS_SEARCH_14_PARAMETERS_MSMS_AUTO_CALIBRATION_OUT_file	1
RESULTS_SEARCH_14_PARAMETERS_MSMS_AUTO_CALIBRATION_OUT_partnumber	7
RESULTS_SEARCH_14_PARAMETERS_MSMS_AUTO_CALIBRATION_OUT_polyorder	1
RESULTS_SEARCH_14_PARAMETERS_MSMS_AUTO_CALIBRATION_OUT_sample	1
RESULTS_SEARCH_14_PARAMETERS_MSMS_AUTO_CALIBRATION_OUT_squareroot	TRUE
RESULTS_SEARCH_14_PARAMETERS_MAX_PRECURSORS_FRAGLET	5
RESULTS_SEARCH_14_PARAMETERS_MAX_PRECURSORS_TAGLET	1
RESULTS_SEARCH_14_PARAMETERS_PRECURSORS_DR_FRAGLET	10
RESULTS_SEARCH_14_PARAMETERS_PRECURSORS_DR_TAGLET	3
RESULTS_SEARCH_14_PARAMETERS_DEFAULT_CHARGE_STATE_1_charge	2
RESULTS_SEARCH_14_PARAMETERS_DEFAULT_CHARGE_STATE_1_probability	1
RESULTS_SEARCH_14_PARAMETERS_DEFAULT_CHARGE_STATE_2_charge	3
RESULTS_SEARCH_14_PARAMETERS_DEFAULT_CHARGE_STATE_2_probability	1
RESULTS_SEARCH_14_PARAMETERS_DEFAULT_CHARGE_STATE_3_charge	4
RESULTS_SEARCH_14_PARAMETERS_DEFAULT_CHARGE_STATE_3_probability	1
RESULTS_SEARCH_14_PARAMETERS_VERSION	5.0.1.0, 4895
RESULTS_SEARCH_14_PARAMETERS_PARAGON_VERSION	5.0.1.0, 4874
RESULTS_SEARCH_14_PARAMETERS_APPLICATION	ProteinPilot(tm) Software
RESULTS_SEARCH_14_PARAMETERS_PROGROUP_alternativedispositionmaximumfoldprobabilitydrop	100
RESULTS_SEARCH_14_PARAMETERS_PROGROUP_alternativedispositionmaximumfoldscoredrop	2
RESULTS_SEARCH_14_PARAMETERS_PROGROUP_autodiscordantpeptidethreshold	0.3
RESULTS_SEARCH_14_PARAMETERS_PROGROUP_bayesconfidencecalclulation	TRUE
RESULTS_SEARCH_14_PARAMETERS_PROGROUP_calibrateconfidence	TRUE
RESULTS_SEARCH_14_PARAMETERS_PROGROUP_compresspeptides	FALSE
RESULTS_SEARCH_14_PARAMETERS_PROGROUP_confidencepercentthresholdforexcludingothersfromquant	15
RESULTS_SEARCH_14_PARAMETERS_PROGROUP_confidencepercentthresholdforincludingselfinquant	15
RESULTS_SEARCH_14_PARAMETERS_PROGROUP_donotstoremspeaklists	FALSE
RESULTS_SEARCH_14_PARAMETERS_PROGROUP_fasta	C:\AB SCIEX\ProteinPilot Data\SearchDatabases\uniprot-Homo sapiens-swissTrEMBL-isof-14022023.fasta
RESULTS_SEARCH_14_PARAMETERS_PROGROUP_featuregroupminpepconf	0.66
RESULTS_SEARCH_14_PARAMETERS_PROGROUP_featuregroupminups	0.47
RESULTS_SEARCH_14_PARAMETERS_PROGROUP_focusingintersection	4
RESULTS_SEARCH_14_PARAMETERS_PROGROUP_focusingminimummatchconfidence	0.1
RESULTS_SEARCH_14_PARAMETERS_PROGROUP_focusingminunusedprotscore	0.1
RESULTS_SEARCH_14_PARAMETERS_PROGROUP_focusingsubsetcutoff	1900-01-06
RESULTS_SEARCH_14_PARAMETERS_PROGROUP_intersection	1.3
RESULTS_SEARCH_14_PARAMETERS_PROGROUP_minimummatchconfidencecutoff	0.001
RESULTS_SEARCH_14_PARAMETERS_PROGROUP_minunusedprotscore	0.0458
RESULTS_SEARCH_14_PARAMETERS_PROGROUP_subsetcutoff	1900-01-02
RESULTS_SEARCH_14_PARAMETERS_PROGROUP_unusedprotscorethresholdforexcludingothersfromquant	1.3
RESULTS_SEARCH_14_PARAMETERS_PEAKLIST_count	3732
RESULTS_SEARCH_14_PARAMETERS_PEAKLIST_filenumber	1
RESULTS_SEARCH_14_PARAMETERS_PEAKLIST_original_count	3732
RESULTS_SEARCH_14_PARAMETERS_PEAKLIST_originalfilename	Z:\PC2-Raw-Data\Proteomics\Data\Service\SP0059\230206-SP0059-Exo-6.wiff
RESULTS_SEARCH_14_PARAMETERS_PEAKLIST_partnumber	1900-01-07
RESULTS_SEARCH_14_PARAMETERS_QUANT_TYPE_background_correction	FALSE
RESULTS_SEARCH_14_PARAMETERS_QUANT_TYPE_bias_correction	TRUE
RESULTS_SEARCH_14_PARAMETERS_QUANT_TYPE_keep_extreme_peptides_over_fraction	0
RESULTS_SEARCH_14_PARAMETERS_QUANT_TYPE_low_confidence_check	TRUE
RESULTS_SEARCH_14_PARAMETERS_QUANT_TYPE_low_intensity_check	TRUE
RESULTS_SEARCH_14_PARAMETERS_QUANT_TYPE_median_statistic	TRUE
RESULTS_SEARCH_14_PARAMETERS_QUANT_TYPE_mod_check	TRUE
RESULTS_SEARCH_14_PARAMETERS_QUANT_TYPE_quant_threshold	-1
RESULTS_SEARCH_14_PARAMETERS_QUANT_TYPE_quant_threshold_sn	9
RESULTS_SEARCH_14_PARAMETERS_QUANT_TYPE_separate_searches	FALSE
RESULTS_SEARCH_14_PARAMETERS_QUANT_TYPE_shared_msms_check	TRUE
RESULTS_SEARCH_14_PARAMETERS_PARAGON_METHOD_SETTINGS_UI_SAMPLE_TYPE	Identification
RESULTS_SEARCH_14_PARAMETERS_PARAGON_METHOD_SETTINGS_UI_CYS_ALKYLATION	Iodoacetamide
RESULTS_SEARCH_14_PARAMETERS_PARAGON_METHOD_SETTINGS_UI_DIGESTION	Trypsin
RESULTS_SEARCH_14_PARAMETERS_PARAGON_METHOD_SETTINGS_UI_SPECIAL_FACTOR	Urea denaturation
RESULTS_SEARCH_14_PARAMETERS_PARAGON_METHOD_SETTINGS_UI_INSTRUMENT	TripleTOF 5600
RESULTS_SEARCH_14_PARAMETERS_PARAGON_METHOD_SETTINGS_UI_SEARCH_EFFORT	Thorough
RESULTS_SEARCH_14_PARAMETERS_PARAGON_METHOD_SETTINGS_UI_ID_FOCUS	Biological modifications
RESULTS_SEARCH_14_PARAMETERS_PARAGON_METHOD_SETTINGS_UI_USER_NAME	WIN-PVT3EI9I5O2\Administrator
RESULTS_SEARCH_14_PARAMETERS_PARAGON_METHOD_SETTINGS_UI_MACHINE_NAME	WIN-PVT3EI9I5O2
RESULTS_SEARCH_14_PARAMETERS_PARAGON_METHOD_SETTINGS_UI_SEARCH_ID	6.3812e+17
RESULTS_SEARCH_14_PARAMETERS_PARAGON_METHOD_SETTINGS_UI_START_TIME	2023-02-14 09:01:38
RESULTS_SEARCH_14_PARAMETERS_PARAGON_METHOD_SETTINGS_UI_MIN_UNUSED_PROTSCORE	0.0458
RESULTS_SEARCH_14_PARAMETERS_PARAGON_METHOD_SETTINGS_UI_PSPEP	TRUE
RESULTS_SEARCH_15_time_cpu	111562
RESULTS_SEARCH_15_time_duration	118393
RESULTS_SEARCH_15_version	5.0.1.4874
RESULTS_SEARCH_15_xml:id	SEARCH:1:638119620984985705_7
RESULTS_SEARCH_15_PARAMETERS_chemical_data_edited	FALSE
RESULTS_SEARCH_15_PARAMETERS_do_multiprecursor_search	TRUE
RESULTS_SEARCH_15_PARAMETERS_do_reverse_search	TRUE
RESULTS_SEARCH_15_PARAMETERS_max_quant_labels	35
RESULTS_SEARCH_15_PARAMETERS_maxresults	15
RESULTS_SEARCH_15_PARAMETERS_separate_searches	FALSE
RESULTS_SEARCH_15_PARAMETERS_MSTOLERANCE_type	dalton
RESULTS_SEARCH_15_PARAMETERS_MSTOLERANCE_value	0.05
RESULTS_SEARCH_15_PARAMETERS_MSMSTOLERANCE_type	dalton
RESULTS_SEARCH_15_PARAMETERS_MSMSTOLERANCE_value	0.1
RESULTS_SEARCH_15_PARAMETERS_MS_STANDARD_DEVIATION_type	dalton
RESULTS_SEARCH_15_PARAMETERS_MS_STANDARD_DEVIATION_value	0.0011
RESULTS_SEARCH_15_PARAMETERS_MSMS_STANDARD_DEVIATION_type	dalton
RESULTS_SEARCH_15_PARAMETERS_MSMS_STANDARD_DEVIATION_value	0.01
RESULTS_SEARCH_15_PARAMETERS_FASTA_filename	C:\AB SCIEX\ProteinPilot Data\SearchDatabases\uniprot-Homo sapiens-swissTrEMBL-isof-14022023.fasta
RESULTS_SEARCH_15_PARAMETERS_AUTO_CALIBRATION_ms	TRUE
RESULTS_SEARCH_15_PARAMETERS_AUTO_CALIBRATION_msexport	FALSE
RESULTS_SEARCH_15_PARAMETERS_AUTO_CALIBRATION_msms	TRUE
RESULTS_SEARCH_15_PARAMETERS_AUTO_CALIBRATION_msmstolsdratio	2.75
RESULTS_SEARCH_15_PARAMETERS_AUTO_CALIBRATION_mstolsdratio	7
RESULTS_SEARCH_15_PARAMETERS_AUTO_CALIBRATION_squareroot	TRUE
RESULTS_SEARCH_15_PARAMETERS_AUTO_CALIBRATION_type	dalton
RESULTS_SEARCH_15_PARAMETERS_AUTO_CALIBRATION_MCP_d_s_s_f	0.0666667
RESULTS_SEARCH_15_PARAMETERS_AUTO_CALIBRATION_MCP_d_s_w_f	3
RESULTS_SEARCH_15_PARAMETERS_AUTO_CALIBRATION_MCP_m_f_r_mbc	200
RESULTS_SEARCH_15_PARAMETERS_AUTO_CALIBRATION_MCP_m_m_c	10
RESULTS_SEARCH_15_PARAMETERS_AUTO_CALIBRATION_MCP_m_m_f_s	0.25
RESULTS_SEARCH_15_PARAMETERS_AUTO_CALIBRATION_MCP_m_m_p_f	0.33
RESULTS_SEARCH_15_PARAMETERS_AUTO_CALIBRATION_MCP_m_m_p_rms_f	1
RESULTS_SEARCH_15_PARAMETERS_AUTO_CALIBRATION_MCP_m_p_t_f	1
RESULTS_SEARCH_15_PARAMETERS_AUTO_CALIBRATION_MCP_m_r_h_n_b	15
RESULTS_SEARCH_15_PARAMETERS_AUTO_CALIBRATION_MCP_m_z_n_s	99
RESULTS_SEARCH_15_PARAMETERS_AUTO_CALIBRATION_MCP_m_z_s_mn_f_r	0.0666667
RESULTS_SEARCH_15_PARAMETERS_AUTO_CALIBRATION_MCP_m_z_s_mx_f_r	0.1
RESULTS_SEARCH_15_PARAMETERS_MS_AUTO_CALIBRATION_OUT_avres	9.14673e-09
RESULTS_SEARCH_15_PARAMETERS_MS_AUTO_CALIBRATION_OUT_c0	-0.000111661
RESULTS_SEARCH_15_PARAMETERS_MS_AUTO_CALIBRATION_OUT_c1minus1	1.82107e-05
RESULTS_SEARCH_15_PARAMETERS_MS_AUTO_CALIBRATION_OUT_c2	0
RESULTS_SEARCH_15_PARAMETERS_MS_AUTO_CALIBRATION_OUT_file	1
RESULTS_SEARCH_15_PARAMETERS_MS_AUTO_CALIBRATION_OUT_partnumber	8
RESULTS_SEARCH_15_PARAMETERS_MS_AUTO_CALIBRATION_OUT_polyorder	1
RESULTS_SEARCH_15_PARAMETERS_MS_AUTO_CALIBRATION_OUT_sample	1
RESULTS_SEARCH_15_PARAMETERS_MS_AUTO_CALIBRATION_OUT_squareroot	TRUE
RESULTS_SEARCH_15_PARAMETERS_MSMS_AUTO_CALIBRATION_OUT_avres	-1.13228e-07
RESULTS_SEARCH_15_PARAMETERS_MSMS_AUTO_CALIBRATION_OUT_c0	-0.000201771
RESULTS_SEARCH_15_PARAMETERS_MSMS_AUTO_CALIBRATION_OUT_c1minus1	2.00673e-05
RESULTS_SEARCH_15_PARAMETERS_MSMS_AUTO_CALIBRATION_OUT_c2	0
RESULTS_SEARCH_15_PARAMETERS_MSMS_AUTO_CALIBRATION_OUT_file	1
RESULTS_SEARCH_15_PARAMETERS_MSMS_AUTO_CALIBRATION_OUT_partnumber	8
RESULTS_SEARCH_15_PARAMETERS_MSMS_AUTO_CALIBRATION_OUT_polyorder	1
RESULTS_SEARCH_15_PARAMETERS_MSMS_AUTO_CALIBRATION_OUT_sample	1
RESULTS_SEARCH_15_PARAMETERS_MSMS_AUTO_CALIBRATION_OUT_squareroot	TRUE
RESULTS_SEARCH_15_PARAMETERS_MAX_PRECURSORS_FRAGLET	5
RESULTS_SEARCH_15_PARAMETERS_MAX_PRECURSORS_TAGLET	1
RESULTS_SEARCH_15_PARAMETERS_PRECURSORS_DR_FRAGLET	10
RESULTS_SEARCH_15_PARAMETERS_PRECURSORS_DR_TAGLET	3
RESULTS_SEARCH_15_PARAMETERS_DEFAULT_CHARGE_STATE_1_charge	2
RESULTS_SEARCH_15_PARAMETERS_DEFAULT_CHARGE_STATE_1_probability	1
RESULTS_SEARCH_15_PARAMETERS_DEFAULT_CHARGE_STATE_2_charge	3
RESULTS_SEARCH_15_PARAMETERS_DEFAULT_CHARGE_STATE_2_probability	1
RESULTS_SEARCH_15_PARAMETERS_DEFAULT_CHARGE_STATE_3_charge	4
RESULTS_SEARCH_15_PARAMETERS_DEFAULT_CHARGE_STATE_3_probability	1
RESULTS_SEARCH_15_PARAMETERS_VERSION	5.0.1.0, 4895
RESULTS_SEARCH_15_PARAMETERS_PARAGON_VERSION	5.0.1.0, 4874
RESULTS_SEARCH_15_PARAMETERS_APPLICATION	ProteinPilot(tm) Software
RESULTS_SEARCH_15_PARAMETERS_PROGROUP_alternativedispositionmaximumfoldprobabilitydrop	100
RESULTS_SEARCH_15_PARAMETERS_PROGROUP_alternativedispositionmaximumfoldscoredrop	2
RESULTS_SEARCH_15_PARAMETERS_PROGROUP_autodiscordantpeptidethreshold	0.3
RESULTS_SEARCH_15_PARAMETERS_PROGROUP_bayesconfidencecalclulation	TRUE
RESULTS_SEARCH_15_PARAMETERS_PROGROUP_calibrateconfidence	TRUE
RESULTS_SEARCH_15_PARAMETERS_PROGROUP_compresspeptides	FALSE
RESULTS_SEARCH_15_PARAMETERS_PROGROUP_confidencepercentthresholdforexcludingothersfromquant	15
RESULTS_SEARCH_15_PARAMETERS_PROGROUP_confidencepercentthresholdforincludingselfinquant	15
RESULTS_SEARCH_15_PARAMETERS_PROGROUP_donotstoremspeaklists	FALSE
RESULTS_SEARCH_15_PARAMETERS_PROGROUP_fasta	C:\AB SCIEX\ProteinPilot Data\SearchDatabases\uniprot-Homo sapiens-swissTrEMBL-isof-14022023.fasta
RESULTS_SEARCH_15_PARAMETERS_PROGROUP_featuregroupminpepconf	0.66
RESULTS_SEARCH_15_PARAMETERS_PROGROUP_featuregroupminups	0.47
RESULTS_SEARCH_15_PARAMETERS_PROGROUP_focusingintersection	4
RESULTS_SEARCH_15_PARAMETERS_PROGROUP_focusingminimummatchconfidence	0.1
RESULTS_SEARCH_15_PARAMETERS_PROGROUP_focusingminunusedprotscore	0.1
RESULTS_SEARCH_15_PARAMETERS_PROGROUP_focusingsubsetcutoff	6
RESULTS_SEARCH_15_PARAMETERS_PROGROUP_intersection	1.3
RESULTS_SEARCH_15_PARAMETERS_PROGROUP_minimummatchconfidencecutoff	00:01:26.400000
RESULTS_SEARCH_15_PARAMETERS_PROGROUP_minunusedprotscore	0.0458
RESULTS_SEARCH_15_PARAMETERS_PROGROUP_subsetcutoff	2
RESULTS_SEARCH_15_PARAMETERS_PROGROUP_unusedprotscorethresholdforexcludingothersfromquant	1.3
RESULTS_SEARCH_15_PARAMETERS_PEAKLIST_count	3732
RESULTS_SEARCH_15_PARAMETERS_PEAKLIST_filenumber	1
RESULTS_SEARCH_15_PARAMETERS_PEAKLIST_original_count	3732
RESULTS_SEARCH_15_PARAMETERS_PEAKLIST_originalfilename	Z:\PC2-Raw-Data\Proteomics\Data\Service\SP0059\230206-SP0059-Exo-6.wiff
RESULTS_SEARCH_15_PARAMETERS_PEAKLIST_partnumber	8
RESULTS_SEARCH_15_PARAMETERS_QUANT_TYPE_background_correction	FALSE
RESULTS_SEARCH_15_PARAMETERS_QUANT_TYPE_bias_correction	TRUE
RESULTS_SEARCH_15_PARAMETERS_QUANT_TYPE_keep_extreme_peptides_over_fraction	0
RESULTS_SEARCH_15_PARAMETERS_QUANT_TYPE_low_confidence_check	TRUE
RESULTS_SEARCH_15_PARAMETERS_QUANT_TYPE_low_intensity_check	TRUE
RESULTS_SEARCH_15_PARAMETERS_QUANT_TYPE_median_statistic	TRUE
RESULTS_SEARCH_15_PARAMETERS_QUANT_TYPE_mod_check	TRUE
RESULTS_SEARCH_15_PARAMETERS_QUANT_TYPE_quant_threshold	-1
RESULTS_SEARCH_15_PARAMETERS_QUANT_TYPE_quant_threshold_sn	9
RESULTS_SEARCH_15_PARAMETERS_QUANT_TYPE_separate_searches	FALSE
RESULTS_SEARCH_15_PARAMETERS_QUANT_TYPE_shared_msms_check	TRUE
RESULTS_SEARCH_15_PARAMETERS_PARAGON_METHOD_SETTINGS_UI_SAMPLE_TYPE	Identification
RESULTS_SEARCH_15_PARAMETERS_PARAGON_METHOD_SETTINGS_UI_CYS_ALKYLATION	Iodoacetamide
RESULTS_SEARCH_15_PARAMETERS_PARAGON_METHOD_SETTINGS_UI_DIGESTION	Trypsin
RESULTS_SEARCH_15_PARAMETERS_PARAGON_METHOD_SETTINGS_UI_SPECIAL_FACTOR	Urea denaturation
RESULTS_SEARCH_15_PARAMETERS_PARAGON_METHOD_SETTINGS_UI_INSTRUMENT	TripleTOF 5600
RESULTS_SEARCH_15_PARAMETERS_PARAGON_METHOD_SETTINGS_UI_SEARCH_EFFORT	Thorough
RESULTS_SEARCH_15_PARAMETERS_PARAGON_METHOD_SETTINGS_UI_ID_FOCUS	Biological modifications
RESULTS_SEARCH_15_PARAMETERS_PARAGON_METHOD_SETTINGS_UI_USER_NAME	WIN-PVT3EI9I5O2\Administrator
RESULTS_SEARCH_15_PARAMETERS_PARAGON_METHOD_SETTINGS_UI_MACHINE_NAME	WIN-PVT3EI9I5O2
RESULTS_SEARCH_15_PARAMETERS_PARAGON_METHOD_SETTINGS_UI_SEARCH_ID	6.3812e+17
RESULTS_SEARCH_15_PARAMETERS_PARAGON_METHOD_SETTINGS_UI_START_TIME	2023-02-14 09:01:38
RESULTS_SEARCH_15_PARAMETERS_PARAGON_METHOD_SETTINGS_UI_MIN_UNUSED_PROTSCORE	0.0458
RESULTS_SEARCH_15_PARAMETERS_PARAGON_METHOD_SETTINGS_UI_PSPEP	TRUE
RESULTS_SEARCH_16_time_cpu	496937
RESULTS_SEARCH_16_time_duration	509724
RESULTS_SEARCH_16_version	5.0.1.4874
RESULTS_SEARCH_16_xml:id	SEARCH:2:638119620984985705_7
RESULTS_SEARCH_16_PARAMETERS_chemical_data_edited	FALSE
RESULTS_SEARCH_16_PARAMETERS_do_multiprecursor_search	TRUE
RESULTS_SEARCH_16_PARAMETERS_do_reverse_search	TRUE
RESULTS_SEARCH_16_PARAMETERS_max_quant_labels	35
RESULTS_SEARCH_16_PARAMETERS_maxresults	1900-01-15
RESULTS_SEARCH_16_PARAMETERS_separate_searches	FALSE
RESULTS_SEARCH_16_PARAMETERS_MSTOLERANCE_type	dalton
RESULTS_SEARCH_16_PARAMETERS_MSTOLERANCE_value	0.05
RESULTS_SEARCH_16_PARAMETERS_MSMSTOLERANCE_type	dalton
RESULTS_SEARCH_16_PARAMETERS_MSMSTOLERANCE_value	0.1
RESULTS_SEARCH_16_PARAMETERS_MS_STANDARD_DEVIATION_type	dalton
RESULTS_SEARCH_16_PARAMETERS_MS_STANDARD_DEVIATION_value	0.0011
RESULTS_SEARCH_16_PARAMETERS_MSMS_STANDARD_DEVIATION_type	dalton
RESULTS_SEARCH_16_PARAMETERS_MSMS_STANDARD_DEVIATION_value	0.01
RESULTS_SEARCH_16_PARAMETERS_FASTA_filename	C:\AB SCIEX\ProteinPilot Data\SearchDatabases\uniprot-Homo sapiens-swissTrEMBL-isof-14022023.fasta
RESULTS_SEARCH_16_PARAMETERS_AUTO_CALIBRATION_ms	TRUE
RESULTS_SEARCH_16_PARAMETERS_AUTO_CALIBRATION_msexport	FALSE
RESULTS_SEARCH_16_PARAMETERS_AUTO_CALIBRATION_msms	TRUE
RESULTS_SEARCH_16_PARAMETERS_AUTO_CALIBRATION_msmstolsdratio	2.75
RESULTS_SEARCH_16_PARAMETERS_AUTO_CALIBRATION_mstolsdratio	7
RESULTS_SEARCH_16_PARAMETERS_AUTO_CALIBRATION_squareroot	TRUE
RESULTS_SEARCH_16_PARAMETERS_AUTO_CALIBRATION_type	dalton
RESULTS_SEARCH_16_PARAMETERS_AUTO_CALIBRATION_MCP_d_s_s_f	0.0666667
RESULTS_SEARCH_16_PARAMETERS_AUTO_CALIBRATION_MCP_d_s_w_f	3
RESULTS_SEARCH_16_PARAMETERS_AUTO_CALIBRATION_MCP_m_f_r_mbc	200
RESULTS_SEARCH_16_PARAMETERS_AUTO_CALIBRATION_MCP_m_m_c	10
RESULTS_SEARCH_16_PARAMETERS_AUTO_CALIBRATION_MCP_m_m_f_s	0.25
RESULTS_SEARCH_16_PARAMETERS_AUTO_CALIBRATION_MCP_m_m_p_f	0.33
RESULTS_SEARCH_16_PARAMETERS_AUTO_CALIBRATION_MCP_m_m_p_rms_f	1
RESULTS_SEARCH_16_PARAMETERS_AUTO_CALIBRATION_MCP_m_p_t_f	1
RESULTS_SEARCH_16_PARAMETERS_AUTO_CALIBRATION_MCP_m_r_h_n_b	15
RESULTS_SEARCH_16_PARAMETERS_AUTO_CALIBRATION_MCP_m_z_n_s	99
RESULTS_SEARCH_16_PARAMETERS_AUTO_CALIBRATION_MCP_m_z_s_mn_f_r	0.0666667
RESULTS_SEARCH_16_PARAMETERS_AUTO_CALIBRATION_MCP_m_z_s_mx_f_r	0.1
RESULTS_SEARCH_16_PARAMETERS_MS_AUTO_CALIBRATION_OUT_avres	9.14673e-09
RESULTS_SEARCH_16_PARAMETERS_MS_AUTO_CALIBRATION_OUT_c0	-0.000111661
RESULTS_SEARCH_16_PARAMETERS_MS_AUTO_CALIBRATION_OUT_c1minus1	1.82107e-05
RESULTS_SEARCH_16_PARAMETERS_MS_AUTO_CALIBRATION_OUT_c2	0
RESULTS_SEARCH_16_PARAMETERS_MS_AUTO_CALIBRATION_OUT_file	1
RESULTS_SEARCH_16_PARAMETERS_MS_AUTO_CALIBRATION_OUT_partnumber	1900-01-08
RESULTS_SEARCH_16_PARAMETERS_MS_AUTO_CALIBRATION_OUT_polyorder	1900-01-01
RESULTS_SEARCH_16_PARAMETERS_MS_AUTO_CALIBRATION_OUT_sample	1
RESULTS_SEARCH_16_PARAMETERS_MS_AUTO_CALIBRATION_OUT_squareroot	TRUE
RESULTS_SEARCH_16_PARAMETERS_MSMS_AUTO_CALIBRATION_OUT_avres	-1.13228e-07
RESULTS_SEARCH_16_PARAMETERS_MSMS_AUTO_CALIBRATION_OUT_c0	-0.000201771
RESULTS_SEARCH_16_PARAMETERS_MSMS_AUTO_CALIBRATION_OUT_c1minus1	2.00673e-05
RESULTS_SEARCH_16_PARAMETERS_MSMS_AUTO_CALIBRATION_OUT_c2	0
RESULTS_SEARCH_16_PARAMETERS_MSMS_AUTO_CALIBRATION_OUT_file	1
RESULTS_SEARCH_16_PARAMETERS_MSMS_AUTO_CALIBRATION_OUT_partnumber	8
RESULTS_SEARCH_16_PARAMETERS_MSMS_AUTO_CALIBRATION_OUT_polyorder	1900-01-01
RESULTS_SEARCH_16_PARAMETERS_MSMS_AUTO_CALIBRATION_OUT_sample	1
RESULTS_SEARCH_16_PARAMETERS_MSMS_AUTO_CALIBRATION_OUT_squareroot	TRUE
RESULTS_SEARCH_16_PARAMETERS_MAX_PRECURSORS_FRAGLET	5
RESULTS_SEARCH_16_PARAMETERS_MAX_PRECURSORS_TAGLET	1
RESULTS_SEARCH_16_PARAMETERS_PRECURSORS_DR_FRAGLET	10
RESULTS_SEARCH_16_PARAMETERS_PRECURSORS_DR_TAGLET	3
RESULTS_SEARCH_16_PARAMETERS_DEFAULT_CHARGE_STATE_1_charge	2
RESULTS_SEARCH_16_PARAMETERS_DEFAULT_CHARGE_STATE_1_probability	1
RESULTS_SEARCH_16_PARAMETERS_DEFAULT_CHARGE_STATE_2_charge	3
RESULTS_SEARCH_16_PARAMETERS_DEFAULT_CHARGE_STATE_2_probability	1
RESULTS_SEARCH_16_PARAMETERS_DEFAULT_CHARGE_STATE_3_charge	4
RESULTS_SEARCH_16_PARAMETERS_DEFAULT_CHARGE_STATE_3_probability	1
RESULTS_SEARCH_16_PARAMETERS_VERSION	5.0.1.0, 4895
RESULTS_SEARCH_16_PARAMETERS_PARAGON_VERSION	5.0.1.0, 4874
RESULTS_SEARCH_16_PARAMETERS_APPLICATION	ProteinPilot(tm) Software
RESULTS_SEARCH_16_PARAMETERS_PROGROUP_alternativedispositionmaximumfoldprobabilitydrop	100
RESULTS_SEARCH_16_PARAMETERS_PROGROUP_alternativedispositionmaximumfoldscoredrop	2
RESULTS_SEARCH_16_PARAMETERS_PROGROUP_autodiscordantpeptidethreshold	0.3
RESULTS_SEARCH_16_PARAMETERS_PROGROUP_bayesconfidencecalclulation	TRUE
RESULTS_SEARCH_16_PARAMETERS_PROGROUP_calibrateconfidence	TRUE
RESULTS_SEARCH_16_PARAMETERS_PROGROUP_compresspeptides	FALSE
RESULTS_SEARCH_16_PARAMETERS_PROGROUP_confidencepercentthresholdforexcludingothersfromquant	15
RESULTS_SEARCH_16_PARAMETERS_PROGROUP_confidencepercentthresholdforincludingselfinquant	15
RESULTS_SEARCH_16_PARAMETERS_PROGROUP_donotstoremspeaklists	FALSE
RESULTS_SEARCH_16_PARAMETERS_PROGROUP_fasta	C:\AB SCIEX\ProteinPilot Data\SearchDatabases\uniprot-Homo sapiens-swissTrEMBL-isof-14022023.fasta
RESULTS_SEARCH_16_PARAMETERS_PROGROUP_featuregroupminpepconf	0.66
RESULTS_SEARCH_16_PARAMETERS_PROGROUP_featuregroupminups	0.47
RESULTS_SEARCH_16_PARAMETERS_PROGROUP_focusingintersection	4
RESULTS_SEARCH_16_PARAMETERS_PROGROUP_focusingminimummatchconfidence	0.1
RESULTS_SEARCH_16_PARAMETERS_PROGROUP_focusingminunusedprotscore	0.1
RESULTS_SEARCH_16_PARAMETERS_PROGROUP_focusingsubsetcutoff	1900-01-06
RESULTS_SEARCH_16_PARAMETERS_PROGROUP_intersection	1.3
RESULTS_SEARCH_16_PARAMETERS_PROGROUP_minimummatchconfidencecutoff	0.001
RESULTS_SEARCH_16_PARAMETERS_PROGROUP_minunusedprotscore	0.0458
RESULTS_SEARCH_16_PARAMETERS_PROGROUP_subsetcutoff	2
RESULTS_SEARCH_16_PARAMETERS_PROGROUP_unusedprotscorethresholdforexcludingothersfromquant	1.3
RESULTS_SEARCH_16_PARAMETERS_PEAKLIST_count	3732
RESULTS_SEARCH_16_PARAMETERS_PEAKLIST_filenumber	1
RESULTS_SEARCH_16_PARAMETERS_PEAKLIST_original_count	3732
RESULTS_SEARCH_16_PARAMETERS_PEAKLIST_originalfilename	Z:\PC2-Raw-Data\Proteomics\Data\Service\SP0059\230206-SP0059-Exo-6.wiff
RESULTS_SEARCH_16_PARAMETERS_PEAKLIST_partnumber	8
RESULTS_SEARCH_16_PARAMETERS_QUANT_TYPE_background_correction	FALSE
RESULTS_SEARCH_16_PARAMETERS_QUANT_TYPE_bias_correction	TRUE
RESULTS_SEARCH_16_PARAMETERS_QUANT_TYPE_keep_extreme_peptides_over_fraction	0
RESULTS_SEARCH_16_PARAMETERS_QUANT_TYPE_low_confidence_check	TRUE
RESULTS_SEARCH_16_PARAMETERS_QUANT_TYPE_low_intensity_check	TRUE
RESULTS_SEARCH_16_PARAMETERS_QUANT_TYPE_median_statistic	TRUE
RESULTS_SEARCH_16_PARAMETERS_QUANT_TYPE_mod_check	TRUE
RESULTS_SEARCH_16_PARAMETERS_QUANT_TYPE_quant_threshold	-1
RESULTS_SEARCH_16_PARAMETERS_QUANT_TYPE_quant_threshold_sn	9
RESULTS_SEARCH_16_PARAMETERS_QUANT_TYPE_separate_searches	FALSE
RESULTS_SEARCH_16_PARAMETERS_QUANT_TYPE_shared_msms_check	TRUE
RESULTS_SEARCH_16_PARAMETERS_PARAGON_METHOD_SETTINGS_UI_SAMPLE_TYPE	Identification
RESULTS_SEARCH_16_PARAMETERS_PARAGON_METHOD_SETTINGS_UI_CYS_ALKYLATION	Iodoacetamide
RESULTS_SEARCH_16_PARAMETERS_PARAGON_METHOD_SETTINGS_UI_DIGESTION	Trypsin
RESULTS_SEARCH_16_PARAMETERS_PARAGON_METHOD_SETTINGS_UI_SPECIAL_FACTOR	Urea denaturation
RESULTS_SEARCH_16_PARAMETERS_PARAGON_METHOD_SETTINGS_UI_INSTRUMENT	TripleTOF 5600
RESULTS_SEARCH_16_PARAMETERS_PARAGON_METHOD_SETTINGS_UI_SEARCH_EFFORT	Thorough
RESULTS_SEARCH_16_PARAMETERS_PARAGON_METHOD_SETTINGS_UI_ID_FOCUS	Biological modifications
RESULTS_SEARCH_16_PARAMETERS_PARAGON_METHOD_SETTINGS_UI_USER_NAME	WIN-PVT3EI9I5O2\Administrator
RESULTS_SEARCH_16_PARAMETERS_PARAGON_METHOD_SETTINGS_UI_MACHINE_NAME	WIN-PVT3EI9I5O2
RESULTS_SEARCH_16_PARAMETERS_PARAGON_METHOD_SETTINGS_UI_SEARCH_ID	6.3812e+17
RESULTS_SEARCH_16_PARAMETERS_PARAGON_METHOD_SETTINGS_UI_START_TIME	2023-02-14 09:01:38
RESULTS_SEARCH_16_PARAMETERS_PARAGON_METHOD_SETTINGS_UI_MIN_UNUSED_PROTSCORE	0.0458
RESULTS_SEARCH_16_PARAMETERS_PARAGON_METHOD_SETTINGS_UI_PSPEP	TRUE
RESULTS_SEARCH_17_time_cpu	527078
RESULTS_SEARCH_17_time_duration	591994
RESULTS_SEARCH_17_version	5.0.1.4874
RESULTS_SEARCH_17_xml:id	SEARCH:1:638119620984985705_8
RESULTS_SEARCH_17_PARAMETERS_chemical_data_edited	FALSE
RESULTS_SEARCH_17_PARAMETERS_do_multiprecursor_search	TRUE
RESULTS_SEARCH_17_PARAMETERS_do_reverse_search	TRUE
RESULTS_SEARCH_17_PARAMETERS_max_quant_labels	35
RESULTS_SEARCH_17_PARAMETERS_maxresults	15
RESULTS_SEARCH_17_PARAMETERS_separate_searches	FALSE
RESULTS_SEARCH_17_PARAMETERS_MSTOLERANCE_type	dalton
RESULTS_SEARCH_17_PARAMETERS_MSTOLERANCE_value	0.05
RESULTS_SEARCH_17_PARAMETERS_MSMSTOLERANCE_type	dalton
RESULTS_SEARCH_17_PARAMETERS_MSMSTOLERANCE_value	0.1
RESULTS_SEARCH_17_PARAMETERS_MS_STANDARD_DEVIATION_type	dalton
RESULTS_SEARCH_17_PARAMETERS_MS_STANDARD_DEVIATION_value	0.0011
RESULTS_SEARCH_17_PARAMETERS_MSMS_STANDARD_DEVIATION_type	dalton
RESULTS_SEARCH_17_PARAMETERS_MSMS_STANDARD_DEVIATION_value	0.01
RESULTS_SEARCH_17_PARAMETERS_FASTA_filename	C:\AB SCIEX\ProteinPilot Data\SearchDatabases\uniprot-Homo sapiens-swissTrEMBL-isof-14022023.fasta
RESULTS_SEARCH_17_PARAMETERS_AUTO_CALIBRATION_ms	TRUE
RESULTS_SEARCH_17_PARAMETERS_AUTO_CALIBRATION_msexport	FALSE
RESULTS_SEARCH_17_PARAMETERS_AUTO_CALIBRATION_msms	TRUE
RESULTS_SEARCH_17_PARAMETERS_AUTO_CALIBRATION_msmstolsdratio	2.75
RESULTS_SEARCH_17_PARAMETERS_AUTO_CALIBRATION_mstolsdratio	7
RESULTS_SEARCH_17_PARAMETERS_AUTO_CALIBRATION_squareroot	TRUE
RESULTS_SEARCH_17_PARAMETERS_AUTO_CALIBRATION_type	dalton
RESULTS_SEARCH_17_PARAMETERS_AUTO_CALIBRATION_MCP_d_s_s_f	0.0666667
RESULTS_SEARCH_17_PARAMETERS_AUTO_CALIBRATION_MCP_d_s_w_f	3
RESULTS_SEARCH_17_PARAMETERS_AUTO_CALIBRATION_MCP_m_f_r_mbc	200
RESULTS_SEARCH_17_PARAMETERS_AUTO_CALIBRATION_MCP_m_m_c	1900-01-10
RESULTS_SEARCH_17_PARAMETERS_AUTO_CALIBRATION_MCP_m_m_f_s	0.25
RESULTS_SEARCH_17_PARAMETERS_AUTO_CALIBRATION_MCP_m_m_p_f	0.33
RESULTS_SEARCH_17_PARAMETERS_AUTO_CALIBRATION_MCP_m_m_p_rms_f	1
RESULTS_SEARCH_17_PARAMETERS_AUTO_CALIBRATION_MCP_m_p_t_f	1
RESULTS_SEARCH_17_PARAMETERS_AUTO_CALIBRATION_MCP_m_r_h_n_b	15
RESULTS_SEARCH_17_PARAMETERS_AUTO_CALIBRATION_MCP_m_z_n_s	99
RESULTS_SEARCH_17_PARAMETERS_AUTO_CALIBRATION_MCP_m_z_s_mn_f_r	0.0666667
RESULTS_SEARCH_17_PARAMETERS_AUTO_CALIBRATION_MCP_m_z_s_mx_f_r	0.1
RESULTS_SEARCH_17_PARAMETERS_MAX_PRECURSORS_FRAGLET	5
RESULTS_SEARCH_17_PARAMETERS_MAX_PRECURSORS_TAGLET	1
RESULTS_SEARCH_17_PARAMETERS_PRECURSORS_DR_FRAGLET	10
RESULTS_SEARCH_17_PARAMETERS_PRECURSORS_DR_TAGLET	3
RESULTS_SEARCH_17_PARAMETERS_DEFAULT_CHARGE_STATE_1_charge	2
RESULTS_SEARCH_17_PARAMETERS_DEFAULT_CHARGE_STATE_1_probability	1
RESULTS_SEARCH_17_PARAMETERS_DEFAULT_CHARGE_STATE_2_charge	3
RESULTS_SEARCH_17_PARAMETERS_DEFAULT_CHARGE_STATE_2_probability	1
RESULTS_SEARCH_17_PARAMETERS_DEFAULT_CHARGE_STATE_3_charge	4
RESULTS_SEARCH_17_PARAMETERS_DEFAULT_CHARGE_STATE_3_probability	1
RESULTS_SEARCH_17_PARAMETERS_VERSION	5.0.1.0, 4895
RESULTS_SEARCH_17_PARAMETERS_PARAGON_VERSION	5.0.1.0, 4874
RESULTS_SEARCH_17_PARAMETERS_APPLICATION	ProteinPilot(tm) Software
RESULTS_SEARCH_17_PARAMETERS_PROGROUP_alternativedispositionmaximumfoldprobabilitydrop	100
RESULTS_SEARCH_17_PARAMETERS_PROGROUP_alternativedispositionmaximumfoldscoredrop	2
RESULTS_SEARCH_17_PARAMETERS_PROGROUP_autodiscordantpeptidethreshold	0.3
RESULTS_SEARCH_17_PARAMETERS_PROGROUP_bayesconfidencecalclulation	TRUE
RESULTS_SEARCH_17_PARAMETERS_PROGROUP_calibrateconfidence	TRUE
[truncated: 368 more rows]

## Sheet: Metadata Calculations
	Subsearch	Search string	present		File index down	Part number	Spectra - 'original'	Spectra 'count' - non-empty?	max original Spectra for part	Max non-empty spectra for part	File Index for first only
	1	RESULTS_SEARCH_1_PARAMETERS_PEAKLIST_rawdatafilename		Z:\PC2-Raw-Data\Proteomics\Data\Service\SP0059\230206-SP0059-Exo-6.wiff	1	1	3724	3724	3724	3724	1
	2	RESULTS_SEARCH_2_PARAMETERS_PEAKLIST_rawdatafilename		Z:\PC2-Raw-Data\Proteomics\Data\Service\SP0059\230206-SP0059-Exo-6.wiff	1	1	3724	3724
	3	RESULTS_SEARCH_3_PARAMETERS_PEAKLIST_rawdatafilename		Z:\PC2-Raw-Data\Proteomics\Data\Service\SP0059\230206-SP0059-Exo-6.wiff	1	2	3731	3731	3731	3731
1 if Rapid, 2 if Thor	4	RESULTS_SEARCH_4_PARAMETERS_PEAKLIST_rawdatafilename		Z:\PC2-Raw-Data\Proteomics\Data\Service\SP0059\230206-SP0059-Exo-6.wiff	1	2	3731	3731
2	5	RESULTS_SEARCH_5_PARAMETERS_PEAKLIST_rawdatafilename		Z:\PC2-Raw-Data\Proteomics\Data\Service\SP0059\230206-SP0059-Exo-6.wiff	1	3	3733	3733	3733	3733
	6	RESULTS_SEARCH_6_PARAMETERS_PEAKLIST_rawdatafilename		Z:\PC2-Raw-Data\Proteomics\Data\Service\SP0059\230206-SP0059-Exo-6.wiff	1	3	3733	3733
# Segments	7	RESULTS_SEARCH_7_PARAMETERS_PEAKLIST_rawdatafilename		Z:\PC2-Raw-Data\Proteomics\Data\Service\SP0059\230206-SP0059-Exo-6.wiff	1	4	3720	3720	3720	3720
20	8	RESULTS_SEARCH_8_PARAMETERS_PEAKLIST_rawdatafilename		Z:\PC2-Raw-Data\Proteomics\Data\Service\SP0059\230206-SP0059-Exo-6.wiff	1	4	3720	3720
(max is 1000 segments)	9	RESULTS_SEARCH_9_PARAMETERS_PEAKLIST_rawdatafilename		Z:\PC2-Raw-Data\Proteomics\Data\Service\SP0059\230206-SP0059-Exo-6.wiff	1	5	3717	3717	3717	3717
	10	RESULTS_SEARCH_10_PARAMETERS_PEAKLIST_rawdatafilename		Z:\PC2-Raw-Data\Proteomics\Data\Service\SP0059\230206-SP0059-Exo-6.wiff	1	5	3717	3717
	11	RESULTS_SEARCH_11_PARAMETERS_PEAKLIST_rawdatafilename		Z:\PC2-Raw-Data\Proteomics\Data\Service\SP0059\230206-SP0059-Exo-6.wiff	1	6	3710	3710	3710	3710
	12	RESULTS_SEARCH_12_PARAMETERS_PEAKLIST_rawdatafilename		Z:\PC2-Raw-Data\Proteomics\Data\Service\SP0059\230206-SP0059-Exo-6.wiff	1	6	3710	3710
	13	RESULTS_SEARCH_13_PARAMETERS_PEAKLIST_rawdatafilename		Z:\PC2-Raw-Data\Proteomics\Data\Service\SP0059\230206-SP0059-Exo-6.wiff	1	7	3732	3732	3732	3732
	14	RESULTS_SEARCH_14_PARAMETERS_PEAKLIST_rawdatafilename		Z:\PC2-Raw-Data\Proteomics\Data\Service\SP0059\230206-SP0059-Exo-6.wiff	1	7	3732	3732
	15	RESULTS_SEARCH_15_PARAMETERS_PEAKLIST_rawdatafilename		Z:\PC2-Raw-Data\Proteomics\Data\Service\SP0059\230206-SP0059-Exo-6.wiff	1	8	3732	3732	3732	3732
	16	RESULTS_SEARCH_16_PARAMETERS_PEAKLIST_rawdatafilename		Z:\PC2-Raw-Data\Proteomics\Data\Service\SP0059\230206-SP0059-Exo-6.wiff	1	8	3732	3732
	17	RESULTS_SEARCH_17_PARAMETERS_PEAKLIST_rawdatafilename		Z:\PC2-Raw-Data\Proteomics\Data\Service\SP0059\230206-SP0059-Exo-6.wiff	1	9	3720	3718	3720	3718
	18	RESULTS_SEARCH_18_PARAMETERS_PEAKLIST_rawdatafilename		Z:\PC2-Raw-Data\Proteomics\Data\Service\SP0059\230206-SP0059-Exo-6.wiff	1	9	3720	3718
	19	RESULTS_SEARCH_19_PARAMETERS_PEAKLIST_rawdatafilename		Z:\PC2-Raw-Data\Proteomics\Data\Service\SP0059\230206-SP0059-Exo-6.wiff	1	10	3701	3698	3701	3698
	20	RESULTS_SEARCH_20_PARAMETERS_PEAKLIST_rawdatafilename		Z:\PC2-Raw-Data\Proteomics\Data\Service\SP0059\230206-SP0059-Exo-6.wiff	1	10	3701	3698

## Sheet: Curated Metadata
Group file metadata term	Metadata Description (of raw extracted item)	Use Partial Match	Term in Stream	Derived (Calculated)	Value	Validation check/comments	Conversion type, if done	Conversion factor		Metadata Category	Metadata Description of Final Metadata Item (converted manually, if applicable)	Value
	Group filename			1						Attributes - General	Group filename	230206-SP0059-Exo-6.group
RESULTS_SEARCH_1_PARAMETERS_PARAGON_METHOD_SETTINGS_UI_START_TIME	Start date		1		2023-02-14 09:01:38					Attributes - General	Start date	2023-02-14 09:01:38
RESULTS_SEARCH_STAT_search_begin_time_clock	Start time		1		2023-02-14 09:01:38					Attributes - General	Start time	2023-02-14 09:01:38
RESULTS_SEARCH_1_PARAMETERS_PARAGON_METHOD_SETTINGS_UI_USER_NAME	User name		1		WIN-PVT3EI9I5O2\Administrator					Attributes - General	User name	WIN-PVT3EI9I5O2\Administrator
RESULTS_SEARCH_1_xml:id	Internal search identifier number		1	1						Attributes - General	Internal search identifier number
PARAMETERS_PEAKLIST_original_count				1						Attributes - Input data	Number of spectra in search	37220
PARAMETERS_PEAKLIST_count				1						Attributes - Input data	Number of non-empty spectra in search	37215
PARAMETERS_PEAKLIST_filenumber	Number of input files	1	1	1	1					Attributes - Input data	Number of input files	1
RESULTS_SEARCH_1_PARAMETERS_PARAGON_METHOD_SETTINGS_UI_SAMPLE_TYPE	Sample Type		1		Identification					Parameters - User settings	Sample Type	Identification
RESULTS_SEARCH_1_PARAMETERS_PARAGON_METHOD_SETTINGS_UI_CYS_ALKYLATION	Cysteine Alkylation		1		Iodoacetamide					Parameters - User settings	Cysteine Alkylation	Iodoacetamide
RESULTS_SEARCH_1_PARAMETERS_PARAGON_METHOD_SETTINGS_UI_DIGESTION	Digestion		1		Trypsin					Parameters - User settings	Digestion	Trypsin
RESULTS_SEARCH_1_PARAMETERS_PARAGON_METHOD_SETTINGS_UI_SPECIAL_FACTOR	Special Factors		1		Urea denaturation					Parameters - User settings	Special Factors	Urea denaturation
RESULTS_SEARCH_1_PARAMETERS_PARAGON_METHOD_SETTINGS_UI_INSTRUMENT	Instrument		1		TripleTOF 5600					Parameters - User settings	Instrument	TripleTOF 5600
RESULTS_SEARCH_1_PARAMETERS_PARAGON_METHOD_SETTINGS_UI_SPECIES	Species									Parameters - User settings	Species
RESULTS_SEARCH_1_PARAMETERS_PARAGON_METHOD_SETTINGS_UI_SEARCH_EFFORT	Search Effort		1		Thorough					Parameters - User settings	Search Effort	Thorough
RESULTS_SEARCH_1_PARAMETERS_PARAGON_METHOD_SETTINGS_UI_ID_FOCUS	ID Focus		1		Biological modifications					Parameters - User settings	ID Focus	Biological modifications
RESULTS_SEARCH_1_PARAMETERS_PARAGON_METHOD_SETTINGS_UI_MIN_UNUSED_PROTSCORE	Minimum Unused ProtScore		1		0.0458					Parameters - User settings	Minimum Unused ProtScore	0.0458
RESULTS_SEARCH_1_PARAMETERS_PARAGON_METHOD_SETTINGS_UI_PSPEP	FDR Analysis		1		TRUE		Logical to English			Parameters - User settings	FDR Analysis	Yes
	Quantitation						Logical to English			Parameters - User settings	Quantitation
RESULTS_SEARCH_1_PARAMETERS_QUANT_TYPE_background_correction	Background Correction		1		FALSE		Logical to English			Parameters - User settings	Background Correction	No
RESULTS_SEARCH_1_PARAMETERS_QUANT_TYPE_bias_correction	Bias Correction		1		TRUE		Logical to English			Parameters - User settings	Bias Correction	Yes
	Channel to use as denominator in ratios									Parameters - User settings	Channel to use as denominator in ratios
RESULTS_SEARCH_1_PARAMETERS_chemical_data_edited	Modified Data Dictionary or Parameter Translation		1		FALSE		Logical to English			Parameters - User settings	Modified Data Dictionary or Parameter Translation	No
RESULTS_SEARCH_1_PARAMETERS_FASTA_filename	Database filename		1		C:\AB SCIEX\ProteinPilot Data\SearchDatabases\uniprot-Homo sapiens-swissTrEMBL-isof-14022023.fasta					Attributes - Search database	Database filename	C:\AB SCIEX\ProteinPilot Data\SearchDatabases\uniprot-Homo sapiens-swissTrEMBL-isof-14022023.fasta
				1						Attributes - Search database	Number of Proteins in Database	229296
RESULTS_SEARCH_STAT_num_proteins	Number of proteins searched		1		458592					Attributes - Search database	Number of proteins searched	458592
				1						Attributes - Search database	Number of Residues in Database	75906192
RESULTS_SEARCH_STAT_num_residues	Number of residues searched		1		151812384					Attributes - Search database	Number of residues searched	151812384
RESULTS_SEARCH_STAT_computer_memory	RAM (MB)		1		65406					Attributes - Hardware	RAM (MB)	65406
RESULTS_SEARCH_STAT_computer_name	Computer name		1		WIN-PVT3EI9I5O2					Attributes - Hardware	Computer name	WIN-PVT3EI9I5O2
RESULTS_SEARCH_STAT_number_cores	Number of cores in computer		1		8					Attributes - Hardware	Number of cores in computer	8
RESULTS_SEARCH_STAT_number_processors	Number of threads (double cores if hyperthreading on)		1		16					Attributes - Hardware	Number of threads (double cores if hyperthreading on)	16
RESULTS_SEARCH_STAT_number_licensed_tasks	Number of cores licensed to use		1		16					Attributes - Software environment	Number of cores licensed to use	16
RESULTS_SEARCH_STAT_os	Operating system		1		Windows Server 2012 R2 Datacenter (6.2.9200)					Attributes - Software environment	Operating system	Windows Server 2012 R2 Datacenter (6.2.9200)
RESULTS_SEARCH_1_PARAMETERS_VERSION	ProteinPilot Software Version		1		5.0.1.0, 4895					Attributes - Software environment	ProteinPilot Software Version	5.0.1.0, 4895
RESULTS_SEARCH_1_PARAMETERS_PARAGON_VERSION	Paragon Algorithm Version		1		5.0.1.0, 4874					Attributes - Software environment	Paragon Algorithm Version	5.0.1.0, 4874
RESULTS_SEARCH_1_PARAMETERS_APPLICATION	Application name		1		ProteinPilot(tm) Software					Attributes - Software environment	Application name	ProteinPilot(tm) Software
RESULTS_GROUPRESULTSUMMARY_1_confidence	Confidence of first row in summary statistics ID statistics		1		0.99		Fraction to %	100		Statistics - Protein Summary Table	Percent Confidence of first row in Summary Statistics ID Statistics	99
RESULTS_GROUPRESULTSUMMARY_1_distinctpeptides	Distinct peptides associated with 99% confidence proteins		1		2339					Statistics - Protein Summary Table	Distinct peptides associated with 99% confidence proteins	2339
RESULTS_GROUPRESULTSUMMARY_1_proteinsbeforegroupping	Proteins before grouping (99% confidence)		1		5586					Statistics - Protein Summary Table	Proteins before grouping (99% confidence)	5586
RESULTS_GROUPRESULTSUMMARY_1_proteinsidentified	Proteins detected (99% confidence)		1		82					Statistics - Protein Summary Table	Proteins detected (99% confidence)	82
RESULTS_GROUPRESULTSUMMARY_1_spectraidentified	Spectra associated with 99% confidence proteins		1		5733					Statistics - Protein Summary Table	Spectra associated with 99% confidence proteins	5733
RESULTS_GROUPRESULTSUMMARY_2_confidence	Confidence of second row in Summary Statistics ID statistics		1		0.95		Fraction to %	100		Statistics - Protein Summary Table	Percent Confidence of first row in Summary Statistics ID Statistics	95
RESULTS_GROUPRESULTSUMMARY_2_distinctpeptides	Distinct peptides associated with 95% confidence proteins		1		2371					Statistics - Protein Summary Table	Distinct peptides associated with 95% confidence proteins	2371
RESULTS_GROUPRESULTSUMMARY_2_proteinsbeforegroupping	Proteins before grouping (95% confidence)		1		8354					Statistics - Protein Summary Table	Proteins before grouping (95% confidence)	8354
RESULTS_GROUPRESULTSUMMARY_2_proteinsidentified	Proteins detected (95% confidence)		1		107					Statistics - Protein Summary Table	Proteins detected (95% confidence)	107
RESULTS_GROUPRESULTSUMMARY_2_spectraidentified	Spectra associated with 95% confidence proteins		1		5789					Statistics - Protein Summary Table	Spectra associated with 95% confidence proteins	5789
RESULTS_GROUPRESULTSUMMARY_3_confidence	Confidence of third row in summary statistics ID statistics		1		0.66		Fraction to %	100		Statistics - Protein Summary Table	Percent Confidence of first row in Summary Statistics ID Statistics	66
RESULTS_GROUPRESULTSUMMARY_3_distinctpeptides	Distinct peptides associated with 66% confidence proteins		1		2380					Statistics - Protein Summary Table	Distinct peptides associated with 66% confidence proteins	2380
RESULTS_GROUPRESULTSUMMARY_3_proteinsbeforegroupping	Proteins before grouping (66% confidence)		1		9648					Statistics - Protein Summary Table	Proteins before grouping (66% confidence)	9648
RESULTS_GROUPRESULTSUMMARY_3_proteinsidentified	Proteins detected (66% confidence)		1		114					Statistics - Protein Summary Table	Proteins detected (66% confidence)	114
RESULTS_GROUPRESULTSUMMARY_3_spectraidentified	Spectra associated with 66% confidence proteins		1		5803					Statistics - Protein Summary Table	Spectra associated with 66% confidence proteins	5803
RESULTS_GROUPRESULTSUMMARY_4_confidence	Confidence of fourth row in Summary Statistics ID statistics		1		0.100088		Fraction to %	100		Statistics - Protein Summary Table	Percent Confidence of first row in Summary Statistics ID Statistics	10.0088
RESULTS_GROUPRESULTSUMMARY_4_distinctpeptides	Distinct peptides associated with 10% confidence proteins		1		2406					Statistics - Protein Summary Table	Distinct peptides associated with 10% confidence proteins	2406
RESULTS_GROUPRESULTSUMMARY_4_proteinsbeforegroupping	Proteins before grouping (10% confidence)		1		11547					Statistics - Protein Summary Table	Proteins before grouping (10% confidence)	11547
RESULTS_GROUPRESULTSUMMARY_4_proteinsidentified	Proteins detected (10% confidence)		1		130					Statistics - Protein Summary Table	Proteins detected (10% confidence)	130
RESULTS_GROUPRESULTSUMMARY_4_spectraidentified	Spectra associated with 10% confidence proteins		1		5840					Statistics - Protein Summary Table	Spectra associated with 10% confidence proteins	5840
PARAMETERS_PEAKLIST_partnumber	Number of segments the input data are broken into	1	1	1	10					Parameters - Search Dimension Factors	Number of segments the input data are broken into	10
				1						Parameters - Search Dimension Factors	Number of searches per segment (2 for Thorough, 1 for Rapid)	2
				1						Parameters - Search Dimension Factors	Number of apparent sub-searches in group file	20
RESULTS_SEARCH_1_PARAMETERS_do_reverse_search	Do reversed search		1		TRUE					Parameters - Search Dimension Factors	Do reversed search	TRUE
RESULTS_SEARCH_1_PARAMETERS_QUANT_TYPE_separate_searches	Do separate searches for each plex in MS1 quantitation		1		FALSE					Parameters - Search Dimension Factors	Do separate searches for each plex in MS1 quantitation	FALSE
RESULTS_SEARCH_1_PARAMETERS_maxresults	Maximum number of hypotheses to keep per spectrum		1		15					Parameters - Search Dimension Factors	Maximum number of hypotheses to keep per spectrum	15
RESULTS_SEARCH_1_PARAMETERS_MSTOLERANCE_type	MS1 initial mass error tolerance type		1		dalton					Parameters - Identification - Mass accuracy	MS1 initial mass error tolerance type	dalton
RESULTS_SEARCH_1_PARAMETERS_MSTOLERANCE_value	MS1 initial mass error tolerance value		1		0.05					Parameters - Identification - Mass accuracy	MS1 initial mass error tolerance value	0.05
RESULTS_SEARCH_1_PARAMETERS_MSMSTOLERANCE_type	MS2 initial mass error tolerance type		1		dalton					Parameters - Identification - Mass accuracy	MS2 initial mass error tolerance type	dalton
RESULTS_SEARCH_1_PARAMETERS_MSMSTOLERANCE_value	MS2 initial mass error tolerance value		1		0.1					Parameters - Identification - Mass accuracy	MS2 initial mass error tolerance value	0.1
RESULTS_SEARCH_1_PARAMETERS_MS_STANDARD_DEVIATION_type	MS1 final mass error standard deviation type		1		dalton					Parameters - Identification - Mass accuracy	MS1 final mass error standard deviation type	dalton
RESULTS_SEARCH_1_PARAMETERS_MS_STANDARD_DEVIATION_value	MS1 final mass error standard deviation value		1		0.0011					Parameters - Identification - Mass accuracy	MS1 final mass error standard deviation value	0.0011
RESULTS_SEARCH_1_PARAMETERS_MSMS_STANDARD_DEVIATION_type	MS2 final mass error standard deviation type		1		dalton					Parameters - Identification - Mass accuracy	MS2 final mass error standard deviation type	dalton
RESULTS_SEARCH_1_PARAMETERS_MSMS_STANDARD_DEVIATION_value	MS2 final mass error standard deviation value		1		0.01					Parameters - Identification - Mass accuracy	MS2 final mass error standard deviation value	0.01
RESULTS_SEARCH_1_PARAMETERS_do_multiprecursor_search	Use multi-precursor search function		1		TRUE					Parameters - Identification - Multi-precursor search	Use multi-precursor search function	TRUE
RESULTS_SEARCH_1_PARAMETERS_MAX_PRECURSORS_FRAGLET	Maximum number of different precursor masses to try to match to in the Fraglet stage when doing multi-precursor search		1		5					Parameters - Identification - Multi-precursor search	Maximum number of different precursor masses to try to match to in the Fraglet stage when doing multi-precursor search	5
RESULTS_SEARCH_1_PARAMETERS_PRECURSORS_DR_FRAGLET	Maximum dynamic range gap of secondary precursors vs primary precursor in the Fraglet stage when doing multi-precursor search		1		10					Parameters - Identification - Multi-precursor search	Maximum dynamic range gap of secondary precursors vs primary precursor in the Fraglet stage when doing multi-precursor search	10
RESULTS_SEARCH_1_PARAMETERS_MAX_PRECURSORS_TAGLET	Maximum number of different precursor masses to try to match to in the Taglet stage when doing multi-precursor search		1		1					Parameters - Identification - Multi-precursor search	Maximum number of different precursor masses to try to match to in the Taglet stage when doing multi-precursor search	1
RESULTS_SEARCH_1_PARAMETERS_PRECURSORS_DR_TAGLET	Maximum dynamic range gap of secondary precursors vs primary precursor in the Taglet stage when doing multi-precursor search		1		3					Parameters - Identification - Multi-precursor search	Maximum dynamic range gap of secondary precursors vs primary precursor in the Taglet stage when doing multi-precursor search	3
RESULTS_SEARCH_1_PARAMETERS_DEFAULT_CHARGE_STATE_1_charge	First charge state to consider when precursor z is not determined		1		2					Parameters - Identification - Charge ambiguity	First charge state to consider when precursor z is not determined	2
RESULTS_SEARCH_1_PARAMETERS_DEFAULT_CHARGE_STATE_1_probability	Probability of first charge state to consider when precursor z is not determined		1		1					Parameters - Identification - Charge ambiguity	Probability of first charge state to consider when precursor z is not determined	1
RESULTS_SEARCH_1_PARAMETERS_DEFAULT_CHARGE_STATE_2_charge	Second charge state to consider when precursor z is not determined		1		3					Parameters - Identification - Charge ambiguity	Second charge state to consider when precursor z is not determined	3
RESULTS_SEARCH_1_PARAMETERS_DEFAULT_CHARGE_STATE_2_probability	Probability of second charge state to consider when precursor z is not determined		1		1					Parameters - Identification - Charge ambiguity	Probability of second charge state to consider when precursor z is not determined	1
RESULTS_SEARCH_1_PARAMETERS_DEFAULT_CHARGE_STATE_3_charge	Third charge state to consider when precursor z is not determined		1		4					Parameters - Identification - Charge ambiguity	Third charge state to consider when precursor z is not determined	4
RESULTS_SEARCH_1_PARAMETERS_DEFAULT_CHARGE_STATE_3_probability	Probability of third charge state to consider when precursor z is not determined		1		1					Parameters - Identification - Charge ambiguity	Probability of third charge state to consider when precursor z is not determined	1
RESULTS_SEARCH_1_PARAMETERS_DEFAULT_CHARGE_STATE_4_charge	Fourth charge state to consider when precursor z is not determined									Parameters - Identification - Charge ambiguity	Fourth charge state to consider when precursor z is not determined
RESULTS_SEARCH_1_PARAMETERS_DEFAULT_CHARGE_STATE_4_probability	Probability of fourth charge state to consider when precursor z is not determined									Parameters - Identification - Charge ambiguity	Probability of fourth charge state to consider when precursor z is not determined
RESULTS_SEARCH_1_PARAMETERS_PROGROUP_bayesconfidencecalclulation	Use Bayesian protein confidence calculation		1		TRUE					Parameters - Protein Grouping	Use Bayesian protein confidence calculation	TRUE
RESULTS_SEARCH_1_PARAMETERS_PROGROUP_calibrateconfidence	Use peptide FDR analysis to recalibrate peptide confidences		1		TRUE					Parameters - Protein Grouping	Use peptide FDR analysis to recalibrate peptide confidences	TRUE
RESULTS_SEARCH_1_PARAMETERS_PROGROUP_focusingintersection	In mid-Pro Group, minimum Intersection ProtScore to be in Same Group		1		4					Parameters - Protein Grouping	In mid-Pro Group, minimum Intersection ProtScore to be in Same Group	4
RESULTS_SEARCH_1_PARAMETERS_PROGROUP_focusingminunusedprotscore	In mid-Pro Group, minimum Unused ProtScore to keep a Group		1		0.1					Parameters - Protein Grouping	In mid-Pro Group, minimum Unused ProtScore to keep a Group	0.1
RESULTS_SEARCH_1_PARAMETERS_PROGROUP_focusingsubsetcutoff	In mid-Pro Group, keep competitor proteins with ProtScore units from winner		1		6					Parameters - Protein Grouping	In mid-Pro Group, keep competitor proteins with ProtScore units from winner	6
RESULTS_SEARCH_1_PARAMETERS_PROGROUP_intersection	In final Pro Group, minimum Intersection ProtScore to be in same group		1		1.3					Parameters - Protein Grouping	In final Pro Group, minimum Intersection ProtScore to be in same group	1.3
RESULTS_SEARCH_1_PARAMETERS_PROGROUP_minunusedprotscore	In final Pro Group, minimum Unused ProtScore to keep a group		1		0.0458					Parameters - Protein Grouping	In final Pro Group, minimum Unused ProtScore to keep a group	0.0458
RESULTS_SEARCH_1_PARAMETERS_PROGROUP_subsetcutoff	In final Pro Group, keep competitor proteins with ProtScore units from winner		1		2					Parameters - Protein Grouping	In final Pro Group, keep competitor proteins with ProtScore units from winner	2
RESULTS_SEARCH_1_PARAMETERS_QUANT_TYPE_background_correction	Do isobaric quant background correction algorithm		1		FALSE					Parameters - Quantitation - processing	Do isobaric quant background correction algorithm	FALSE
RESULTS_SEARCH_1_PARAMETERS_QUANT_TYPE_bias_correction	Normalize the central tendency of protein ratios to be unity		1		TRUE					Parameters - Quantitation - processing	Normalize the central tendency of protein ratios to be unity	TRUE
RESULTS_SEARCH_1_PARAMETERS_QUANT_TYPE_median_statistic	Compute protein-level ratios from the median of peptide ratios		1		TRUE					Parameters - Quantitation - processing	Compute protein-level ratios from the median of peptide ratios	TRUE
RESULTS_SEARCH_1_PARAMETERS_QUANT_TYPE_quant_threshold	Quant threshold setting no longer used		1		-1					Parameters - Quantitation - processing	Quant threshold setting no longer used	-1
RESULTS_SEARCH_1_PARAMETERS_QUANT_TYPE_quant_threshold_sn	Use measures for quantitation if signal to noise is greater than		1		9					Parameters - Quantitation - processing	Use measures for quantitation if signal to noise is greater than	9
RESULTS_SEARCH_1_PARAMETERS_max_quant_labels	Maximum number of labels allowed on a peptide for it to be used for quantitation		1		35					Parameters - Quantitation - curation	Maximum number of labels allowed on a peptide for it to be used for quantitation	35
RESULTS_SEARCH_1_PARAMETERS_QUANT_TYPE_keep_extreme_peptides_over_fraction	Include extreme ratios in the protein ratio calculation if the fraction of peptides from a protein having extreme ratios is greater than		1		0					Parameters - Quantitation - curation	Include extreme ratios in the protein ratio calculation if the fraction of peptides from a protein having extreme ratios is greater than	0
RESULTS_SEARCH_1_PARAMETERS_QUANT_TYPE_low_confidence_check	Exclude quantitation data if identification confidence does not pass a threshold value		1		TRUE					Parameters - Quantitation - curation	Exclude quantitation data if identification confidence does not pass a threshold value	TRUE
RESULTS_SEARCH_1_PARAMETERS_QUANT_TYPE_low_intensity_check	Exclude quantitation data if a minimum intensity is not passed		1		TRUE					Parameters - Quantitation - curation	Exclude quantitation data if a minimum intensity is not passed	TRUE
RESULTS_SEARCH_1_PARAMETERS_QUANT_TYPE_mod_check	Exclude quantitation data based on discordant peptide logic		1		TRUE					Parameters - Quantitation - curation	Exclude quantitation data based on discordant peptide logic	TRUE
RESULTS_SEARCH_1_PARAMETERS_QUANT_TYPE_shared_msms_check	Exclude quantitation data using sharing logic		1		TRUE					Parameters - Quantitation - curation	Exclude quantitation data using sharing logic	TRUE
RESULTS_SEARCH_1_PARAMETERS_PROGROUP_unusedprotscorethresholdforexcludingothersfromquant	Minimum protein confidence to consider a protein confident and capable of excluding spectra as shared		1		1.3					Parameters - Quantitation - curation	Minimum protein confidence to consider a protein confident and capable of excluding spectra as shared	1.3
RESULTS_SEARCH_1_PARAMETERS_PROGROUP_confidencepercentthresholdforexcludingothersfromquant	Minimum peptide percent confidence from a confident protein to consider a spectrum shared		1		15					Parameters - Quantitation - curation	Minimum peptide percent confidence from a confident protein to consider a spectrum shared	15
RESULTS_SEARCH_1_PARAMETERS_PROGROUP_confidencepercentthresholdforincludingselfinquant	Minimum peptide confidence to be used for quantitation		1		15					Parameters - Quantitation - curation	Minimum peptide confidence to be used for quantitation	15
RESULTS_SEARCH_1_PARAMETERS_PROGROUP_autodiscordantpeptidethreshold	Consider a peptide discordant if joint feature probability less than		1		0.3					Parameters - Quantitation - curation	Consider a peptide discordant if joint feature probability less than	0.3
RESULTS_SEARCH_1_PARAMETERS_PROGROUP_compresspeptides	Show results only for distinct peptides, suppressing redundancy		1		FALSE					Parameters - Non-functional	Show results only for distinct peptides, suppressing redundancy	FALSE
RESULTS_SEARCH_1_PARAMETERS_PROGROUP_donotstoremspeaklists	Do not store MS1 level data		1		FALSE					Parameters - Non-functional	Do not store MS1 level data	FALSE
RESULTS_SEARCH_STAT_search_begin_time_clock	Start time - Search		1		2023-02-14 09:01:38					Statistics - Processing Times - Start&Stop Clock Times	Start time - Search	2023-02-14 09:01:38
RESULTS_SEARCH_STAT_search_end_time_clock	End time - Search		1		2023-02-14 15:16:23					Statistics - Processing Times - Start&Stop Clock Times	End time - Search	2023-02-14 15:16:23
RESULTS_SEARCH_STAT_stage_searching_begin_time_clock	Start time - Identification algorithm stages		1		2023-02-14 13:29:38					Statistics - Processing Times - Start&Stop Clock Times	Start time - Identification algorithm stages	2023-02-14 13:29:38
RESULTS_SEARCH_STAT_stage_searching_end_time_clock	End time - Identification algorithm stages		1		2023-02-14 15:15:46					Statistics - Processing Times - Start&Stop Clock Times	End time - Identification algorithm stages	2023-02-14 15:15:46
RESULTS_SEARCH_STAT_stage_signal_processing_begin_time_clock	Start time - Signal processing stage		1		2023-02-14 09:01:44					Statistics - Processing Times - Start&Stop Clock Times	Start time - Signal processing stage	2023-02-14 09:01:44
RESULTS_SEARCH_STAT_stage_signal_processing_end_time_clock	End time - Signal processing stage		1		2023-02-14 13:29:37					Statistics - Processing Times - Start&Stop Clock Times	End time - Signal processing stage	2023-02-14 13:29:37
RESULTS_SEARCH_STAT_stage_waiting_begin_time_clock	Start time - Waiting stage		1		2023-02-14 13:29:37					Statistics - Processing Times - Start&Stop Clock Times	Start time - Waiting stage	2023-02-14 13:29:37
RESULTS_SEARCH_STAT_stage_waiting_end_time_clock	End time - Waiting stage		1		2023-02-14 13:29:38					Statistics - Processing Times - Start&Stop Clock Times	End time - Waiting stage	2023-02-14 13:29:38
RESULTS_SEARCH_STAT_task_fraglet_exe_begin_time_clock	Start time - Fraglet Algorithm search stage		1		2023-02-14 14:10:11					Statistics - Processing Times - Start&Stop Clock Times	Start time - Fraglet Algorithm search stage	2023-02-14 14:10:11
RESULTS_SEARCH_STAT_task_fraglet_exe_end_time_clock	End time - Fraglet Algorithm search stage		1		2023-02-14 14:41:38					Statistics - Processing Times - Start&Stop Clock Times	End time - Fraglet Algorithm search stage	2023-02-14 14:41:38
RESULTS_SEARCH_STAT_task_focusing_begin_time_clock	Start time - Mid-Pro Group Algorithm stage		1		2023-02-14 14:41:38					Statistics - Processing Times - Start&Stop Clock Times	Start time - Mid-Pro Group Algorithm stage	2023-02-14 14:41:38
RESULTS_SEARCH_STAT_task_focusing_end_time_clock	End time - Mid-Pro Group Algorithm stage		1		2023-02-14 14:43:46					Statistics - Processing Times - Start&Stop Clock Times	End time - Mid-Pro Group Algorithm stage	2023-02-14 14:43:46
RESULTS_SEARCH_STAT_task_taglet_exe_begin_time_clock	Start time - Taglet Algorithm search stage		1		2023-02-14 14:43:46					Statistics - Processing Times - Start&Stop Clock Times	Start time - Taglet Algorithm search stage	2023-02-14 14:43:46
RESULTS_SEARCH_STAT_task_taglet_exe_end_time_clock	End time - Taglet Algorithm search stage		1		2023-02-14 15:13:01					Statistics - Processing Times - Start&Stop Clock Times	End time - Taglet Algorithm search stage	2023-02-14 15:13:01
RESULTS_SEARCH_STAT_task_progroup_begin_time_clock	Start time - Final Pro Group Algorithm stage		1		2023-02-14 15:13:01					Statistics - Processing Times - Start&Stop Clock Times	Start time - Final Pro Group Algorithm stage	2023-02-14 15:13:01
RESULTS_SEARCH_STAT_task_progroup_end_time_clock	End time - Final Pro Group Algorithm stage		1		2023-02-14 15:15:46					Statistics - Processing Times - Start&Stop Clock Times	End time - Final Pro Group Algorithm stage	2023-02-14 15:15:46
RESULTS_SEARCH_STAT_stage_fdr_begin_time_clock	Start time - FDR analysis stage		1		2023-02-14 15:15:46					Statistics - Processing Times - Start&Stop Clock Times	Start time - FDR analysis stage	2023-02-14 15:15:46
RESULTS_SEARCH_STAT_stage_fdr_end_time_clock	End time - FDR analysis stage		1		2023-02-14 15:16:23					Statistics - Processing Times - Start&Stop Clock Times	End time - FDR analysis stage	2023-02-14 15:16:23
RESULTS_SEARCH_STAT_search_time_duration	Clock Time Duration for Full Search (ms)		1		22484958		msec to min	1.66667e-05		Statistics - Processing Times - Duration in Real Clock Times	Clock time duration - Full search (min)	374.749
RESULTS_SEARCH_STAT_stage_searching_time_duration	Clock Time Duration for Identification Algorithm Stages (ms)		1		6367385		msec to min	1.66667e-05		Statistics - Processing Times - Duration in Real Clock Times	Clock time duration - Identification algorithm stages (min)	106.123
RESULTS_SEARCH_STAT_stage_signal_processing_time_duration	Clock Time Duration for Waiting Stage (ms)		1		16073195		msec to min	1.66667e-05		Statistics - Processing Times - Duration in Real Clock Times	Clock time duration - Signal processing stage (min)	267.887
RESULTS_SEARCH_STAT_stage_waiting_time_duration	Clock Time Duration for Signal Processing Stage (ms)		1		1657		msec to min	1.66667e-05		Statistics - Processing Times - Duration in Real Clock Times	Clock time duration - Waiting stage (min)	0.0276167
RESULTS_SEARCH_STAT_task_fraglet_exe_time_duration	Clock Time Duration for Fraglet Algorithm Stage (ms)		1		1886643		msec to min	1.66667e-05		Statistics - Processing Times - Duration in Real Clock Times	Clock time duration - Fraglet Algorithm stage (min)	31.4441
RESULTS_SEARCH_STAT_task_focusing_time_duration	Clock Time Duration for Mid-Pro Group Algorithm Stage (ms)		1		127428		msec to min	1.66667e-05		Statistics - Processing Times - Duration in Real Clock Times	Clock time duration - Mid-Pro Group Algorithm stage (min)	2.1238
RESULTS_SEARCH_STAT_task_taglet_exe_time_duration	Clock Time Duration for Taglet Algorithm Stage (ms)		1		1755609		msec to min	1.66667e-05		Statistics - Processing Times - Duration in Real Clock Times	Clock time duration - Taglet Algorithm stage (min)	29.2602
RESULTS_SEARCH_STAT_task_progroup_time_duration	Clock Time Duration for Pro Group Algorithm Stage (ms)		1		164462		msec to min	1.66667e-05		Statistics - Processing Times - Duration in Real Clock Times	Clock time duration - Pro Group Algorithm stage (min)	2.74103
RESULTS_SEARCH_STAT_stage_fdr_time_duration	Clock Time Duration for FDR Analysis (ms)		1		37319		msec to min	1.66667e-05		Statistics - Processing Times - Duration in Real Clock Times	Clock time duration - FDR Analysis (min)	0.621983
				1						Statistics - Processing Times - Duration in Real Clock Times	Clock time not accounted for in measured stages	40.6441
	CPU Time Duration for Signal Processing Stage (ms)						msec to min	1.66667e-05		Statistics - Processing Times - Duration in CPU Time	CPU time duration - Signal Processing stage (min)
RESULTS_SEARCH_STAT_task_fraglet_exe_time_cpu	CPU Time Duration for Fraglet Algorithm Stage (ms)		1		2480890		msec to min	1.66667e-05		Statistics - Processing Times - Duration in CPU Time	CPU time duration - Fraglet Algorithm stage (min)	41.3482
RESULTS_SEARCH_STAT_task_focusing_time_cpu	CPU Time Duration for Mid-Pro Group Algorithm Stage (ms)		1		155250		msec to min	1.66667e-05		Statistics - Processing Times - Duration in CPU Time	CPU time duration - Mid-Pro Group Algorithm stage (min)	2.5875
RESULTS_SEARCH_STAT_task_taglet_exe_time_cpu	CPU Time Duration for Taglet Algorithm Stage (ms)		1		5955390		msec to min	1.66667e-05		Statistics - Processing Times - Duration in CPU Time	CPU time duration - Taglet Algorithm stage (min)	99.2565
RESULTS_SEARCH_STAT_task_progroup_time_cpu	CPU Time Duration for Pro Group Algorithm Stage (ms)		1		187421		msec to min	1.66667e-05		Statistics - Processing Times - Duration in CPU Time	CPU time duration - Pro Group Algorithm stage (min)	3.12368
				1						Statistics - Processing Times - Percent by Stage	Percent of clock time - Identification Algorithm stages	0.283184
				1						Statistics - Processing Times - Percent by Stage	Percent of clock time - Signal Processing stage	0.714842
				1						Statistics - Processing Times - Percent by Stage	Percent of clock time - Waiting stage	7.36937e-05
				1						Statistics - Processing Times - Percent by Stage	Percent of clock time - Fraglet Algorithm stage	0.0839069
				1						Statistics - Processing Times - Percent by Stage	Percent of clock time - Mid-Pro Group Algorithm stage	0.00566726
				1						Statistics - Processing Times - Percent by Stage	Percent of clock time - Taglet Algorithm stage	0.0780793
				1						Statistics - Processing Times - Percent by Stage	Percent of clock time - Pro Group Algorithm stage	0.00731431
				1						Statistics - Processing Times - Percent by Stage	Percent of clock time - FDR Analysis	0.00165973
				1						Statistics - Processing Rate - Clock (Sec/Spectrum)	Clock time rate (sec/spect) - Full Search	0.60411
				1						Statistics - Processing Rate - Clock (Sec/Spectrum)	Clock time rate (sec/spect) - Identification Algorithm stages	0.171074
				1						Statistics - Processing Rate - Clock (Sec/Spectrum)	Clock time rate (sec/spect) - Signal processing stage	0.431843
				1						Statistics - Processing Rate - Clock (Sec/Spectrum)	Clock time rate (sec/spect) - Waiting stage	4.45191e-05
				1						Statistics - Processing Rate - Clock (Sec/Spectrum)	Clock time rate (sec/spect) - Fraglet Algorithm stage	0.050689
				1						Statistics - Processing Rate - Clock (Sec/Spectrum)	Clock time rate (sec/spect) - Mid-Pro Group Algorithm stage	0.00342364
				1						Statistics - Processing Rate - Clock (Sec/Spectrum)	Clock time rate (sec/spect) - Taglet Algorithm stage	0.0471684
				1						Statistics - Processing Rate - Clock (Sec/Spectrum)	Clock time rate (sec/spect) - Pro Group Algorithm stage	0.00441865
				1						Statistics - Processing Rate - Clock (Sec/Spectrum)	Clock time rate (sec/spect) - FDR Analysis	0.00100266
				1						Statistics - Processing Rate - CPU (Sec/Spectrum)	CPU time rate (sec/spect) - Signal processing stage
				1						Statistics - Processing Rate - CPU (Sec/Spectrum)	CPU time rate (sec/spect) - Fraglet Algorithm stage	0.0666548
				1						Statistics - Processing Rate - CPU (Sec/Spectrum)	CPU time rate (sec/spect) - Mid-Pro Group Algorithm stage	0.00417114
				1						Statistics - Processing Rate - CPU (Sec/Spectrum)	CPU time rate (sec/spect) - Taglet Algorithm stage	0.160005
				1						Statistics - Processing Rate - CPU (Sec/Spectrum)	CPU time rate (sec/spect) - Pro Group Algorithm stage	0.00503549
				1						Statistics - Processing Rate - Clock (Sec/Spectrum/DB Protein)	Clock time rate (sec/spect/DB protein) - Full search	1.31731e-06
				1						Statistics - Processing Rate - Clock (Sec/Spectrum/DB Protein)	Clock time rate (sec/spect/DB protein) - Identification algorithm stages	3.73042e-07
				1						Statistics - Processing Rate - Clock (Sec/Spectrum/DB Protein)	Clock time rate (sec/spect/DB protein) - Signal processing stage	9.41671e-07
				1						Statistics - Processing Rate - Clock (Sec/Spectrum/DB Protein)	Clock time rate (sec/spect/DB protein) - Waiting stage	9.70777e-11
				1						Statistics - Processing Rate - Clock (Sec/Spectrum/DB Protein)	Clock time rate (sec/spect/DB protein) - Fraglet Algorithm stage	1.10532e-07
				1						Statistics - Processing Rate - Clock (Sec/Spectrum/DB Protein)	Clock time rate (sec/spect/DB protein) - Mid-Pro Group Algorithm stage	7.46555e-09
				1						Statistics - Processing Rate - Clock (Sec/Spectrum/DB Protein)	Clock time rate (sec/spect/DB protein) - Taglet Algorithm stage	1.02855e-07
				1						Statistics - Processing Rate - Clock (Sec/Spectrum/DB Protein)	Clock time rate (sec/spect/DB protein) - Pro Group Algorithm stage	9.63524e-09
				1						Statistics - Processing Rate - Clock (Sec/Spectrum/DB Protein)	Clock time rate (sec/spect/DB protein) - FDR Analysis	2.18639e-09
				1						Statistics - Processing Rate - CPU (Sec/Spectrum/DB Protein)	CPU time rate (sec/spect/DB protein) - Signal processing stage
				1						Statistics - Processing Rate - CPU (Sec/Spectrum/DB Protein)	CPU time rate (sec/spect/DB protein) - Fraglet Algorithm stage	1.45347e-07
				1						Statistics - Processing Rate - CPU (Sec/Spectrum/DB Protein)	CPU time rate (sec/spect/DB protein) - Mid-Pro Group Algorithm stage	9.09555e-09
				1						Statistics - Processing Rate - CPU (Sec/Spectrum/DB Protein)	CPU time rate (sec/spect/DB protein) - Taglet Algorithm stage	3.48905e-07
				1						Statistics - Processing Rate - CPU (Sec/Spectrum/DB Protein)	CPU time rate (sec/spect/DB protein) - Pro Group Algorithm stage	1.09803e-08
				1						Statistics - Extent of Distribution - Fundamental	Distribution factor - CPU vs. clock time - Signal processing stage
				1						Statistics - Extent of Distribution - Fundamental	Distribution factor - CPU vs. clock time - Fraglet Algorithm stage	1.31498
				1						Statistics - Extent of Distribution - Fundamental	Distribution factor - CPU vs. clock time - Mid-Pro Group Algorithm stage	1.21834
				1						Statistics - Extent of Distribution - Fundamental	Distribution factor - CPU vs. clock time - Taglet Algorithm stage	3.39221
				1						Statistics - Extent of Distribution - Fundamental	Distribution factor - CPU vs. clock time - Pro Group Algorithm stage	1.1396
				1						Statistics - Extent of Distribution - vs Segments	Ratio of distribution factor to number of search segments - Signal processing stage
				1						Statistics - Extent of Distribution - vs Segments	Ratio of distribution factor to number of search segments - Fraglet Algorithm stage	0.131498
				1						Statistics - Extent of Distribution - vs Segments	Ratio of distribution factor to number of search segments - Mid-Pro Group Algorithm stage	0.121834
				1						Statistics - Extent of Distribution - vs Segments	Ratio of distribution factor to number of search segments - Taglet Algorithm stage	0.339221
				1						Statistics - Extent of Distribution - vs Segments	Ratio of distribution factor to number of search segments - Pro Group Algorithm stage	0.11396
				1						Statistics - Extent of Distribution - vs Licensed Cores	Ratio of distribution factor to number of licensed cores - Signal processing stage
				1						Statistics - Extent of Distribution - vs Licensed Cores	Ratio of distribution factor to number of licensed cores - Fraglet Algorithm stage	0.082186
				1						Statistics - Extent of Distribution - vs Licensed Cores	Ratio of distribution factor to number of licensed cores - Mid-Pro Group Algorithm stage	0.0761459
				1						Statistics - Extent of Distribution - vs Licensed Cores	Ratio of distribution factor to number of licensed cores - Taglet Algorithm stage	0.212013
				1						Statistics - Extent of Distribution - vs Licensed Cores	Ratio of distribution factor to number of licensed cores - Pro Group Algorithm stage	0.071225
PARAMETERS_PEAKLIST_original_count	Average number of spectra per segment	1	1	1	3722					Statistics - Search Segmentation	Average number of spectra per segment	3722
PARAMETERS_PEAKLIST_original_count	Standard deviation of number of spectra per segment	1	1	1	10.3822					Statistics - Search Segmentation	Standard deviation of number of spectra per segment	10.3822
PARAMETERS_PEAKLIST_original_count	Maximum number of spectra per segment	1	1	1	3733					Statistics - Search Segmentation	Maximum number of spectra per segment	3733
PARAMETERS_PEAKLIST_original_count	Minimum number of spectra per segment	1	1	1	3701					Statistics - Search Segmentation	Minimum number of spectra per segment	3701
										Attributes - Input data filenames	Filename of Input File 1	Z:\PC2-Raw-Data\Proteomics\Data\Service\SP0059\230206-SP0059-Exo-6.wiff
										Attributes - Input data filenames	Filename of Input File 2
										Attributes - Input data filenames	Filename of Input File 3
										Attributes - Input data filenames	Filename of Input File 4
										Attributes - Input data filenames	Filename of Input File 5
										Attributes - Input data filenames	Filename of Input File 6
										Attributes - Input data filenames	Filename of Input File 7
										Attributes - Input data filenames	Filename of Input File 8
										Attributes - Input data filenames	Filename of Input File 9
										Attributes - Input data filenames	Filename of Input File 10
										Attributes - Input data filenames	Filename of Input File 11
										Attributes - Input data filenames	Filename of Input File 12
										Attributes - Input data filenames	Filename of Input File 13
										Attributes - Input data filenames	Filename of Input File 14
										Attributes - Input data filenames	Filename of Input File 15
										Attributes - Input data filenames	Filename of Input File 16
										Attributes - Input data filenames	Filename of Input File 17
										Attributes - Input data filenames	Filename of Input File 18
										Attributes - Input data filenames	Filename of Input File 19
										Attributes - Input data filenames	Filename of Input File 20
										Attributes - Input data filenames	Filename of Input File 21
										Attributes - Input data filenames	Filename of Input File 22
										Attributes - Input data filenames	Filename of Input File 23
										Attributes - Input data filenames	Filename of Input File 24
										Attributes - Input data filenames	Filename of Input File 25
										Attributes - Input data filenames	Filename of Input File 26
										Attributes - Input data filenames	Filename of Input File 27
										Attributes - Input data filenames	Filename of Input File 28
										Attributes - Input data filenames	Filename of Input File 29
										Attributes - Input data filenames	Filename of Input File 30
										Attributes - Input data filenames	Filename of Input File 31
										Attributes - Input data filenames	Filename of Input File 32
										Attributes - Input data filenames	Filename of Input File 33
										Attributes - Input data filenames	Filename of Input File 34
										Attributes - Input data filenames	Filename of Input File 35
										Attributes - Input data filenames	Filename of Input File 36
										Attributes - Input data filenames	Filename of Input File 37
										Attributes - Input data filenames	Filename of Input File 38
										Attributes - Input data filenames	Filename of Input File 39
										Attributes - Input data filenames	Filename of Input File 40
										Attributes - Input data filenames	Filename of Input File 41
										Attributes - Input data filenames	Filename of Input File 42
										Attributes - Input data filenames	Filename of Input File 43
										Attributes - Input data filenames	Filename of Input File 44
										Attributes - Input data filenames	Filename of Input File 45
										Attributes - Input data filenames	Filename of Input File 46
										Attributes - Input data filenames	Filename of Input File 47
										Attributes - Input data filenames	Filename of Input File 48
										Attributes - Input data filenames	Filename of Input File 49
										Attributes - Input data filenames	Filename of Input File 50
										Attributes - Input data filenames	Filename of Input File 51
										Attributes - Input data filenames	Filename of Input File 52
										Attributes - Input data filenames	Filename of Input File 53
										Attributes - Input data filenames	Filename of Input File 54
										Attributes - Input data filenames	Filename of Input File 55
										Attributes - Input data filenames	Filename of Input File 56
										Attributes - Input data filenames	Filename of Input File 57
										Attributes - Input data filenames	Filename of Input File 58
										Attributes - Input data filenames	Filename of Input File 59
										Attributes - Input data filenames	Filename of Input File 60
										Attributes - Input data filenames	Filename of Input File 61
										Attributes - Input data filenames	Filename of Input File 62
										Attributes - Input data filenames	Filename of Input File 63
										Attributes - Input data filenames	Filename of Input File 64
										Attributes - Input data filenames	Filename of Input File 65
										Attributes - Input data filenames	Filename of Input File 66
										Attributes - Input data filenames	Filename of Input File 67
										Attributes - Input data filenames	Filename of Input File 68
										Attributes - Input data filenames	Filename of Input File 69
										Attributes - Input data filenames	Filename of Input File 70
										Attributes - Input data filenames	Filename of Input File 71
										Attributes - Input data filenames	Filename of Input File 72
										Attributes - Input data filenames	Filename of Input File 73
										Attributes - Input data filenames	Filename of Input File 74
										Attributes - Input data filenames	Filename of Input File 75
										Attributes - Input data filenames	Filename of Input File 76
										Attributes - Input data filenames	Filename of Input File 77
										Attributes - Input data filenames	Filename of Input File 78
										Attributes - Input data filenames	Filename of Input File 79
										Attributes - Input data filenames	Filename of Input File 80
										Attributes - Input data filenames	Filename of Input File 81
										Attributes - Input data filenames	Filename of Input File 82
										Attributes - Input data filenames	Filename of Input File 83
										Attributes - Input data filenames	Filename of Input File 84
										Attributes - Input data filenames	Filename of Input File 85
										Attributes - Input data filenames	Filename of Input File 86
										Attributes - Input data filenames	Filename of Input File 87
										Attributes - Input data filenames	Filename of Input File 88
										Attributes - Input data filenames	Filename of Input File 89
										Attributes - Input data filenames	Filename of Input File 90
										Attributes - Input data filenames	Filename of Input File 91
										Attributes - Input data filenames	Filename of Input File 92
										Attributes - Input data filenames	Filename of Input File 93
										Attributes - Input data filenames	Filename of Input File 94
										Attributes - Input data filenames	Filename of Input File 95
										Attributes - Input data filenames	Filename of Input File 96
										Attributes - Input data filenames	Filename of Input File 97
										Attributes - Input data filenames	Filename of Input File 98
										Attributes - Input data filenames	Filename of Input File 99
										Attributes - Input data filenames	Filename of Input File 100
										Attributes - Input data filenames	Filename of Input File 101
										Attributes - Input data filenames	Filename of Input File 102
										Attributes - Input data filenames	Filename of Input File 103
										Attributes - Input data filenames	Filename of Input File 104
										Attributes - Input data filenames	Filename of Input File 105
										Attributes - Input data filenames	Filename of Input File 106
										Attributes - Input data filenames	Filename of Input File 107
										Attributes - Input data filenames	Filename of Input File 108
										Attributes - Input data filenames	Filename of Input File 109
										Attributes - Input data filenames	Filename of Input File 110
										Attributes - Input data filenames	Filename of Input File 111
										Attributes - Input data filenames	Filename of Input File 112
										Attributes - Input data filenames	Filename of Input File 113
										Attributes - Input data filenames	Filename of Input File 114
										Attributes - Input data filenames	Filename of Input File 115
										Attributes - Input data filenames	Filename of Input File 116
										Attributes - Input data filenames	Filename of Input File 117
										Attributes - Input data filenames	Filename of Input File 118
										Attributes - Input data filenames	Filename of Input File 119
										Attributes - Input data filenames	Filename of Input File 120
										Attributes - Input data filenames	Filename of Input File 121
										Attributes - Input data filenames	Filename of Input File 122
										Attributes - Input data filenames	Filename of Input File 123
										Attributes - Input data filenames	Filename of Input File 124
										Attributes - Input data filenames	Filename of Input File 125
										Attributes - Input data filenames	Filename of Input File 126
										Attributes - Input data filenames	Filename of Input File 127
										Attributes - Input data filenames	Filename of Input File 128
										Attributes - Input data filenames	Filename of Input File 129
										Attributes - Input data filenames	Filename of Input File 130
										Attributes - Input data filenames	Filename of Input File 131
										Attributes - Input data filenames	Filename of Input File 132
										Attributes - Input data filenames	Filename of Input File 133
										Attributes - Input data filenames	Filename of Input File 134
										Attributes - Input data filenames	Filename of Input File 135
										Attributes - Input data filenames	Filename of Input File 136
										Attributes - Input data filenames	Filename of Input File 137
										Attributes - Input data filenames	Filename of Input File 138
										Attributes - Input data filenames	Filename of Input File 139
										Attributes - Input data filenames	Filename of Input File 140
										Attributes - Input data filenames	Filename of Input File 141
										Attributes - Input data filenames	Filename of Input File 142
										Attributes - Input data filenames	Filename of Input File 143
										Attributes - Input data filenames	Filename of Input File 144
										Attributes - Input data filenames	Filename of Input File 145
										Attributes - Input data filenames	Filename of Input File 146
										Attributes - Input data filenames	Filename of Input File 147
										Attributes - Input data filenames	Filename of Input File 148
										Attributes - Input data filenames	Filename of Input File 149
										Attributes - Input data filenames	Filename of Input File 150
										Attributes - Input data filenames	Filename of Input File 151
										Attributes - Input data filenames	Filename of Input File 152
										Attributes - Input data filenames	Filename of Input File 153
										Attributes - Input data filenames	Filename of Input File 154
										Attributes - Input data filenames	Filename of Input File 155
										Attributes - Input data filenames	Filename of Input File 156
										Attributes - Input data filenames	Filename of Input File 157
										Attributes - Input data filenames	Filename of Input File 158
										Attributes - Input data filenames	Filename of Input File 159
										Attributes - Input data filenames	Filename of Input File 160
										Attributes - Input data filenames	Filename of Input File 161
										Attributes - Input data filenames	Filename of Input File 162
										Attributes - Input data filenames	Filename of Input File 163
										Attributes - Input data filenames	Filename of Input File 164
										Attributes - Input data filenames	Filename of Input File 165
										Attributes - Input data filenames	Filename of Input File 166
										Attributes - Input data filenames	Filename of Input File 167
										Attributes - Input data filenames	Filename of Input File 168
										Attributes - Input data filenames	Filename of Input File 169
										Attributes - Input data filenames	Filename of Input File 170
										Attributes - Input data filenames	Filename of Input File 171
										Attributes - Input data filenames	Filename of Input File 172
										Attributes - Input data filenames	Filename of Input File 173
										Attributes - Input data filenames	Filename of Input File 174
										Attributes - Input data filenames	Filename of Input File 175
										Attributes - Input data filenames	Filename of Input File 176
										Attributes - Input data filenames	Filename of Input File 177
										Attributes - Input data filenames	Filename of Input File 178
										Attributes - Input data filenames	Filename of Input File 179
										Attributes - Input data filenames	Filename of Input File 180
										Attributes - Input data filenames	Filename of Input File 181
										Attributes - Input data filenames	Filename of Input File 182
										Attributes - Input data filenames	Filename of Input File 183
										Attributes - Input data filenames	Filename of Input File 184
										Attributes - Input data filenames	Filename of Input File 185
										Attributes - Input data filenames	Filename of Input File 186
										Attributes - Input data filenames	Filename of Input File 187
										Attributes - Input data filenames	Filename of Input File 188
										Attributes - Input data filenames	Filename of Input File 189
										Attributes - Input data filenames	Filename of Input File 190
										Attributes - Input data filenames	Filename of Input File 191
										Attributes - Input data filenames	Filename of Input File 192
										Attributes - Input data filenames	Filename of Input File 193
										Attributes - Input data filenames	Filename of Input File 194
										Attributes - Input data filenames	Filename of Input File 195
										Attributes - Input data filenames	Filename of Input File 196
										Attributes - Input data filenames	Filename of Input File 197
										Attributes - Input data filenames	Filename of Input File 198
										Attributes - Input data filenames	Filename of Input File 199
										Attributes - Input data filenames	Filename of Input File 200

## Sheet: Protein Level Data
Protein Level Data	Unused ProtScore Threshold	Confidence Threshold	Forward	Reverse	Correct	Incorrect	Total	Global FDR	q-value	Fit Unused ProtScore Threshold	Fit Confidence Threshold	Fit Forward	Fit Reverse	Fit Correct	Fit Incorrect	Fit Total	Fit Global FDR	Fit Local FDR
	412.18	1	1	0	1	0	1	0	0	412.18	1	0.999998	1.74503e-06	0.999997	3.49007e-06	1	3.49007e-06	3.49401e-06
	88.28	1	2	0	2	0	2	0	0	88.28	1	2	3.49401e-06	1.99999	6.98803e-06	2	3.49401e-06	3.49796e-06
	79.87	1	3	0	3	0	3	0	0	79.87	1	2.99999	5.24695e-06	2.99999	1.04939e-05	3	3.49796e-06	3.50587e-06
	75.6	1	4	0	4	0	4	0	0	75.6	1	3.99999	7.00384e-06	3.99999	1.40077e-05	4	3.50192e-06	3.51378e-06
	61.83	1	5	0	5	0	5	0	0	61.83	1	4.99999	8.76469e-06	4.99998	1.75294e-05	5	3.50588e-06	3.52171e-06
	51.95	1	6	0	6	0	6	0	0	51.95	1	5.99999	1.05295e-05	5.99998	2.1059e-05	6	3.50984e-06	3.52964e-06
	50.91	1	7	0	7	0	7	0	0	50.91	1	6.99999	1.22983e-05	6.99998	2.45966e-05	7	3.5138e-06	3.53759e-06
	49.28	1	8	0	8	0	8	0	0	49.28	1	7.99999	1.40711e-05	7.99997	2.81422e-05	8	3.51777e-06	3.54554e-06
	45.94	1	9	0	9	0	9	0	0	45.94	1	8.99998	1.58478e-05	8.99997	3.16957e-05	9	3.52174e-06	3.55351e-06
	40.07	1	10	0	10	0	10	0	0	40.07	1	9.99998	1.76286e-05	9.99996	3.52572e-05	10	3.52572e-06	3.56149e-06
	37.43	1	11	0	11	0	11	0	0	37.43	1	11	1.94133e-05	11	3.88266e-05	11	3.52969e-06	3.56947e-06
	37.29	1	12	0	12	0	12	0	0	37.29	1	12	2.12021e-05	12	4.24041e-05	12	3.53368e-06	3.57747e-06
	36.35	1	13	0	13	0	13	0	0	36.35	1	13	2.29948e-05	13	4.59896e-05	13	3.53766e-06	3.58548e-06
	29.09	1	14	0	14	0	14	0	0	29.09	1	14	2.47915e-05	14	4.95831e-05	14	3.54165e-06	3.5935e-06
	27.24	1	15	0	15	0	15	0	0	27.24	1	15	2.65923e-05	14.9999	5.31846e-05	15	3.54564e-06	3.60152e-06
	26.94	1	16	0	16	0	16	0	0	26.94	1	16	2.83971e-05	15.9999	5.67942e-05	16	3.54964e-06	3.60956e-06
	26.35	1	17	0	17	0	17	0	0	26.35	1	17	3.02059e-05	16.9999	6.04118e-05	17	3.55363e-06	3.61761e-06
	25.83	1	18	0	18	0	18	0	0	25.83	1	18	3.20187e-05	17.9999	6.40374e-05	18	3.55764e-06	3.62567e-06
	24.86	1	19	0	19	0	19	0	0	24.86	1	19	3.38356e-05	18.9999	6.76712e-05	19	3.56164e-06	3.63374e-06
	23.08	1	20	0	20	0	20	0	0	23.08	1	20	3.56565e-05	19.9999	7.1313e-05	20	3.56565e-06	3.64181e-06
	20.19	1	21	0	21	0	21	0	0	20.19	1	21	3.74814e-05	20.9999	7.49629e-05	21	3.56966e-06	3.6499e-06
	18.54	1	22	0	22	0	22	0	0	18.54	1	22	3.93104e-05	21.9999	7.86209e-05	22	3.57368e-06	3.658e-06
	17.76	1	23	0	23	0	23	0	0	17.76	1	23	4.11435e-05	22.9999	8.2287e-05	23	3.5777e-06	3.66611e-06
	16.17	1	24	0	24	0	24	0	0	16.17	1	24	4.29806e-05	23.9999	8.59612e-05	24	3.58172e-06	3.67423e-06
	14.99	1	25	0	25	0	25	0	0	14.99	1	25	4.48218e-05	24.9999	8.96436e-05	25	3.58574e-06	3.68235e-06
	14.46	1	26	0	26	0	26	0	0	14.46	1	26	4.6667e-05	25.9999	9.33341e-05	26	3.58977e-06	3.69049e-06
	14.23	1	27	0	27	0	27	0	0	14.23	1	27	4.85164e-05	26.9999	9.70327e-05	27	3.5938e-06	3.69864e-06
	13.67	1	28	0	28	0	28	0	0	13.67	1	27.9999	5.03698e-05	27.9999	0.00010074	28	3.59784e-06	3.70679e-06
	12.88	1	29	0	29	0	29	0	0	12.88	1	28.9999	5.22272e-05	28.9999	0.000104454	29	3.60188e-06	3.71496e-06
	12.65	1	30	0	30	0	30	0	0	12.65	1	29.9999	5.40888e-05	29.9999	0.000108178	30	3.60592e-06	3.72314e-06
	12.45	1	31	0	31	0	31	0	0	12.45	1	30.9999	5.59545e-05	30.9999	0.000111909	31	3.60997e-06	3.73132e-06
	12.19	1	32	0	32	0	32	0	0	12.19	1	31.9999	5.78242e-05	31.9999	0.000115648	32	3.61401e-06	3.73952e-06
	11.87	1	33	0	33	0	33	0	0	11.87	1	32.9999	5.96981e-05	32.9999	0.000119396	33	3.61807e-06	3.74773e-06
	11.16	1	34	0	34	0	34	0	0	11.16	1	33.9999	6.15761e-05	33.9999	0.000123152	34	3.62212e-06	3.75594e-06
	10.81	1	35	0	35	0	35	0	0	10.81	1	34.9999	6.34581e-05	34.9999	0.000126916	35	3.62618e-06	3.76417e-06
	10.69	1	36	0	36	0	36	0	0	10.69	1	35.9999	6.53443e-05	35.9999	0.000130689	36	3.63024e-06	3.7724e-06
	9.54	1	37	0	37	0	37	0	0	9.54	1	36.9999	6.72347e-05	36.9999	0.000134469	37	3.63431e-06	3.78065e-06
	9.32	1	38	0	38	0	38	0	0	9.32	1	37.9999	6.91291e-05	37.9999	0.000138258	38	3.63837e-06	3.7889e-06
	9.02	1	39	0	39	0	39	0	0	9.02	1	38.9999	7.10277e-05	38.9999	0.000142055	39	3.64245e-06	3.79717e-06
	8.84	1	40	0	40	0	40	0	0	8.84	1	39.9999	7.29304e-05	39.9999	0.000145861	40	3.64652e-06	3.80544e-06
	8.5	1	41	0	41	0	41	0	0	8.5	1	40.9999	7.48373e-05	40.9999	0.000149675	41	3.6506e-06	3.81372e-06
	7.43	1	42	0	42	0	42	0	0	7.43	1	41.9999	7.67483e-05	41.9998	0.000153497	42	3.65468e-06	3.82201e-06
	6.97	1	43	0	43	0	43	0	0	6.97	1	42.9999	7.86634e-05	42.9998	0.000157327	43	3.65877e-06	3.83031e-06
	6.58	1	44	0	44	0	44	0	0	6.58	1	43.9999	8.05828e-05	43.9998	0.000161166	44	3.66285e-06	3.83863e-06
	6.44	1	45	0	45	0	45	0	0	6.44	1	44.9999	8.25062e-05	44.9998	0.000165012	45	3.66694e-06	3.84695e-06
	6.37	1	46	0	46	0	46	0	0	6.37	1	45.9999	8.44339e-05	45.9998	0.000168868	46	3.67104e-06	3.85528e-06
	6.26	0.999999	47	0	47	0	47	0	0	6.26	0.999999	46.9999	8.63657e-05	46.9998	0.000172731	47	3.67514e-06	3.86361e-06
	6.1	0.999999	48	0	48	0	48	0	0	6.1	0.999999	47.9999	8.83017e-05	47.9998	0.000176603	48	3.67924e-06	3.87196e-06
	6.06	0.999999	49	0	49	0	49	0	0	6.06	0.999999	48.9999	9.02418e-05	48.9998	0.000180484	49	3.68334e-06	3.88032e-06
	6.01	0.999999	50	0	50	0	50	0	0	6.01	0.999999	49.9999	9.21862e-05	49.9998	0.000184372	50	3.68745e-06	3.88869e-06
	6	0.999999	51	0	51	0	51	0	0	6	0.999999	50.9999	9.41347e-05	50.9998	0.000188269	51	3.69156e-06	3.89706e-06
	5.59	0.999997	52	0	52	0	52	0	0	5.59	0.999997	51.9999	9.60874e-05	51.9998	0.000192175	52	3.69567e-06	3.90545e-06
	5.49	0.999997	53	0	53	0	53	0	0	5.49	0.999997	52.9999	9.80443e-05	52.9998	0.000196089	53	3.69979e-06	3.91384e-06
	5.19	0.999994	54	0	54	0	54	0	0	5.19	0.999994	53.9999	0.000100005	53.9998	0.000200011	54	3.70391e-06	3.92225e-06
	4.11	0.999922	55	0	55	0	55	0	0	4.11	0.999922	54.9999	0.000101971	54.9998	0.000203942	55	3.70803e-06	3.93066e-06
	4.07	0.999915	56	0	56	0	56	0	0	4.07	0.999915	55.9999	0.00010394	55.9998	0.000207881	56	3.71215e-06	3.93908e-06
	4	0.9999	60	0	60	0	60	0	0	4	0.9999	56.9999	0.000105914	56.9998	0.000211828	57	3.71628e-06	3.96018e-06
	3.94	0.999885	61	0	61	0	61	0	0	4	0.9999	57.9999	0.000107892	57.9998	0.000215784	58	3.72042e-06	3.96018e-06
	3.92	0.99988	62	0	62	0	62	0	0	4	0.9999	58.9999	0.000109874	58.9998	0.000219749	59	3.72455e-06	3.96018e-06
	3.66	0.999781	63	0	63	0	63	0	0	4	0.9999	59.9999	0.000111861	59.9998	0.000223721	60	3.72869e-06	3.96018e-06
	3.5	0.999684	64	0	64	0	64	0	0	3.94	0.999885	60.9999	0.000113851	60.9998	0.000227703	61	3.73283e-06	3.98133e-06
	3.36	0.999563	65	0	65	0	65	0	0	3.92	0.99988	61.9999	0.000115846	61.9998	0.000231693	62	3.73698e-06	3.9898e-06
	3.06	0.999129	66	0	66	0	66	0	0	3.66	0.999781	62.9999	0.000117845	62.9998	0.000235691	63	3.74112e-06	3.99829e-06
	3.03	0.999067	67	0	67	0	67	0	0	3.5	0.999684	63.9999	0.000119849	63.9998	0.000239698	64	3.74528e-06	4.00678e-06
	3.02	0.999045	68	0	68	0	68	0	0	3.36	0.999563	64.9999	0.000121856	64.9998	0.000243713	65	3.74943e-06	4.01528e-06
	2.77	0.998302	69	0	69	0	69	0	0	3.06	0.999129	65.9999	0.000123868	65.9998	0.000247737	66	3.75359e-06	4.02379e-06
	2.63	0.997656	70	0	70	0	70	0	0	3.03	0.999067	66.9999	0.000125884	66.9997	0.000251769	67	3.75775e-06	4.03231e-06
	2.51	0.99691	71	0	71	0	71	0	0	3.02	0.999045	67.9999	0.000127905	67.9997	0.00025581	68	3.76191e-06	4.04084e-06
	2.2	0.99369	72	0	72	0	72	0	0	2.77	0.998302	68.9999	0.00012993	68.9997	0.000259859	69	3.76608e-06	4.04938e-06
	2.14	0.992756	73	0	73	0	73	0	0	2.63	0.997656	69.9999	0.000131959	69.9997	0.000263917	70	3.77024e-06	4.05793e-06
	2.12	0.992414	75	0	75	0	75	0	0	2.51	0.99691	70.9999	0.000133992	70.9997	0.000267984	71	3.77442e-06	4.06648e-06
	2.11	0.992238	76	0	76	0	76	0	0	2.2	0.99369	71.9999	0.000136029	71.9997	0.000272059	72	3.77859e-06	4.07504e-06
	2.07	0.991489	77	0	77	0	77	0	0	2.14	0.992756	72.9999	0.000138071	72.9997	0.000276142	73	3.78277e-06	4.08361e-06
	2.06	0.99129	78	0	78	0	78	0	0	2.12	0.992414	73.9999	0.000140117	73.9997	0.000280234	74	3.78695e-06	4.09649e-06
	2.01	0.990228	82	0	82	0	82	0	0	2.12	0.992414	74.9999	0.000142168	74.9997	0.000284335	75	3.79114e-06	4.09649e-06
	2	0.99	102	2	100	4	104	0.0384615	0.0333333	2.11	0.992238	75.9999	0.000144222	75.9997	0.000288445	76	3.79532e-06	4.10938e-06
	1.72	0.980945	103	2	101	4	105	0.0380952	0.0333333	2.07	0.991489	76.9999	0.000146281	76.9997	0.000292563	77	3.79951e-06	4.11799e-06
	1.52	0.9698	104	2	102	4	106	0.0377358	0.0333333	2.06	0.99129	77.9999	0.000148345	77.9997	0.000296689	78	3.80371e-06	4.1266e-06
	1.46	0.965326	105	2	103	4	107	0.0373832	0.0333333	2.01	0.990228	78.9998	0.000150412	78.9997	0.000300824	79	3.8079e-06	4.14817e-06
	1.29	0.948714	106	2	104	4	108	0.037037	0.0333333	2.01	0.990228	79.9998	0.000152484	79.9997	0.000304968	80	3.8121e-06	4.14817e-06
	0.95	0.887798	107	2	105	4	109	0.0366972	0.0333333	2.01	0.990228	80.9998	0.00015456	80.9997	0.000309121	81	3.81631e-06	4.14817e-06
	0.82	0.848644	108	2	106	4	110	0.0363636	0.0333333	2.01	0.990228	81.9998	0.000156641	81.9997	0.000313282	82	3.82051e-06	4.14817e-06
	0.77	0.830176	109	2	107	4	111	0.036036	0.0333333	2	0.99	82.9998	0.000158726	82.9997	0.000317452	83	3.82472e-06	0.182211
	0.71	0.805016	110	2	108	4	112	0.0357143	0.0333333	2	0.99	83.9998	0.000160815	83.9997	0.00032163	84	3.82893e-06	0.182211
	0.5	0.683772	111	2	109	4	113	0.0353982	0.0333333	2	0.99	84.9998	0.000162909	84.9997	0.000325817	85	3.83315e-06	0.182211
	0.47	0.661156	112	2	110	4	114	0.0350877	0.0333333	2	0.99	85.9998	0.000165007	85.9997	0.000330013	86	3.83736e-06	0.182211
	0.45	0.645187	113	2	111	4	115	0.0347826	0.0333333	2	0.99	86.9998	0.000167109	86.9997	0.000334218	87	3.84158e-06	0.182211
	0.4	0.601893	114	2	112	4	116	0.0344828	0.0333333	2	0.99	87.9998	0.000169215	87.9997	0.000338431	88	3.84581e-06	0.182211
	0.37	0.57342	115	2	113	4	117	0.034188	0.0333333	2	0.99	88.9998	0.000171326	88.9997	0.000342653	89	3.85003e-06	0.182211
	0.28	0.475193	117	2	115	4	119	0.0336134	0.0333333	2	0.99	89.9998	0.000173442	89.9997	0.000346883	90	3.85426e-06	0.182211
	0.25	0.437659	118	2	116	4	120	0.0333333	0.0333333	2	0.99	90.9998	0.000175561	90.9996	0.000351123	91	3.85849e-06	0.182211
	0.19	0.354346	119	3	116	6	122	0.0491803	0.0483871	2	0.99	91.9929	0.00708837	91.9858	0.0141767	92	0.000154095	0.182211
	0.14	0.275564	121	3	118	6	124	0.0483871	0.0483871	2	0.99	92.9023	0.0976846	92.8046	0.195369	93	0.00210075	0.182211
	0.13	0.25869	121	4	117	8	125	0.064	0.0629921	2	0.99	93.8108	0.18925	93.6215	0.378499	94	0.00402659	0.182211
	0.11	0.223753	122	4	118	8	126	0.0634921	0.0629921	2	0.99	94.7183	0.281724	94.4366	0.563448	95	0.00593103	0.182211
	0.1	0.205672	123	4	119	8	127	0.0629921	0.0629921	2	0.99	95.6249	0.375094	95.2498	0.750188	96	0.00781446	0.182211
	0.09	0.187169	123	5	118	10	128	0.078125	0.078125	2	0.99	96.5307	0.469346	96.0613	0.938692	97	0.00967724	0.182211
	0.08	0.168236	123	6	117	12	129	0.0930233	0.0923077	2	0.99	97.4355	0.564466	96.8711	1.12893	98	0.0115197	0.182211
	0.06	0.129036	124	6	118	12	130	0.0923077	0.0923077	2	0.99	98.3396	0.66044	97.6791	1.32088	99	0.0133422	0.182211
										2	0.99	99.2427	0.757256	98.4855	1.51451	100	0.0151451	0.182211
										2	0.99	100.145	0.8549	99.2902	1.7098	101	0.0169287	0.182211
										2	0.99	101.047	0.95336	100.093	1.90672	102	0.0186933	0.182211
										2	0.99	101.947	1.05262	100.895	2.10524	103	0.0204393	0.182211
										2	0.99	102.847	1.15268	101.695	2.30535	104	0.0221668	0.182211
										1.72	0.980945	103.746	1.25351	102.493	2.50701	105	0.0238763	0.201664
										1.52	0.9698	104.645	1.35511	103.29	2.71021	106	0.025568	1
										1.46	0.965326	105.543	1.45746	104.085	2.91492	107	0.0272422	1
										1.29	0.948714	106.439	1.56055	104.879	3.12111	108	0.0288992	1
										0.95	0.887798	107.336	1.66438	105.671	3.32876	109	0.0305391	1
										0.82	0.848644	108.231	1.76893	106.462	3.53786	110	0.0321624	1
										0.77	0.830176	109.126	1.87419	107.252	3.74838	111	0.0337692	1
										0.71	0.805016	110.02	1.98014	108.04	3.96029	112	0.0353597	1
										0.5	0.683772	110.913	2.08679	108.826	4.17358	113	0.0369343	1
										0.47	0.661156	111.806	2.19411	109.612	4.38822	114	0.0384932	1
										0.45	0.645187	112.698	2.3021	110.396	4.6042	115	0.0400366	1
										0.4	0.601893	113.589	2.41075	111.179	4.8215	116	0.0415646	1
										0.37	0.57342	114.48	2.52004	111.96	5.04009	117	0.0430777	1
										0.28	0.475193	115.37	2.62998	112.74	5.25995	118	0.0445759	1
										0.28	0.475193	116.259	2.74054	113.519	5.48108	119	0.0460595	1
										0.25	0.437659	117.148	2.85172	114.297	5.70344	120	0.0475286	1
										0.19	0.354346	118.036	2.96351	115.073	5.92701	121	0.0489836	1
										0.19	0.354346	118.924	3.0759	115.848	6.1518	122	0.0504246	1
										0.14	0.275564	119.811	3.18888	116.622	6.37776	123	0.0518517	1
										0.14	0.275564	120.698	3.30244	117.395	6.60489	124	0.0532652	1
										0.13	0.25869	121.583	3.41658	118.167	6.83317	125	0.0546653	1
										0.11	0.223753	122.469	3.53129	118.937	7.06258	126	0.0560522	1
										0.1	0.205672	123.353	3.64655	119.707	7.2931	127	0.057426	1
										0.09	0.187169	124.238	3.76236	120.475	7.52473	128	0.0587869	1
										0.08	0.168236	125.121	3.87872	121.243	7.75744	129	0.0601352	1
										0.06	0.129036	126.004	3.99561	122.009	7.99121	130	0.0614709	1

## Sheet: Distinct Peptide Level Data
Distinct Peptide Level Data		Confidence Threshold	Forward	Reverse	Correct	Incorrect	Total	Global FDR	q-value		Fit Confidence Threshold	Fit Forward	Fit Reverse	Fit Correct	Fit Incorrect	Fit Total	Fit Global FDR	Fit Local FDR
		1	431	1	430	2	432	0.00462963	0.00124533		1	0.99972	0.000279564	0.999441	0.000559128	1	0.000559128	0.00056846
		0.9999	711	1	710	2	712	0.00280899	0.00124533		1	1.99944	0.00055915	1.99888	0.0011183	2	0.00055915	0.00056846
		0.9998	949	1	948	2	950	0.00210526	0.00124533		1	2.99916	0.000838757	2.99832	0.00167751	3	0.000559171	0.00056846
		0.9997	995	1	994	2	996	0.00200803	0.00124533		1	3.99888	0.00111839	3.99776	0.00223677	4	0.000559193	0.00056846
		0.9996	1030	1	1029	2	1031	0.00193986	0.00124533		1	4.9986	0.00139804	4.9972	0.00279607	5	0.000559214	0.00056846
		0.9995	1059	1	1058	2	1060	0.00188679	0.00124533		1	5.99832	0.00167771	5.99664	0.00335541	6	0.000559236	0.00056846
		0.9994	1091	1	1090	2	1092	0.0018315	0.00124533		1	6.99804	0.0019574	6.99609	0.0039148	7	0.000559257	0.00056846
		0.9993	1105	1	1104	2	1106	0.00180832	0.00124533		1	7.99776	0.00223711	7.99553	0.00447423	8	0.000559279	0.00056846
		0.9992	1138	1	1137	2	1139	0.00175593	0.00124533		1	8.99748	0.00251685	8.99497	0.0050337	9	0.0005593	0.00056846
		0.9991	1166	1	1165	2	1167	0.0017138	0.00124533		1	9.9972	0.00279661	9.99441	0.00559322	10	0.000559322	0.00056846
		0.999	1176	1	1175	2	1177	0.00169924	0.00124533		1	10.9969	0.00307639	10.9938	0.00615278	11	0.000559343	0.00056846
		0.9989	1181	1	1180	2	1182	0.00169205	0.00124533		1	11.9966	0.00335619	11.9933	0.00671238	12	0.000559365	0.00056846
		0.9988	1185	1	1184	2	1186	0.00168634	0.00124533		1	12.9964	0.00363601	12.9927	0.00727202	13	0.000559386	0.00056846
		0.9987	1192	1	1191	2	1193	0.00167645	0.00124533		1	13.9961	0.00391586	13.9922	0.00783171	14	0.000559408	0.00056846
		0.9986	1199	1	1198	2	1200	0.00166667	0.00124533		1	14.9958	0.00419572	14.9916	0.00839144	15	0.000559429	0.00056846
		0.9985	1206	1	1205	2	1207	0.001657	0.00124533		1	15.9955	0.00447561	15.991	0.00895121	16	0.000559451	0.00056846
		0.9984	1212	1	1211	2	1213	0.0016488	0.00124533		1	16.9952	0.00475552	16.9905	0.00951103	17	0.000559472	0.00056846
		0.9983	1224	1	1223	2	1225	0.00163265	0.00124533		1	17.995	0.00503545	17.9899	0.0100709	18	0.000559494	0.00056846
		0.9982	1234	1	1233	2	1235	0.00161943	0.00124533		1	18.9947	0.0053154	18.9894	0.0106308	19	0.000559516	0.00056846
		0.9981	1243	1	1242	2	1244	0.00160772	0.00124533		1	19.9944	0.00559537	19.9888	0.0111907	20	0.000559537	0.00056846
		0.998	1251	1	1250	2	1252	0.00159744	0.00124533		1	20.9941	0.00587536	20.9882	0.0117507	21	0.000559559	0.00056846
		0.9979	1265	1	1264	2	1266	0.00157978	0.00124533		1	21.9938	0.00615538	21.9877	0.0123108	22	0.00055958	0.00056846
		0.9978	1279	1	1278	2	1280	0.0015625	0.00124533		1	22.9936	0.00643542	22.9871	0.0128708	23	0.000559602	0.00056846
		0.9977	1282	1	1281	2	1283	0.00155885	0.00124533		1	23.9933	0.00671548	23.9866	0.013431	24	0.000559623	0.00056846
		0.9976	1285	1	1284	2	1286	0.00155521	0.00124533		1	24.993	0.00699556	24.986	0.0139911	25	0.000559645	0.00056846
		0.9975	1293	1	1292	2	1294	0.0015456	0.00124533		1	25.9927	0.00727566	25.9854	0.0145513	26	0.000559666	0.00056846
		0.9974	1298	1	1297	2	1299	0.00153965	0.00124533		1	26.9924	0.00755578	26.9849	0.0151116	27	0.000559688	0.00056846
		0.9973	1303	1	1302	2	1304	0.00153374	0.00124533		1	27.9922	0.00783593	27.9843	0.0156719	28	0.000559709	0.00056846
		0.9972	1305	1	1304	2	1306	0.00153139	0.00124533		1	28.9919	0.0081161	28.9838	0.0162322	29	0.000559731	0.00056846
		0.9971	1307	1	1306	2	1308	0.00152905	0.00124533		1	29.9916	0.00839629	29.9832	0.0167926	30	0.000559752	0.00056846
		0.997	1318	1	1317	2	1319	0.0015163	0.00124533		1	30.9913	0.0086765	30.9826	0.017353	31	0.000559774	0.00056846
		0.9968	1319	1	1318	2	1320	0.00151515	0.00124533		1	31.991	0.00895673	31.9821	0.0179135	32	0.000559795	0.00056846
		0.9967	1326	1	1325	2	1327	0.00150716	0.00124533		1	32.9908	0.00923698	32.9815	0.018474	33	0.000559817	0.00056846
		0.9966	1327	1	1326	2	1328	0.00150602	0.00124533		1	33.9905	0.00951726	33.981	0.0190345	34	0.000559839	0.00056846
		0.9964	1341	1	1340	2	1342	0.00149031	0.00124533		1	34.9902	0.00979755	34.9804	0.0195951	35	0.00055986	0.00056846
		0.9963	1345	1	1344	2	1346	0.00148588	0.00124533		1	35.9899	0.0100779	35.9798	0.0201557	36	0.000559882	0.00056846
		0.9961	1346	1	1345	2	1347	0.00148478	0.00124533		1	36.9896	0.0103582	36.9793	0.0207164	37	0.000559903	0.00056846
		0.996	1348	1	1347	2	1349	0.00148258	0.00124533		1	37.9894	0.0106386	37.9787	0.0212771	38	0.000559925	0.00056846
		0.9959	1350	1	1349	2	1351	0.00148038	0.00124533		1	38.9891	0.010919	38.9782	0.0218379	39	0.000559946	0.00056846
		0.9958	1376	1	1375	2	1377	0.00145243	0.00124533		1	39.9888	0.0111994	39.9776	0.0223987	40	0.000559968	0.00056846
		0.9956	1378	1	1377	2	1379	0.00145033	0.00124533		1	40.9885	0.0114798	40.977	0.0229596	41	0.000559989	0.00056846
		0.9955	1379	1	1378	2	1380	0.00144928	0.00124533		1	41.9882	0.0117602	41.9765	0.0235205	42	0.000560011	0.00056846
		0.9954	1384	1	1383	2	1385	0.00144404	0.00124533		1	42.988	0.0120407	42.9759	0.0240814	43	0.000560032	0.00056846
		0.9952	1386	1	1385	2	1387	0.00144196	0.00124533		1	43.9877	0.0123212	43.9754	0.0246424	44	0.000560054	0.00056846
		0.9951	1387	1	1386	2	1388	0.00144092	0.00124533		1	44.9874	0.0126017	44.9748	0.0252034	45	0.000560076	0.00056846
		0.995	1388	1	1387	2	1389	0.00143988	0.00124533		1	45.9871	0.0128822	45.9742	0.0257645	46	0.000560097	0.00056846
		0.9949	1397	1	1396	2	1398	0.00143062	0.00124533		1	46.9868	0.0131628	46.9737	0.0263256	47	0.000560119	0.00056846
		0.9947	1400	1	1399	2	1401	0.00142755	0.00124533		1	47.9866	0.0134434	47.9731	0.0268867	48	0.00056014	0.00056846
		0.9946	1406	1	1405	2	1407	0.00142146	0.00124533		1	48.9863	0.013724	48.9726	0.0274479	49	0.000560162	0.00056846
		0.9945	1408	1	1407	2	1409	0.00141945	0.00124533		1	49.986	0.0140046	49.972	0.0280092	50	0.000560183	0.00056846
		0.9944	1410	1	1409	2	1411	0.00141743	0.00124533		1	50.9857	0.0142852	50.9714	0.0285704	51	0.000560205	0.00056846
		0.9943	1412	1	1411	2	1413	0.00141543	0.00124533		1	51.9854	0.0145659	51.9709	0.0291318	52	0.000560226	0.00056846
		0.9942	1413	1	1412	2	1414	0.00141443	0.00124533		1	52.9852	0.0148466	52.9703	0.0296931	53	0.000560248	0.00056846
		0.9941	1415	1	1414	2	1416	0.00141243	0.00124533		1	53.9849	0.0151273	53.9697	0.0302546	54	0.00056027	0.00056846
		0.9939	1416	1	1415	2	1417	0.00141143	0.00124533		1	54.9846	0.015408	54.9692	0.030816	55	0.000560291	0.00056846
		0.9938	1421	1	1420	2	1422	0.00140647	0.00124533		1	55.9843	0.0156888	55.9686	0.0313775	56	0.000560313	0.00056846
		0.9936	1425	1	1424	2	1426	0.00140252	0.00124533		1	56.984	0.0159695	56.9681	0.0319391	57	0.000560334	0.00056846
		0.9935	1427	1	1426	2	1428	0.00140056	0.00124533		1	57.9837	0.0162503	57.9675	0.0325006	58	0.000560356	0.00056846
		0.9932	1433	1	1432	2	1434	0.0013947	0.00124533		1	58.9835	0.0165311	58.9669	0.0330623	59	0.000560377	0.00056846
		0.9931	1434	1	1433	2	1435	0.00139373	0.00124533		1	59.9832	0.016812	59.9664	0.0336239	60	0.000560399	0.00056846
		0.9929	1436	1	1435	2	1437	0.00139179	0.00124533		1	60.9829	0.0170928	60.9658	0.0341857	61	0.000560421	0.00056846
		0.9928	1443	1	1442	2	1444	0.00138504	0.00124533		1	61.9826	0.0173737	61.9653	0.0347474	62	0.000560442	0.00056846
		0.9926	1444	1	1443	2	1445	0.00138408	0.00124533		1	62.9823	0.0176546	62.9647	0.0353092	63	0.000560464	0.00056846
		0.9925	1450	1	1449	2	1451	0.00137836	0.00124533		1	63.9821	0.0179355	63.9641	0.0358711	64	0.000560485	0.00056846
		0.9923	1453	1	1452	2	1454	0.00137552	0.00124533		1	64.9818	0.0182165	64.9636	0.0364329	65	0.000560507	0.00056846
		0.9921	1454	1	1453	2	1455	0.00137457	0.00124533		1	65.9815	0.0184974	65.963	0.0369949	66	0.000560528	0.00056846
		0.9919	1455	1	1454	2	1456	0.00137363	0.00124533		1	66.9812	0.0187784	66.9624	0.0375568	67	0.00056055	0.00056846
		0.9918	1463	1	1462	2	1464	0.00136612	0.00124533		1	67.9809	0.0190594	67.9619	0.0381189	68	0.000560571	0.00056846
		0.9917	1464	1	1463	2	1465	0.00136519	0.00124533		1	68.9807	0.0193405	68.9613	0.0386809	69	0.000560593	0.00056846
		0.9915	1466	1	1465	2	1467	0.00136333	0.00124533		1	69.9804	0.0196215	69.9608	0.039243	70	0.000560615	0.00056846
		0.9913	1467	1	1466	2	1468	0.0013624	0.00124533		1	70.9801	0.0199026	70.9602	0.0398052	71	0.000560636	0.00056846
		0.9912	1472	1	1471	2	1473	0.00135777	0.00124533		1	71.9798	0.0201837	71.9596	0.0403674	72	0.000560658	0.00056846
		0.9908	1478	1	1477	2	1479	0.00135227	0.00124533		1	72.9795	0.0204648	72.9591	0.0409296	73	0.000560679	0.00056846
		0.9906	1487	1	1486	2	1488	0.00134409	0.00124533		1	73.9793	0.0207459	73.9585	0.0414919	74	0.000560701	0.00056846
		0.9904	1488	1	1487	2	1489	0.00134318	0.00124533		1	74.979	0.0210271	74.9579	0.0420542	75	0.000560723	0.00056846
		0.9903	1489	1	1488	2	1490	0.00134228	0.00124533		1	75.9787	0.0213083	75.9574	0.0426166	76	0.000560744	0.00056846
		0.9902	1490	1	1489	2	1491	0.00134138	0.00124533		1	76.9784	0.0215895	76.9568	0.043179	77	0.000560766	0.00056846
		0.9899	1501	1	1500	2	1502	0.00133156	0.00124533		1	77.9781	0.0218707	77.9563	0.0437414	78	0.000560787	0.00056846
		0.9897	1502	1	1501	2	1503	0.00133067	0.00124533		1	78.9778	0.0221519	78.9557	0.0443039	79	0.000560809	0.00056846
		0.9895	1503	1	1502	2	1504	0.00132979	0.00124533		1	79.9776	0.0224332	79.9551	0.0448664	80	0.00056083	0.00056846
		0.9894	1504	1	1503	2	1505	0.0013289	0.00124533		1	80.9773	0.0227145	80.9546	0.045429	81	0.000560852	0.00056846
		0.9891	1506	1	1505	2	1507	0.00132714	0.00124533		1	81.977	0.0229958	81.954	0.0459916	82	0.000560874	0.00056846
		0.9887	1507	1	1506	2	1508	0.00132626	0.00124533		1	82.9767	0.0232771	82.9534	0.0465543	83	0.000560895	0.00056846
		0.9886	1510	1	1509	2	1511	0.00132363	0.00124533		1	83.9764	0.0235585	83.9529	0.047117	84	0.000560917	0.00056846
		0.9883	1512	1	1511	2	1513	0.00132188	0.00124533		1	84.9762	0.0238399	84.9523	0.0476798	85	0.000560938	0.00056846
		0.988	1514	1	1513	2	1515	0.00132013	0.00124533		1	85.9759	0.0241213	85.9518	0.0482426	86	0.00056096	0.00056846
		0.9879	1515	1	1514	2	1516	0.00131926	0.00124533		1	86.9756	0.0244027	86.9512	0.0488054	87	0.000560981	0.00056846
		0.9875	1517	1	1516	2	1518	0.00131752	0.00124533		1	87.9753	0.0246841	87.9506	0.0493683	88	0.000561003	0.00056846
		0.9871	1519	1	1518	2	1520	0.00131579	0.00124533		1	88.975	0.0249656	88.9501	0.0499312	89	0.000561025	0.00056846
		0.9868	1520	1	1519	2	1521	0.00131492	0.00124533		1	89.9748	0.0252471	89.9495	0.0504942	90	0.000561046	0.00056846
		0.9866	1522	1	1521	2	1523	0.0013132	0.00124533		1	90.9745	0.0255286	90.9489	0.0510572	91	0.000561068	0.00056846
		0.9864	1527	1	1526	2	1528	0.0013089	0.00124533		1	91.9742	0.0258101	91.9484	0.0516202	92	0.000561089	0.00056846
		0.9861	1528	1	1527	2	1529	0.00130804	0.00124533		1	92.9739	0.0260917	92.9478	0.0521833	93	0.000561111	0.00056846
		0.9857	1529	1	1528	2	1530	0.00130719	0.00124533		1	93.9736	0.0263732	93.9473	0.0527465	94	0.000561133	0.00056846
		0.9856	1530	1	1529	2	1531	0.00130634	0.00124533		1	94.9733	0.0266548	94.9467	0.0533097	95	0.000561154	0.00056846
		0.9851	1531	1	1530	2	1532	0.00130548	0.00124533		1	95.9731	0.0269364	95.9461	0.0538729	96	0.000561176	0.00056846
		0.9849	1532	1	1531	2	1533	0.00130463	0.00124533		1	96.9728	0.0272181	96.9456	0.0544361	97	0.000561197	0.00056846
		0.9848	1533	1	1532	2	1534	0.00130378	0.00124533		1	97.9725	0.0274997	97.945	0.0549995	98	0.000561219	0.00056846
		0.9845	1534	1	1533	2	1535	0.00130293	0.00124533		1	98.9722	0.0277814	98.9444	0.0555628	99	0.000561241	0.00056846
		0.9842	1551	1	1550	2	1552	0.00128866	0.00124533		1	99.9719	0.0280631	99.9439	0.0561262	100	0.000561262	0.00056846
		0.984	1552	1	1551	2	1553	0.00128783	0.00124533		1	100.972	0.0283448	100.943	0.0566897	101	0.000561284	0.00056846
		0.9833	1553	1	1552	2	1554	0.001287	0.00124533		1	101.971	0.0286266	101.943	0.0572532	102	0.000561305	0.00056846
		0.9832	1556	1	1555	2	1557	0.00128452	0.00124533		1	102.971	0.0289083	102.942	0.0578167	103	0.000561327	0.00056846
		0.9828	1557	1	1556	2	1558	0.0012837	0.00124533		1	103.971	0.0291901	103.942	0.0583803	104	0.000561349	0.00056846
		0.9825	1558	1	1557	2	1559	0.00128287	0.00124533		1	104.971	0.0294719	104.941	0.0589439	105	0.00056137	0.00056846
		0.9819	1559	1	1558	2	1560	0.00128205	0.00124533		1	105.97	0.0297538	105.94	0.0595075	106	0.000561392	0.00056846
		0.9816	1561	1	1560	2	1562	0.00128041	0.00124533		1	106.97	0.0300356	106.94	0.0600712	107	0.000561413	0.00056846
		0.9815	1563	1	1562	2	1564	0.00127877	0.00124533		1	107.97	0.0303175	107.939	0.060635	108	0.000561435	0.00056846
		0.9811	1565	1	1564	2	1566	0.00127714	0.00124533		1	108.969	0.0305994	108.939	0.0611988	109	0.000561457	0.00056846
		0.9806	1566	1	1565	2	1567	0.00127632	0.00124533		1	109.969	0.0308813	109.938	0.0617626	110	0.000561478	0.00056846
		0.9801	1567	1	1566	2	1568	0.00127551	0.00124533		1	110.969	0.0311632	110.938	0.0623265	111	0.0005615	0.00056846
		0.9794	1568	1	1567	2	1569	0.0012747	0.00124533		1	111.969	0.0314452	111.937	0.0628904	112	0.000561521	0.00056846
		0.9787	1570	1	1569	2	1571	0.00127307	0.00124533		1	112.968	0.0317272	112.937	0.0634544	113	0.000561543	0.00056846
		0.9786	1571	1	1570	2	1572	0.00127226	0.00124533		1	113.968	0.0320092	113.936	0.0640184	114	0.000561565	0.00056846
		0.9785	1572	1	1571	2	1573	0.00127146	0.00124533		1	114.968	0.0322912	114.935	0.0645824	115	0.000561586	0.00056846
		0.9779	1573	1	1572	2	1574	0.00127065	0.00124533		1	115.967	0.0325733	115.935	0.0651465	116	0.000561608	0.00056846
		0.9775	1574	1	1573	2	1575	0.00126984	0.00124533		1	116.967	0.0328553	116.934	0.0657107	117	0.00056163	0.00056846
		0.9774	1575	1	1574	2	1576	0.00126904	0.00124533		1	117.967	0.0331374	117.934	0.0662748	118	0.000561651	0.00056846
		0.9771	1576	1	1575	2	1577	0.00126823	0.00124533		1	118.967	0.0334195	118.933	0.0668391	119	0.000561673	0.00056846
		0.9763	1577	1	1576	2	1578	0.00126743	0.00124533		1	119.966	0.0337017	119.933	0.0674033	120	0.000561694	0.00056846
		0.9762	1579	1	1578	2	1580	0.00126582	0.00124533		1	120.966	0.0339838	120.932	0.0679676	121	0.000561716	0.00056846
		0.976	1587	1	1586	2	1588	0.00125945	0.00124533		1	121.966	0.034266	121.931	0.068532	122	0.000561738	0.00056846
		0.9754	1588	1	1587	2	1589	0.00125865	0.00124533		1	122.965	0.0345482	122.931	0.0690964	123	0.000561759	0.00056846
		0.975	1589	1	1588	2	1590	0.00125786	0.00124533		1	123.965	0.0348304	123.93	0.0696608	124	0.000561781	0.00056846
		0.9745	1590	1	1589	2	1591	0.00125707	0.00124533		1	124.965	0.0351127	124.93	0.0702253	125	0.000561802	0.00056846
		0.9737	1591	1	1590	2	1592	0.00125628	0.00124533		1	125.965	0.0353949	125.929	0.0707898	126	0.000561824	0.00056846
		0.9735	1592	1	1591	2	1593	0.00125549	0.00124533		1	126.964	0.0356772	126.929	0.0713544	127	0.000561846	0.00056846
		0.973	1593	1	1592	2	1594	0.00125471	0.00124533		1	127.964	0.0359595	127.928	0.071919	128	0.000561867	0.00056846
		0.9728	1594	1	1593	2	1595	0.00125392	0.00124533		1	128.964	0.0362418	128.928	0.0724837	129	0.000561889	0.00056846
		0.9725	1595	1	1594	2	1596	0.00125313	0.00124533		1	129.963	0.0365242	129.927	0.0730484	130	0.000561911	0.00056846
		0.9723	1596	1	1595	2	1597	0.00125235	0.00124533		1	130.963	0.0368066	130.926	0.0736131	131	0.000561932	0.00056846
		0.9715	1597	1	1596	2	1598	0.00125156	0.00124533		1	131.963	0.037089	131.926	0.0741779	132	0.000561954	0.00056846
		0.9709	1598	1	1597	2	1599	0.00125078	0.00124533		1	132.963	0.0373714	132.925	0.0747427	133	0.000561975	0.00056846
		0.9696	1605	1	1604	2	1606	0.00124533	0.00124533		1	133.962	0.0376538	133.925	0.0753076	134	0.000561997	0.00056846
		0.9694	1610	2	1608	4	1612	0.00248139	0.00233645		1	134.962	0.0379363	134.924	0.0758725	135	0.000562019	0.00056846
		0.9689	1611	2	1609	4	1613	0.00247985	0.00233645		1	135.962	0.0382187	135.924	0.0764375	136	0.00056204	0.00056846
		0.9683	1614	2	1612	4	1616	0.00247525	0.00233645		1	136.961	0.0385012	136.923	0.0770025	137	0.000562062	0.00056846
		0.9678	1615	2	1613	4	1617	0.00247372	0.00233645		1	137.961	0.0387838	137.922	0.0775675	138	0.000562084	0.00056846
		0.9671	1616	2	1614	4	1618	0.00247219	0.00233645		1	138.961	0.0390663	138.922	0.0781326	139	0.000562105	0.00056846
		0.9669	1617	2	1615	4	1619	0.00247066	0.00233645		1	139.961	0.0393489	139.921	0.0786978	140	0.000562127	0.00056846
		0.9661	1621	2	1619	4	1623	0.00246457	0.00233645		1	140.96	0.0396315	140.921	0.0792629	141	0.000562148	0.00056846
		0.9659	1622	2	1620	4	1624	0.00246305	0.00233645		1	141.96	0.0399141	141.92	0.0798282	142	0.00056217	0.00056846
		0.9658	1623	2	1621	4	1625	0.00246154	0.00233645		1	142.96	0.0401967	142.92	0.0803934	143	0.000562192	0.00056846
		0.9646	1624	2	1622	4	1626	0.00246002	0.00233645		1	143.96	0.0404794	143.919	0.0809587	144	0.000562213	0.00056846
		0.9643	1625	2	1623	4	1627	0.00245851	0.00233645		1	144.959	0.040762	144.918	0.0815241	145	0.000562235	0.00056846
		0.9636	1628	2	1626	4	1630	0.00245399	0.00233645		1	145.959	0.0410447	145.918	0.0820895	146	0.000562257	0.00056846
		0.9633	1630	2	1628	4	1632	0.00245098	0.00233645		1	146.959	0.0413275	146.917	0.0826549	147	0.000562278	0.00056846
		0.9624	1634	2	1632	4	1636	0.00244499	0.00233645		1	147.958	0.0416102	147.917	0.0832204	148	0.0005623	0.00056846
		0.9619	1635	2	1633	4	1637	0.00244349	0.00233645		1	148.958	0.041893	148.916	0.0837859	149	0.000562322	0.00056846
		0.9615	1639	2	1637	4	1641	0.00243754	0.00233645		1	149.958	0.0421757	149.916	0.0843515	150	0.000562343	0.00056846
		0.9605	1642	2	1640	4	1644	0.00243309	0.00233645		1	150.958	0.0424585	150.915	0.0849171	151	0.000562365	0.00056846
		0.9599	1643	2	1641	4	1645	0.00243161	0.00233645		1	151.957	0.0427414	151.915	0.0854827	152	0.000562386	0.00056846
		0.9593	1644	2	1642	4	1646	0.00243013	0.00233645		1	152.957	0.0430242	152.914	0.0860484	153	0.000562408	0.00056846
		0.9591	1645	2	1643	4	1647	0.00242866	0.00233645		1	153.957	0.0433071	153.913	0.0866142	154	0.00056243	0.00056846
		0.9584	1646	2	1644	4	1648	0.00242718	0.00233645		1	154.956	0.04359	154.913	0.08718	155	0.000562451	0.00056846
		0.9567	1647	2	1645	4	1649	0.00242571	0.00233645		1	155.956	0.0438729	155.912	0.0877458	156	0.000562473	0.00056846
		0.956	1648	2	1646	4	1650	0.00242424	0.00233645		1	156.956	0.0441558	156.912	0.0883117	157	0.000562495	0.00056846
		0.9559	1649	2	1647	4	1651	0.00242277	0.00233645		1	157.956	0.0444388	157.911	0.0888776	158	0.000562516	0.00056846
		0.954	1651	2	1649	4	1653	0.00241984	0.00233645		1	158.955	0.0447218	158.911	0.0894435	159	0.000562538	0.00056846
		0.9534	1665	2	1663	4	1667	0.00239952	0.00233645		1	159.955	0.0450048	159.91	0.0900095	160	0.00056256	0.00056846
		0.9527	1666	2	1664	4	1668	0.00239808	0.00233645		1	160.955	0.0452878	160.909	0.0905756	161	0.000562581	0.00056846
		0.9516	1667	2	1665	4	1669	0.00239664	0.00233645		1	161.954	0.0455708	161.909	0.0911417	162	0.000562603	0.00056846
		0.9515	1668	2	1666	4	1670	0.00239521	0.00233645		1	162.954	0.0458539	162.908	0.0917078	163	0.000562625	0.00056846
		0.9513	1671	2	1669	4	1673	0.00239091	0.00233645		1	163.954	0.046137	163.908	0.092274	164	0.000562646	0.00056846
		0.951	1676	2	1674	4	1678	0.00238379	0.00233645		1	164.954	0.0464201	164.907	0.0928402	165	0.000562668	0.00056846
		0.9491	1677	2	1675	4	1679	0.00238237	0.00233645		1	165.953	0.0467032	165.907	0.0934065	166	0.00056269	0.00056846
		0.9468	1678	2	1676	4	1680	0.00238095	0.00233645		1	166.953	0.0469864	166.906	0.0939728	167	0.000562711	0.00056846
		0.9466	1679	2	1677	4	1681	0.00237954	0.00233645		1	167.953	0.0472696	167.905	0.0945391	168	0.000562733	0.00056846
		0.9465	1680	2	1678	4	1682	0.00237812	0.00233645		1	168.952	0.0475528	168.905	0.0951055	169	0.000562755	0.00056846
		0.9454	1681	2	1679	4	1683	0.00237671	0.00233645		1	169.952	0.047836	169.904	0.095672	170	0.000562776	0.00056846
		0.9437	1682	2	1680	4	1684	0.0023753	0.00233645		1	170.952	0.0481192	170.904	0.0962384	171	0.000562798	0.00056846
		0.9433	1683	2	1681	4	1685	0.00237389	0.00233645		1	171.952	0.0484025	171.903	0.096805	172	0.00056282	0.00056846
		0.9414	1684	2	1682	4	1686	0.00237248	0.00233645		1	172.951	0.0486858	172.903	0.0973715	173	0.000562841	0.00056846
		0.9413	1685	2	1683	4	1687	0.00237107	0.00233645		1	173.951	0.0489691	173.902	0.0979381	174	0.000562863	0.00056846
		0.9409	1686	2	1684	4	1688	0.00236967	0.00233645		1	174.951	0.0492524	174.901	0.0985048	175	0.000562885	0.00056846
		0.9391	1688	2	1686	4	1690	0.00236686	0.00233645		1	175.95	0.0495357	175.901	0.0990715	176	0.000562906	0.00056846
		0.9387	1689	2	1687	4	1691	0.00236546	0.00233645		1	176.95	0.0498191	176.9	0.0996382	177	0.000562928	0.00056846
		0.9378	1693	2	1691	4	1695	0.00235988	0.00233645		1	177.95	0.0501025	177.9	0.100205	178	0.00056295	0.00056846
		0.9369	1694	2	1692	4	1696	0.00235849	0.00233645		1	178.95	0.0503859	178.899	0.100772	179	0.000562971	0.00056846
		0.9356	1697	2	1695	4	1699	0.00235433	0.00233645		1	179.949	0.0506694	179.899	0.101339	180	0.000562993	0.00056846
		0.9347	1698	2	1696	4	1700	0.00235294	0.00233645		1	180.949	0.0509528	180.898	0.101906	181	0.000563015	0.00056846
		0.9322	1699	2	1697	4	1701	0.00235156	0.00233645		1	181.949	0.0512363	181.898	0.102473	182	0.000563036	0.00056846
		0.9313	1709	2	1707	4	1711	0.00233781	0.00233645		1	182.948	0.0515198	182.897	0.10304	183	0.000563058	0.00056846
		0.9306	1710	2	1708	4	1712	0.00233645	0.00233645		1	183.948	0.0518033	183.896	0.103607	184	0.00056308	0.00056846
		0.9293	1710	3	1707	6	1713	0.00350263	0.00345423		1	184.948	0.0520869	184.896	0.104174	185	0.000563101	0.00056846
		0.9279	1711	3	1708	6	1714	0.00350058	0.00345423		1	185.948	0.0523704	185.895	0.104741	186	0.000563123	0.00056846
		0.9272	1712	3	1709	6	1715	0.00349854	0.00345423		1	186.947	0.052654	186.895	0.105308	187	0.000563145	0.00056846
		0.9245	1713	3	1710	6	1716	0.0034965	0.00345423		1	187.947	0.0529376	187.894	0.105875	188	0.000563166	0.00056846
		0.9225	1721	3	1718	6	1724	0.00348028	0.00345423		1	188.947	0.0532213	188.894	0.106443	189	0.000563188	0.00056846
		0.9218	1722	3	1719	6	1725	0.00347826	0.00345423		1	189.946	0.0535049	189.893	0.10701	190	0.00056321	0.00056846
		0.9209	1731	3	1728	6	1734	0.00346021	0.00345423		1	190.946	0.0537886	190.892	0.107577	191	0.000563231	0.00056846
		0.9204	1732	3	1729	6	1735	0.00345821	0.00345423		1	191.946	0.0540723	191.892	0.108145	192	0.000563253	0.00056846
		0.9161	1733	3	1730	6	1736	0.00345622	0.00345423		1	192.946	0.054356	192.891	0.108712	193	0.000563275	0.00056846
		0.915	1734	3	1731	6	1737	0.00345423	0.00345423		1	193.945	0.0546397	193.891	0.109279	194	0.000563296	0.00056846
		0.9139	1734	4	1730	8	1738	0.00460299	0.00456882		1	194.945	0.0549235	194.89	0.109847	195	0.000563318	0.00056846
		0.9131	1735	4	1731	8	1739	0.00460035	0.00456882		1	195.945	0.0552073	195.89	0.110415	196	0.00056334	0.00056846
		0.9123	1736	4	1732	8	1740	0.0045977	0.00456882		1	196.945	0.0554911	196.889	0.110982	197	0.000563361	0.00056846
		0.91	1738	4	1734	8	1742	0.00459242	0.00456882		1	197.944	0.0557749	197.888	0.11155	198	0.000563383	0.00056846
		0.9069	1739	4	1735	8	1743	0.00458979	0.00456882		1	198.944	0.0560588	198.888	0.112118	199	0.000563405	0.00056846
		0.9039	1742	4	1738	8	1746	0.0045819	0.00456882		1	199.944	0.0563426	199.887	0.112685	200	0.000563426	0.00056846
		0.9034	1744	4	1740	8	1748	0.00457666	0.00456882		1	200.943	0.0566265	200.887	0.113253	201	0.000563448	0.00056846
		0.9025	1746	4	1742	8	1750	0.00457143	0.00456882		1	201.943	0.0569104	201.886	0.113821	202	0.00056347	0.00056846
		0.8982	1747	4	1743	8	1751	0.00456882	0.00456882		1	202.943	0.0571944	202.886	0.114389	203	0.000563491	0.00056846
		0.8965	1747	5	1742	10	1752	0.00570776	0.00568182		1	203.943	0.0574783	203.885	0.114957	204	0.000563513	0.00056846
		0.8929	1748	5	1743	10	1753	0.00570451	0.00568182		1	204.942	0.0577623	204.884	0.115525	205	0.000563535	0.00056846
		0.8928	1749	5	1744	10	1754	0.00570125	0.00568182		1	205.942	0.0580463	205.884	0.116093	206	0.000563556	0.00056846
		0.8891	1750	5	1745	10	1755	0.00569801	0.00568182		1	206.942	0.0583303	206.883	0.116661	207	0.000563578	0.00056846
		0.8887	1752	5	1747	10	1757	0.00569152	0.00568182		1	207.941	0.0586144	207.883	0.117229	208	0.0005636	0.00056846
		0.8853	1755	5	1750	10	1760	0.00568182	0.00568182		1	208.941	0.0588985	208.882	0.117797	209	0.000563622	0.00056846
		0.884	1755	6	1749	12	1761	0.00681431	0.00638298		1	209.941	0.0591825	209.882	0.118365	210	0.000563643	0.00056846
		0.8833	1756	6	1750	12	1762	0.00681044	0.00638298		1	210.941	0.0594667	210.881	0.118933	211	0.000563665	0.00056846
		0.8813	1757	6	1751	12	1763	0.00680658	0.00638298		1	211.94	0.0597508	211.88	0.119502	212	0.000563687	0.00056846
		0.8786	1758	6	1752	12	1764	0.00680272	0.00638298		1	212.94	0.0600349	212.88	0.12007	213	0.000563708	0.00056846
		0.8778	1760	6	1754	12	1766	0.00679502	0.00638298		1	213.94	0.0603191	213.879	0.120638	214	0.00056373	0.00056846
		0.8772	1761	6	1755	12	1767	0.00679117	0.00638298		1	214.939	0.0606033	214.879	0.121207	215	0.000563752	0.00056846
		0.873	1762	6	1756	12	1768	0.00678733	0.00638298		1	215.939	0.0608875	215.878	0.121775	216	0.000563773	0.00056846
		0.872	1763	6	1757	12	1769	0.00678349	0.00638298		1	216.939	0.0611718	216.878	0.122344	217	0.000563795	0.00056846
		0.8686	1777	6	1771	12	1783	0.00673023	0.00638298		1	217.939	0.061456	217.877	0.122912	218	0.000563817	0.00056846
		0.8677	1779	6	1773	12	1785	0.00672269	0.00638298		1	218.938	0.0617403	218.877	0.123481	219	0.000563839	0.00056846
		0.8673	1780	6	1774	12	1786	0.00671892	0.00638298		1	219.938	0.0620246	219.876	0.124049	220	0.00056386	0.00056846
		0.866	1785	6	1779	12	1791	0.00670017	0.00638298		1	220.938	0.062309	220.875	0.124618	221	0.000563882	0.00056846
		0.8642	1786	6	1780	12	1792	0.00669643	0.00638298		1	221.937	0.0625933	221.875	0.125187	222	0.000563904	0.00056846
		0.8598	1787	6	1781	12	1793	0.00669269	0.00638298		1	222.937	0.0628777	222.874	0.125755	223	0.000563925	0.00056846
		0.8596	1789	6	1783	12	1795	0.00668524	0.00638298		1	223.937	0.0631621	223.874	0.126324	224	0.000563947	0.00056846
		0.856	1790	6	1784	12	1796	0.00668151	0.00638298		1	224.937	0.0634465	224.873	0.126893	225	0.000563969	0.00056846
		0.8549	1791	6	1785	12	1797	0.0066778	0.00638298		1	225.936	0.0637309	225.873	0.127462	226	0.00056399	0.00056846
		0.8534	1792	6	1786	12	1798	0.00667408	0.00638298		1	226.936	0.0640154	226.872	0.128031	227	0.000564012	0.00056846
		0.8528	1793	6	1787	12	1799	0.00667037	0.00638298		1	227.936	0.0642999	227.871	0.1286	228	0.000564034	0.00056846
		0.8515	1794	6	1788	12	1800	0.00666667	0.00638298		1	228.935	0.0645844	228.871	0.129169	229	0.000564056	0.00056846
		0.85	1795	6	1789	12	1801	0.00666297	0.00638298		1	229.935	0.0648689	229.87	0.129738	230	0.000564077	0.00056846
		0.8468	1796	6	1790	12	1802	0.00665927	0.00638298		1	230.935	0.0651534	230.87	0.130307	231	0.000564099	0.00056846
		0.845	1797	6	1791	12	1803	0.00665557	0.00638298		1	231.935	0.065438	231.869	0.130876	232	0.000564121	0.00056846
		0.8436	1798	6	1792	12	1804	0.00665188	0.00638298		1	232.934	0.0657226	232.869	0.131445	233	0.000564142	0.00056846
		0.8399	1801	6	1795	12	1807	0.00664084	0.00638298		1	233.934	0.0660072	233.868	0.132014	234	0.000564164	0.00056846
		0.8371	1802	6	1796	12	1808	0.00663717	0.00638298		1	234.934	0.0662918	234.867	0.132584	235	0.000564186	0.00056846
		0.8347	1803	6	1797	12	1809	0.0066335	0.00638298		1	235.933	0.0665765	235.867	0.133153	236	0.000564208	0.00056846
		0.8328	1804	6	1798	12	1810	0.00662983	0.00638298		1	236.933	0.0668612	236.866	0.133722	237	0.000564229	0.00056846
		0.8327	1810	6	1804	12	1816	0.00660793	0.00638298		1	237.933	0.0671459	237.866	0.134292	238	0.000564251	0.00056846
		0.8304	1811	6	1805	12	1817	0.00660429	0.00638298		1	238.933	0.0674306	238.865	0.134861	239	0.000564273	0.00056846
		0.8255	1814	6	1808	12	1820	0.00659341	0.00638298		1	239.932	0.0677153	239.865	0.135431	240	0.000564294	0.00056846
		0.8238	1815	6	1809	12	1821	0.00658979	0.00638298		1	240.932	0.0680001	240.864	0.136	241	0.000564316	0.00056846
		0.8182	1818	6	1812	12	1824	0.00657895	0.00638298		1	241.932	0.0682849	241.863	0.13657	242	0.000564338	0.00056846
		0.8179	1819	6	1813	12	1825	0.00657534	0.00638298		1	242.931	0.0685697	242.863	0.137139	243	0.00056436	0.00056846
		0.8124	1820	6	1814	12	1826	0.00657174	0.00638298		1	243.931	0.0688545	243.862	0.137709	244	0.000564381	0.00056846
		0.8119	1821	6	1815	12	1827	0.00656814	0.00638298		1	244.931	0.0691394	244.862	0.138279	245	0.000564403	0.00056846
		0.8102	1825	6	1819	12	1831	0.0065538	0.00638298		1	245.931	0.0694242	245.861	0.138848	246	0.000564425	0.00056846
		0.8022	1826	6	1820	12	1832	0.00655022	0.00638298		1	246.93	0.0697091	246.861	0.139418	247	0.000564446	0.00056846
		0.8018	1827	6	1821	12	1833	0.00654664	0.00638298		1	247.93	0.0699941	247.86	0.139988	248	0.000564468	0.00056846
		0.8015	1828	6	1822	12	1834	0.00654308	0.00638298		1	248.93	0.070279	248.859	0.140558	249	0.00056449	0.00056846
		0.8005	1829	6	1823	12	1835	0.00653951	0.00638298		1	249.929	0.070564	249.859	0.141128	250	0.000564512	0.00056846
		0.7943	1830	6	1824	12	1836	0.00653595	0.00638298		1	250.929	0.0708489	250.858	0.141698	251	0.000564533	0.00056846
		0.794	1832	6	1826	12	1838	0.00652884	0.00638298		1	251.929	0.0711339	251.858	0.142268	252	0.000564555	0.00056846
		0.788	1833	6	1827	12	1839	0.00652529	0.00638298		1	252.929	0.071419	252.857	0.142838	253	0.000564577	0.00056846
		0.786	1839	6	1833	12	1845	0.00650407	0.00638298		1	253.928	0.071704	253.857	0.143408	254	0.000564599	0.00056846
		0.7855	1840	6	1834	12	1846	0.00650054	0.00638298		1	254.928	0.0719891	254.856	0.143978	255	0.00056462	0.00056846
		0.7769	1842	6	1836	12	1848	0.00649351	0.00638298		1	255.928	0.0722742	255.855	0.144548	256	0.000564642	0.00056846
		0.775	1843	6	1837	12	1849	0.00648999	0.00638298		1	256.927	0.0725593	256.855	0.145119	257	0.000564664	0.00056846
		0.7697	1844	6	1838	12	1850	0.00648649	0.00638298		1	257.927	0.0728444	257.854	0.145689	258	0.000564685	0.00056846
		0.7681	1845	6	1839	12	1851	0.00648298	0.00638298		1	258.927	0.0731296	258.854	0.146259	259	0.000564707	0.00056846
		0.7645	1846	6	1840	12	1852	0.00647948	0.00638298		1	259.927	0.0734148	259.853	0.14683	260	0.000564729	0.00056846
		0.7615	1848	6	1842	12	1854	0.00647249	0.00638298		1	260.926	0.0737	260.853	0.1474	261	0.000564751	0.00056846
		0.7591	1851	6	1845	12	1857	0.00646204	0.00638298		1	261.926	0.0739852	261.852	0.14797	262	0.000564772	0.00056846
		0.7546	1852	6	1846	12	1858	0.00645856	0.00638298		1	262.926	0.0742704	262.851	0.148541	263	0.000564794	0.00056846
		0.7527	1853	6	1847	12	1859	0.00645508	0.00638298		1	263.925	0.0745557	263.851	0.149111	264	0.000564816	0.00056846
		0.7499	1854	6	1848	12	1860	0.00645161	0.00638298		1	264.925	0.074841	264.85	0.149682	265	0.000564838	0.00056846
		0.7475	1855	6	1849	12	1861	0.00644815	0.00638298		1	265.925	0.0751263	265.85	0.150253	266	0.000564859	0.00056846
		0.7405	1856	6	1850	12	1862	0.00644468	0.00638298		1	266.925	0.0754116	266.849	0.150823	267	0.000564881	0.00056846
		0.7403	1858	6	1852	12	1864	0.00643777	0.00638298		1	267.924	0.075697	267.849	0.151394	268	0.000564903	0.00056846
		0.7396	1861	6	1855	12	1867	0.00642742	0.00638298		1	268.924	0.0759824	268.848	0.151965	269	0.000564925	0.00056846
		0.7378	1874	6	1868	12	1880	0.00638298	0.00638298		1	269.924	0.0762678	269.847	0.152536	270	0.000564946	0.00056846
		0.7352	1874	7	1867	14	1881	0.00744285	0.0073107		1	270.923	0.0765532	270.847	0.153106	271	0.000564968	0.00056846
		0.7331	1875	7	1868	14	1882	0.00743889	0.0073107		1	271.923	0.0768386	271.846	0.153677	272	0.00056499	0.00056846
		0.731	1876	7	1869	14	1883	0.00743494	0.0073107		1	272.923	0.0771241	272.846	0.154248	273	0.000565012	0.00056846
		0.7257	1878	7	1871	14	1885	0.00742706	0.0073107		1	273.923	0.0774096	273.845	0.154819	274	0.000565033	0.00056846
		0.7181	1879	7	1872	14	1886	0.00742312	0.0073107		1	274.922	0.0776951	274.845	0.15539	275	0.000565055	0.00056846
		0.7171	1880	7	1873	14	1887	0.00741918	0.0073107		1	275.922	0.0779806	275.844	0.155961	276	0.000565077	0.00056846
		0.7165	1881	7	1874	14	1888	0.00741525	0.0073107		1	276.922	0.0782662	276.843	0.156532	277	0.000565099	0.00056846
		0.7115	1882	7	1875	14	1889	0.00741133	0.0073107		1	277.921	0.0785517	277.843	0.157103	278	0.00056512	0.00056846
		0.7028	1883	7	1876	14	1890	0.00740741	0.0073107		1	278.921	0.0788373	278.842	0.157675	279	0.000565142	0.00056846
		0.6985	1884	7	1877	14	1891	0.00740349	0.0073107		1	279.921	0.0791229	279.842	0.158246	280	0.000565164	0.00056846
		0.695	1886	7	1879	14	1893	0.00739567	0.0073107		1	280.921	0.0794086	280.841	0.158817	281	0.000565186	0.00056846
		0.6925	1892	7	1885	14	1899	0.0073723	0.0073107		1	281.92	0.0796942	281.841	0.159388	282	0.000565207	0.00056846
		0.6915	1893	7	1886	14	1900	0.00736842	0.0073107		1	282.92	0.0799799	282.84	0.15996	283	0.000565229	0.00056846
		0.6871	1894	7	1887	14	1901	0.00736454	0.0073107		1	283.92	0.0802656	283.839	0.160531	284	0.000565251	0.00056846
		0.6813	1895	7	1888	14	1902	0.00736067	0.0073107		1	284.919	0.0805513	284.839	0.161103	285	0.000565273	0.00056846
		0.6795	1901	7	1894	14	1908	0.00733753	0.0073107		1	285.919	0.0808371	285.838	0.161674	286	0.000565294	0.00056846
		0.6792	1904	7	1897	14	1911	0.00732601	0.0073107		1	286.919	0.0811229	286.838	0.162246	287	0.000565316	0.00056846
		0.6787	1907	7	1900	14	1914	0.00731452	0.0073107		1	287.919	0.0814087	287.837	0.162817	288	0.000565338	0.00056846
		0.6711	1908	7	1901	14	1915	0.0073107	0.0073107		1	288.918	0.0816945	288.837	0.163389	289	0.00056536	0.00056846
		0.6689	1908	8	1900	16	1916	0.00835073	0.00823045		1	289.918	0.0819803	289.836	0.163961	290	0.000565381	0.00056846
		0.6676	1909	8	1901	16	1917	0.00834637	0.00823045		1	290.918	0.0822662	290.835	0.164532	291	0.000565403	0.00056846
		0.6608	1910	8	1902	16	1918	0.00834202	0.00823045		1	291.917	0.082552	291.835	0.165104	292	0.000565425	0.00056846
		0.6602	1911	8	1903	16	1919	0.00833768	0.00823045		1	292.917	0.0828379	292.834	0.165676	293	0.000565447	0.00056846
		0.6548	1912	8	1904	16	1920	0.00833333	0.00823045		1	293.917	0.0831239	293.834	0.166248	294	0.000565468	0.00056846
		0.6505	1913	8	1905	16	1921	0.008329	0.00823045		1	294.917	0.0834098	294.833	0.16682	295	0.00056549	0.00056846
		0.6466	1914	8	1906	16	1922	0.00832466	0.00823045		1	295.916	0.0836958	295.833	0.167392	296	0.000565512	0.00056846
		0.6465	1918	8	1910	16	1926	0.00830737	0.00823045		1	296.916	0.0839818	296.832	0.167964	297	0.000565534	0.00056846
		0.642	1921	8	1913	16	1929	0.00829445	0.00823045		1	297.916	0.0842678	297.831	0.168536	298	0.000565556	0.00056846
		0.6408	1922	8	1914	16	1930	0.00829016	0.00823045		1	298.915	0.0845538	298.831	0.169108	299	0.000565577	0.00056846
		0.6401	1924	8	1916	16	1932	0.00828157	0.00823045		1	299.915	0.0848399	299.83	0.16968	300	0.000565599	0.00056846
		0.6382	1925	8	1917	16	1933	0.00827729	0.00823045		1	300.915	0.0851259	300.83	0.170252	301	0.000565621	0.00056846
		0.6297	1926	8	1918	16	1934	0.00827301	0.00823045		1	301.915	0.085412	301.829	0.170824	302	0.000565643	0.00056846
		0.6212	1927	8	1919	16	1935	0.00826873	0.00823045		1	302.914	0.0856982	302.829	0.171396	303	0.000565664	0.00056846
		0.6193	1930	8	1922	16	1938	0.00825593	0.00823045		1	303.914	0.0859843	303.828	0.171969	304	0.000565686	0.00056846
		0.6159	1931	8	1923	16	1939	0.00825168	0.00823045		1	304.914	0.0862705	304.827	0.172541	305	0.000565708	0.00056846
		0.613	1932	8	1924	16	1940	0.00824742	0.00823045		1	305.913	0.0865566	305.827	0.173113	306	0.00056573	0.00056846
		0.6089	1933	8	1925	16	1941	0.00824317	0.00823045		1	306.913	0.0868429	306.826	0.173686	307	0.000565751	0.00056846
		0.6046	1934	8	1926	16	1942	0.00823893	0.00823045		1	307.913	0.0871291	307.826	0.174258	308	0.000565773	0.00056846
		0.5961	1935	8	1927	16	1943	0.00823469	0.00823045		1	308.913	0.0874153	308.825	0.174831	309	0.000565795	0.00056846
		0.5882	1936	8	1928	16	1944	0.00823045	0.00823045		1	309.912	0.0877016	309.825	0.175403	310	0.000565817	0.00056846
		0.5876	1936	9	1927	18	1945	0.0092545	0.00923551		1	310.912	0.0879879	310.824	0.175976	311	0.000565839	0.00056846
		0.5823	1937	9	1928	18	1946	0.00924974	0.00923551		1	311.912	0.0882742	311.823	0.176548	312	0.00056586	0.00056846
		0.5791	1940	9	1931	18	1949	0.00923551	0.00923551		1	312.911	0.0885606	312.823	0.177121	313	0.000565882	0.00056846
		0.5782	1940	10	1930	20	1950	0.0102564	0.0102564		1	313.911	0.0888469	313.822	0.177694	314	0.000565904	0.00056846
		0.5706	1940	11	1929	22	1951	0.0112763	0.0112647		1	314.911	0.0891333	314.822	0.178267	315	0.000565926	0.00056846
		0.5632	1941	11	1930	22	1952	0.0112705	0.0112647		1	315.911	0.0894197	315.821	0.178839	316	0.000565948	0.00056846
		0.5628	1942	11	1931	22	1953	0.0112647	0.0112647		1	316.91	0.0897061	316.821	0.179412	317	0.000565969	0.00056846
		0.5536	1942	12	1930	24	1954	0.0122825	0.0122825		1	317.91	0.0899926	317.82	0.179985	318	0.000565991	0.00056846
		0.5478	1942	13	1929	26	1955	0.0132992	0.0132518		1	318.91	0.0902791	318.819	0.180558	319	0.000566013	0.00056846
		0.5444	1943	13	1930	26	1956	0.0132924	0.0132518		1	319.909	0.0905655	319.819	0.181131	320	0.000566035	0.00056846
		0.5425	1949	13	1936	26	1962	0.0132518	0.0132518		1	320.909	0.0908521	320.818	0.181704	321	0.000566056	0.00056846
		0.5367	1949	14	1935	28	1963	0.0142639	0.0142204		1	321.909	0.0911386	321.818	0.182277	322	0.000566078	0.00056846
		0.5362	1955	14	1941	28	1969	0.0142204	0.0142204		1	322.909	0.0914252	322.817	0.18285	323	0.0005661	0.00056846
		0.5357	1955	15	1940	30	1970	0.0152284	0.0151745		1	323.908	0.0917117	323.817	0.183423	324	0.000566122	0.00056846
		0.5283	1956	15	1941	30	1971	0.0152207	0.0151745		1	324.908	0.0919983	324.816	0.183997	325	0.000566144	0.00056846
		0.5282	1957	15	1942	30	1972	0.015213	0.0151745		1	325.908	0.092285	325.815	0.18457	326	0.000566165	0.00056846
		0.5187	1958	15	1943	30	1973	0.0152053	0.0151745		1	326.907	0.0925716	326.815	0.185143	327	0.000566187	0.00056846
		0.5093	1959	15	1944	30	1974	0.0151976	0.0151745		1	327.907	0.0928583	327.814	0.185717	328	0.000566209	0.00056846
		0.5081	1960	15	1945	30	1975	0.0151899	0.0151745		1	328.907	0.093145	328.814	0.18629	329	0.000566231	0.00056846
		0.5063	1961	15	1946	30	1976	0.0151822	0.0151745		1	329.907	0.0934317	329.813	0.186863	330	0.000566253	0.00056846
		0.5033	1962	15	1947	30	1977	0.0151745	0.0151745		1	330.906	0.0937184	330.813	0.187437	331	0.000566274	0.00056846
		0.491	1962	16	1946	32	1978	0.016178	0.0160562		1	331.906	0.0940052	331.812	0.18801	332	0.000566296	0.00056846
		0.487	1963	16	1947	32	1979	0.0161698	0.0160562		1	332.906	0.0942919	332.811	0.188584	333	0.000566318	0.00056846
		0.4841	1968	16	1952	32	1984	0.016129	0.0160562		1	333.905	0.0945787	333.811	0.189157	334	0.00056634	0.00056846
		0.4821	1974	16	1958	32	1990	0.0160804	0.0160562		1	334.905	0.0948656	334.81	0.189731	335	0.000566362	0.00056846
		0.48	1975	16	1959	32	1991	0.0160723	0.0160562		1	335.905	0.0951524	335.81	0.190305	336	0.000566383	0.00056846
		0.4772	1977	16	1961	32	1993	0.0160562	0.0160562		1	336.905	0.0954393	336.809	0.190879	337	0.000566405	0.00056846
		0.4745	1977	17	1960	34	1994	0.0170512	0.0170341		1	337.904	0.0957262	337.809	0.191452	338	0.000566427	0.00056846
		0.4741	1978	17	1961	34	1995	0.0170426	0.0170341		1	338.904	0.0960131	338.808	0.192026	339	0.000566449	0.00056846
		0.4734	1979	17	1962	34	1996	0.0170341	0.0170341		1	339.904	0.0963	339.807	0.1926	340	0.000566471	0.00056846
		0.4731	1979	18	1961	36	1997	0.018027	0.018009		1	340.903	0.0965869	340.807	0.193174	341	0.000566492	0.00056846
		0.4709	1980	18	1962	36	1998	0.018018	0.018009		1	341.903	0.0968739	341.806	0.193748	342	0.000566514	0.00056846
		0.4698	1981	18	1963	36	1999	0.018009	0.018009		1	342.903	0.0971609	342.806	0.194322	343	0.000566536	0.00056846
		0.4691	1981	19	1962	38	2000	0.019	0.0189432		1	343.903	0.0974479	343.805	0.194896	344	0.000566558	0.00056846
		0.467	1982	19	1963	38	2001	0.0189905	0.0189432		1	344.902	0.097735	344.805	0.19547	345	0.00056658	0.00056846
		0.4664	1984	19	1965	38	2003	0.0189715	0.0189432		1	345.902	0.098022	345.804	0.196044	346	0.000566601	0.00056846
		0.4639	1987	19	1968	38	2006	0.0189432	0.0189432		1	346.902	0.0983091	346.803	0.196618	347	0.000566623	0.00056846
		0.4638	1987	20	1967	40	2007	0.0199302	0.0196947		1	347.901	0.0985962	347.803	0.197192	348	0.000566645	0.00056846
		0.463	1989	20	1969	40	2009	0.0199104	0.0196947		1	348.901	0.0988834	348.802	0.197767	349	0.000566667	0.00056846
		0.4611	1990	20	1970	40	2010	0.0199005	0.0196947		1	349.901	0.0991705	349.802	0.198341	350	0.000566689	0.00056846
		0.4609	1991	20	1971	40	2011	0.0198906	0.0196947		1	350.901	0.0994577	350.801	0.198915	351	0.00056671	0.00056846
		0.4589	1992	20	1972	40	2012	0.0198807	0.0196947		1	351.9	0.0997449	351.801	0.19949	352	0.000566732	0.00056846
		0.4585	1993	20	1973	40	2013	0.0198708	0.0196947		1	352.9	0.100032	352.8	0.200064	353	0.000566754	0.00056846
		0.4579	1994	20	1974	40	2014	0.019861	0.0196947		1	353.9	0.100319	353.799	0.200639	354	0.000566776	0.00056846
		0.4566	1995	20	1975	40	2015	0.0198511	0.0196947		1	354.899	0.100607	354.799	0.201213	355	0.000566798	0.00056846
		0.455	1996	20	1976	40	2016	0.0198413	0.0196947		1	355.899	0.100894	355.798	0.201788	356	0.00056682	0.00056846
		0.4533	1997	20	1977	40	2017	0.0198314	0.0196947		1	356.899	0.101181	356.798	0.202362	357	0.000566841	0.00056846
		0.4507	1998	20	1978	40	2018	0.0198216	0.0196947		1	357.899	0.101469	357.797	0.202937	358	0.000566863	0.00056846
		0.4485	2004	20	1984	40	2024	0.0197628	0.0196947		1	358.898	0.101756	358.796	0.203512	359	0.000566885	0.00056846
		0.4481	2005	20	1985	40	2025	0.0197531	0.0196947		1	359.898	0.102043	359.796	0.204086	360	0.000566907	0.00056846
		0.4432	2006	20	1986	40	2026	0.0197433	0.0196947		1	360.898	0.102331	360.795	0.204661	361	0.000566929	0.00056846
		0.443	2007	20	1987	40	2027	0.0197336	0.0196947		1	361.897	0.102618	361.795	0.205236	362	0.00056695	0.00056846
		0.4407	2008	20	1988	40	2028	0.0197239	0.0196947		1	362.897	0.102905	362.794	0.205811	363	0.000566972	0.00056846
		0.4405	2010	20	1990	40	2030	0.0197044	0.0196947		1	363.897	0.103193	363.794	0.206386	364	0.000566994	0.00056846
		0.4398	2011	20	1991	40	2031	0.0196947	0.0196947		1	364.897	0.10348	364.793	0.206961	365	0.000567016	0.00056846
		0.4379	2011	21	1990	42	2032	0.0206693	0.0206084		1	365.896	0.103768	365.792	0.207536	366	0.000567038	0.00056846
		0.4345	2012	21	1991	42	2033	0.0206591	0.0206084		1	366.896	0.104055	366.792	0.208111	367	0.00056706	0.00056846
		0.4317	2013	21	1992	42	2034	0.020649	0.0206084		1	367.896	0.104343	367.791	0.208686	368	0.000567081	0.00056846
		0.4304	2015	21	1994	42	2036	0.0206287	0.0206084		1	368.895	0.104631	368.791	0.209261	369	0.000567103	0.00056846
		0.428	2016	21	1995	42	2037	0.0206186	0.0206084		1	369.895	0.104918	369.79	0.209836	370	0.000567125	0.00056846
		0.4261	2017	21	1996	42	2038	0.0206084	0.0206084		1	370.895	0.105206	370.79	0.210412	371	0.000567147	0.00056846
		0.4256	2017	22	1995	44	2039	0.0215792	0.0213385		1	371.895	0.105493	371.789	0.210987	372	0.000567169	0.00056846
		0.4255	2021	22	1999	44	2043	0.021537	0.0213385		1	372.894	0.105781	372.788	0.211562	373	0.000567191	0.00056846
		0.4249	2022	22	2000	44	2044	0.0215264	0.0213385		1	373.894	0.106069	373.788	0.212137	374	0.000567212	0.00056846
		0.4233	2023	22	2001	44	2045	0.0215159	0.0213385		1	374.894	0.106356	374.787	0.212713	375	0.000567234	0.00056846
		0.4208	2024	22	2002	44	2046	0.0215054	0.0213385		1	375.893	0.106644	375.787	0.213288	376	0.000567256	0.00056846
		0.4205	2025	22	2003	44	2047	0.0214949	0.0213385		1	376.893	0.106932	376.786	0.213864	377	0.000567278	0.00056846
		0.4183	2027	22	2005	44	2049	0.0214739	0.0213385		1	377.893	0.10722	377.786	0.214439	378	0.0005673	0.00056846
		0.4176	2034	22	2012	44	2056	0.0214008	0.0213385		1	378.892	0.107507	378.785	0.215015	379	0.000567322	0.00056846
		0.4159	2037	22	2015	44	2059	0.0213696	0.0213385		1	379.892	0.107795	379.784	0.215591	380	0.000567343	0.00056846
		0.4144	2038	22	2016	44	2060	0.0213592	0.0213385		1	380.892	0.108083	380.784	0.216166	381	0.000567365	0.00056846
		0.4135	2039	22	2017	44	2061	0.0213489	0.0213385		1	381.892	0.108371	381.783	0.216742	382	0.000567387	0.00056846
		0.4113	2040	22	2018	44	2062	0.0213385	0.0213385		1	382.891	0.108659	382.783	0.217318	383	0.000567409	0.00056846
		0.4111	2044	23	2021	46	2067	0.0222545	0.0220835		1	383.891	0.108947	383.782	0.217893	384	0.000567431	0.00056846
		0.4104	2045	23	2022	46	2068	0.0222437	0.0220835		1	384.891	0.109235	384.782	0.218469	385	0.000567453	0.00056846
		0.4087	2046	23	2023	46	2069	0.022233	0.0220835		1	385.89	0.109523	385.781	0.219045	386	0.000567474	0.00056846
		0.4045	2047	23	2024	46	2070	0.0222222	0.0220835		1	386.89	0.109811	386.78	0.219621	387	0.000567496	0.00056846
		0.4041	2048	23	2025	46	2071	0.0222115	0.0220835		1	387.89	0.110099	387.78	0.220197	388	0.000567518	0.00056846
		0.4017	2049	23	2026	46	2072	0.0222008	0.0220835		1	388.89	0.110387	388.779	0.220773	389	0.00056754	0.00056846
		0.3976	2052	23	2029	46	2075	0.0221687	0.0220835		1	389.889	0.110675	389.779	0.221349	390	0.000567562	0.00056846
		0.3949	2053	23	2030	46	2076	0.022158	0.0220835		1	390.889	0.110963	390.778	0.221925	391	0.000567584	0.00056846
		0.3916	2054	23	2031	46	2077	0.0221473	0.0220835		1	391.889	0.111251	391.777	0.222501	392	0.000567606	0.00056846
		0.3903	2055	23	2032	46	2078	0.0221367	0.0220835		1	392.888	0.111539	392.777	0.223078	393	0.000567627	0.00056846
		0.3895	2056	23	2033	46	2079	0.022126	0.0220835		1	393.888	0.111827	393.776	0.223654	394	0.000567649	0.00056846
		0.3891	2057	23	2034	46	2080	0.0221154	0.0220835		1	394.888	0.112115	394.776	0.22423	395	0.000567671	0.00056846
		0.3887	2058	23	2035	46	2081	0.0221048	0.0220835		1	395.888	0.112403	395.775	0.224806	396	0.000567693	0.00056846
		0.3854	2059	23	2036	46	2082	0.0220941	0.0220835		1	396.887	0.112691	396.775	0.225383	397	0.000567715	0.00056846
		0.3827	2060	23	2037	46	2083	0.0220835	0.0220835		1	397.887	0.11298	397.774	0.225959	398	0.000567737	0.00056846
		0.3814	2060	24	2036	48	2084	0.0230326	0.0229446		1	398.887	0.113268	398.773	0.226536	399	0.000567759	0.00056846
		0.3794	2062	24	2038	48	2086	0.0230105	0.0229446		1	399.886	0.113556	399.773	0.227112	400	0.00056778	0.00056846
		0.3792	2064	24	2040	48	2088	0.0229885	0.0229446		1	400.886	0.113844	400.772	0.227689	401	0.000567802	0.00056846
		0.3776	2067	24	2043	48	2091	0.0229555	0.0229446		1	401.886	0.114133	401.772	0.228265	402	0.000567824	0.00056846
		0.3771	2068	24	2044	48	2092	0.0229446	0.0229446		1	402.886	0.114421	402.771	0.228842	403	0.000567846	0.00056846
		0.3737	2068	25	2043	50	2093	0.0238892	0.023753		1	403.885	0.114709	403.771	0.229419	404	0.000567868	0.00056846
		0.3727	2069	25	2044	50	2094	0.0238777	0.023753		1	404.885	0.114998	404.77	0.229995	405	0.00056789	0.00056846
		0.3696	2070	25	2045	50	2095	0.0238663	0.023753		1	405.885	0.115286	405.769	0.230572	406	0.000567912	0.00056846
		0.3685	2071	25	2046	50	2096	0.023855	0.023753		1	406.884	0.115574	406.769	0.231149	407	0.000567933	0.00056846
		0.3681	2076	25	2051	50	2101	0.0237982	0.023753		1	407.884	0.115863	407.768	0.231726	408	0.000567955	0.00056846
		0.3674	2077	25	2052	50	2102	0.0237869	0.023753		1	408.884	0.116151	408.768	0.232303	409	0.000567977	0.00056846
		0.3668	2078	25	2053	50	2103	0.0237756	0.023753		1	409.884	0.11644	409.767	0.23288	410	0.000567999	0.00056846
		0.3663	2079	25	2054	50	2104	0.0237643	0.023753		1	410.883	0.116728	410.767	0.233457	411	0.000568021	0.00056846
		0.3628	2080	25	2055	50	2105	0.023753	0.023753		1	411.883	0.117017	411.766	0.234034	412	0.000568043	0.00056846
		0.3626	2080	26	2054	52	2106	0.0246914	0.0246212		1	412.883	0.117305	412.765	0.234611	413	0.000568065	0.00056846
		0.3621	2081	26	2055	52	2107	0.0246796	0.0246212		1	413.882	0.117594	413.765	0.235188	414	0.000568086	0.00056846
		0.358	2082	26	2056	52	2108	0.0246679	0.0246212		1	414.882	0.117882	414.764	0.235765	415	0.000568108	0.00056846
		0.3571	2083	26	2057	52	2109	0.0246562	0.0246212		1	415.882	0.118171	415.764	0.236342	416	0.00056813	0.00056846
		0.3567	2085	26	2059	52	2111	0.0246329	0.0246212		1	416.882	0.11846	416.763	0.236919	417	0.000568152	0.00056846
		0.3559	2086	26	2060	52	2112	0.0246212	0.0246212		1	417.881	0.118748	417.763	0.237497	418	0.000568174	0.00056846
		0.3526	2086	27	2059	54	2113	0.0255561	0.0253998		1	418.881	0.119037	418.762	0.238074	419	0.000568196	0.00056846
		0.3518	2087	27	2060	54	2114	0.025544	0.0253998		1	419.881	0.119326	419.761	0.238651	420	0.000568218	0.00056846
		0.351	2093	27	2066	54	2120	0.0254717	0.0253998		1	420.88	0.119614	420.761	0.239229	421	0.00056824	0.00056846
		0.3498	2094	27	2067	54	2121	0.0254597	0.0253998		1	421.88	0.119903	421.76	0.239806	422	0.000568261	0.00056846
		0.3478	2096	27	2069	54	2123	0.0254357	0.0253998		1	422.88	0.120192	422.76	0.240384	423	0.000568283	0.00056846
		0.3473	2097	27	2070	54	2124	0.0254237	0.0253998		1	423.88	0.120481	423.759	0.240961	424	0.000568305	0.00056846
		0.345	2098	27	2071	54	2125	0.0254118	0.0253998		1	424.879	0.12077	424.758	0.241539	425	0.000568327	0.00056846
		0.3432	2099	27	2072	54	2126	0.0253998	0.0253998		1	425.879	0.121058	425.758	0.242117	426	0.000568349	0.00056846
		0.3344	2099	28	2071	56	2127	0.0263282	0.0262541		1	426.879	0.121347	426.757	0.242694	427	0.000568371	0.00056846
		0.3334	2100	28	2072	56	2128	0.0263158	0.0262541		1	427.878	0.121636	427.757	0.243272	428	0.000568393	0.00056846
		0.3304	2101	28	2073	56	2129	0.0263034	0.0262541		1	428.878	0.121925	428.756	0.24385	429	0.000568415	0.00056846
		0.3303	2105	28	2077	56	2133	0.0262541	0.0262541		1	429.878	0.122214	429.756	0.244428	430	0.000568436	0.00056846
		0.3286	2105	29	2076	58	2134	0.027179	0.0267775		1	430.877	0.122503	430.755	0.245006	431	0.000568458	0.00056846
		0.3235	2120	29	2091	58	2149	0.0269893	0.0267775		1	431.877	0.122792	431.754	0.245583	432	0.00056848	0.00056846
		0.3228	2121	29	2092	58	2150	0.0269767	0.0267775		0.9999	432.877	0.123081	432.754	0.246161	433	0.000568502	0.000584468
		0.3225	2122	29	2093	58	2151	0.0269642	0.0267775		0.9999	433.877	0.12337	433.753	0.246739	434	0.000568524	0.000584468
		0.3188	2123	29	2094	58	2152	0.0269517	0.0267775		0.9999	434.876	0.123659	434.753	0.247317	435	0.000568546	0.000584468
		0.3158	2124	29	2095	58	2153	0.0269392	0.0267775		0.9999	435.876	0.123948	435.752	0.247896	436	0.000568568	0.000584468
		0.3153	2129	29	2100	58	2158	0.0268767	0.0267775		0.9999	436.876	0.124237	436.752	0.248474	437	0.00056859	0.000584468
		0.3138	2130	29	2101	58	2159	0.0268643	0.0267775		0.9999	437.875	0.124526	437.751	0.249052	438	0.000568612	0.000584468
		0.3119	2132	29	2103	58	2161	0.0268394	0.0267775		0.9999	438.875	0.124815	438.75	0.24963	439	0.000568633	0.000584468
		0.3111	2133	29	2104	58	2162	0.026827	0.0267775		0.9999	439.875	0.125104	439.75	0.250208	440	0.000568655	0.000584468
		0.3068	2135	29	2106	58	2164	0.0268022	0.0267775		0.9999	440.875	0.125393	440.749	0.250787	441	0.000568677	0.000584468
		0.3042	2136	29	2107	58	2165	0.0267898	0.0267775		0.9999	441.874	0.125683	441.749	0.251365	442	0.000568699	0.000584468
		0.3032	2137	29	2108	58	2166	0.0267775	0.0267775		0.9999	442.874	0.125972	442.748	0.251943	443	0.000568721	0.000584468
		0.2995	2137	30	2107	60	2167	0.027688	0.0274977		0.9999	443.874	0.126261	443.747	0.252522	444	0.000568743	0.000584468
		0.2977	2145	30	2115	60	2175	0.0275862	0.0274977		0.9999	444.873	0.12655	444.747	0.2531	445	0.000568765	0.000584468
		0.297	2149	30	2119	60	2179	0.0275356	0.0274977		0.9999	445.873	0.126839	445.746	0.253679	446	0.000568787	0.000584468
		0.2963	2150	30	2120	60	2180	0.0275229	0.0274977		0.9999	446.873	0.127129	446.746	0.254257	447	0.000568809	0.000584468
		0.2949	2151	30	2121	60	2181	0.0275103	0.0274977		0.9999	447.873	0.127418	447.745	0.254836	448	0.000568831	0.000584468
		0.2947	2152	30	2122	60	2182	0.0274977	0.0274977		0.9999	448.872	0.127707	448.745	0.255415	449	0.000568852	0.000584468
		0.294	2152	31	2121	62	2183	0.0284013	0.0284013		0.9999	449.872	0.127997	449.744	0.255993	450	0.000568874	0.000584468
		0.2925	2152	32	2120	64	2184	0.029304	0.0291971		0.9999	450.872	0.128286	450.743	0.256572	451	0.000568896	0.000584468
		0.2923	2153	32	2121	64	2185	0.0292906	0.0291971		0.9999	451.871	0.128576	451.743	0.257151	452	0.000568918	0.000584468
		0.2913	2154	32	2122	64	2186	0.0292772	0.0291971		0.9999	452.871	0.128865	452.742	0.25773	453	0.00056894	0.000584468
		0.2877	2155	32	2123	64	2187	0.0292638	0.0291971		0.9999	453.871	0.129154	453.742	0.258309	454	0.000568962	0.000584468
		0.2864	2156	32	2124	64	2188	0.0292505	0.0291971		0.9999	454.871	0.129444	454.741	0.258888	455	0.000568984	0.000584468
		0.2854	2159	32	2127	64	2191	0.0292104	0.0291971		0.9999	455.87	0.129733	455.741	0.259467	456	0.000569006	0.000584468
		0.2841	2160	32	2128	64	2192	0.0291971	0.0291971		0.9999	456.87	0.130023	456.74	0.260046	457	0.000569028	0.000584468
		0.2833	2160	33	2127	66	2193	0.0300958	0.0300958		0.9999	457.87	0.130312	457.739	0.260625	458	0.00056905	0.000584468
		0.2832	2160	34	2126	68	2194	0.0309936	0.0309372		0.9999	458.869	0.130602	458.739	0.261204	459	0.000569072	0.000584468
		0.2799	2163	34	2129	68	2197	0.0309513	0.0309372		0.9999	459.869	0.130892	459.738	0.261783	460	0.000569093	0.000584468
		0.2775	2164	34	2130	68	2198	0.0309372	0.0309372		0.9999	460.869	0.131181	460.738	0.262362	461	0.000569115	0.000584468
		0.2755	2164	35	2129	70	2199	0.0318327	0.0318327		0.9999	461.869	0.131471	461.737	0.262941	462	0.000569137	0.000584468
		0.2752	2164	36	2128	72	2200	0.0327273	0.0327124		0.9999	462.868	0.13176	462.736	0.263521	463	0.000569159	0.000584468
		0.2747	2165	36	2129	72	2201	0.0327124	0.0327124		0.9999	463.868	0.13205	463.736	0.2641	464	0.000569181	0.000584468
		0.2716	2165	37	2128	74	2202	0.0336058	0.0333634		0.9999	464.868	0.13234	464.735	0.264679	465	0.000569203	0.000584468
		0.2698	2166	37	2129	74	2203	0.0335906	0.0333634		0.9999	465.867	0.132629	465.735	0.265259	466	0.000569225	0.000584468
		0.2683	2167	37	2130	74	2204	0.0335753	0.0333634		0.9999	466.867	0.132919	466.734	0.265838	467	0.000569247	0.000584468
		0.268	2168	37	2131	74	2205	0.0335601	0.0333634		0.9999	467.867	0.133209	467.734	0.266418	468	0.000569269	0.000584468
		0.2666	2169	37	2132	74	2206	0.0335449	0.0333634		0.9999	468.867	0.133499	468.733	0.266997	469	0.000569291	0.000584468
		0.2663	2170	37	2133	74	2207	0.0335297	0.0333634		0.9999	469.866	0.133788	469.732	0.267577	470	0.000569313	0.000584468
		0.2652	2171	37	2134	74	2208	0.0335145	0.0333634		0.9999	470.866	0.134078	470.732	0.268157	471	0.000569335	0.000584468
		0.263	2179	37	2142	74	2216	0.0333935	0.0333634		0.9999	471.866	0.134368	471.731	0.268736	472	0.000569357	0.000584468
		0.2627	2181	37	2144	74	2218	0.0333634	0.0333634		0.9999	472.865	0.134658	472.731	0.269316	473	0.000569379	0.000584468
		0.2623	2181	38	2143	76	2219	0.0342497	0.0342188		0.9999	473.865	0.134948	473.73	0.269896	474	0.0005694	0.000584468
		0.2615	2182	38	2144	76	2220	0.0342342	0.0342188		0.9999	474.865	0.135238	474.73	0.270476	475	0.000569422	0.000584468
		0.2599	2183	38	2145	76	2221	0.0342188	0.0342188		0.9999	475.864	0.135528	475.729	0.271056	476	0.000569444	0.000584468
		0.2585	2183	39	2144	78	2222	0.0351035	0.0350877		0.9999	476.864	0.135818	476.728	0.271635	477	0.000569466	0.000584468
		0.2571	2184	39	2145	78	2223	0.0350877	0.0350877		0.9999	477.864	0.136108	477.728	0.272215	478	0.000569488	0.000584468
		0.2556	2184	40	2144	80	2224	0.0359712	0.0359389		0.9999	478.864	0.136398	478.727	0.272795	479	0.00056951	0.000584468
		0.2552	2185	40	2145	80	2225	0.0359551	0.0359389		0.9999	479.863	0.136688	479.727	0.273375	480	0.000569532	0.000584468
		0.2534	2186	40	2146	80	2226	0.0359389	0.0359389		0.9999	480.863	0.136978	480.726	0.273956	481	0.000569554	0.000584468
		0.2529	2186	41	2145	82	2227	0.0368208	0.0368208		0.9999	481.863	0.137268	481.725	0.274536	482	0.000569576	0.000584468
		0.2516	2186	42	2144	84	2228	0.037702	0.0375671		0.9999	482.862	0.137558	482.725	0.275116	483	0.000569598	0.000584468
		0.2504	2187	42	2145	84	2229	0.0376851	0.0375671		0.9999	483.862	0.137848	483.724	0.275696	484	0.00056962	0.000584468
		0.2481	2189	42	2147	84	2231	0.0376513	0.0375671		0.9999	484.862	0.138138	484.724	0.276276	485	0.000569642	0.000584468
		0.248	2190	42	2148	84	2232	0.0376344	0.0375671		0.9999	485.862	0.138428	485.723	0.276857	486	0.000569664	0.000584468
		0.2464	2191	42	2149	84	2233	0.0376176	0.0375671		0.9999	486.861	0.138719	486.723	0.277437	487	0.000569686	0.000584468
		0.2456	2192	42	2150	84	2234	0.0376007	0.0375671		0.9999	487.861	0.139009	487.722	0.278017	488	0.000569708	0.000584468
		0.2453	2193	42	2151	84	2235	0.0375839	0.0375671		0.9999	488.861	0.139299	488.721	0.278598	489	0.00056973	0.000584468
		0.2447	2194	42	2152	84	2236	0.0375671	0.0375671		0.9999	489.86	0.139589	489.721	0.279178	490	0.000569752	0.000584468
		0.2434	2194	43	2151	86	2237	0.0384443	0.0383415		0.9999	490.86	0.139879	490.72	0.279759	491	0.000569774	0.000584468
		0.2414	2195	43	2152	86	2238	0.0384272	0.0383415		0.9999	491.86	0.14017	491.72	0.280339	492	0.000569796	0.000584468
		0.2413	2196	43	2153	86	2239	0.03841	0.0383415		0.9999	492.86	0.14046	492.719	0.28092	493	0.000569818	0.000584468
		0.2402	2197	43	2154	86	2240	0.0383929	0.0383415		0.9999	493.859	0.14075	493.718	0.281501	494	0.00056984	0.000584468
		0.2392	2198	43	2155	86	2241	0.0383757	0.0383415		0.9999	494.859	0.141041	494.718	0.282082	495	0.000569862	0.000584468
		0.2382	2199	43	2156	86	2242	0.0383586	0.0383415		0.9999	495.859	0.141331	495.717	0.282662	496	0.000569884	0.000584468
		0.2381	2200	43	2157	86	2243	0.0383415	0.0383415		0.9999	496.858	0.141622	496.717	0.283243	497	0.000569906	0.000584468
		0.2372	2200	44	2156	88	2244	0.0392157	0.0391459		0.9999	497.858	0.141912	497.716	0.283824	498	0.000569928	0.000584468
		0.2364	2201	44	2157	88	2245	0.0391982	0.0391459		0.9999	498.858	0.142202	498.716	0.284405	499	0.00056995	0.000584468
		0.2351	2204	44	2160	88	2248	0.0391459	0.0391459		0.9999	499.858	0.142493	499.715	0.284986	500	0.000569972	0.000584468
		0.2335	2204	45	2159	90	2249	0.0400178	0.0400178		0.9999	500.857	0.142783	500.714	0.285567	501	0.000569994	0.000584468
		0.2327	2204	46	2158	92	2250	0.0408889	0.0408707		0.9999	501.857	0.143074	501.714	0.286148	502	0.000570016	0.000584468
		0.2326	2205	46	2159	92	2251	0.0408707	0.0408707		0.9999	502.857	0.143364	502.713	0.286729	503	0.000570038	0.000584468
		0.2321	2205	47	2158	94	2252	0.0417407	0.0416113		0.9999	503.856	0.143655	503.713	0.28731	504	0.00057006	0.000584468
		0.2317	2206	47	2159	94	2253	0.0417221	0.0416113		0.9999	504.856	0.143946	504.712	0.287891	505	0.000570082	0.000584468
		0.2314	2207	47	2160	94	2254	0.0417036	0.0416113		0.9999	505.856	0.144236	505.712	0.288472	506	0.000570104	0.000584468
		0.2302	2208	47	2161	94	2255	0.0416851	0.0416113		0.9999	506.855	0.144527	506.711	0.289054	507	0.000570126	0.000584468
		0.2299	2209	47	2162	94	2256	0.0416667	0.0416113		0.9999	507.855	0.144818	507.71	0.289635	508	0.000570148	0.000584468
		0.2292	2210	47	2163	94	2257	0.0416482	0.0416113		0.9999	508.855	0.145108	508.71	0.290216	509	0.00057017	0.000584468
		0.229	2211	47	2164	94	2258	0.0416298	0.0416113		0.9999	509.855	0.145399	509.709	0.290798	510	0.000570192	0.000584468
		0.2282	2212	47	2165	94	2259	0.0416113	0.0416113		0.9999	510.854	0.14569	510.709	0.291379	511	0.000570214	0.000584468
		0.2278	2212	48	2164	96	2260	0.0424779	0.0424591		0.9999	511.854	0.14598	511.708	0.291961	512	0.000570236	0.000584468
		0.2266	2213	48	2165	96	2261	0.0424591	0.0424591		0.9999	512.854	0.146271	512.707	0.292542	513	0.000570258	0.000584468
		0.2263	2213	49	2164	98	2262	0.0433245	0.0432862		0.9999	513.853	0.146562	513.707	0.293124	514	0.00057028	0.000584468
		0.2258	2214	49	2165	98	2263	0.0433053	0.0432862		0.9999	514.853	0.146853	514.706	0.293706	515	0.000570302	0.000584468
		0.2256	2215	49	2166	98	2264	0.0432862	0.0432862		0.9999	515.853	0.147144	515.706	0.294287	516	0.000570324	0.000584468
		0.2235	2215	50	2165	100	2265	0.0441501	0.0440723		0.9999	516.853	0.147434	516.705	0.294869	517	0.000570346	0.000584468
		0.2234	2216	50	2166	100	2266	0.0441306	0.0440723		0.9999	517.852	0.147725	517.705	0.295451	518	0.000570368	0.000584468
		0.2226	2217	50	2167	100	2267	0.0441112	0.0440723		0.9999	518.852	0.148016	518.704	0.296033	519	0.00057039	0.000584468
		0.2219	2218	50	2168	100	2268	0.0440917	0.0440723		0.9999	519.852	0.148307	519.703	0.296614	520	0.000570412	0.000584468
		0.2218	2219	50	2169	100	2269	0.0440723	0.0440723		0.9999	520.851	0.148598	520.703	0.297196	521	0.000570434	0.000584468
		0.2214	2219	51	2168	102	2270	0.0449339	0.0449141		0.9999	521.851	0.148889	521.702	0.297778	522	0.000570456	0.000584468
		0.2211	2220	51	2169	102	2271	0.0449141	0.0449141		0.9999	522.851	0.14918	522.702	0.29836	523	0.000570478	0.000584468
		0.2209	2220	52	2168	104	2272	0.0457746	0.045614		0.9999	523.851	0.149471	523.701	0.298942	524	0.000570501	0.000584468
		0.2204	2221	52	2169	104	2273	0.0457545	0.045614		0.9999	524.85	0.149762	524.7	0.299524	525	0.000570523	0.000584468
		0.2203	2222	52	2170	104	2274	0.0457344	0.045614		0.9999	525.85	0.150053	525.7	0.300107	526	0.000570545	0.000584468
		0.2188	2223	52	2171	104	2275	0.0457143	0.045614		0.9999	526.85	0.150344	526.699	0.300689	527	0.000570567	0.000584468
		0.2181	2225	52	2173	104	2277	0.0456741	0.045614		0.9999	527.849	0.150635	527.699	0.301271	528	0.000570589	0.000584468
		0.2175	2226	52	2174	104	2278	0.0456541	0.045614		0.9999	528.849	0.150927	528.698	0.301853	529	0.000570611	0.000584468
		0.2173	2227	52	2175	104	2279	0.0456341	0.045614		0.9999	529.849	0.151218	529.698	0.302436	530	0.000570633	0.000584468
		0.2159	2228	52	2176	104	2280	0.045614	0.045614		0.9999	530.848	0.151509	530.697	0.303018	531	0.000570655	0.000584468
		0.2158	2228	53	2175	106	2281	0.0464708	0.0464098		0.9999	531.848	0.1518	531.696	0.3036	532	0.000570677	0.000584468
		0.2152	2230	53	2177	106	2283	0.0464301	0.0464098		0.9999	532.848	0.152091	532.696	0.304183	533	0.0005707	0.000584468
		0.2145	2231	53	2178	106	2284	0.0464098	0.0464098		0.9999	533.848	0.152383	533.695	0.304765	534	0.000570722	0.000584468
		0.2139	2231	54	2177	108	2285	0.0472648	0.0470793		0.9999	534.847	0.152674	534.695	0.305348	535	0.000570744	0.000584468
		0.2138	2232	54	2178	108	2286	0.0472441	0.0470793		0.9999	535.847	0.152965	535.694	0.305931	536	0.000570766	0.000584468
		0.2133	2237	54	2183	108	2291	0.047141	0.0470793		0.9999	536.847	0.153257	536.693	0.306513	537	0.000570788	0.000584468
		0.2131	2238	54	2184	108	2292	0.0471204	0.0470793		0.9999	537.846	0.153548	537.693	0.307096	538	0.00057081	0.000584468
		0.2124	2239	54	2185	108	2293	0.0470999	0.0470793		0.9999	538.846	0.153839	538.692	0.307679	539	0.000570833	0.000584468
		0.2117	2240	54	2186	108	2294	0.0470793	0.0470793		0.9999	539.846	0.154131	539.692	0.308262	540	0.000570855	0.000584468
		0.2113	2240	55	2185	110	2295	0.0479303	0.0477638		0.9999	540.846	0.154422	540.691	0.308844	541	0.000570877	0.000584468
		0.211	2245	55	2190	110	2300	0.0478261	0.0477638		0.9999	541.845	0.154714	541.691	0.309427	542	0.000570899	0.000584468
		0.2109	2246	55	2191	110	2301	0.0478053	0.0477638		0.9999	542.845	0.155005	542.69	0.31001	543	0.000570921	0.000584468
		0.2103	2247	55	2192	110	2302	0.0477845	0.0477638		0.9999	543.845	0.155297	543.689	0.310593	544	0.000570944	0.000584468
		0.2096	2248	55	2193	110	2303	0.0477638	0.0477638		0.9999	544.844	0.155588	544.689	0.311176	545	0.000570966	0.000584468
		0.2087	2248	56	2192	112	2304	0.0486111	0.0485269		0.9999	545.844	0.15588	545.688	0.311759	546	0.000570988	0.000584468
		0.2079	2249	56	2193	112	2305	0.04859	0.0485269		0.9999	546.844	0.156171	546.688	0.312343	547	0.00057101	0.000584468
		0.2076	2250	56	2194	112	2306	0.048569	0.0485269		0.9999	547.844	0.156463	547.687	0.312926	548	0.000571033	0.000584468
		0.2071	2251	56	2195	112	2307	0.0485479	0.0485269		0.9999	548.843	0.156755	548.686	0.313509	549	0.000571055	0.000584468
		0.2063	2252	56	2196	112	2308	0.0485269	0.0485269		0.9999	549.843	0.157046	549.686	0.314092	550	0.000571077	0.000584468
		0.2055	2252	57	2195	114	2309	0.049372	0.0493293		0.9999	550.843	0.157338	550.685	0.314676	551	0.000571099	0.000584468
		0.2044	2253	57	2196	114	2310	0.0493506	0.0493293		0.9999	551.842	0.15763	551.685	0.315259	552	0.000571122	0.000584468
		0.2039	2254	57	2197	114	2311	0.0493293	0.0493293		0.9999	552.842	0.157921	552.684	0.315843	553	0.000571144	0.000584468
		0.2037	2254	58	2196	116	2312	0.050173	0.0501296		0.9999	553.842	0.158213	553.684	0.316426	554	0.000571166	0.000584468
		0.2031	2256	58	2198	116	2314	0.0501296	0.0501296		0.9999	554.841	0.158505	554.683	0.31701	555	0.000571189	0.000584468
		0.2023	2256	59	2197	118	2315	0.0509719	0.0509499		0.9999	555.841	0.158797	555.682	0.317593	556	0.000571211	0.000584468
		0.2018	2257	59	2198	118	2316	0.0509499	0.0509499		0.9999	556.841	0.159088	556.682	0.318177	557	0.000571233	0.000584468
		0.2012	2257	60	2197	120	2317	0.0517911	0.0517688		0.9999	557.841	0.15938	557.681	0.318761	558	0.000571256	0.000584468
		0.2008	2258	60	2198	120	2318	0.0517688	0.0517688		0.9999	558.84	0.159672	558.681	0.319344	559	0.000571278	0.000584468
		0.2	2259	61	2198	122	2320	0.0525862	0.0524731		0.9999	559.84	0.159964	559.68	0.319928	560	0.0005713	0.000584468
		0.1994	2260	61	2199	122	2321	0.0525636	0.0524731		0.9999	560.84	0.160256	560.679	0.320512	561	0.000571323	0.000584468
		0.1985	2261	61	2200	122	2322	0.0525409	0.0524731		0.9999	561.839	0.160548	561.679	0.321096	562	0.000571345	0.000584468
		0.1969	2264	61	2203	122	2325	0.0524731	0.0524731		0.9999	562.839	0.16084	562.678	0.32168	563	0.000571368	0.000584468
		0.1963	2265	62	2203	124	2327	0.0532875	0.0528785		0.9999	563.839	0.161132	563.678	0.322264	564	0.00057139	0.000584468
		0.1961	2266	62	2204	124	2328	0.0532646	0.0528785		0.9999	564.839	0.161424	564.677	0.322848	565	0.000571412	0.000584468
		0.1956	2267	62	2205	124	2329	0.0532417	0.0528785		0.9999	565.838	0.161716	565.677	0.323432	566	0.000571435	0.000584468
		0.1945	2268	62	2206	124	2330	0.0532189	0.0528785		0.9999	566.838	0.162008	566.676	0.324016	567	0.000571457	0.000584468
		0.1942	2269	62	2207	124	2331	0.0531961	0.0528785		0.9999	567.838	0.1623	567.675	0.324601	568	0.00057148	0.000584468
		0.1939	2270	62	2208	124	2332	0.0531732	0.0528785		0.9999	568.837	0.162592	568.675	0.325185	569	0.000571502	0.000584468
		0.1935	2271	62	2209	124	2333	0.0531505	0.0528785		0.9999	569.837	0.162885	569.674	0.325769	570	0.000571525	0.000584468
		0.1928	2272	62	2210	124	2334	0.0531277	0.0528785		0.9999	570.837	0.163177	570.674	0.326354	571	0.000571547	0.000584468
		0.1924	2277	62	2215	124	2339	0.0530141	0.0528785		0.9999	571.837	0.163469	571.673	0.326938	572	0.00057157	0.000584468
		0.1916	2278	62	2216	124	2340	0.0529915	0.0528785		0.9999	572.836	0.163761	572.672	0.327522	573	0.000571592	0.000584468
		0.1914	2279	62	2217	124	2341	0.0529688	0.0528785		0.9999	573.836	0.164054	573.672	0.328107	574	0.000571615	0.000584468
		0.191	2280	62	2218	124	2342	0.0529462	0.0528785		0.9999	574.836	0.164346	574.671	0.328692	575	0.000571638	0.000584468
		0.1904	2281	62	2219	124	2343	0.0529236	0.0528785		0.9999	575.835	0.164638	575.671	0.329276	576	0.00057166	0.000584468
		0.19	2282	62	2220	124	2344	0.052901	0.0528785		0.9999	576.835	0.164931	576.67	0.329861	577	0.000571683	0.000584468
		0.1899	2283	62	2221	124	2345	0.0528785	0.0528785		0.9999	577.835	0.165223	577.67	0.330446	578	0.000571705	0.000584468
		0.1893	2284	63	2221	126	2347	0.0536856	0.0536627		0.9999	578.834	0.165515	578.669	0.331031	579	0.000571728	0.000584468
		0.1887	2285	63	2222	126	2348	0.0536627	0.0536627		0.9999	579.834	0.165808	579.668	0.331615	580	0.000571751	0.000584468
		0.1882	2285	64	2221	128	2349	0.0544913	0.0544681		0.9999	580.834	0.1661	580.668	0.3322	581	0.000571774	0.000584468
		0.188	2286	64	2222	128	2350	0.0544681	0.0544681		0.9999	581.834	0.166393	581.667	0.332785	582	0.000571796	0.000584468
		0.1872	2286	65	2221	130	2351	0.0552956	0.0552486		0.9999	582.833	0.166685	582.667	0.33337	583	0.000571819	0.000584468
		0.1871	2287	65	2222	130	2352	0.0552721	0.0552486		0.9999	583.833	0.166978	583.666	0.333956	584	0.000571842	0.000584468
		0.186	2288	65	2223	130	2353	0.0552486	0.0552486		0.9999	584.833	0.16727	584.665	0.334541	585	0.000571865	0.000584468
		0.1859	2288	66	2222	132	2354	0.0560748	0.0558376		0.9999	585.832	0.167563	585.665	0.335126	586	0.000571887	0.000584468
		0.1854	2290	66	2224	132	2356	0.0560272	0.0558376		0.9999	586.832	0.167856	586.664	0.335711	587	0.00057191	0.000584468
		0.1848	2291	66	2225	132	2357	0.0560034	0.0558376		0.9999	587.832	0.168148	587.664	0.336297	588	0.000571933	0.000584468
		0.1842	2292	66	2226	132	2358	0.0559796	0.0558376		0.9999	588.832	0.168441	588.663	0.336882	589	0.000571956	0.000584468
		0.1837	2293	66	2227	132	2359	0.0559559	0.0558376		0.9999	589.831	0.168734	589.663	0.337467	590	0.000571979	0.000584468
		0.1835	2295	66	2229	132	2361	0.0559085	0.0558376		0.9999	590.831	0.169026	590.662	0.338053	591	0.000572002	0.000584468
		0.1827	2296	66	2230	132	2362	0.0558848	0.0558376		0.9999	591.831	0.169319	591.661	0.338639	592	0.000572025	0.000584468
		0.1821	2297	66	2231	132	2363	0.0558612	0.0558376		0.9999	592.83	0.169612	592.661	0.339224	593	0.000572048	0.000584468
		0.1814	2298	66	2232	132	2364	0.0558376	0.0558376		0.9999	593.83	0.169905	593.66	0.33981	594	0.00057207	0.000584468
		0.1804	2298	67	2231	134	2365	0.0566596	0.0566357		0.9999	594.83	0.170198	594.66	0.340396	595	0.000572093	0.000584468
		0.18	2299	67	2232	134	2366	0.0566357	0.0566357		0.9999	595.83	0.170491	595.659	0.340981	596	0.000572117	0.000584468
		0.1794	2299	68	2231	136	2367	0.0574567	0.0573356		0.9999	596.829	0.170784	596.658	0.341567	597	0.00057214	0.000584468
		0.1789	2302	68	2234	136	2370	0.057384	0.0573356		0.9999	597.829	0.171077	597.658	0.342153	598	0.000572163	0.000584468
		0.1786	2303	68	2235	136	2371	0.0573598	0.0573356		0.9999	598.829	0.17137	598.657	0.342739	599	0.000572186	0.000584468
		0.1784	2304	68	2236	136	2372	0.0573356	0.0573356		0.9999	599.828	0.171663	599.657	0.343325	600	0.000572209	0.000584468
		0.178	2305	69	2236	138	2374	0.0581297	0.0581297		0.9999	600.828	0.171956	600.656	0.343911	601	0.000572232	0.000584468
		0.1768	2305	70	2235	140	2375	0.0589474	0.0588978		0.9999	601.828	0.172249	601.656	0.344498	602	0.000572255	0.000584468
		0.1758	2306	70	2236	140	2376	0.0589226	0.0588978		0.9999	602.827	0.172542	602.655	0.345084	603	0.000572279	0.000584468
		0.1757	2307	70	2237	140	2377	0.0588978	0.0588978		0.9999	603.827	0.172835	603.654	0.34567	604	0.000572302	0.000584468
		0.1753	2307	71	2236	142	2378	0.059714	0.0595638		0.9999	604.827	0.173128	604.654	0.346257	605	0.000572325	0.000584468
		0.1751	2308	71	2237	142	2379	0.0596889	0.0595638		0.9999	605.827	0.173422	605.653	0.346843	606	0.000572348	0.000584468
		0.1746	2309	71	2238	142	2380	0.0596639	0.0595638		0.9999	606.826	0.173715	606.653	0.34743	607	0.000572372	0.000584468
		0.1743	2310	71	2239	142	2381	0.0596388	0.0595638		0.9999	607.826	0.174008	607.652	0.348016	608	0.000572395	0.000584468
		0.174	2311	71	2240	142	2382	0.0596138	0.0595638		0.9999	608.826	0.174301	608.651	0.348603	609	0.000572419	0.000584468
		0.1733	2312	71	2241	142	2383	0.0595888	0.0595638		0.9999	609.825	0.174595	609.651	0.34919	610	0.000572442	0.000584468
		0.1728	2313	71	2242	142	2384	0.0595638	0.0595638		0.9999	610.825	0.174888	610.65	0.349776	611	0.000572466	0.000584468
		0.1727	2313	72	2241	144	2385	0.0603774	0.0603268		0.9999	611.825	0.175182	611.65	0.350363	612	0.000572489	0.000584468
		0.1723	2314	72	2242	144	2386	0.0603521	0.0603268		0.9999	612.825	0.175475	612.649	0.35095	613	0.000572513	0.000584468
		0.1718	2315	72	2243	144	2387	0.0603268	0.0603268		0.9999	613.824	0.175769	613.648	0.351537	614	0.000572536	0.000584468
		0.1712	2315	73	2242	146	2388	0.061139	0.061139		0.9999	614.824	0.176062	614.648	0.352124	615	0.00057256	0.000584468
		0.1703	2316	74	2242	148	2390	0.0619247	0.0618988		0.9999	615.824	0.176356	615.647	0.352711	616	0.000572584	0.000584468
		0.1701	2317	74	2243	148	2391	0.0618988	0.0618988		0.9999	616.823	0.176649	616.647	0.353299	617	0.000572607	0.000584468
		0.1694	2317	75	2242	150	2392	0.062709	0.0626566		0.9999	617.823	0.176943	617.646	0.353886	618	0.000572631	0.000584468
		0.1691	2318	75	2243	150	2393	0.0626828	0.0626566		0.9999	618.823	0.177237	618.646	0.354473	619	0.000572655	0.000584468
		0.1689	2319	75	2244	150	2394	0.0626566	0.0626566		0.9999	619.822	0.17753	619.645	0.355061	620	0.000572679	0.000584468
		0.1684	2319	76	2243	152	2395	0.0634656	0.0634656		0.9999	620.822	0.177824	620.644	0.355648	621	0.000572703	0.000584468
		0.168	2320	77	2243	154	2397	0.064247	0.0641667		0.9999	621.822	0.178118	621.644	0.356236	622	0.000572727	0.000584468
		0.1674	2321	77	2244	154	2398	0.0642202	0.0641667		0.9999	622.822	0.178412	622.643	0.356824	623	0.000572751	0.000584468
		0.167	2323	77	2246	154	2400	0.0641667	0.0641667		0.9999	623.821	0.178706	623.643	0.357411	624	0.000572775	0.000584468
		0.1665	2324	78	2246	156	2402	0.0649459	0.0642504		0.9999	624.821	0.179	624.642	0.357999	625	0.000572799	0.000584468
		0.1659	2325	78	2247	156	2403	0.0649189	0.0642504		0.9999	625.821	0.179294	625.641	0.358587	626	0.000572823	0.000584468
		0.1657	2326	78	2248	156	2404	0.0648918	0.0642504		0.9999	626.82	0.179588	626.641	0.359175	627	0.000572847	0.000584468
		0.1655	2327	78	2249	156	2405	0.0648649	0.0642504		0.9999	627.82	0.179882	627.64	0.359763	628	0.000572871	0.000584468
		0.165	2328	78	2250	156	2406	0.0648379	0.0642504		0.9999	628.82	0.180176	628.64	0.360351	629	0.000572895	0.000584468
		0.1646	2329	78	2251	156	2407	0.064811	0.0642504		0.9999	629.82	0.18047	629.639	0.360939	630	0.00057292	0.000584468
		0.1637	2330	78	2252	156	2408	0.0647841	0.0642504		0.9999	630.819	0.180764	630.638	0.361528	631	0.000572944	0.000584468
		0.1636	2331	78	2253	156	2409	0.0647572	0.0642504		0.9999	631.819	0.181058	631.638	0.362116	632	0.000572968	0.000584468
		0.163	2332	78	2254	156	2410	0.0647303	0.0642504		0.9999	632.819	0.181352	632.637	0.362705	633	0.000572993	0.000584468
		0.1616	2333	78	2255	156	2411	0.0647034	0.0642504		0.9999	633.818	0.181647	633.637	0.363293	634	0.000573017	0.000584468
		0.1614	2334	78	2256	156	2412	0.0646766	0.0642504		0.9999	634.818	0.181941	634.636	0.363882	635	0.000573042	0.000584468
		0.1604	2335	78	2257	156	2413	0.0646498	0.0642504		0.9999	635.818	0.182235	635.636	0.36447	636	0.000573067	0.000584468
		0.1592	2336	78	2258	156	2414	0.064623	0.0642504		0.9999	636.817	0.18253	636.635	0.365059	637	0.000573091	0.000584468
		0.1591	2337	78	2259	156	2415	0.0645963	0.0642504		0.9999	637.817	0.182824	637.634	0.365648	638	0.000573116	0.000584468
		0.1587	2338	78	2260	156	2416	0.0645695	0.0642504		0.9999	638.817	0.183119	638.634	0.366237	639	0.000573141	0.000584468
		0.1582	2339	78	2261	156	2417	0.0645428	0.0642504		0.9999	639.817	0.183413	639.633	0.366826	640	0.000573166	0.000584468
		0.1579	2340	78	2262	156	2418	0.0645161	0.0642504		0.9999	640.816	0.183708	640.633	0.367415	641	0.000573191	0.000584468
		0.1565	2342	78	2264	156	2420	0.0644628	0.0642504		0.9999	641.816	0.184002	641.632	0.368005	642	0.000573216	0.000584468
		0.1561	2343	78	2265	156	2421	0.0644362	0.0642504		0.9999	642.816	0.184297	642.631	0.368594	643	0.000573241	0.000584468
		0.1556	2344	78	2266	156	2422	0.0644096	0.0642504		0.9999	643.815	0.184592	643.631	0.369183	644	0.000573266	0.000584468
		0.1552	2345	78	2267	156	2423	0.064383	0.0642504		0.9999	644.815	0.184886	644.63	0.369773	645	0.000573291	0.000584468
		0.1548	2346	78	2268	156	2424	0.0643564	0.0642504		0.9999	645.815	0.185181	645.63	0.370362	646	0.000573316	0.000584468
		0.1547	2347	78	2269	156	2425	0.0643299	0.0642504		0.9999	646.815	0.185476	646.629	0.370952	647	0.000573342	0.000584468
		0.1542	2348	78	2270	156	2426	0.0643034	0.0642504		0.9999	647.814	0.185771	647.628	0.371542	648	0.000573367	0.000584468
		0.1539	2349	78	2271	156	2427	0.0642769	0.0642504		0.9999	648.814	0.186066	648.628	0.372132	649	0.000573393	0.000584468
		0.1535	2350	78	2272	156	2428	0.0642504	0.0642504		0.9999	649.814	0.186361	649.627	0.372722	650	0.000573418	0.000584468
		0.1531	2350	79	2271	158	2429	0.0650473	0.0650473		0.9999	650.813	0.186656	650.627	0.373312	651	0.000573444	0.000584468
		0.1529	2350	80	2270	160	2430	0.0658436	0.0657895		0.9999	651.813	0.186951	651.626	0.373902	652	0.00057347	0.000584468
		0.1522	2351	80	2271	160	2431	0.0658165	0.0657895		0.9999	652.813	0.187246	652.626	0.374492	653	0.000573495	0.000584468
		0.1518	2352	80	2272	160	2432	0.0657895	0.0657895		0.9999	653.812	0.187541	653.625	0.375083	654	0.000573521	0.000584468
		0.1513	2352	81	2271	162	2433	0.0665845	0.0665571		0.9999	654.812	0.187837	654.624	0.375673	655	0.000573547	0.000584468
		0.1511	2353	81	2272	162	2434	0.0665571	0.0665571		0.9999	655.812	0.188132	655.624	0.376264	656	0.000573573	0.000584468
		0.1489	2353	82	2271	164	2435	0.0673511	0.0673511		0.9999	656.812	0.188427	656.623	0.376855	657	0.000573599	0.000584468
		0.1481	2354	83	2271	166	2437	0.0681165	0.0680886		0.9999	657.811	0.188723	657.623	0.377446	658	0.000573625	0.000584468
		0.1477	2355	83	2272	166	2438	0.0680886	0.0680886		0.9999	658.811	0.189018	658.622	0.378036	659	0.000573652	0.000584468
		0.1476	2355	84	2271	168	2439	0.0688807	0.0688807		0.9999	659.811	0.189314	659.621	0.378628	660	0.000573678	0.000584468
		0.1466	2356	85	2271	170	2441	0.0696436	0.0695581		0.9999	660.81	0.189609	660.621	0.379219	661	0.000573705	0.000584468
		0.1458	2357	85	2272	170	2442	0.0696151	0.0695581		0.9999	661.81	0.189905	661.62	0.37981	662	0.000573731	0.000584468
		0.1457	2358	85	2273	170	2443	0.0695866	0.0695581		0.9999	662.81	0.190201	662.62	0.380401	663	0.000573758	0.000584468
		0.1453	2359	85	2274	170	2444	0.0695581	0.0695581		0.9999	663.81	0.190496	663.619	0.380993	664	0.000573784	0.000584468
		0.1451	2360	86	2274	172	2446	0.0703189	0.0699756		0.9999	664.809	0.190792	664.618	0.381584	665	0.000573811	0.000584468
		0.145	2361	86	2275	172	2447	0.0702902	0.0699756		0.9999	665.809	0.191088	665.618	0.382176	666	0.000573838	0.000584468
		0.1443	2362	86	2276	172	2448	0.0702614	0.0699756		0.9999	666.809	0.191384	666.617	0.382768	667	0.000573865	0.000584468
		0.1442	2363	86	2277	172	2449	0.0702327	0.0699756		0.9999	667.808	0.19168	667.617	0.38336	668	0.000573892	0.000584468
		0.1439	2364	86	2278	172	2450	0.0702041	0.0699756		0.9999	668.808	0.191976	668.616	0.383952	669	0.000573919	0.000584468
		0.1436	2365	86	2279	172	2451	0.0701754	0.0699756		0.9999	669.808	0.192272	669.615	0.384544	670	0.000573947	0.000584468
		0.1432	2366	86	2280	172	2452	0.0701468	0.0699756		0.9999	670.807	0.192568	670.615	0.385137	671	0.000573974	0.000584468
		0.143	2367	86	2281	172	2453	0.0701182	0.0699756		0.9999	671.807	0.192865	671.614	0.385729	672	0.000574002	0.000584468
		0.1427	2368	86	2282	172	2454	0.0700896	0.0699756		0.9999	672.807	0.193161	672.614	0.386322	673	0.000574029	0.000584468
		0.1425	2369	86	2283	172	2455	0.0700611	0.0699756		0.9999	673.807	0.193457	673.613	0.386914	674	0.000574057	0.000584468
		0.142	2370	86	2284	172	2456	0.0700326	0.0699756		0.9999	674.806	0.193754	674.612	0.387507	675	0.000574085	0.000584468
		0.1418	2371	86	2285	172	2457	0.0700041	0.0699756		0.9999	675.806	0.19405	675.612	0.3881	676	0.000574113	0.000584468
		0.1414	2372	86	2286	172	2458	0.0699756	0.0699756		0.9999	676.806	0.194347	676.611	0.388693	677	0.000574141	0.000584468
		0.1408	2372	87	2285	174	2459	0.0707605	0.0707605		0.9999	677.805	0.194643	677.611	0.389287	678	0.000574169	0.000584468
		0.1403	2373	88	2285	176	2461	0.0715156	0.0714866		0.9999	678.805	0.19494	678.61	0.38988	679	0.000574197	0.000584468
		0.1402	2374	88	2286	176	2462	0.0714866	0.0714866		0.9999	679.805	0.195237	679.61	0.390474	680	0.000574226	0.000584468
		0.14	2374	89	2285	178	2463	0.0722696	0.0722696		0.9999	680.804	0.195534	680.609	0.391067	681	0.000574254	0.000584468
		0.1398	2375	91	2284	182	2466	0.0738037	0.0733871		0.9999	681.804	0.195831	681.608	0.391661	682	0.000574283	0.000584468
		0.1392	2377	91	2286	182	2468	0.0737439	0.0733871		0.9999	682.804	0.196127	682.608	0.392255	683	0.000574312	0.000584468
		0.1389	2378	91	2287	182	2469	0.0737141	0.0733871		0.9999	683.804	0.196425	683.607	0.392849	684	0.000574341	0.000584468
		0.1387	2379	91	2288	182	2470	0.0736842	0.0733871		0.9999	684.803	0.196722	684.607	0.393443	685	0.00057437	0.000584468
		0.1385	2381	91	2290	182	2472	0.0736246	0.0733871		0.9999	685.803	0.197019	685.606	0.394038	686	0.000574399	0.000584468
		0.1381	2382	91	2291	182	2473	0.0735948	0.0733871		0.9999	686.803	0.197316	686.605	0.394632	687	0.000574428	0.000584468
		0.138	2383	91	2292	182	2474	0.0735651	0.0733871		0.9999	687.802	0.197613	687.605	0.395227	688	0.000574458	0.000584468
		0.1379	2384	91	2293	182	2475	0.0735354	0.0733871		0.9999	688.802	0.197911	688.604	0.395822	689	0.000574487	0.000584468
		0.1378	2385	91	2294	182	2476	0.0735057	0.0733871		0.9999	689.802	0.198208	689.604	0.396417	690	0.000574517	0.000584468
		0.1375	2386	91	2295	182	2477	0.073476	0.0733871		0.9999	690.801	0.198506	690.603	0.397012	691	0.000574547	0.000584468
		0.1374	2387	91	2296	182	2478	0.0734463	0.0733871		0.9999	691.801	0.198804	691.602	0.397607	692	0.000574577	0.000584468
		0.1372	2388	91	2297	182	2479	0.0734167	0.0733871		0.9999	692.801	0.199101	692.602	0.398203	693	0.000574607	0.000584468
		0.1371	2389	91	2298	182	2480	0.0733871	0.0733871		0.9999	693.801	0.199399	693.601	0.398798	694	0.000574637	0.000584468
		0.137	2389	92	2297	184	2481	0.0741636	0.0741636		0.9999	694.8	0.199697	694.601	0.399394	695	0.000574668	0.000584468
		0.1368	2389	93	2296	186	2482	0.0749396	0.0747889		0.9999	695.8	0.199995	695.6	0.39999	696	0.000574699	0.000584468
		0.1367	2390	93	2297	186	2483	0.0749094	0.0747889		0.9999	696.8	0.200293	696.599	0.400586	697	0.000574729	0.000584468
		0.1366	2393	93	2300	186	2486	0.074819	0.0747889		0.9999	697.799	0.200591	697.599	0.401183	698	0.00057476	0.000584468
		0.1363	2394	93	2301	186	2487	0.0747889	0.0747889		0.9999	698.799	0.20089	698.598	0.401779	699	0.000574791	0.000584468
		0.1362	2394	94	2300	188	2488	0.0755627	0.0754414		0.9999	699.799	0.201188	699.598	0.402376	700	0.000574823	0.000584468
		0.1361	2398	94	2304	188	2492	0.0754414	0.0754414		0.9999	700.799	0.201486	700.597	0.402973	701	0.000574854	0.000584468
		0.136	2398	95	2303	190	2493	0.0762134	0.0760913		0.9999	701.798	0.201785	701.596	0.40357	702	0.000574886	0.000584468
		0.1359	2400	95	2305	190	2495	0.0761523	0.0760913		0.9999	702.798	0.202083	702.596	0.404167	703	0.000574917	0.000584468
		0.1358	2401	95	2306	190	2496	0.0761218	0.0760913		0.9999	703.798	0.202382	703.595	0.404764	704	0.000574949	0.000584468
		0.1357	2402	95	2307	190	2497	0.0760913	0.0760913		0.9999	704.797	0.202681	704.595	0.405362	705	0.000574981	0.000584468
		0.1356	2402	97	2305	194	2499	0.0776311	0.0776311		0.9999	705.797	0.20298	705.594	0.40596	706	0.000575014	0.000584468
		0.1355	2402	98	2304	196	2500	0.0784	0.0781499		0.9999	706.797	0.203279	706.593	0.406558	707	0.000575046	0.000584468
		0.1354	2403	98	2305	196	2501	0.0783687	0.0781499		0.9999	707.796	0.203578	707.593	0.407156	708	0.000575079	0.000584468
		0.1353	2405	98	2307	196	2503	0.078306	0.0781499		0.9999	708.796	0.203877	708.592	0.407754	709	0.000575111	0.000584468
		0.1351	2406	98	2308	196	2504	0.0782748	0.0781499		0.9999	709.796	0.204176	709.592	0.408353	710	0.000575144	0.000584468
		0.135	2408	98	2310	196	2506	0.0782123	0.0781499		0.9999	710.796	0.204476	710.591	0.408951	711	0.000575178	0.000584468
		0.1349	2410	98	2312	196	2508	0.0781499	0.0781499		0.9999	711.795	0.204775	711.59	0.40955	712	0.000575211	0.000584468
		0.1348	2412	100	2312	200	2512	0.0796178	0.0795862		0.9998	712.795	0.205075	712.59	0.410149	713	0.000575245	0.00065304
		0.1347	2413	100	2313	200	2513	0.0795862	0.0795862		0.9998	713.795	0.205374	713.589	0.410749	714	0.000575278	0.00065304
		0.1346	2414	102	2312	204	2516	0.0810811	0.0810167		0.9998	714.794	0.205674	714.589	0.411348	715	0.000575312	0.00065304
		0.1345	2415	102	2313	204	2517	0.0810489	0.0810167		0.9998	715.794	0.205974	715.588	0.411948	716	0.000575347	0.00065304
		0.1342	2416	102	2314	204	2518	0.0810167	0.0810167		0.9998	716.794	0.206274	716.587	0.412548	717	0.000575381	0.00065304
		0.1341	2416	103	2313	206	2519	0.0817785	0.081746		0.9998	717.793	0.206574	717.587	0.413148	718	0.000575416	0.00065304
		0.134	2417	103	2314	206	2520	0.081746	0.081746		0.9998	718.793	0.206874	718.586	0.413749	719	0.00057545	0.00065304
		0.1338	2417	104	2313	208	2521	0.0825069	0.0824742		0.9998	719.793	0.207175	719.586	0.41435	720	0.000575485	0.00065304
		0.1337	2418	104	2314	208	2522	0.0824742	0.0824742		0.9998	720.793	0.207475	720.585	0.41495	721	0.000575521	0.00065304
		0.1336	2418	106	2312	212	2524	0.0839937	0.0839937		0.9998	721.792	0.207776	721.584	0.415552	722	0.000575556	0.00065304
		0.1335	2418	107	2311	214	2525	0.0847525	0.0847525		0.9998	722.792	0.208076	722.584	0.416153	723	0.000575592	0.00065304
		0.1334	2418	108	2310	216	2526	0.0855107	0.0852744		0.9998	723.792	0.208377	723.583	0.416755	724	0.000575628	0.00065304
		0.1333	2422	108	2314	216	2530	0.0853755	0.0852744		0.9998	724.791	0.208678	724.583	0.417356	725	0.000575664	0.00065304
		0.1332	2423	108	2315	216	2531	0.0853418	0.0852744		0.9998	725.791	0.208979	725.582	0.417958	726	0.0005757	0.00065304
		0.133	2425	108	2317	216	2533	0.0852744	0.0852744		0.9998	726.791	0.20928	726.581	0.418561	727	0.000575737	0.00065304
		0.1329	2428	109	2319	218	2537	0.0859283	0.0858606		0.9998	727.79	0.209582	727.581	0.419163	728	0.000575774	0.00065304
		0.1328	2430	109	2321	218	2539	0.0858606	0.0858606		0.9998	728.79	0.209883	728.58	0.419766	729	0.000575811	0.00065304
		0.1326	2430	111	2319	222	2541	0.0873672	0.0871956		0.9998	729.79	0.210185	729.58	0.420369	730	0.000575848	0.00065304
		0.1325	2434	111	2323	222	2545	0.0872299	0.0871956		0.9998	730.79	0.210486	730.579	0.420973	731	0.000575886	0.00065304
		0.1324	2435	111	2324	222	2546	0.0871956	0.0871956		0.9998	731.789	0.210788	731.578	0.421576	732	0.000575924	0.00065304
		0.1323	2437	112	2325	224	2549	0.0878776	0.0878087		0.9998	732.789	0.21109	732.578	0.42218	733	0.000575962	0.00065304
		0.1321	2439	112	2327	224	2551	0.0878087	0.0878087		0.9998	733.789	0.211392	733.577	0.422784	734	0.000576	0.00065304
		0.1319	2440	114	2326	228	2554	0.0892717	0.0892717		0.9998	734.788	0.211694	734.577	0.423389	735	0.000576039	0.00065304
		0.1318	2443	116	2327	232	2559	0.0906604	0.0904483		0.9998	735.788	0.211997	735.576	0.423993	736	0.000576078	0.00065304
		0.1317	2449	116	2333	232	2565	0.0904483	0.0904483		0.9998	736.788	0.212299	736.575	0.424598	737	0.000576117	0.00065304
		0.1316	2452	118	2334	236	2570	0.0918288	0.0918288		0.9998	737.787	0.212602	737.575	0.425203	738	0.000576156	0.00065304
		0.1315	2459	119	2340	238	2578	0.0923196	0.0923196		0.9998	738.787	0.212904	738.574	0.425809	739	0.000576196	0.00065304
		0.1314	2460	120	2340	240	2580	0.0930233	0.0930233		0.9998	739.787	0.213207	739.574	0.426415	740	0.000576236	0.00065304
		0.1313	2466	121	2345	242	2587	0.0935446	0.0934724		0.9998	740.786	0.21351	740.573	0.427021	741	0.000576276	0.00065304
		0.1312	2468	121	2347	242	2589	0.0934724	0.0934724		0.9998	741.786	0.213814	741.572	0.427627	742	0.000576317	0.00065304
		0.1311	2469	123	2346	246	2592	0.0949074	0.0949074		0.9998	742.786	0.214117	742.572	0.428234	743	0.000576358	0.00065304
		0.131	2477	125	2352	250	2602	0.0960799	0.0960799		0.9998	743.786	0.21442	743.571	0.428841	744	0.000576399	0.00065304
		0.1309	2479	127	2352	254	2606	0.0974674	0.0974674		0.9998	744.785	0.214724	744.571	0.429448	745	0.000576441	0.00065304
		0.1304	2479	128	2351	256	2607	0.0981972	0.0981219		0.9998	745.785	0.215028	745.57	0.430056	746	0.000576482	0.00065304
		0.1303	2480	128	2352	256	2608	0.0981595	0.0981219		0.9998	746.785	0.215332	746.569	0.430664	747	0.000576524	0.00065304
		0.1301	2481	128	2353	256	2609	0.0981219	0.0981219		0.9998	747.784	0.215636	747.569	0.431272	748	0.000576567	0.00065304
		0.1292	2481	129	2352	258	2610	0.0988506	0.0988506		0.9998	748.784	0.21594	748.568	0.431881	749	0.00057661	0.00065304
		0.129	2481	130	2351	260	2611	0.0995787	0.0995406		0.9998	749.784	0.216245	749.568	0.432489	750	0.000576653	0.00065304
		0.1288	2482	130	2352	260	2612	0.0995406	0.0995406		0.9998	750.783	0.216549	750.567	0.433099	751	0.000576696	0.00065304
		0.1283	2482	131	2351	262	2613	0.100268	0.100268		0.9998	751.783	0.216854	751.566	0.433708	752	0.00057674	0.00065304
		0.128	2482	132	2350	264	2614	0.100995	0.100995		0.9998	752.783	0.217159	752.566	0.434318	753	0.000576784	0.00065304
		0.1272	2482	133	2349	266	2615	0.101721	0.101721		0.9998	753.783	0.217464	753.565	0.434928	754	0.000576828	0.00065304
		0.1264	2482	134	2348	268	2616	0.102446	0.102407		0.9998	754.782	0.217769	754.564	0.435539	755	0.000576873	0.00065304
		0.126	2483	134	2349	268	2617	0.102407	0.102407		0.9998	755.782	0.218075	755.564	0.43615	756	0.000576918	0.00065304
		0.1257	2483	135	2348	270	2618	0.103132	0.103132		0.9998	756.782	0.21838	756.563	0.436761	757	0.000576963	0.00065304
		0.1253	2483	136	2347	272	2619	0.103856	0.103659		0.9998	757.781	0.218686	757.563	0.437373	758	0.000577009	0.00065304
		0.1246	2485	136	2349	272	2621	0.103777	0.103659		0.9998	758.781	0.218992	758.562	0.437985	759	0.000577055	0.00065304
		0.1237	2486	136	2350	272	2622	0.103738	0.103659		0.9998	759.781	0.219298	759.561	0.438597	760	0.000577101	0.00065304
		0.1235	2487	136	2351	272	2623	0.103698	0.103659		0.9998	760.78	0.219605	760.561	0.43921	761	0.000577148	0.00065304
		0.1233	2488	136	2352	272	2624	0.103659	0.103659		0.9998	761.78	0.219911	761.56	0.439823	762	0.000577195	0.00065304
		0.123	2489	137	2352	274	2626	0.104341	0.104103		0.9998	762.78	0.220218	762.56	0.440436	763	0.000577243	0.00065304
		0.1229	2490	137	2353	274	2627	0.104301	0.104103		0.9998	763.779	0.220525	763.559	0.44105	764	0.000577291	0.00065304
		0.1226	2491	137	2354	274	2628	0.104262	0.104103		0.9998	764.779	0.220832	764.558	0.441664	765	0.000577339	0.00065304
		0.1222	2492	137	2355	274	2629	0.104222	0.104103		0.9998	765.779	0.221139	765.558	0.442279	766	0.000577388	0.00065304
		0.1218	2493	137	2356	274	2630	0.104183	0.104103		0.9998	766.779	0.221447	766.557	0.442894	767	0.000577437	0.00065304
		0.1213	2494	137	2357	274	2631	0.104143	0.104103		0.9998	767.778	0.221755	767.556	0.443509	768	0.000577486	0.00065304
		0.1209	2495	137	2358	274	2632	0.104103	0.104103		0.9998	768.778	0.222063	768.556	0.444125	769	0.000577536	0.00065304
		0.1202	2495	138	2357	276	2633	0.104823	0.104625		0.9998	769.778	0.222371	769.555	0.444741	770	0.000577586	0.00065304
		0.1198	2496	138	2358	276	2634	0.104784	0.104625		0.9998	770.777	0.222679	770.555	0.445358	771	0.000577637	0.00065304
		0.1197	2497	138	2359	276	2635	0.104744	0.104625		0.9998	771.777	0.222988	771.554	0.445975	772	0.000577688	0.00065304
		0.1195	2498	138	2360	276	2636	0.104704	0.104625		0.9998	772.777	0.223296	772.553	0.446593	773	0.00057774	0.00065304
		0.1192	2500	138	2362	276	2638	0.104625	0.104625		0.9998	773.776	0.223605	773.553	0.447211	774	0.000577791	0.00065304
		0.1189	2500	139	2361	278	2639	0.105343	0.105263		0.9998	774.776	0.223914	774.552	0.447829	775	0.000577844	0.00065304
		0.1185	2502	139	2363	278	2641	0.105263	0.105263		0.9998	775.776	0.224224	775.552	0.448448	776	0.000577897	0.00065304
		0.1183	2502	140	2362	280	2642	0.10598	0.1057		0.9998	776.775	0.224534	776.551	0.449067	777	0.00057795	0.00065304
		0.1182	2503	140	2363	280	2643	0.10594	0.1057		0.9998	777.775	0.224843	777.55	0.449687	778	0.000578004	0.00065304
		0.1175	2504	140	2364	280	2644	0.1059	0.1057		0.9998	778.775	0.225153	778.55	0.450307	779	0.000578058	0.00065304
		0.1172	2505	140	2365	280	2645	0.10586	0.1057		0.9998	779.775	0.225464	779.549	0.450928	780	0.000578112	0.00065304
		0.1171	2506	140	2366	280	2646	0.10582	0.1057		0.9998	780.774	0.225774	780.548	0.451549	781	0.000578167	0.00065304
		0.1169	2507	140	2367	280	2647	0.10578	0.1057		0.9998	781.774	0.226085	781.548	0.45217	782	0.000578223	0.00065304
		0.1168	2508	140	2368	280	2648	0.10574	0.1057		0.9998	782.774	0.226396	782.547	0.452792	783	0.000578279	0.00065304
		0.1166	2509	140	2369	280	2649	0.1057	0.1057		0.9998	783.773	0.226707	783.547	0.453415	784	0.000578335	0.00065304
		0.116	2509	141	2368	282	2650	0.106415	0.106335		0.9998	784.773	0.227019	784.546	0.454038	785	0.000578392	0.00065304
		0.1156	2510	141	2369	282	2651	0.106375	0.106335		0.9998	785.773	0.227331	785.545	0.454661	786	0.00057845	0.00065304
		0.1154	2511	141	2370	282	2652	0.106335	0.106335		0.9998	786.772	0.227643	786.545	0.455286	787	0.000578508	0.00065304
		0.115	2511	142	2369	284	2653	0.107049	0.107049		0.9998	787.772	0.227955	787.544	0.45591	788	0.000578566	0.00065304
		0.1145	2511	143	2368	286	2654	0.107762	0.10764		0.9998	788.772	0.228268	788.543	0.456535	789	0.000578625	0.00065304
		0.1144	2512	143	2369	286	2655	0.107721	0.10764		0.9998	789.771	0.22858	789.543	0.457161	790	0.000578684	0.00065304
		0.1142	2513	143	2370	286	2656	0.107681	0.10764		0.9998	790.771	0.228893	790.542	0.457787	791	0.000578744	0.00065304
		0.1123	2514	143	2371	286	2657	0.10764	0.10764		0.9998	791.771	0.229207	791.542	0.458413	792	0.000578805	0.00065304
		0.112	2514	144	2370	288	2658	0.108352	0.108189		0.9998	792.77	0.22952	792.541	0.459041	793	0.000578866	0.00065304
		0.1112	2515	144	2371	288	2659	0.108311	0.108189		0.9998	793.77	0.229834	793.54	0.459668	794	0.000578927	0.00065304
		0.1111	2516	144	2372	288	2660	0.108271	0.108189		0.9998	794.77	0.230148	794.54	0.460297	795	0.000578989	0.00065304
		0.1109	2517	144	2373	288	2661	0.10823	0.108189		0.9998	795.77	0.230463	795.539	0.460925	796	0.000579052	0.00065304
		0.1106	2518	144	2374	288	2662	0.108189	0.108189		0.9998	796.769	0.230777	796.538	0.461555	797	0.000579115	0.00065304
		0.1104	2518	145	2373	290	2663	0.1089	0.1089		0.9998	797.769	0.231092	797.538	0.462185	798	0.000579179	0.00065304
		0.1102	2518	146	2372	292	2664	0.10961	0.109527		0.9998	798.769	0.231408	798.537	0.462815	799	0.000579243	0.00065304
		0.1098	2520	146	2374	292	2666	0.109527	0.109527		0.9998	799.768	0.231723	799.537	0.463446	800	0.000579308	0.00065304
		0.1095	2520	147	2373	294	2667	0.110236	0.110195		0.9998	800.768	0.232039	800.536	0.464078	801	0.000579373	0.00065304
		0.1093	2521	147	2374	294	2668	0.110195	0.110195		0.9998	801.768	0.232355	801.535	0.46471	802	0.000579439	0.00065304
		0.1092	2521	149	2372	298	2670	0.11161	0.111569		0.9998	802.767	0.232672	802.535	0.465343	803	0.000579506	0.00065304
		0.1091	2522	149	2373	298	2671	0.111569	0.111569		0.9998	803.767	0.232988	803.534	0.465977	804	0.000579573	0.00065304
		0.1088	2522	150	2372	300	2672	0.112275	0.112275		0.9998	804.767	0.233305	804.533	0.466611	805	0.000579641	0.00065304
		0.1087	2522	151	2371	302	2673	0.112982	0.112939		0.9998	805.766	0.233623	805.533	0.467245	806	0.000579709	0.00065304
		0.1085	2523	151	2372	302	2674	0.112939	0.112939		0.9998	806.766	0.23394	806.532	0.467881	807	0.000579778	0.00065304
		0.1084	2523	152	2371	304	2675	0.113645	0.113602		0.9998	807.766	0.234258	807.531	0.468517	808	0.000579847	0.00065304
		0.1082	2524	152	2372	304	2676	0.113602	0.113602		0.9998	808.765	0.234577	808.531	0.469153	809	0.000579918	0.00065304
		0.1081	2525	153	2372	306	2678	0.114264	0.114222		0.9998	809.765	0.234895	809.53	0.469791	810	0.000579988	0.00065304
		0.1079	2526	153	2373	306	2679	0.114222	0.114222		0.9998	810.765	0.235214	810.53	0.470429	811	0.00058006	0.00065304
		0.1077	2526	154	2372	308	2680	0.114925	0.114925		0.9998	811.764	0.235534	811.529	0.471067	812	0.000580132	0.00065304
		0.1076	2526	155	2371	310	2681	0.115628	0.115628		0.9998	812.764	0.235853	812.528	0.471706	813	0.000580205	0.00065304
		0.1074	2527	156	2371	312	2683	0.116288	0.116288		0.9998	813.764	0.236173	813.528	0.472346	814	0.000580278	0.00065304
		0.1071	2527	157	2370	314	2684	0.11699	0.11699		0.9998	814.764	0.236493	814.527	0.472987	815	0.000580352	0.00065304
		0.1067	2527	158	2369	316	2685	0.117691	0.117691		0.9998	815.763	0.236814	815.526	0.473628	816	0.000580427	0.00065304
		0.1066	2527	159	2368	318	2686	0.118392	0.118304		0.9998	816.763	0.237135	816.526	0.47427	817	0.000580502	0.00065304
		0.1055	2528	159	2369	318	2687	0.118348	0.118304		0.9998	817.763	0.237457	817.525	0.474913	818	0.000580578	0.00065304
		0.105	2529	159	2370	318	2688	0.118304	0.118304		0.9998	818.762	0.237778	818.524	0.475556	819	0.000580655	0.00065304
		0.1041	2530	160	2370	320	2690	0.118959	0.118959		0.9998	819.762	0.2381	819.524	0.476201	820	0.000580732	0.00065304
		0.104	2530	161	2369	322	2691	0.119658	0.119569		0.9998	820.762	0.238423	820.523	0.476845	821	0.000580811	0.00065304
		0.1038	2532	161	2371	322	2693	0.119569	0.119569		0.9998	821.761	0.238746	821.523	0.477491	822	0.000580889	0.00065304
		0.1035	2533	162	2371	324	2695	0.120223	0.120133		0.9998	822.761	0.239069	822.522	0.478137	823	0.000580969	0.00065304
		0.1031	2535	162	2373	324	2697	0.120133	0.120133		0.9998	823.761	0.239392	823.521	0.478785	824	0.000581049	0.00065304
		0.1026	2535	164	2371	328	2699	0.121526	0.121392		0.9998	824.76	0.239716	824.521	0.479432	825	0.00058113	0.00065304
		0.1025	2537	164	2373	328	2701	0.121437	0.121392		0.9998	825.76	0.240041	825.52	0.480081	826	0.000581212	0.00065304
		0.1024	2538	164	2374	328	2702	0.121392	0.121392		0.9998	826.76	0.240365	826.519	0.480731	827	0.000581295	0.00065304
		0.1021	2538	165	2373	330	2703	0.122087	0.121996		0.9998	827.759	0.24069	827.519	0.481381	828	0.000581378	0.00065304
		0.1017	2539	165	2374	330	2704	0.122041	0.121996		0.9998	828.759	0.241016	828.518	0.482032	829	0.000581462	0.00065304
		0.1016	2540	165	2375	330	2705	0.121996	0.121996		0.9998	829.759	0.241342	829.517	0.482684	830	0.000581547	0.00065304
		0.1014	2541	166	2375	332	2707	0.122645	0.122554		0.9998	830.758	0.241668	830.517	0.483336	831	0.000581632	0.00065304
		0.1005	2542	166	2376	332	2708	0.1226	0.122554		0.9998	831.758	0.241995	831.516	0.48399	832	0.000581718	0.00065304
		0.1001	2543	166	2377	332	2709	0.122554	0.122554		0.9998	832.758	0.242322	832.515	0.484644	833	0.000581806	0.00065304
		0.0998	2543	167	2376	334	2710	0.123247	0.123156		0.9998	833.757	0.24265	833.515	0.485299	834	0.000581893	0.00065304
		0.09974	2544	167	2377	334	2711	0.123202	0.123156		0.9998	834.757	0.242978	834.514	0.485955	835	0.000581982	0.00065304
		0.09964	2545	167	2378	334	2712	0.123156	0.123156		0.9998	835.757	0.243306	835.513	0.486612	836	0.000582072	0.00065304
		0.09927	2545	168	2377	336	2713	0.123848	0.12362		0.9998	836.756	0.243635	836.513	0.48727	837	0.000582162	0.00065304
		0.09911	2546	168	2378	336	2714	0.123803	0.12362		0.9998	837.756	0.243964	837.512	0.487928	838	0.000582253	0.00065304
		0.09804	2547	168	2379	336	2715	0.123757	0.12362		0.9998	838.756	0.244294	838.511	0.488588	839	0.000582345	0.00065304
		0.09794	2548	168	2380	336	2716	0.123711	0.12362		0.9998	839.755	0.244624	839.511	0.489248	840	0.000582438	0.00065304
		0.09787	2550	168	2382	336	2718	0.12362	0.12362		0.9998	840.755	0.244955	840.51	0.489909	841	0.000582532	0.00065304
		0.09768	2550	169	2381	338	2719	0.12431	0.124219		0.9998	841.755	0.245286	841.509	0.490571	842	0.000582626	0.00065304
		0.09761	2551	169	2382	338	2720	0.124265	0.124219		0.9998	842.754	0.245617	842.509	0.491234	843	0.000582722	0.00065304
		0.09743	2552	169	2383	338	2721	0.124219	0.124219		0.9998	843.754	0.245949	843.508	0.491898	844	0.000582818	0.00065304
		0.09741	2552	170	2382	340	2722	0.124908	0.124862		0.9998	844.754	0.246282	844.507	0.492563	845	0.000582915	0.00065304
		0.0974	2553	170	2383	340	2723	0.124862	0.124862		0.9998	845.753	0.246615	845.507	0.493229	846	0.000583013	0.00065304
		0.09718	2554	171	2383	342	2725	0.125505	0.125505		0.9998	846.753	0.246948	846.506	0.493896	847	0.000583112	0.00065304
		0.09696	2554	172	2382	344	2726	0.126192	0.126053		0.9998	847.753	0.247282	847.505	0.494564	848	0.000583212	0.00065304
		0.09676	2555	172	2383	344	2727	0.126146	0.126053		0.9998	848.752	0.247616	848.505	0.495232	849	0.000583313	0.00065304
		0.09634	2556	172	2384	344	2728	0.1261	0.126053		0.9998	849.752	0.247951	849.504	0.495902	850	0.000583414	0.00065304
		0.09605	2557	172	2385	344	2729	0.126053	0.126053		0.9998	850.752	0.248287	850.503	0.496573	851	0.000583517	0.00065304
		0.09561	2557	173	2384	346	2730	0.12674	0.126647		0.9998	851.751	0.248622	851.503	0.497245	852	0.000583621	0.00065304
		0.09552	2558	173	2385	346	2731	0.126694	0.126647		0.9998	852.751	0.248959	852.502	0.497918	853	0.000583725	0.00065304
		0.09516	2559	173	2386	346	2732	0.126647	0.126647		0.9998	853.751	0.249296	853.501	0.498591	854	0.000583831	0.00065304
		0.09511	2559	174	2385	348	2733	0.127333	0.127333		0.9998	854.75	0.249633	854.501	0.499266	855	0.000583937	0.00065304
		0.09472	2559	175	2384	350	2734	0.128018	0.128018		0.9998	855.75	0.249971	855.5	0.499942	856	0.000584044	0.00065304
		0.09471	2559	176	2383	352	2735	0.128702	0.128655		0.9998	856.75	0.250309	856.499	0.500619	857	0.000584153	0.00065304
		0.09431	2560	176	2384	352	2736	0.128655	0.128655		0.9998	857.749	0.250648	857.499	0.501297	858	0.000584262	0.00065304
		0.09428	2560	177	2383	354	2737	0.129339	0.129339		0.9998	858.749	0.250988	858.498	0.501976	859	0.000584373	0.00065304
		0.09392	2560	178	2382	356	2738	0.130022	0.129974		0.9998	859.749	0.251328	859.497	0.502656	860	0.000584484	0.00065304
		0.09384	2561	178	2383	356	2739	0.129974	0.129974		0.9998	860.748	0.251669	860.497	0.503338	861	0.000584596	0.00065304
		0.09341	2561	179	2382	358	2740	0.130657	0.130277		0.9998	861.748	0.25201	861.496	0.50402	862	0.00058471	0.00065304
		0.09319	2564	179	2385	358	2743	0.130514	0.130277		0.9998	862.748	0.252352	862.495	0.504703	863	0.000584824	0.00065304
		0.09298	2565	179	2386	358	2744	0.130466	0.130277		0.9998	863.747	0.252694	863.495	0.505388	864	0.00058494	0.00065304
		0.09256	2566	179	2387	358	2745	0.130419	0.130277		0.9998	864.747	0.253037	864.494	0.506074	865	0.000585056	0.00065304
		0.09255	2567	179	2388	358	2746	0.130371	0.130277		0.9998	865.747	0.25338	865.493	0.506761	866	0.000585174	0.00065304
		0.09237	2568	179	2389	358	2747	0.130324	0.130277		0.9998	866.746	0.253724	866.493	0.507449	867	0.000585293	0.00065304
		0.09212	2569	179	2390	358	2748	0.130277	0.130277		0.9998	867.746	0.254069	867.492	0.508138	868	0.000585413	0.00065304
		0.09181	2569	181	2388	362	2750	0.131636	0.131541		0.9998	868.746	0.254414	868.491	0.508829	869	0.000585534	0.00065304
		0.0917	2570	181	2389	362	2751	0.131589	0.131541		0.9998	869.745	0.25476	869.49	0.50952	870	0.000585655	0.00065304
		0.09125	2571	181	2390	362	2752	0.131541	0.131541		0.9998	870.745	0.255107	870.49	0.510213	871	0.000585779	0.00065304
		0.09088	2571	182	2389	364	2753	0.132219	0.132123		0.9998	871.745	0.255454	871.489	0.510907	872	0.000585903	0.00065304
		0.09086	2572	182	2390	364	2754	0.132171	0.132123		0.9998	872.744	0.255801	872.488	0.511603	873	0.000586028	0.00065304
		0.09044	2573	182	2391	364	2755	0.132123	0.132123		0.9998	873.744	0.25615	873.488	0.512299	874	0.000586155	0.00065304
		0.09016	2573	183	2390	366	2756	0.132801	0.132657		0.9998	874.744	0.256499	874.487	0.512997	875	0.000586282	0.00065304
		0.09003	2574	183	2391	366	2757	0.132753	0.132657		0.9998	875.743	0.256848	875.486	0.513696	876	0.000586411	0.00065304
		0.0898	2575	183	2392	366	2758	0.132705	0.132657		0.9998	876.743	0.257198	876.486	0.514397	877	0.000586541	0.00065304
		0.08962	2576	183	2393	366	2759	0.132657	0.132657		0.9998	877.742	0.257549	877.485	0.515098	878	0.000586672	0.00065304
		0.08958	2576	184	2392	368	2760	0.133333	0.133333		0.9998	878.742	0.257901	878.484	0.515801	879	0.000586805	0.00065304
		0.08944	2576	185	2391	370	2761	0.134009	0.133767		0.9998	879.742	0.258253	879.483	0.516505	880	0.000586938	0.00065304
		0.08909	2577	185	2392	370	2762	0.133961	0.133767		0.9998	880.741	0.258606	880.483	0.517211	881	0.000587073	0.00065304
		0.08874	2578	185	2393	370	2763	0.133912	0.133767		0.9998	881.741	0.258959	881.482	0.517918	882	0.000587209	0.00065304
		0.0884	2580	185	2395	370	2765	0.133816	0.133767		0.9998	882.741	0.259313	882.481	0.518626	883	0.000587346	0.00065304
		0.0882	2581	185	2396	370	2766	0.133767	0.133767		0.9998	883.74	0.259668	883.481	0.519336	884	0.000587484	0.00065304
		0.088	2581	186	2395	372	2767	0.134442	0.134442		0.9998	884.74	0.260024	884.48	0.520047	885	0.000587624	0.00065304
		0.08797	2581	187	2394	374	2768	0.135116	0.135116		0.9998	885.74	0.26038	885.479	0.52076	886	0.000587765	0.00065304
		0.0876	2581	188	2393	376	2769	0.135789	0.135789		0.9998	886.739	0.260737	886.479	0.521474	887	0.000587907	0.00065304
		0.0872	2581	189	2392	378	2770	0.136462	0.136462		0.9998	887.739	0.261094	887.478	0.522189	888	0.000588051	0.00065304
		0.08688	2581	191	2390	382	2772	0.137807	0.137509		0.9998	888.739	0.261453	888.477	0.522906	889	0.000588195	0.00065304
		0.08661	2582	191	2391	382	2773	0.137757	0.137509		0.9998	889.738	0.261812	889.476	0.523624	890	0.000588341	0.00065304
		0.08639	2583	191	2392	382	2774	0.137707	0.137509		0.9998	890.738	0.262172	890.476	0.524344	891	0.000588489	0.00065304
		0.08633	2584	191	2393	382	2775	0.137658	0.137509		0.9998	891.737	0.262532	891.475	0.525065	892	0.000588638	0.00065304
		0.08606	2585	191	2394	382	2776	0.137608	0.137509		0.9998	892.737	0.262894	892.474	0.525787	893	0.000588788	0.00065304
		0.08603	2586	191	2395	382	2777	0.137559	0.137509		0.9998	893.737	0.263256	893.473	0.526511	894	0.000588939	0.00065304
		0.08584	2587	191	2396	382	2778	0.137509	0.137509		0.9998	894.736	0.263619	894.473	0.527237	895	0.000589092	0.00065304
		0.08574	2587	192	2395	384	2779	0.138179	0.13803		0.9998	895.736	0.263982	895.472	0.527964	896	0.000589246	0.00065304
		0.08564	2588	192	2396	384	2780	0.138129	0.13803		0.9998	896.736	0.264346	896.471	0.528693	897	0.000589401	0.00065304
		0.08526	2589	192	2397	384	2781	0.13808	0.13803		0.9998	897.735	0.264712	897.471	0.529423	898	0.000589558	0.00065304
		0.08488	2590	192	2398	384	2782	0.13803	0.13803		0.9998	898.735	0.265078	898.47	0.530155	899	0.000589716	0.00065304
		0.08468	2590	193	2397	386	2783	0.138699	0.138699		0.9998	899.735	0.265444	899.469	0.530888	900	0.000589876	0.00065304
		0.08449	2590	194	2396	388	2784	0.139368	0.138919		0.9998	900.734	0.265812	900.468	0.531623	901	0.000590037	0.00065304
		0.08431	2591	194	2397	388	2785	0.139318	0.138919		0.9998	901.734	0.26618	901.468	0.53236	902	0.0005902	0.00065304
		0.08417	2592	194	2398	388	2786	0.139268	0.138919		0.9998	902.733	0.266549	902.467	0.533098	903	0.000590364	0.00065304
		0.08402	2593	194	2399	388	2787	0.139218	0.138919		0.9998	903.733	0.266919	903.466	0.533838	904	0.000590529	0.00065304
		0.08374	2594	194	2400	388	2788	0.139168	0.138919		0.9998	904.733	0.26729	904.465	0.53458	905	0.000590696	0.00065304
		0.08355	2595	194	2401	388	2789	0.139118	0.138919		0.9998	905.732	0.267661	905.465	0.535323	906	0.000590864	0.00065304
		0.08337	2596	194	2402	388	2790	0.139068	0.138919		0.9998	906.732	0.268034	906.464	0.536068	907	0.000591034	0.00065304
		0.08326	2597	194	2403	388	2791	0.139018	0.138919		0.9998	907.732	0.268407	907.463	0.536814	908	0.000591205	0.00065304
		0.08301	2598	194	2404	388	2792	0.138968	0.138919		0.9998	908.731	0.268781	908.462	0.537563	909	0.000591378	0.00065304
		0.083	2599	194	2405	388	2793	0.138919	0.138919		0.9998	909.731	0.269156	909.462	0.538313	910	0.000591553	0.00065304
		0.08296	2599	195	2404	390	2794	0.139585	0.139585		0.9998	910.73	0.269532	910.461	0.539065	911	0.000591728	0.00065304
		0.08266	2599	196	2403	392	2795	0.14025	0.13985		0.9998	911.73	0.269909	911.46	0.539818	912	0.000591906	0.00065304
		0.08263	2600	196	2404	392	2796	0.1402	0.13985		0.9998	912.73	0.270287	912.459	0.540574	913	0.000592085	0.00065304
		0.08208	2603	196	2407	392	2799	0.14005	0.13985		0.9998	913.729	0.270665	913.459	0.541331	914	0.000592265	0.00065304
		0.08194	2604	196	2408	392	2800	0.14	0.13985		0.9998	914.729	0.271045	914.458	0.54209	915	0.000592448	0.00065304
		0.08153	2605	196	2409	392	2801	0.13995	0.13985		0.9998	915.729	0.271425	915.457	0.54285	916	0.000592631	0.00065304
		0.08135	2606	196	2410	392	2802	0.1399	0.13985		0.9998	916.728	0.271806	916.456	0.543613	917	0.000592817	0.00065304
		0.08122	2607	196	2411	392	2803	0.13985	0.13985		0.9998	917.728	0.272189	917.456	0.544377	918	0.000593004	0.00065304
		0.08117	2607	197	2410	394	2804	0.140514	0.140363		0.9998	918.727	0.272572	918.455	0.545144	919	0.000593192	0.00065304
		0.08108	2608	197	2411	394	2805	0.140463	0.140363		0.9998	919.727	0.272956	919.454	0.545912	920	0.000593383	0.00065304
		0.08094	2609	197	2412	394	2806	0.140413	0.140363		0.9998	920.727	0.273341	920.453	0.546682	921	0.000593574	0.00065304
		0.08081	2610	197	2413	394	2807	0.140363	0.140363		0.9998	921.726	0.273727	921.453	0.547454	922	0.000593768	0.00065304
		0.07993	2612	200	2412	400	2812	0.142248	0.142248		0.9998	922.726	0.274114	922.452	0.548228	923	0.000593963	0.00065304
		0.07984	2612	201	2411	402	2813	0.142908	0.142705		0.9998	923.725	0.274502	923.451	0.549004	924	0.00059416	0.00065304
		0.07961	2615	201	2414	402	2816	0.142756	0.142705		0.9998	924.725	0.274891	924.45	0.549782	925	0.000594359	0.00065304
		0.0793	2616	201	2415	402	2817	0.142705	0.142705		0.9998	925.725	0.275281	925.449	0.550562	926	0.000594559	0.00065304
		0.07905	2616	202	2414	404	2818	0.143364	0.143212		0.9998	926.724	0.275672	926.449	0.551344	927	0.000594761	0.00065304
		0.07903	2617	202	2415	404	2819	0.143313	0.143212		0.9998	927.724	0.276064	927.448	0.552127	928	0.000594965	0.00065304
		0.07877	2618	202	2416	404	2820	0.143262	0.143212		0.9998	928.724	0.276457	928.447	0.552913	929	0.00059517	0.00065304
		0.07871	2619	202	2417	404	2821	0.143212	0.143212		0.9998	929.723	0.276851	929.446	0.553701	930	0.000595378	0.00065304
		0.0785	2619	203	2416	406	2822	0.14387	0.143819		0.9998	930.723	0.277246	930.446	0.554491	931	0.000595587	0.00065304
		0.07836	2620	203	2417	406	2823	0.143819	0.143819		0.9998	931.722	0.277642	931.445	0.555284	932	0.000595798	0.00065304
		0.07799	2620	204	2416	408	2824	0.144476	0.144272		0.9998	932.722	0.278039	932.444	0.556078	933	0.00059601	0.00065304
		0.07785	2621	204	2417	408	2825	0.144425	0.144272		0.9998	933.722	0.278437	933.443	0.556874	934	0.000596225	0.00065304
		0.07773	2622	204	2418	408	2826	0.144374	0.144272		0.9998	934.721	0.278836	934.442	0.557673	935	0.000596441	0.00065304
		0.07768	2623	204	2419	408	2827	0.144323	0.144272		0.9998	935.721	0.279237	935.442	0.558473	936	0.00059666	0.00065304
		0.07748	2624	204	2420	408	2828	0.144272	0.144272		0.9998	936.72	0.279638	936.441	0.559276	937	0.00059688	0.00065304
		0.07734	2624	205	2419	410	2829	0.144928	0.144825		0.9998	937.72	0.280041	937.44	0.560081	938	0.000597102	0.00065304
		0.07717	2625	205	2420	410	2830	0.144876	0.144825		0.9998	938.72	0.280444	938.439	0.560888	939	0.000597325	0.00065304
		0.077	2626	205	2421	410	2831	0.144825	0.144825		0.9998	939.719	0.280849	939.438	0.561698	940	0.000597551	0.00065304
		0.07667	2626	206	2420	412	2832	0.14548	0.14548		0.9998	940.719	0.281255	940.437	0.56251	941	0.000597779	0.00065304
		0.07648	2628	207	2421	414	2835	0.146032	0.146032		0.9998	941.718	0.281662	941.437	0.563324	942	0.000598008	0.00065304
		0.07612	2628	208	2420	416	2836	0.146685	0.146582		0.9998	942.718	0.28207	942.436	0.56414	943	0.00059824	0.00065304
		0.076	2629	208	2421	416	2837	0.146634	0.146582		0.9998	943.718	0.282479	943.435	0.564959	944	0.000598473	0.00065304
		0.0754	2630	208	2422	416	2838	0.146582	0.146582		0.9998	944.717	0.28289	944.434	0.565779	945	0.000598708	0.00065304
		0.07535	2630	209	2421	418	2839	0.147235	0.147028		0.9998	945.717	0.283301	945.433	0.566603	946	0.000598946	0.00065304
		0.07502	2631	209	2422	418	2840	0.147183	0.147028		0.9998	946.716	0.283714	946.433	0.567428	947	0.000599185	0.00065304
		0.07493	2633	209	2424	418	2842	0.14708	0.147028		0.9998	947.716	0.284128	947.432	0.568256	948	0.000599426	0.00065304
		0.07454	2634	209	2425	418	2843	0.147028	0.147028		0.9998	948.715	0.284543	948.431	0.569087	949	0.00059967	0.00065304
		0.07437	2634	210	2424	420	2844	0.147679	0.147679		0.9998	949.715	0.28496	949.43	0.569919	950	0.000599915	0.00065304
		0.07434	2634	211	2423	422	2845	0.14833	0.148278		0.9997	950.715	0.285377	950.429	0.570755	951	0.000600163	0.000895442
		0.07413	2635	211	2424	422	2846	0.148278	0.148278		0.9997	951.714	0.285796	951.428	0.571592	952	0.000600412	0.000895442
		0.07405	2635	212	2423	424	2847	0.148929	0.148876		0.9997	952.714	0.286216	952.428	0.572433	953	0.000600664	0.000895442
		0.07401	2636	212	2424	424	2848	0.148876	0.148876		0.9997	953.713	0.286638	953.427	0.573275	954	0.000600917	0.000895442
		0.0739	2636	213	2423	426	2849	0.149526	0.149526		0.9997	954.713	0.28706	954.426	0.57412	955	0.000601173	0.000895442
		0.07368	2636	214	2422	428	2850	0.150175	0.150175		0.9997	955.713	0.287484	955.425	0.574968	956	0.000601431	0.000895442
		0.07342	2636	215	2421	430	2851	0.150824	0.150771		0.9997	956.712	0.287909	956.424	0.575818	957	0.000601691	0.000895442
		0.07328	2637	215	2422	430	2852	0.150771	0.150771		0.9997	957.712	0.288336	957.423	0.576671	958	0.000601953	0.000895442
		0.07323	2637	218	2419	436	2855	0.152715	0.152661		0.9997	958.711	0.288763	958.422	0.577527	959	0.000602218	0.000895442
		0.07311	2638	218	2420	436	2856	0.152661	0.152661		0.9997	959.711	0.289192	959.422	0.578385	960	0.000602484	0.000895442
		0.07279	2638	219	2419	438	2857	0.153308	0.153308		0.9997	960.71	0.289623	960.421	0.579245	961	0.000602753	0.000895442
		0.07264	2638	220	2418	440	2858	0.153954	0.153954		0.9997	961.71	0.290054	961.42	0.580109	962	0.000603024	0.000895442
		0.07255	2638	221	2417	442	2859	0.1546	0.1546		0.9997	962.71	0.290487	962.419	0.580975	963	0.000603297	0.000895442
		0.07237	2638	222	2416	444	2860	0.155245	0.15519		0.9997	963.709	0.290922	963.418	0.581844	964	0.000603572	0.000895442
		0.07163	2639	222	2417	444	2861	0.15519	0.15519		0.9997	964.709	0.291358	964.417	0.582715	965	0.00060385	0.000895442
		0.07073	2639	223	2416	446	2862	0.155835	0.155672		0.9997	965.708	0.291795	965.416	0.583589	966	0.00060413	0.000895442
		0.07051	2640	223	2417	446	2863	0.155781	0.155672		0.9997	966.708	0.292233	966.416	0.584466	967	0.000604412	0.000895442
		0.06992	2641	223	2418	446	2864	0.155726	0.155672		0.9997	967.707	0.292673	967.415	0.585346	968	0.000604696	0.000895442
		0.06982	2642	223	2419	446	2865	0.155672	0.155672		0.9997	968.707	0.293114	968.414	0.586229	969	0.000604983	0.000895442
		0.06972	2642	224	2418	448	2866	0.156315	0.156315		0.9997	969.706	0.293557	969.413	0.587114	970	0.000605272	0.000895442
		0.06953	2642	225	2417	450	2867	0.156958	0.156958		0.9997	970.706	0.294001	970.412	0.588002	971	0.000605563	0.000895442
		0.06934	2642	226	2416	452	2868	0.157601	0.157436		0.9997	971.706	0.294447	971.411	0.588893	972	0.000605857	0.000895442
		0.06915	2643	226	2417	452	2869	0.157546	0.157436		0.9997	972.705	0.294894	972.41	0.589787	973	0.000606153	0.000895442
		0.06888	2644	226	2418	452	2870	0.157491	0.157436		0.9997	973.705	0.295342	973.409	0.590684	974	0.000606452	0.000895442
		0.06877	2645	226	2419	452	2871	0.157436	0.157436		0.9997	974.704	0.295792	974.408	0.591584	975	0.000606753	0.000895442
		0.06822	2645	227	2418	454	2872	0.158078	0.158023		0.9997	975.704	0.296243	975.408	0.592487	976	0.000607056	0.000895442
		0.06804	2646	227	2419	454	2873	0.158023	0.158023		0.9997	976.703	0.296696	976.407	0.593393	977	0.000607362	0.000895442
		0.06767	2646	228	2418	456	2874	0.158664	0.158609		0.9997	977.703	0.297151	977.406	0.594301	978	0.00060767	0.000895442
		0.0675	2647	228	2419	456	2875	0.158609	0.158609		0.9997	978.702	0.297607	978.405	0.595213	979	0.000607981	0.000895442
		0.06732	2647	229	2418	458	2876	0.159249	0.159249		0.9997	979.702	0.298064	979.404	0.596128	980	0.000608294	0.000895442
		0.06714	2647	230	2417	460	2877	0.159889	0.159778		0.9997	980.701	0.298523	980.403	0.597046	981	0.000608609	0.000895442
		0.06705	2648	230	2418	460	2878	0.159833	0.159778		0.9997	981.701	0.298983	981.402	0.597967	982	0.000608928	0.000895442
		0.06697	2649	230	2419	460	2879	0.159778	0.159778		0.9997	982.701	0.299446	982.401	0.598891	983	0.000609248	0.000895442
		0.06679	2649	231	2418	462	2880	0.160417	0.160417		0.9997	983.7	0.299909	983.4	0.599818	984	0.000609571	0.000895442
		0.06512	2649	232	2417	464	2881	0.161055	0.160832		0.9997	984.7	0.300374	984.399	0.600749	985	0.000609897	0.000895442
		0.06321	2650	232	2418	464	2882	0.160999	0.160832		0.9997	985.699	0.300841	985.398	0.601682	986	0.000610226	0.000895442
		0.06127	2651	232	2419	464	2883	0.160943	0.160832		0.9997	986.699	0.30131	986.397	0.602619	987	0.000610557	0.000895442
		0.06069	2652	232	2420	464	2884	0.160888	0.160832		0.9997	987.698	0.30178	987.396	0.603559	988	0.00061089	0.000895442
		0.0593	2653	232	2421	464	2885	0.160832	0.160832		0.9997	988.698	0.302251	988.395	0.604503	989	0.000611226	0.000895442
		0.0573	2653	233	2420	466	2886	0.161469	0.161469		0.9997	989.697	0.302725	989.395	0.605449	990	0.000611565	0.000895442
		0.05528	2653	234	2419	468	2887	0.162106	0.16205		0.9997	990.697	0.3032	990.394	0.606399	991	0.000611906	0.000895442
		0.05323	2654	234	2420	468	2888	0.16205	0.16205		0.9997	991.696	0.303676	991.393	0.607353	992	0.000612251	0.000895442
		0.05115	2654	235	2419	470	2889	0.162686	0.162405		0.9997	992.696	0.304155	992.392	0.608309	993	0.000612597	0.000895442
		0.0469	2655	235	2420	470	2890	0.16263	0.162405		0.9997	993.695	0.304635	993.391	0.609269	994	0.000612947	0.000895442
		0.04252	2656	235	2421	470	2891	0.162574	0.162405		0.9997	994.695	0.305116	994.39	0.610233	995	0.000613299	0.000895442
		0.04006	2657	235	2422	470	2892	0.162517	0.162405		0.9997	995.694	0.3056	995.389	0.611199	996	0.000613654	0.000895442
		0.03337	2658	235	2423	470	2893	0.162461	0.162405		0.9996	996.694	0.306085	996.388	0.61217	997	0.000614012	0.00103295
		0.03099	2659	235	2424	470	2894	0.162405	0.162405		0.9996	997.693	0.306572	997.387	0.613143	998	0.000614372	0.00103295
		0.03073	2659	236	2423	472	2895	0.16304	0.162703		0.9996	998.693	0.30706	998.386	0.614121	999	0.000614735	0.00103295
		0.02858	2660	236	2424	472	2896	0.162983	0.162703		0.9996	999.692	0.307551	999.385	0.615102	1000	0.000615102	0.00103295
		0.02612	2661	236	2425	472	2897	0.162927	0.162703		0.9996	1000.69	0.308043	1000.38	0.616086	1001	0.00061547	0.00103295
		0.02362	2662	236	2426	472	2898	0.162871	0.162703		0.9996	1001.69	0.308537	1001.38	0.617074	1002	0.000615842	0.00103295
		0.02109	2663	236	2427	472	2899	0.162815	0.162703		0.9996	1002.69	0.309033	1002.38	0.618065	1003	0.000616217	0.00103295
		0.01611	2664	236	2428	472	2900	0.162759	0.162703		0.9996	1003.69	0.30953	1003.38	0.619061	1004	0.000616594	0.00103295
		0.004905	2665	236	2429	472	2901	0.162703	0.162703		0.9996	1004.69	0.31003	1004.38	0.620059	1005	0.000616975	0.00103295
											0.9996	1005.69	0.310531	1005.38	0.621062	1006	0.000617358	0.00103295
											0.9996	1006.69	0.311034	1006.38	0.622068	1007	0.000617744	0.00103295
											0.9996	1007.69	0.311539	1007.38	0.623078	1008	0.000618133	0.00103295
											0.9996	1008.69	0.312046	1008.38	0.624092	1009	0.000618525	0.00103295
											0.9996	1009.69	0.312555	1009.37	0.625109	1010	0.00061892	0.00103295
											0.9996	1010.69	0.313065	1010.37	0.626131	1011	0.000619318	0.00103295
											0.9996	1011.69	0.313578	1011.37	0.627156	1012	0.000619719	0.00103295
											0.9996	1012.69	0.314092	1012.37	0.628185	1013	0.000620123	0.00103295
											0.9996	1013.69	0.314609	1013.37	0.629218	1014	0.000620531	0.00103295
											0.9996	1014.68	0.315127	1014.37	0.630255	1015	0.000620941	0.00103295
											0.9996	1015.68	0.315648	1015.37	0.631296	1016	0.000621354	0.00103295
											0.9996	1016.68	0.31617	1016.37	0.63234	1017	0.00062177	0.00103295
											0.9996	1017.68	0.316695	1017.37	0.633389	1018	0.00062219	0.00103295
											0.9996	1018.68	0.317221	1018.37	0.634442	1019	0.000622612	0.00103295
											0.9996	1019.68	0.31775	1019.36	0.635499	1020	0.000623038	0.00103295
											0.9996	1020.68	0.31828	1020.36	0.63656	1021	0.000623467	0.00103295
											0.9996	1021.68	0.318813	1021.36	0.637625	1022	0.000623899	0.00103295
											0.9996	1022.68	0.319347	1022.36	0.638694	1023	0.000624335	0.00103295
											0.9996	1023.68	0.319884	1023.36	0.639768	1024	0.000624773	0.00103295
											0.9996	1024.68	0.320423	1024.36	0.640846	1025	0.000625215	0.00103295
											0.9996	1025.68	0.320964	1025.36	0.641927	1026	0.00062566	0.00103295
											0.9996	1026.68	0.321507	1026.36	0.643014	1027	0.000626109	0.00103295
											0.9996	1027.68	0.322052	1027.36	0.644104	1028	0.00062656	0.00103295
											0.9996	1028.68	0.322599	1028.35	0.645199	1029	0.000627015	0.00103295
											0.9996	1029.68	0.323149	1029.35	0.646298	1030	0.000627474	0.00103295
											0.9996	1030.68	0.323701	1030.35	0.647401	1031	0.000627935	0.00103295
											0.9995	1031.68	0.324255	1031.35	0.648509	1032	0.0006284	0.00117279
											0.9995	1032.68	0.324811	1032.35	0.649622	1033	0.000628869	0.00117279
											0.9995	1033.67	0.325369	1033.35	0.650738	1034	0.000629341	0.00117279
											0.9995	1034.67	0.32593	1034.35	0.65186	1035	0.000629816	0.00117279
											0.9995	1035.67	0.326493	1035.35	0.652985	1036	0.000630295	0.00117279
											0.9995	1036.67	0.327058	1036.35	0.654116	1037	0.000630777	0.00117279
											0.9995	1037.67	0.327625	1037.34	0.655251	1038	0.000631263	0.00117279
											0.9995	1038.67	0.328195	1038.34	0.65639	1039	0.000631752	0.00117279
											0.9995	1039.67	0.328767	1039.34	0.657535	1040	0.000632245	0.00117279
											0.9995	1040.67	0.329342	1040.34	0.658684	1041	0.000632741	0.00117279
											0.9995	1041.67	0.329919	1041.34	0.659837	1042	0.000633241	0.00117279
											0.9995	1042.67	0.330498	1042.34	0.660996	1043	0.000633745	0.00117279
											0.9995	1043.67	0.331079	1043.34	0.662159	1044	0.000634252	0.00117279
											0.9995	1044.67	0.331663	1044.34	0.663327	1045	0.000634762	0.00117279
											0.9995	1045.67	0.33225	1045.34	0.664499	1046	0.000635277	0.00117279
											0.9995	1046.67	0.332839	1046.33	0.665677	1047	0.000635795	0.00117279
											0.9995	1047.67	0.33343	1047.33	0.66686	1048	0.000636316	0.00117279
											0.9995	1048.67	0.334024	1048.33	0.668047	1049	0.000636842	0.00117279
											0.9995	1049.67	0.33462	1049.33	0.66924	1050	0.000637371	0.00117279
											0.9995	1050.66	0.335219	1050.33	0.670437	1051	0.000637904	0.00117279
											0.9995	1051.66	0.33582	1051.33	0.67164	1052	0.000638441	0.00117279
											0.9995	1052.66	0.336424	1052.33	0.672847	1053	0.000638981	0.00117279
											0.9995	1053.66	0.33703	1053.33	0.67406	1054	0.000639525	0.00117279
											0.9995	1054.66	0.337639	1054.32	0.675278	1055	0.000640073	0.00117279
											0.9995	1055.66	0.33825	1055.32	0.6765	1056	0.000640625	0.00117279
											0.9995	1056.66	0.338864	1056.32	0.677729	1057	0.000641181	0.00117279
											0.9995	1057.66	0.339481	1057.32	0.678962	1058	0.000641741	0.00117279
											0.9995	1058.66	0.3401	1058.32	0.680201	1059	0.000642305	0.00117279
											0.9995	1059.66	0.340722	1059.32	0.681444	1060	0.000642872	0.00117279
											0.9994	1060.66	0.341347	1060.32	0.682694	1061	0.000643444	0.00133626
											0.9994	1061.66	0.341974	1061.32	0.683948	1062	0.000644019	0.00133626
											0.9994	1062.66	0.342604	1062.31	0.685208	1063	0.000644599	0.00133626
											0.9994	1063.66	0.343237	1063.31	0.686474	1064	0.000645182	0.00133626
											0.9994	1064.66	0.343872	1064.31	0.687745	1065	0.00064577	0.00133626
											0.9994	1065.66	0.34451	1065.31	0.689021	1066	0.000646361	0.00133626
											0.9994	1066.65	0.345151	1066.31	0.690303	1067	0.000646957	0.00133626
											0.9994	1067.65	0.345795	1067.31	0.69159	1068	0.000647557	0.00133626
											0.9994	1068.65	0.346442	1068.31	0.692883	1069	0.00064816	0.00133626
											0.9994	1069.65	0.347091	1069.31	0.694182	1070	0.000648768	0.00133626
											0.9994	1070.65	0.347743	1070.3	0.695487	1071	0.000649381	0.00133626
											0.9994	1071.65	0.348398	1071.3	0.696797	1072	0.000649997	0.00133626
											0.9994	1072.65	0.349056	1072.3	0.698113	1073	0.000650618	0.00133626
											0.9994	1073.65	0.349717	1073.3	0.699434	1074	0.000651242	0.00133626
											0.9994	1074.65	0.350381	1074.3	0.700762	1075	0.000651871	0.00133626
											0.9994	1075.65	0.351048	1075.3	0.702095	1076	0.000652505	0.00133626
											0.9994	1076.65	0.351717	1076.3	0.703434	1077	0.000653142	0.00133626
											0.9994	1077.65	0.35239	1077.3	0.704779	1078	0.000653784	0.00133626
											0.9994	1078.65	0.353065	1078.29	0.706131	1079	0.000654431	0.00133626
											0.9994	1079.65	0.353744	1079.29	0.707488	1080	0.000655081	0.00133626
											0.9994	1080.65	0.354425	1080.29	0.708851	1081	0.000655736	0.00133626
											0.9994	1081.64	0.35511	1081.29	0.71022	1082	0.000656396	0.00133626
											0.9994	1082.64	0.355798	1082.29	0.711595	1083	0.000657059	0.00133626
											0.9994	1083.64	0.356488	1083.29	0.712977	1084	0.000657728	0.00133626
											0.9994	1084.64	0.357182	1084.29	0.714364	1085	0.0006584	0.00133626
											0.9994	1085.64	0.357879	1085.28	0.715758	1086	0.000659078	0.00133626
											0.9994	1086.64	0.358579	1086.28	0.717159	1087	0.000659759	0.00133626
											0.9994	1087.64	0.359282	1087.28	0.718565	1088	0.000660446	0.00133626
											0.9994	1088.64	0.359989	1088.28	0.719978	1089	0.000661137	0.00133626
											0.9994	1089.64	0.360698	1089.28	0.721397	1090	0.000661832	0.00133626
											0.9994	1090.64	0.361411	1090.28	0.722823	1091	0.000662532	0.00133626
											0.9994	1091.64	0.362127	1091.28	0.724255	1092	0.000663237	0.00133626
											0.9993	1092.64	0.362847	1092.27	0.725693	1093	0.000663946	0.00148171
											0.9993	1093.64	0.363569	1093.27	0.727138	1094	0.00066466	0.00148171
											0.9993	1094.64	0.364295	1094.27	0.72859	1095	0.000665379	0.00148171
											0.9993	1095.63	0.365024	1095.27	0.730048	1096	0.000666102	0.00148171
											0.9993	1096.63	0.365756	1096.27	0.731513	1097	0.00066683	0.00148171
											0.9993	1097.63	0.366492	1097.27	0.732985	1098	0.000667563	0.00148171
											0.9993	1098.63	0.367231	1098.27	0.734463	1099	0.000668301	0.00148171
											0.9993	1099.63	0.367974	1099.26	0.735948	1100	0.000669044	0.00148171
											0.9993	1100.63	0.36872	1100.26	0.73744	1101	0.000669791	0.00148171
											0.9993	1101.63	0.369469	1101.26	0.738939	1102	0.000670543	0.00148171
											0.9993	1102.63	0.370222	1102.26	0.740444	1103	0.0006713	0.00148171
											0.9993	1103.63	0.370978	1103.26	0.741957	1104	0.000672062	0.00148171
											0.9993	1104.63	0.371738	1104.26	0.743477	1105	0.000672829	0.00148171
											0.9993	1105.63	0.372502	1105.25	0.745003	1106	0.000673601	0.00148171
											0.9992	1106.63	0.373268	1106.25	0.746537	1107	0.000674378	0.00165234
											0.9992	1107.63	0.374039	1107.25	0.748077	1108	0.00067516	0.00165234
											0.9992	1108.63	0.374813	1108.25	0.749625	1109	0.000675947	0.00165234
											0.9992	1109.62	0.37559	1109.25	0.75118	1110	0.000676739	0.00165234
											0.9992	1110.62	0.376371	1110.25	0.752743	1111	0.000677536	0.00165234
											0.9992	1111.62	0.377156	1111.25	0.754312	1112	0.000678338	0.00165234
											0.9992	1112.62	0.377945	1112.24	0.755889	1113	0.000679146	0.00165234
											0.9992	1113.62	0.378737	1113.24	0.757473	1114	0.000679958	0.00165234
											0.9992	1114.62	0.379532	1114.24	0.759065	1115	0.000680776	0.00165234
											0.9992	1115.62	0.380332	1115.24	0.760664	1116	0.000681599	0.00165234
											0.9992	1116.62	0.381135	1116.24	0.762271	1117	0.000682427	0.00165234
											0.9992	1117.62	0.381942	1117.24	0.763885	1118	0.00068326	0.00165234
											0.9992	1118.62	0.382753	1118.23	0.765506	1119	0.000684098	0.00165234
											0.9992	1119.62	0.383568	1119.23	0.767135	1120	0.000684942	0.00165234
											0.9992	1120.62	0.384386	1120.23	0.768772	1121	0.000685792	0.00165234
											0.9992	1121.61	0.385208	1121.23	0.770417	1122	0.000686646	0.00165234
											0.9992	1122.61	0.386035	1122.23	0.772069	1123	0.000687506	0.00165234
											0.9992	1123.61	0.386865	1123.23	0.773729	1124	0.000688371	0.00165234
											0.9992	1124.61	0.387699	1124.22	0.775397	1125	0.000689242	0.00165234
											0.9992	1125.61	0.388537	1125.22	0.777073	1126	0.000690118	0.00165234
											0.9992	1126.61	0.389378	1126.22	0.778757	1127	0.000691	0.00165234
											0.9992	1127.61	0.390224	1127.22	0.780449	1128	0.000691887	0.00165234
											0.9992	1128.61	0.391074	1128.22	0.782148	1129	0.00069278	0.00165234
											0.9992	1129.61	0.391928	1129.22	0.783856	1130	0.000693678	0.00165234
											0.9992	1130.61	0.392786	1130.21	0.785572	1131	0.000694582	0.00165234
											0.9992	1131.61	0.393648	1131.21	0.787296	1132	0.000695491	0.00165234
											0.9992	1132.61	0.394514	1132.21	0.789028	1133	0.000696406	0.00165234
											0.9992	1133.6	0.395384	1133.21	0.790769	1134	0.000697327	0.00165234
											0.9992	1134.6	0.396259	1134.21	0.792518	1135	0.000698254	0.00165234
											0.9992	1135.6	0.397137	1135.21	0.794275	1136	0.000699186	0.00165234
											0.9992	1136.6	0.39802	1136.2	0.79604	1137	0.000700124	0.00165234
											0.9992	1137.6	0.398907	1137.2	0.797814	1138	0.000701067	0.00165234
											0.9992	1138.6	0.399798	1138.2	0.799597	1139	0.000702017	0.00165234
											0.9991	1139.6	0.400694	1139.2	0.801388	1140	0.000702972	0.00191083
											0.9991	1140.6	0.401594	1140.2	0.803187	1141	0.000703933	0.00191083
											0.9991	1141.6	0.402498	1141.2	0.804995	1142	0.0007049	0.00191083
											0.9991	1142.6	0.403406	1142.19	0.806812	1143	0.000705873	0.00191083
											0.9991	1143.6	0.404319	1143.19	0.808638	1144	0.000706851	0.00191083
											0.9991	1144.59	0.405236	1144.19	0.810472	1145	0.000707836	0.00191083
											0.9991	1145.59	0.406158	1145.19	0.812315	1146	0.000708827	0.00191083
											0.9991	1146.59	0.407084	1146.19	0.814167	1147	0.000709823	0.00191083
											0.9991	1147.59	0.408014	1147.18	0.816028	1148	0.000710826	0.00191083
											0.9991	1148.59	0.408949	1148.18	0.817898	1149	0.000711835	0.00191083
											0.9991	1149.59	0.409888	1149.18	0.819777	1150	0.000712849	0.00191083
											0.9991	1150.59	0.410832	1150.18	0.821665	1151	0.00071387	0.00191083
											0.9991	1151.59	0.411781	1151.18	0.823562	1152	0.000714898	0.00191083
											0.9991	1152.59	0.412734	1152.17	0.825468	1153	0.000715931	0.00191083
											0.9991	1153.59	0.413692	1153.17	0.827384	1154	0.00071697	0.00191083
											0.9991	1154.59	0.414654	1154.17	0.829308	1155	0.000718016	0.00191083
											0.9991	1155.58	0.415621	1155.17	0.831242	1156	0.000719068	0.00191083
											0.9991	1156.58	0.416593	1156.17	0.833186	1157	0.000720126	0.00191083
											0.9991	1157.58	0.417569	1157.16	0.835139	1158	0.00072119	0.00191083
											0.9991	1158.58	0.41855	1158.16	0.837101	1159	0.000722261	0.00191083
											0.9991	1159.58	0.419536	1159.16	0.839073	1160	0.000723338	0.00191083
											0.9991	1160.58	0.420527	1160.16	0.841054	1161	0.000724422	0.00191083
											0.9991	1161.58	0.421523	1161.16	0.843045	1162	0.000725512	0.00191083
											0.9991	1162.58	0.422523	1162.15	0.845046	1163	0.000726608	0.00191083
											0.9991	1163.58	0.423528	1163.15	0.847056	1164	0.000727711	0.00191083
											0.9991	1164.58	0.424538	1164.15	0.849076	1165	0.000728821	0.00191083
											0.9991	1165.57	0.425553	1165.15	0.851106	1166	0.000729937	0.00191083
											0.9991	1166.57	0.426573	1166.15	0.853146	1167	0.000731059	0.00191083
											0.999	1167.57	0.427598	1167.14	0.855196	1168	0.000732188	0.00209528
											0.999	1168.57	0.428628	1168.14	0.857256	1169	0.000733324	0.00209528
											0.999	1169.57	0.429663	1169.14	0.859326	1170	0.000734467	0.00209528
											0.999	1170.57	0.430703	1170.14	0.861406	1171	0.000735616	0.00209528
											0.999	1171.57	0.431748	1171.14	0.863496	1172	0.000736771	0.00209528
											0.999	1172.57	0.432798	1172.13	0.865597	1173	0.000737934	0.00209528
											0.999	1173.57	0.433854	1173.13	0.867707	1174	0.000739103	0.00209528
											0.999	1174.57	0.434914	1174.13	0.869828	1175	0.000740279	0.00209528
											0.999	1175.56	0.43598	1175.13	0.87196	1176	0.000741462	0.00209528
											0.999	1176.56	0.437051	1176.13	0.874101	1177	0.000742652	0.00209528
											0.9989	1177.56	0.438127	1177.12	0.876254	1178	0.000743849	0.00217345
											0.9989	1178.56	0.439208	1178.12	0.878416	1179	0.000745052	0.00217345
											0.9989	1179.56	0.440295	1179.12	0.88059	1180	0.000746263	0.00217345
											0.9989	1180.56	0.441387	1180.12	0.882774	1181	0.00074748	0.00217345
											0.9989	1181.56	0.442484	1181.12	0.884969	1182	0.000748705	0.00217345
											0.9988	1182.56	0.443587	1182.11	0.887174	1183	0.000749936	0.00222187
											0.9988	1183.56	0.444695	1183.11	0.889391	1184	0.000751175	0.00222187
											0.9988	1184.55	0.445809	1184.11	0.891618	1185	0.00075242	0.00222187
											0.9988	1185.55	0.446928	1185.11	0.893857	1186	0.000753673	0.00222187
											0.9987	1186.55	0.448053	1186.1	0.896106	1187	0.000754933	0.00228264
											0.9987	1187.55	0.449183	1187.1	0.898366	1188	0.0007562	0.00228264
											0.9987	1188.55	0.450319	1188.1	0.900638	1189	0.000757475	0.00228264
											0.9987	1189.55	0.45146	1189.1	0.90292	1190	0.000758756	0.00228264
											0.9987	1190.55	0.452607	1190.09	0.905214	1191	0.000760045	0.00228264
											0.9987	1191.55	0.45376	1191.09	0.907519	1192	0.000761342	0.00228264
											0.9987	1192.55	0.454918	1192.09	0.909836	1193	0.000762645	0.00228264
											0.9986	1193.54	0.456082	1193.09	0.912164	1194	0.000763956	0.00236256
											0.9986	1194.54	0.457252	1194.09	0.914503	1195	0.000765275	0.00236256
											0.9986	1195.54	0.458427	1195.08	0.916854	1196	0.0007666	0.00236256
											0.9986	1196.54	0.459608	1196.08	0.919217	1197	0.000767934	0.00236256
											0.9986	1197.54	0.460795	1197.08	0.921591	1198	0.000769275	0.00236256
											0.9986	1198.54	0.461988	1198.08	0.923977	1199	0.000770623	0.00236256
											0.9986	1199.54	0.463187	1199.07	0.926375	1200	0.000771979	0.00236256
											0.9985	1200.54	0.464392	1200.07	0.928784	1201	0.000773342	0.00244546
											0.9985	1201.53	0.465603	1201.07	0.931206	1202	0.000774713	0.00244546
											0.9985	1202.53	0.46682	1202.07	0.933639	1203	0.000776092	0.00244546
											0.9985	1203.53	0.468042	1203.06	0.936085	1204	0.000777479	0.00244546
											0.9985	1204.53	0.469271	1204.06	0.938542	1205	0.000778873	0.00244546
											0.9985	1205.53	0.470506	1205.06	0.941012	1206	0.000780275	0.00244546
											0.9985	1206.53	0.471747	1206.06	0.943494	1207	0.000781685	0.00244546
											0.9984	1207.53	0.472994	1207.05	0.945988	1208	0.000783103	0.00252517
											0.9984	1208.53	0.474247	1208.05	0.948494	1209	0.000784528	0.00252517
											0.9984	1209.52	0.475507	1209.05	0.951013	1210	0.000785961	0.00252517
											0.9984	1210.52	0.476772	1210.05	0.953545	1211	0.000787403	0.00252517
											0.9984	1211.52	0.478044	1211.04	0.956089	1212	0.000788852	0.00252517
											0.9984	1212.52	0.479323	1212.04	0.958645	1213	0.000790309	0.00252517
											0.9983	1213.52	0.480607	1213.04	0.961215	1214	0.000791775	0.00264005
											0.9983	1214.52	0.481898	1214.04	0.963796	1215	0.000793248	0.00264005
											0.9983	1215.52	0.483196	1215.03	0.966391	1216	0.00079473	0.00264005
											0.9983	1216.52	0.484499	1216.03	0.968999	1217	0.000796219	0.00264005
											0.9983	1217.51	0.48581	1217.03	0.971619	1218	0.000797717	0.00264005
											0.9983	1218.51	0.487126	1218.03	0.974253	1219	0.000799223	0.00264005
											0.9983	1219.51	0.48845	1219.02	0.9769	1220	0.000800737	0.00264005
											0.9983	1220.51	0.48978	1220.02	0.979559	1221	0.00080226	0.00264005
											0.9983	1221.51	0.491116	1221.02	0.982232	1222	0.000803791	0.00264005
											0.9983	1222.51	0.492459	1222.02	0.984918	1223	0.00080533	0.00264005
											0.9983	1223.51	0.493809	1223.01	0.987618	1224	0.000806877	0.00264005
											0.9983	1224.5	0.495165	1224.01	0.990331	1225	0.000808433	0.00264005
											0.9982	1225.5	0.496529	1225.01	0.993057	1226	0.000809998	0.00278783
											0.9982	1226.5	0.497899	1226	0.995797	1227	0.000811571	0.00278783
											0.9982	1227.5	0.499275	1227	0.998551	1228	0.000813152	0.00278783
											0.9982	1228.5	0.500659	1228	1.00132	1229	0.000814742	0.00278783
											0.9982	1229.5	0.502049	1229	1.0041	1230	0.00081634	0.00278783
											0.9982	1230.5	0.503447	1229.99	1.00689	1231	0.000817948	0.00278783
											0.9982	1231.5	0.504851	1230.99	1.0097	1232	0.000819563	0.00278783
											0.9982	1232.49	0.506262	1231.99	1.01252	1233	0.000821188	0.00278783
											0.9982	1233.49	0.507681	1232.98	1.01536	1234	0.000822821	0.00278783
											0.9982	1234.49	0.509106	1233.98	1.01821	1235	0.000824463	0.00278783
											0.9981	1235.49	0.510538	1234.98	1.02108	1236	0.000826114	0.00292225
											0.9981	1236.49	0.511978	1235.98	1.02396	1237	0.000827774	0.00292225
											0.9981	1237.49	0.513425	1236.97	1.02685	1238	0.000829442	0.00292225
											0.9981	1238.49	0.514879	1237.97	1.02976	1239	0.00083112	0.00292225
											0.9981	1239.48	0.51634	1238.97	1.03268	1240	0.000832806	0.00292225
											0.9981	1240.48	0.517808	1239.96	1.03562	1241	0.000834501	0.00292225
											0.9981	1241.48	0.519284	1240.96	1.03857	1242	0.000836206	0.00292225
											0.9981	1242.48	0.520767	1241.96	1.04153	1243	0.000837919	0.00292225
											0.9981	1243.48	0.522257	1242.96	1.04451	1244	0.000839642	0.00292225
											0.998	1244.48	0.523755	1243.95	1.04751	1245	0.000841374	0.00304811
											0.998	1245.47	0.52526	1244.95	1.05052	1246	0.000843114	0.00304811
											0.998	1246.47	0.526773	1245.95	1.05355	1247	0.000844865	0.00304811
											0.998	1247.47	0.528293	1246.94	1.05659	1248	0.000846624	0.00304811
											0.998	1248.47	0.529821	1247.94	1.05964	1249	0.000848393	0.00304811
											0.998	1249.47	0.531357	1248.94	1.06271	1250	0.000850171	0.00304811
											0.998	1250.47	0.5329	1249.93	1.0658	1251	0.000851958	0.00304811
											0.998	1251.47	0.53445	1250.93	1.0689	1252	0.000853755	0.00304811
											0.9979	1252.46	0.536009	1251.93	1.07202	1253	0.000855561	0.00321912
											0.9979	1253.46	0.537575	1252.92	1.07515	1254	0.000857377	0.00321912
											0.9979	1254.46	0.539149	1253.92	1.0783	1255	0.000859202	0.00321912
											0.9979	1255.46	0.540731	1254.92	1.08146	1256	0.000861037	0.00321912
											0.9979	1256.46	0.542321	1255.92	1.08464	1257	0.000862881	0.00321912
											0.9979	1257.46	0.543918	1256.91	1.08784	1258	0.000864735	0.00321912
											0.9979	1258.45	0.545524	1257.91	1.09105	1259	0.000866599	0.00321912
											0.9979	1259.45	0.547137	1258.91	1.09427	1260	0.000868472	0.00321912
											0.9979	1260.45	0.548759	1259.9	1.09752	1261	0.000870355	0.00321912
											0.9979	1261.45	0.550389	1260.9	1.10078	1262	0.000872248	0.00321912
											0.9979	1262.45	0.552026	1261.9	1.10405	1263	0.000874151	0.00321912
											0.9979	1263.45	0.553672	1262.89	1.10734	1264	0.000876064	0.00321912
											0.9979	1264.44	0.555327	1263.89	1.11065	1265	0.000877987	0.00321912
											0.9979	1265.44	0.556989	1264.89	1.11398	1266	0.000879919	0.00321912
											0.9978	1266.44	0.558659	1265.88	1.11732	1267	0.000881862	0.00345075
											0.9978	1267.44	0.560338	1266.88	1.12068	1268	0.000883814	0.00345075
											0.9978	1268.44	0.562026	1267.88	1.12405	1269	0.000885777	0.00345075
											0.9978	1269.44	0.563721	1268.87	1.12744	1270	0.00088775	0.00345075
											0.9978	1270.43	0.565425	1269.87	1.13085	1271	0.000889733	0.00345075
											0.9978	1271.43	0.567138	1270.87	1.13428	1272	0.000891726	0.00345075
											0.9978	1272.43	0.568859	1271.86	1.13772	1273	0.00089373	0.00345075
											0.9978	1273.43	0.570589	1272.86	1.14118	1274	0.000895744	0.00345075
											0.9978	1274.43	0.572327	1273.86	1.14465	1275	0.000897768	0.00345075
											0.9978	1275.43	0.574074	1274.85	1.14815	1276	0.000899802	0.00345075
											0.9978	1276.42	0.57583	1275.85	1.15166	1277	0.000901847	0.00345075
											0.9978	1277.42	0.577594	1276.84	1.15519	1278	0.000903903	0.00345075
											0.9978	1278.42	0.579367	1277.84	1.15873	1279	0.000905969	0.00345075
											0.9978	1279.42	0.581149	1278.84	1.1623	1280	0.000908045	0.00345075
											0.9977	1280.42	0.58294	1279.83	1.16588	1281	0.000910132	0.00359941
											0.9977	1281.42	0.584739	1280.83	1.16948	1282	0.00091223	0.00359941
											0.9977	1282.41	0.586548	1281.83	1.1731	1283	0.000914338	0.00359941
											0.9976	1283.41	0.588366	1282.82	1.17673	1284	0.000916458	0.00365338
											0.9976	1284.41	0.590192	1283.82	1.18038	1285	0.000918587	0.00365338
											0.9976	1285.41	0.592028	1284.82	1.18406	1286	0.000920728	0.00365338
											0.9975	1286.41	0.593873	1285.81	1.18775	1287	0.00092288	0.00375442
											0.9975	1287.4	0.595727	1286.81	1.19145	1288	0.000925042	0.00375442
											0.9975	1288.4	0.597591	1287.8	1.19518	1289	0.000927216	0.00375442
											0.9975	1289.4	0.599463	1288.8	1.19893	1290	0.0009294	0.00375442
											0.9975	1290.4	0.601345	1289.8	1.20269	1291	0.000931596	0.00375442
											0.9975	1291.4	0.603236	1290.79	1.20647	1292	0.000933802	0.00375442
											0.9975	1292.39	0.605137	1291.79	1.21027	1293	0.00093602	0.00375442
											0.9975	1293.39	0.607047	1292.79	1.21409	1294	0.000938249	0.00375442
											0.9974	1294.39	0.608966	1293.78	1.21793	1295	0.000940489	0.0038774
											0.9974	1295.39	0.610896	1294.78	1.22179	1296	0.00094274	0.0038774
											0.9974	1296.39	0.612834	1295.77	1.22567	1297	0.000945003	0.0038774
											0.9974	1297.39	0.614783	1296.77	1.22957	1298	0.000947277	0.0038774
											0.9974	1298.38	0.616741	1297.77	1.23348	1299	0.000949562	0.0038774
											0.9973	1299.38	0.618708	1298.76	1.23742	1300	0.000951859	0.0039747
											0.9973	1300.38	0.620686	1299.76	1.24137	1301	0.000954167	0.0039747
											0.9973	1301.38	0.622673	1300.75	1.24535	1302	0.000956487	0.0039747
											0.9973	1302.38	0.624671	1301.75	1.24934	1303	0.000958819	0.0039747
											0.9973	1303.37	0.626678	1302.75	1.25336	1304	0.000961162	0.0039747
											0.9972	1304.37	0.628695	1303.74	1.25739	1305	0.000963517	0.00404424
											0.9972	1305.37	0.630722	1304.74	1.26144	1306	0.000965883	0.00404424
											0.9971	1306.37	0.632759	1305.73	1.26552	1307	0.000968262	0.00408452
											0.9971	1307.37	0.634806	1306.73	1.26961	1308	0.000970652	0.00408452
											0.997	1308.36	0.636864	1307.73	1.27373	1309	0.000973054	0.00421816
											0.997	1309.36	0.638932	1308.72	1.27786	1310	0.000975468	0.00421816
											0.997	1310.36	0.64101	1309.72	1.28202	1311	0.000977894	0.00421816
											0.997	1311.36	0.643098	1310.71	1.2862	1312	0.000980332	0.00421816
											0.997	1312.35	0.645197	1311.71	1.29039	1313	0.000982782	0.00421816
											0.997	1313.35	0.647306	1312.71	1.29461	1314	0.000985245	0.00421816
											0.997	1314.35	0.649425	1313.7	1.29885	1315	0.000987719	0.00421816
											0.997	1315.35	0.651555	1314.7	1.30311	1316	0.000990206	0.00421816
											0.997	1316.35	0.653696	1315.69	1.30739	1317	0.000992705	0.00421816
											0.997	1317.34	0.655847	1316.69	1.31169	1318	0.000995216	0.00421816
											0.997	1318.34	0.658009	1317.68	1.31602	1319	0.000997739	0.00421816
											0.9968	1319.34	0.660182	1318.68	1.32036	1320	0.00100028	0.00434535
											0.9967	1320.34	0.662365	1319.68	1.32473	1321	0.00100282	0.00443223
											0.9967	1321.34	0.66456	1320.67	1.32912	1322	0.00100539	0.00443223
											0.9967	1322.33	0.666765	1321.67	1.33353	1323	0.00100796	0.00443223
											0.9967	1323.33	0.668981	1322.66	1.33796	1324	0.00101055	0.00443223
											0.9967	1324.33	0.671208	1323.66	1.34242	1325	0.00101314	0.00443223
											0.9967	1325.33	0.673446	1324.65	1.34689	1326	0.00101576	0.00443223
											0.9967	1326.32	0.675695	1325.65	1.35139	1327	0.00101838	0.00443223
											0.9966	1327.32	0.677956	1326.64	1.35591	1328	0.00102102	0.00452082
											0.9964	1328.32	0.680227	1327.64	1.36045	1329	0.00102367	0.00469165
											0.9964	1329.32	0.68251	1328.63	1.36502	1330	0.00102633	0.00469165
											0.9964	1330.32	0.684805	1329.63	1.36961	1331	0.00102901	0.00469165
											0.9964	1331.31	0.68711	1330.63	1.37422	1332	0.0010317	0.00469165
											0.9964	1332.31	0.689427	1331.62	1.37885	1333	0.0010344	0.00469165
											0.9964	1333.31	0.691756	1332.62	1.38351	1334	0.00103711	0.00469165
											0.9964	1334.31	0.694096	1333.61	1.38819	1335	0.00103984	0.00469165
											0.9964	1335.3	0.696447	1334.61	1.39289	1336	0.00104259	0.00469165
											0.9964	1336.3	0.698811	1335.6	1.39762	1337	0.00104534	0.00469165
											0.9964	1337.3	0.701186	1336.6	1.40237	1338	0.00104811	0.00469165
											0.9964	1338.3	0.703572	1337.59	1.40714	1339	0.00105089	0.00469165
											0.9964	1339.29	0.705971	1338.59	1.41194	1340	0.00105369	0.00469165
											0.9964	1340.29	0.708381	1339.58	1.41676	1341	0.0010565	0.00469165
											0.9964	1341.29	0.710804	1340.58	1.42161	1342	0.00105932	0.00469165
											0.9963	1342.29	0.713238	1341.57	1.42648	1343	0.00106216	0.00490507
											0.9963	1343.28	0.715685	1342.57	1.43137	1344	0.00106501	0.00490507
											0.9963	1344.28	0.718143	1343.56	1.43629	1345	0.00106787	0.00490507
											0.9963	1345.28	0.720614	1344.56	1.44123	1346	0.00107075	0.00490507
											0.9961	1346.28	0.723097	1345.55	1.44619	1347	0.00107364	0.00496603
											0.996	1347.27	0.725592	1346.55	1.45118	1348	0.00107655	0.00500297
											0.996	1348.27	0.7281	1347.54	1.4562	1349	0.00107947	0.00500297
											0.9959	1349.27	0.73062	1348.54	1.46124	1350	0.0010824	0.00505264
											0.9959	1350.27	0.733153	1349.53	1.46631	1351	0.00108535	0.00505264
											0.9958	1351.26	0.735698	1350.53	1.4714	1352	0.00108831	0.00541421
											0.9958	1352.26	0.738256	1351.52	1.47651	1353	0.00109129	0.00541421
											0.9958	1353.26	0.740826	1352.52	1.48165	1354	0.00109428	0.00541421
											0.9958	1354.26	0.743409	1353.51	1.48682	1355	0.00109728	0.00541421
											0.9958	1355.25	0.746005	1354.51	1.49201	1356	0.0011003	0.00541421
											0.9958	1356.25	0.748614	1355.5	1.49723	1357	0.00110334	0.00541421
											0.9958	1357.25	0.751235	1356.5	1.50247	1358	0.00110638	0.00541421
											0.9958	1358.25	0.75387	1357.49	1.50774	1359	0.00110945	0.00541421
											0.9958	1359.24	0.756518	1358.49	1.51304	1360	0.00111253	0.00541421
											0.9958	1360.24	0.759178	1359.48	1.51836	1361	0.00111562	0.00541421
											0.9958	1361.24	0.761852	1360.48	1.5237	1362	0.00111873	0.00541421
											0.9958	1362.24	0.764539	1361.47	1.52908	1363	0.00112185	0.00541421
											0.9958	1363.23	0.76724	1362.47	1.53448	1364	0.00112499	0.00541421
											0.9958	1364.23	0.769954	1363.46	1.53991	1365	0.00112814	0.00541421
											0.9958	1365.23	0.772681	1364.45	1.54536	1366	0.0011313	0.00541421
											0.9958	1366.22	0.775422	1365.45	1.55084	1367	0.00113449	0.00541421
											0.9958	1367.22	0.778176	1366.44	1.55635	1368	0.00113768	0.00541421
											0.9958	1368.22	0.780944	1367.44	1.56189	1369	0.0011409	0.00541421
											0.9958	1369.22	0.783725	1368.43	1.56745	1370	0.00114412	0.00541421
											0.9958	1370.21	0.786521	1369.43	1.57304	1371	0.00114737	0.00541421
											0.9958	1371.21	0.78933	1370.42	1.57866	1372	0.00115063	0.00541421
											0.9958	1372.21	0.792153	1371.42	1.58431	1373	0.0011539	0.00541421
											0.9958	1373.21	0.79499	1372.41	1.58998	1374	0.00115719	0.00541421
											0.9958	1374.2	0.797841	1373.4	1.59568	1375	0.0011605	0.00541421
											0.9958	1375.2	0.800706	1374.4	1.60141	1376	0.00116382	0.00541421
											0.9958	1376.2	0.803585	1375.39	1.60717	1377	0.00116715	0.00541421
											0.9956	1377.19	0.806479	1376.39	1.61296	1378	0.00117051	0.00580137
											0.9956	1378.19	0.809387	1377.38	1.61877	1379	0.00117387	0.00580137
											0.9955	1379.19	0.812309	1378.38	1.62462	1380	0.00117726	0.00584444
											0.9954	1380.18	0.815246	1379.37	1.63049	1381	0.00118066	0.00593155
											0.9954	1381.18	0.818197	1380.36	1.63639	1382	0.00118408	0.00593155
											0.9954	1382.18	0.821163	1381.36	1.64233	1383	0.00118751	0.00593155
											0.9954	1383.18	0.824143	1382.35	1.64829	1384	0.00119096	0.00593155
											0.9954	1384.17	0.827138	1383.35	1.65428	1385	0.00119442	0.00593155
											0.9952	1385.17	0.830148	1384.34	1.6603	1386	0.00119791	0.0060348
											0.9952	1386.17	0.833173	1385.33	1.66635	1387	0.0012014	0.0060348
											0.9951	1387.16	0.836213	1386.33	1.67243	1388	0.00120492	0.0060796
											0.995	1388.16	0.839268	1387.32	1.67854	1389	0.00120845	0.00610965
											0.9949	1389.16	0.842338	1388.32	1.68468	1390	0.001212	0.00626212
											0.9949	1390.15	0.845423	1389.31	1.69085	1391	0.00121556	0.00626212
											0.9949	1391.15	0.848523	1390.3	1.69705	1392	0.00121914	0.00626212
											0.9949	1392.15	0.851639	1391.3	1.70328	1393	0.00122274	0.00626212
											0.9949	1393.15	0.85477	1392.29	1.70954	1394	0.00122636	0.00626212
											0.9949	1394.14	0.857916	1393.28	1.71583	1395	0.00122999	0.00626212
											0.9949	1395.14	0.861078	1394.28	1.72216	1396	0.00123364	0.00626212
											0.9949	1396.14	0.864256	1395.27	1.72851	1397	0.0012373	0.00626212
											0.9949	1397.13	0.86745	1396.27	1.7349	1398	0.00124099	0.00626212
											0.9947	1398.13	0.870659	1397.26	1.74132	1399	0.00124469	0.00645011
											0.9947	1399.13	0.873884	1398.25	1.74777	1400	0.00124841	0.00645011
											0.9947	1400.12	0.877125	1399.25	1.75425	1401	0.00125214	0.00645011
											0.9946	1401.12	0.880382	1400.24	1.76076	1402	0.00125589	0.00659479
											0.9946	1402.12	0.883655	1401.23	1.76731	1403	0.00125966	0.00659479
											0.9946	1403.11	0.886944	1402.23	1.77389	1404	0.00126345	0.00659479
											0.9946	1404.11	0.89025	1403.22	1.7805	1405	0.00126726	0.00659479
											0.9946	1405.11	0.893572	1404.21	1.78714	1406	0.00127108	0.00659479
											0.9946	1406.1	0.89691	1405.21	1.79382	1407	0.00127493	0.00659479
											0.9945	1407.1	0.900265	1406.2	1.80053	1408	0.00127879	0.00672612
											0.9945	1408.1	0.903636	1407.19	1.80727	1409	0.00128266	0.00672612
											0.9944	1409.09	0.907024	1408.19	1.81405	1410	0.00128656	0.00679276
											0.9944	1410.09	0.910429	1409.18	1.82086	1411	0.00129047	0.00679276
											0.9943	1411.09	0.91385	1410.17	1.8277	1412	0.00129441	0.00686007
											0.9943	1412.08	0.917289	1411.17	1.83458	1413	0.00129836	0.00686007
											0.9942	1413.08	0.920744	1412.16	1.84149	1414	0.00130233	0.00691098
											0.9941	1414.08	0.924217	1413.15	1.84843	1415	0.00130631	0.00696228
											0.9941	1415.07	0.927707	1414.14	1.85541	1416	0.00131032	0.00696228
											0.9939	1416.07	0.931214	1415.14	1.86243	1417	0.00131435	0.00701396
											0.9938	1417.07	0.934738	1416.13	1.86948	1418	0.00131839	0.00711848
											0.9938	1418.06	0.93828	1417.12	1.87656	1419	0.00132245	0.00711848
											0.9938	1419.06	0.941839	1418.12	1.88368	1420	0.00132653	0.00711848
											0.9938	1420.05	0.945416	1419.11	1.89083	1421	0.00133063	0.00711848
											0.9938	1421.05	0.94901	1420.1	1.89802	1422	0.00133475	0.00711848
											0.9936	1422.05	0.952623	1421.09	1.90525	1423	0.00133889	0.00727821
											0.9936	1423.04	0.956253	1422.09	1.91251	1424	0.00134305	0.00727821
											0.9936	1424.04	0.959901	1423.08	1.9198	1425	0.00134723	0.00727821
											0.9936	1425.04	0.963567	1424.07	1.92713	1426	0.00135143	0.00727821
											0.9935	1426.03	0.967251	1425.07	1.9345	1427	0.00135564	0.00738669
											0.9935	1427.03	0.970954	1426.06	1.94191	1428	0.00135988	0.00738669
											0.9932	1428.03	0.974675	1427.05	1.94935	1429	0.00136414	0.00753388
											0.9932	1429.02	0.978414	1428.04	1.95683	1430	0.00136841	0.00753388
											0.9932	1430.02	0.982171	1429.04	1.96434	1431	0.00137271	0.00753388
											0.9932	1431.01	0.985948	1430.03	1.9719	1432	0.00137702	0.00753388
											0.9932	1432.01	0.989743	1431.02	1.97949	1433	0.00138136	0.00753388
											0.9932	1433.01	0.993556	1432.01	1.98711	1434	0.00138571	0.00753388
											0.9931	1434	0.997389	1433.01	1.99478	1435	0.00139009	0.00766511
											0.9929	1435	1.00124	1434	2.00248	1436	0.00139449	0.00772205
											0.9929	1435.99	1.00511	1434.99	2.01022	1437	0.0013989	0.00772205
											0.9928	1436.99	1.009	1435.98	2.018	1438	0.00140334	0.00789547
											0.9928	1437.99	1.01291	1436.97	2.02582	1439	0.0014078	0.00789547
											0.9928	1438.98	1.01684	1437.97	2.03368	1440	0.00141227	0.00789547
											0.9928	1439.98	1.02079	1438.96	2.04157	1441	0.00141677	0.00789547
											0.9928	1440.98	1.02475	1439.95	2.04951	1442	0.00142129	0.00789547
											0.9928	1441.97	1.02874	1440.94	2.05748	1443	0.00142583	0.00789547
											0.9928	1442.97	1.03275	1441.93	2.06549	1444	0.0014304	0.00789547
											0.9926	1443.96	1.03677	1442.93	2.07355	1445	0.00143498	0.00805293
											0.9925	1444.96	1.04082	1443.92	2.08164	1446	0.00143958	0.00819333
											0.9925	1445.96	1.04489	1444.91	2.08977	1447	0.00144421	0.00819333
											0.9925	1446.95	1.04897	1445.9	2.09794	1448	0.00144886	0.00819333
											0.9925	1447.95	1.05308	1446.89	2.10616	1449	0.00145353	0.00819333
											0.9925	1448.94	1.05721	1447.89	2.11441	1450	0.00145822	0.00819333
											0.9925	1449.94	1.06135	1448.88	2.12271	1451	0.00146293	0.00819333
											0.9923	1450.93	1.06552	1449.87	2.13104	1452	0.00146766	0.00837752
											0.9923	1451.93	1.06971	1450.86	2.13942	1453	0.00147242	0.00837752
											0.9923	1452.93	1.07392	1451.85	2.14784	1454	0.00147719	0.00837752
											0.9921	1453.92	1.07815	1452.84	2.1563	1455	0.00148199	0.00846073
											0.9919	1454.92	1.0824	1453.84	2.1648	1456	0.00148682	0.00850265
											0.9918	1455.91	1.08667	1454.83	2.17335	1457	0.00149166	0.00869393
											0.9918	1456.91	1.09097	1455.82	2.18194	1458	0.00149653	0.00869393
											0.9918	1457.9	1.09528	1456.81	2.19057	1459	0.00150142	0.00869393
											0.9918	1458.9	1.09962	1457.8	2.19924	1460	0.00150633	0.00869393
											0.9918	1459.9	1.10398	1458.79	2.20795	1461	0.00151126	0.00869393
											0.9918	1460.89	1.10836	1459.78	2.21671	1462	0.00151622	0.00869393
											0.9918	1461.89	1.11276	1460.77	2.22551	1463	0.0015212	0.00869393
											0.9918	1462.88	1.11718	1461.77	2.23436	1464	0.0015262	0.00869393
											0.9917	1463.88	1.12162	1462.76	2.24325	1465	0.00153123	0.00888962
											0.9915	1464.87	1.12609	1463.75	2.25218	1466	0.00153628	0.00895585
											0.9915	1465.87	1.13058	1464.74	2.26116	1467	0.00154135	0.00895585
											0.9913	1466.86	1.13509	1465.73	2.27018	1468	0.00154645	0.00902259
											0.9912	1467.86	1.13963	1466.72	2.27925	1469	0.00155157	0.00915759
											0.9912	1468.86	1.14418	1467.71	2.28836	1470	0.00155671	0.00915759
											0.9912	1469.85	1.14876	1468.7	2.29752	1471	0.00156188	0.00915759
											0.9912	1470.85	1.15336	1469.69	2.30672	1472	0.00156707	0.00915759
											0.9912	1471.84	1.15799	1470.68	2.31597	1473	0.00157228	0.00915759
											0.9908	1472.84	1.16263	1471.67	2.32527	1474	0.00157752	0.00941052
											0.9908	1473.83	1.1673	1472.67	2.33461	1475	0.00158279	0.00941052
											0.9908	1474.83	1.172	1473.66	2.344	1476	0.00158807	0.00941052
											0.9908	1475.82	1.17671	1474.65	2.35343	1477	0.00159339	0.00941052
											0.9908	1476.82	1.18146	1475.64	2.36291	1478	0.00159872	0.00941052
											0.9908	1477.81	1.18622	1476.63	2.37244	1479	0.00160408	0.00941052
											0.9906	1478.81	1.19101	1477.62	2.38201	1480	0.00160947	0.00976708
											0.9906	1479.8	1.19582	1478.61	2.39164	1481	0.00161488	0.00976708
											0.9906	1480.8	1.20065	1479.6	2.40131	1482	0.00162032	0.00976708
											0.9906	1481.79	1.20551	1480.59	2.41103	1483	0.00162578	0.00976708
											0.9906	1482.79	1.2104	1481.58	2.42079	1484	0.00163126	0.00976708
											0.9906	1483.78	1.2153	1482.57	2.43061	1485	0.00163677	0.00976708
											0.9906	1484.78	1.22024	1483.56	2.44047	1486	0.00164231	0.00976708
											0.9906	1485.77	1.22519	1484.55	2.45039	1487	0.00164787	0.00976708
											0.9906	1486.77	1.23017	1485.54	2.46035	1488	0.00165346	0.00976708
											0.9904	1487.76	1.23518	1486.53	2.47036	1489	0.00165907	0.0100125
											0.9903	1488.76	1.24021	1487.52	2.48042	1490	0.00166471	0.0100624
											0.9902	1489.75	1.24527	1488.51	2.49054	1491	0.00167038	0.0101125
											0.9899	1490.75	1.25035	1489.5	2.5007	1492	0.00167607	0.0104186
											0.9899	1491.74	1.25546	1490.49	2.51091	1493	0.00168179	0.0104186
											0.9899	1492.74	1.26059	1491.48	2.52118	1494	0.00168754	0.0104186
											0.9899	1493.73	1.26575	1492.47	2.53149	1495	0.00169331	0.0104186
											0.9899	1494.73	1.27093	1493.46	2.54186	1496	0.0016991	0.0104186
											0.9899	1495.72	1.27614	1494.45	2.55228	1497	0.00170493	0.0104186
											0.9899	1496.72	1.28137	1495.44	2.56275	1498	0.00171078	0.0104186
											0.9899	1497.71	1.28664	1496.43	2.57327	1499	0.00171666	0.0104186
											0.9899	1498.71	1.29192	1497.42	2.58385	1500	0.00172256	0.0104186
											0.9899	1499.7	1.29724	1498.41	2.59448	1501	0.0017285	0.0104186
											0.9899	1500.7	1.30258	1499.39	2.60516	1502	0.00173446	0.0104186
											0.9897	1501.69	1.30795	1500.38	2.61589	1503	0.00174045	0.0107344
											0.9895	1502.69	1.31334	1501.37	2.62668	1504	0.00174646	0.010788
											0.9894	1503.68	1.31876	1502.36	2.63752	1505	0.00175251	0.0108418
											0.9891	1504.68	1.32421	1503.35	2.64842	1506	0.00175858	0.0109231
											0.9891	1505.67	1.32968	1504.34	2.65937	1507	0.00176468	0.0109231
											0.9887	1506.66	1.33519	1505.33	2.67037	1508	0.0017708	0.0110051
											0.9886	1507.66	1.34072	1506.32	2.68143	1509	0.00177696	0.0111154
											0.9886	1508.65	1.34627	1507.31	2.69255	1510	0.00178314	0.0111154
											0.9886	1509.65	1.35186	1508.3	2.70372	1511	0.00178936	0.0111154
											0.9883	1510.64	1.35747	1509.29	2.71495	1512	0.0017956	0.0112549
											0.9883	1511.64	1.36311	1510.27	2.72623	1513	0.00180187	0.0112549
											0.988	1512.63	1.36878	1511.26	2.73757	1514	0.00180817	0.0113678
											0.988	1513.63	1.37448	1512.25	2.74896	1515	0.0018145	0.0113678
											0.9879	1514.62	1.38021	1513.24	2.76042	1516	0.00182086	0.0114532
											0.9875	1515.61	1.38596	1514.23	2.77193	1517	0.00182724	0.0115394
											0.9875	1516.61	1.39175	1515.22	2.7835	1518	0.00183366	0.0115394
											0.9871	1517.6	1.39756	1516.2	2.79512	1519	0.00184011	0.0116553
											0.9871	1518.6	1.4034	1517.19	2.80681	1520	0.00184658	0.0116553
											0.9868	1519.59	1.40927	1518.18	2.81855	1521	0.00185309	0.011743
											0.9866	1520.58	1.41518	1519.17	2.83035	1522	0.00185963	0.0118314
											0.9866	1521.58	1.42111	1520.16	2.84221	1523	0.00186619	0.0118314
											0.9864	1522.57	1.42707	1521.15	2.85413	1524	0.00187279	0.0120404
											0.9864	1523.57	1.43306	1522.13	2.86611	1525	0.00187942	0.0120404
											0.9864	1524.56	1.43908	1523.12	2.87815	1526	0.00188608	0.0120404
											0.9864	1525.55	1.44513	1524.11	2.89026	1527	0.00189277	0.0120404
											0.9864	1526.55	1.45121	1525.1	2.90242	1528	0.00189949	0.0120404
											0.9861	1527.54	1.45732	1526.09	2.91464	1529	0.00190624	0.0122227
											0.9857	1528.54	1.46346	1527.07	2.92692	1530	0.00191302	0.0122841
											0.9856	1529.53	1.46963	1528.06	2.93927	1531	0.00191984	0.0123458
											0.9851	1530.52	1.47584	1529.05	2.95168	1532	0.00192668	0.0124079
											0.9849	1531.52	1.48207	1530.04	2.96415	1533	0.00193356	0.0124702
											0.9848	1532.51	1.48834	1531.02	2.97668	1534	0.00194047	0.012533
											0.9845	1533.51	1.49464	1532.01	2.98928	1535	0.00194741	0.012596
											0.9842	1534.5	1.50097	1533	3.00194	1536	0.00195439	0.0131787
											0.9842	1535.49	1.50733	1533.99	3.01466	1537	0.00196139	0.0131787
											0.9842	1536.49	1.51372	1534.97	3.02745	1538	0.00196843	0.0131787
											0.9842	1537.48	1.52015	1535.96	3.0403	1539	0.0019755	0.0131787
											0.9842	1538.47	1.52661	1536.95	3.05321	1540	0.00198261	0.0131787
											0.9842	1539.47	1.5331	1537.93	3.0662	1541	0.00198974	0.0131787
											0.9842	1540.46	1.53962	1538.92	3.07924	1542	0.00199691	0.0131787
											0.9842	1541.45	1.54618	1539.91	3.09235	1543	0.00200412	0.0131787
											0.9842	1542.45	1.55277	1540.89	3.10553	1544	0.00201136	0.0131787
											0.9842	1543.44	1.55939	1541.88	3.11878	1545	0.00201863	0.0131787
											0.9842	1544.43	1.56605	1542.87	3.13209	1546	0.00202593	0.0131787
											0.9842	1545.43	1.57273	1543.85	3.14547	1547	0.00203327	0.0131787
											0.9842	1546.42	1.57946	1544.84	3.15892	1548	0.00204064	0.0131787
											0.9842	1547.41	1.58622	1545.83	3.17243	1549	0.00204805	0.0131787
											0.9842	1548.41	1.59301	1546.81	3.18601	1550	0.00205549	0.0131787
											0.9842	1549.4	1.59983	1547.8	3.19967	1551	0.00206297	0.0131787
											0.9842	1550.39	1.60669	1548.79	3.21339	1552	0.00207048	0.0131787
											0.984	1551.39	1.61359	1549.77	3.22718	1553	0.00207803	0.0137899
											0.9833	1552.38	1.62052	1550.76	3.24104	1554	0.00208561	0.0138597
											0.9832	1553.37	1.62748	1551.75	3.25497	1555	0.00209323	0.0140003
											0.9832	1554.37	1.63448	1552.73	3.26897	1556	0.00210088	0.0140003
											0.9832	1555.36	1.64152	1553.72	3.28304	1557	0.00210857	0.0140003
											0.9828	1556.35	1.64859	1554.7	3.29718	1558	0.00211629	0.0141424
											0.9825	1557.34	1.6557	1555.69	3.31139	1559	0.00212405	0.0142141
											0.9819	1558.34	1.66284	1556.67	3.32568	1560	0.00213185	0.0142861
											0.9816	1559.33	1.67002	1557.66	3.34004	1561	0.00213968	0.0143949
											0.9816	1560.32	1.67723	1558.65	3.35447	1562	0.00214755	0.0143949
											0.9815	1561.32	1.68449	1559.63	3.36897	1563	0.00215545	0.0145413
											0.9815	1562.31	1.69178	1560.62	3.38355	1564	0.0021634	0.0145413
											0.9811	1563.3	1.6991	1561.6	3.3982	1565	0.00217138	0.0146893
											0.9811	1564.29	1.70647	1562.59	3.41293	1566	0.00217939	0.0146893
											0.9806	1565.29	1.71387	1563.57	3.42773	1567	0.00218745	0.0148013
											0.9801	1566.28	1.7213	1564.56	3.44261	1568	0.00219554	0.0148765
											0.9794	1567.27	1.72878	1565.54	3.45756	1569	0.00220367	0.0149521
											0.9787	1568.26	1.73629	1566.53	3.47259	1570	0.00221184	0.0150663
											0.9787	1569.26	1.74385	1567.51	3.48769	1571	0.00222005	0.0150663
											0.9786	1570.25	1.75144	1568.5	3.50287	1572	0.00222829	0.0151814
											0.9785	1571.24	1.75907	1569.48	3.51813	1573	0.00223658	0.0152587
											0.9779	1572.23	1.76673	1570.47	3.53347	1574	0.0022449	0.0153364
											0.9775	1573.23	1.77444	1571.45	3.54888	1575	0.00225326	0.0154145
											0.9774	1574.22	1.78219	1572.44	3.56438	1576	0.00226166	0.015493
											0.9771	1575.21	1.78997	1573.42	3.57995	1577	0.0022701	0.015572
											0.9763	1576.2	1.7978	1574.4	3.5956	1578	0.00227858	0.0156514
											0.9762	1577.19	1.80567	1575.39	3.61133	1579	0.0022871	0.0157713
											0.9762	1578.19	1.81357	1576.37	3.62714	1580	0.00229566	0.0157713
											0.976	1579.18	1.82152	1577.36	3.64304	1581	0.00230426	0.0161781
											0.976	1580.17	1.8295	1578.34	3.65901	1582	0.0023129	0.0161781
											0.976	1581.16	1.83753	1579.32	3.67506	1583	0.00232158	0.0161781
											0.976	1582.15	1.8456	1580.31	3.6912	1584	0.0023303	0.0161781
											0.976	1583.15	1.85371	1581.29	3.70742	1585	0.00233907	0.0161781
											0.976	1584.14	1.86186	1582.28	3.72372	1586	0.00234787	0.0161781
											0.976	1585.13	1.87005	1583.26	3.74011	1587	0.00235672	0.0161781
											0.976	1586.12	1.87829	1584.24	3.75658	1588	0.0023656	0.0161781
											0.9754	1587.11	1.88657	1585.23	3.77313	1589	0.00237453	0.0165538
											0.975	1588.11	1.89488	1586.21	3.78977	1590	0.0023835	0.0166385
											0.9745	1589.1	1.90325	1587.19	3.80649	1591	0.00239252	0.0167238
											0.9737	1590.09	1.91165	1588.18	3.8233	1592	0.00240157	0.0168095
											0.9735	1591.08	1.9201	1589.16	3.8402	1593	0.00241067	0.0168956
											0.973	1592.07	1.92859	1590.14	3.85718	1594	0.00241981	0.0169823
											0.9728	1593.06	1.93713	1591.13	3.87425	1595	0.002429	0.0170694
											0.9725	1594.05	1.9457	1592.11	3.89141	1596	0.00243823	0.017157
											0.9723	1595.05	1.95433	1593.09	3.90865	1597	0.0024475	0.017245
											0.9715	1596.04	1.96299	1594.07	3.92599	1598	0.00245681	0.0173336
											0.9709	1597.03	1.9717	1595.06	3.94341	1599	0.00246617	0.0174226
											0.9696	1598.02	1.98046	1596.04	3.96092	1600	0.00247558	0.0177838
											0.9696	1599.01	1.98926	1597.02	3.97852	1601	0.00248502	0.0177838
											0.9696	1600	1.99811	1598	3.99622	1602	0.00249452	0.0177838
											0.9696	1600.99	2.007	1598.99	4.014	1603	0.00250405	0.0177838
											0.9696	1601.98	2.01594	1599.97	4.03188	1604	0.00251364	0.0177838
											0.9696	1602.98	2.02492	1600.95	4.04984	1605	0.00252327	0.0177838
											0.9696	1603.97	2.03395	1601.93	4.0679	1606	0.00253294	0.0177838
											0.9694	1604.96	2.04303	1602.91	4.08606	1607	0.00254266	0.0183879
											0.9694	1605.95	2.05215	1603.9	4.1043	1608	0.00255243	0.0183879
											0.9694	1606.94	2.06132	1604.88	4.12264	1609	0.00256224	0.0183879
											0.9694	1607.93	2.07054	1605.86	4.14108	1610	0.0025721	0.0183879
											0.9694	1608.92	2.0798	1606.84	4.15961	1611	0.002582	0.0183879
											0.9694	1609.91	2.08912	1607.82	4.17823	1612	0.00259196	0.0183879
											0.9689	1610.9	2.09848	1608.8	4.19696	1613	0.00260196	0.0187223
											0.9683	1611.89	2.10789	1609.78	4.21578	1614	0.002612	0.0189163
											0.9683	1612.88	2.11735	1610.77	4.23469	1615	0.0026221	0.0189163
											0.9683	1613.87	2.12685	1611.75	4.25371	1616	0.00263224	0.0189163
											0.9678	1614.86	2.13641	1612.73	4.27282	1617	0.00264244	0.0191124
											0.9671	1615.85	2.14601	1613.71	4.29203	1618	0.00265268	0.0192113
											0.9669	1616.84	2.15567	1614.69	4.31134	1619	0.00266297	0.0193108
											0.9661	1617.83	2.16538	1615.67	4.33075	1620	0.0026733	0.0195619
											0.9661	1618.82	2.17513	1616.65	4.35026	1621	0.00268369	0.0195619
											0.9661	1619.82	2.18494	1617.63	4.36988	1622	0.00269413	0.0195619
											0.9661	1620.81	2.19479	1618.61	4.38959	1623	0.00270461	0.0195619
											0.9659	1621.8	2.2047	1619.59	4.40941	1624	0.00271515	0.0198165
											0.9658	1622.79	2.21466	1620.57	4.42933	1625	0.00272574	0.0199193
											0.9646	1623.78	2.22467	1621.55	4.44935	1626	0.00273638	0.0200227
											0.9643	1624.77	2.23474	1622.53	4.46947	1627	0.00274707	0.0201267
											0.9636	1625.76	2.24485	1623.51	4.48971	1628	0.0027578	0.0203364
											0.9636	1626.74	2.25502	1624.49	4.51004	1629	0.0027686	0.0203364
											0.9636	1627.73	2.26524	1625.47	4.53048	1630	0.00277944	0.0203364
											0.9633	1628.72	2.27552	1626.45	4.55103	1631	0.00279033	0.0206019
											0.9633	1629.71	2.28584	1627.43	4.57169	1632	0.00280128	0.0206019
											0.9624	1630.7	2.29623	1628.41	4.59245	1633	0.00281228	0.0209254
											0.9624	1631.69	2.30666	1629.39	4.61332	1634	0.00282333	0.0209254
											0.9624	1632.68	2.31715	1630.37	4.6343	1635	0.00283444	0.0209254
											0.9624	1633.67	2.3277	1631.34	4.65539	1636	0.00284559	0.0209254
											0.9619	1634.66	2.3383	1632.32	4.67659	1637	0.00285681	0.0211992
											0.9615	1635.65	2.34895	1633.3	4.6979	1638	0.00286807	0.0214769
											0.9615	1636.64	2.35966	1634.28	4.71932	1639	0.00287939	0.0214769
											0.9615	1637.63	2.37043	1635.26	4.74086	1640	0.00289077	0.0214769
											0.9615	1638.62	2.38125	1636.24	4.7625	1641	0.00290219	0.0214769
											0.9605	1639.61	2.39213	1637.22	4.78426	1642	0.00291368	0.0218721
											0.9605	1640.6	2.40307	1638.19	4.80613	1643	0.00292522	0.0218721
											0.9605	1641.59	2.41406	1639.17	4.82812	1644	0.00293681	0.0218721
											0.9599	1642.57	2.42511	1640.15	4.85022	1645	0.00294846	0.0221015
											0.9593	1643.56	2.43622	1641.13	4.87244	1646	0.00296017	0.0222172
											0.9591	1644.55	2.44739	1642.11	4.89477	1647	0.00297193	0.0223335
											0.9584	1645.54	2.45861	1643.08	4.91722	1648	0.00298375	0.0224505
											0.9567	1646.53	2.46989	1644.06	4.93979	1649	0.00299563	0.0225682
											0.956	1647.52	2.48124	1645.04	4.96248	1650	0.00300756	0.0226865
											0.9559	1648.51	2.49264	1646.01	4.98528	1651	0.00301955	0.0228054
											0.954	1649.5	2.5041	1646.99	5.00821	1652	0.0030316	0.0229852
											0.954	1650.48	2.51563	1647.97	5.03125	1653	0.00304371	0.0229852
											0.9534	1651.47	2.52721	1648.95	5.05442	1654	0.00305588	0.0239698
											0.9534	1652.46	2.53885	1649.92	5.07771	1655	0.0030681	0.0239698
											0.9534	1653.45	2.55056	1650.9	5.10112	1656	0.00308038	0.0239698
											0.9534	1654.44	2.56233	1651.88	5.12465	1657	0.00309273	0.0239698
											0.9534	1655.43	2.57415	1652.85	5.14831	1658	0.00310513	0.0239698
											0.9534	1656.41	2.58604	1653.83	5.17209	1659	0.00311759	0.0239698
											0.9534	1657.4	2.598	1654.8	5.196	1660	0.00313012	0.0239698
											0.9534	1658.39	2.61001	1655.78	5.22003	1661	0.0031427	0.0239698
											0.9534	1659.38	2.62209	1656.76	5.24419	1662	0.00315535	0.0239698
											0.9534	1660.37	2.63424	1657.73	5.26848	1663	0.00316806	0.0239698
											0.9534	1661.35	2.64645	1658.71	5.29289	1664	0.00318082	0.0239698
											0.9534	1662.34	2.65872	1659.68	5.31743	1665	0.00319365	0.0239698
											0.9534	1663.33	2.67105	1660.66	5.34211	1666	0.00320655	0.0239698
											0.9534	1664.32	2.68346	1661.63	5.36691	1667	0.0032195	0.0239698
											0.9527	1665.3	2.69592	1662.61	5.39185	1668	0.00323252	0.0249343
											0.9516	1666.29	2.70846	1663.58	5.41691	1669	0.0032456	0.0250661
											0.9515	1667.28	2.72105	1664.56	5.44211	1670	0.00325875	0.0251985
											0.9513	1668.27	2.73372	1665.53	5.46744	1671	0.00327196	0.0254658
											0.9513	1669.25	2.74645	1666.51	5.49291	1672	0.00328523	0.0254658
											0.9513	1670.24	2.75925	1667.48	5.51851	1673	0.00329857	0.0254658
											0.951	1671.23	2.77212	1668.46	5.54424	1674	0.00331197	0.0260094
											0.951	1672.21	2.78506	1669.43	5.57012	1675	0.00332544	0.0260094
											0.951	1673.2	2.79806	1670.4	5.59613	1676	0.00333898	0.0260094
											0.951	1674.19	2.81114	1671.38	5.62227	1677	0.00335258	0.0260094
											0.951	1675.18	2.82428	1672.35	5.64856	1678	0.00336624	0.0260094
											0.9491	1676.16	2.83749	1673.33	5.67498	1679	0.00337998	0.0264253
											0.9468	1677.15	2.85077	1674.3	5.70155	1680	0.00339378	0.0265655
											0.9466	1678.14	2.86413	1675.27	5.72826	1681	0.00340765	0.0267065
											0.9465	1679.12	2.87755	1676.24	5.7551	1682	0.00342158	0.0268484
											0.9454	1680.11	2.89105	1677.22	5.7821	1683	0.00343559	0.026991
											0.9437	1681.1	2.90462	1678.19	5.80923	1684	0.00344966	0.0271344
											0.9433	1682.08	2.91825	1679.16	5.83651	1685	0.0034638	0.0272787
											0.9414	1683.07	2.93197	1680.14	5.86393	1686	0.00347801	0.0274238
											0.9413	1684.05	2.94575	1681.11	5.8915	1687	0.0034923	0.0275697
											0.9409	1685.04	2.95961	1682.08	5.91922	1688	0.00350665	0.0277165
											0.9391	1686.03	2.97354	1683.05	5.94708	1689	0.00352107	0.0279382
											0.9391	1687.01	2.98755	1684.02	5.9751	1690	0.00353556	0.0279382
											0.9387	1688	3.00163	1685	6.00326	1691	0.00355012	0.0281618
											0.9378	1688.98	3.01578	1685.97	6.03157	1692	0.00356476	0.0285388
											0.9378	1689.97	3.03002	1686.94	6.06003	1693	0.00357946	0.0285388
											0.9378	1690.96	3.04432	1687.91	6.08865	1694	0.00359424	0.0285388
											0.9378	1691.94	3.05871	1688.88	6.11741	1695	0.00360909	0.0285388
											0.9369	1692.93	3.07317	1689.85	6.14634	1696	0.00362402	0.0289211
											0.9356	1693.91	3.08771	1690.82	6.17541	1697	0.00363902	0.029231
											0.9356	1694.9	3.10232	1691.8	6.20464	1698	0.00365409	0.029231
											0.9356	1695.88	3.11702	1692.77	6.23403	1699	0.00366923	0.029231
											0.9347	1696.87	3.13179	1693.74	6.26357	1700	0.00368446	0.0295444
											0.9322	1697.85	3.14664	1694.71	6.29328	1701	0.00369975	0.0297025
											0.9313	1698.84	3.16157	1695.68	6.32314	1702	0.00371512	0.0305881
											0.9313	1699.82	3.17658	1696.65	6.35316	1703	0.00373057	0.0305881
											0.9313	1700.81	3.19167	1697.62	6.38334	1704	0.00374609	0.0305881
											0.9313	1701.79	3.20684	1698.59	6.41369	1705	0.00376169	0.0305881
											0.9313	1702.78	3.2221	1699.56	6.44419	1706	0.00377737	0.0305881
											0.9313	1703.76	3.23743	1700.53	6.47486	1707	0.00379312	0.0305881
											0.9313	1704.75	3.25285	1701.49	6.5057	1708	0.00380896	0.0305881
											0.9313	1705.73	3.26835	1702.46	6.5367	1709	0.00382487	0.0305881
											0.9313	1706.72	3.28393	1703.43	6.56786	1710	0.00384086	0.0305881
											0.9313	1707.7	3.2996	1704.4	6.5992	1711	0.00385692	0.0305881
											0.9306	1708.68	3.31535	1705.37	6.6307	1712	0.00387307	0.0315021
											0.9293	1709.67	3.33119	1706.34	6.66237	1713	0.0038893	0.0316713
											0.9279	1710.65	3.34711	1707.31	6.69421	1714	0.00390561	0.0318416
											0.9272	1711.64	3.36311	1708.27	6.72623	1715	0.003922	0.0320128
											0.9245	1712.62	3.37921	1709.24	6.75841	1716	0.00393847	0.032185
											0.9225	1713.6	3.39538	1710.21	6.79077	1717	0.00395502	0.0329722
											0.9225	1714.59	3.41165	1711.18	6.8233	1718	0.00397165	0.0329722
											0.9225	1715.57	3.428	1712.14	6.85601	1719	0.00398837	0.0329722
											0.9225	1716.56	3.44445	1713.11	6.88889	1720	0.00400517	0.0329722
											0.9225	1717.54	3.46098	1714.08	6.92195	1721	0.00402205	0.0329722
											0.9225	1718.52	3.4776	1715.04	6.95519	1722	0.00403902	0.0329722
											0.9225	1719.51	3.49431	1716.01	6.98861	1723	0.00405607	0.0329722
											0.9225	1720.49	3.5111	1716.98	7.02221	1724	0.00407321	0.0329722
											0.9218	1721.47	3.528	1717.94	7.05599	1725	0.00409043	0.03378
											0.9209	1722.46	3.54498	1718.91	7.08995	1726	0.00410774	0.0347022
											0.9209	1723.44	3.56205	1719.88	7.1241	1727	0.00412513	0.0347022
											0.9209	1724.42	3.57921	1720.84	7.15843	1728	0.00414261	0.0347022
											0.9209	1725.4	3.59647	1721.81	7.19294	1729	0.00416018	0.0347022
											0.9209	1726.39	3.61382	1722.77	7.22765	1730	0.00417783	0.0347022
											0.9209	1727.37	3.63127	1723.74	7.26254	1731	0.00419557	0.0347022
											0.9209	1728.35	3.64881	1724.7	7.29761	1732	0.0042134	0.0347022
											0.9209	1729.33	3.66644	1725.67	7.33288	1733	0.00423132	0.0347022
											0.9209	1730.32	3.68417	1726.63	7.36834	1734	0.00424933	0.0347022
											0.9204	1731.3	3.702	1727.6	7.40399	1735	0.00426743	0.0356512
											0.9161	1732.28	3.71992	1728.56	7.43984	1736	0.00428562	0.0358442
											0.915	1733.26	3.73794	1729.52	7.47588	1737	0.0043039	0.0360384
											0.9139	1734.24	3.75606	1730.49	7.51211	1738	0.00432227	0.0362337
											0.9131	1735.23	3.77427	1731.45	7.54854	1739	0.00434074	0.0364301
											0.9123	1736.21	3.79258	1732.41	7.58517	1740	0.00435929	0.0366276
											0.91	1737.19	3.811	1733.38	7.62199	1741	0.00437794	0.036926
											0.91	1738.17	3.82951	1734.34	7.65902	1742	0.00439668	0.036926
											0.9069	1739.15	3.84812	1735.3	7.69625	1743	0.00441552	0.037227
											0.9039	1740.13	3.86684	1736.27	7.73368	1744	0.00443445	0.0376323
											0.9039	1741.11	3.88565	1737.23	7.77131	1745	0.00445347	0.0376323
											0.9039	1742.1	3.90457	1738.19	7.80915	1746	0.00447259	0.0376323
											0.9034	1743.08	3.92359	1739.15	7.84719	1747	0.00449181	0.0381455
											0.9034	1744.06	3.94272	1740.11	7.88544	1748	0.00451112	0.0381455
											0.9025	1745.04	3.96195	1741.08	7.92389	1749	0.00453053	0.0385614
											0.9025	1746.02	3.98128	1742.04	7.96256	1750	0.00455003	0.0385614
											0.8982	1747	4.00072	1743	8.00144	1751	0.00456964	0.0388764
											0.8965	1747.98	4.02026	1743.96	8.04052	1752	0.00458934	0.0390879
											0.8929	1748.96	4.03991	1744.92	8.07983	1753	0.00460914	0.0393007
											0.8928	1749.94	4.05967	1745.88	8.11934	1754	0.00462904	0.0395146
											0.8891	1750.92	4.07954	1746.84	8.15907	1755	0.00464904	0.0397298
											0.8887	1751.9	4.09951	1747.8	8.19902	1756	0.00466914	0.0400548
											0.8887	1752.88	4.11959	1748.76	8.23918	1757	0.00468935	0.0400548
											0.8853	1753.86	4.13978	1749.72	8.27956	1758	0.00470965	0.0406027
											0.8853	1754.84	4.16008	1750.68	8.32017	1759	0.00473005	0.0406027
											0.8853	1755.82	4.18049	1751.64	8.36099	1760	0.00475056	0.0406027
											0.884	1756.8	4.20102	1752.6	8.40204	1761	0.00477117	0.0410467
											0.8833	1757.78	4.22165	1753.56	8.44331	1762	0.00479189	0.0412706
											0.8813	1758.76	4.2424	1754.52	8.4848	1763	0.00481271	0.0414958
											0.8786	1759.74	4.26326	1755.47	8.52653	1764	0.00483363	0.0417222
											0.8778	1760.72	4.28424	1756.43	8.56848	1765	0.00485466	0.0420643
											0.8778	1761.69	4.30533	1757.39	8.61065	1766	0.0048758	0.0420643
											0.8772	1762.67	4.32653	1758.35	8.65306	1767	0.00489704	0.0424093
											0.873	1763.65	4.34785	1759.3	8.6957	1768	0.00491838	0.0426409
											0.872	1764.63	4.36929	1760.26	8.73858	1769	0.00493984	0.0428739
											0.8686	1765.61	4.39084	1761.22	8.78169	1770	0.0049614	0.0446636
											0.8686	1766.59	4.41252	1762.17	8.82503	1771	0.00498308	0.0446636
											0.8686	1767.57	4.43431	1763.13	8.86861	1772	0.00500486	0.0446636
											0.8686	1768.54	4.45622	1764.09	8.91243	1773	0.00502675	0.0446636
											0.8686	1769.52	4.47824	1765.04	8.95649	1774	0.00504875	0.0446636
											0.8686	1770.5	4.50039	1766	9.00079	1775	0.00507087	0.0446636
											0.8686	1771.48	4.52267	1766.95	9.04533	1776	0.00509309	0.0446636
											0.8686	1772.45	4.54506	1767.91	9.09012	1777	0.00511543	0.0446636
											0.8686	1773.43	4.56757	1768.86	9.13515	1778	0.00513788	0.0446636
											0.8686	1774.41	4.59021	1769.82	9.18042	1779	0.00516044	0.0446636
											0.8686	1775.39	4.61297	1770.77	9.22595	1780	0.00518312	0.0446636
											0.8686	1776.36	4.63586	1771.73	9.27172	1781	0.00520591	0.0446636
											0.8686	1777.34	4.65887	1772.68	9.31775	1782	0.00522882	0.0446636
											0.8686	1778.32	4.68201	1773.64	9.36403	1783	0.00525184	0.0446636
											0.8677	1779.29	4.70528	1774.59	9.41056	1784	0.00527498	0.0466579
											0.8677	1780.27	4.72867	1775.54	9.45734	1785	0.00529823	0.0466579
											0.8673	1781.25	4.75219	1776.5	9.50438	1786	0.0053216	0.0470419
											0.866	1782.22	4.77584	1777.45	9.55168	1787	0.00534509	0.0478197
											0.866	1783.2	4.79962	1778.4	9.59924	1788	0.0053687	0.0478197
											0.866	1784.18	4.82353	1779.35	9.64706	1789	0.00539243	0.0478197
											0.866	1785.15	4.84757	1780.3	9.69514	1790	0.00541628	0.0478197
											0.866	1786.13	4.87175	1781.26	9.74349	1791	0.00544025	0.0478197
											0.8642	1787.1	4.89605	1782.21	9.7921	1792	0.00546434	0.0486107
											0.8598	1788.08	4.92049	1783.16	9.84098	1793	0.00548855	0.0488773
											0.8596	1789.05	4.94506	1784.11	9.89012	1794	0.00551289	0.04928
											0.8596	1790.03	4.96977	1785.06	9.93954	1795	0.00553735	0.04928
											0.856	1791.01	4.99461	1786.01	9.98923	1796	0.00556193	0.0496861
											0.8549	1791.98	5.01959	1786.96	10.0392	1797	0.00558664	0.0499587
											0.8534	1792.96	5.04471	1787.91	10.0894	1798	0.00561147	0.0502328
											0.8528	1793.93	5.06996	1788.86	10.1399	1799	0.00563642	0.0505085
											0.8515	1794.9	5.09536	1789.81	10.1907	1800	0.00566151	0.0507857
											0.85	1795.88	5.12089	1790.76	10.2418	1801	0.00568672	0.0510645
											0.8468	1796.85	5.14656	1791.71	10.2931	1802	0.00571205	0.0513448
											0.845	1797.83	5.17237	1792.66	10.3447	1803	0.00573752	0.0516266
											0.8436	1798.8	5.19833	1793.6	10.3967	1804	0.00576311	0.05191
											0.8399	1799.78	5.22443	1794.55	10.4489	1805	0.00578884	0.0524816
											0.8399	1800.75	5.25067	1795.5	10.5013	1806	0.00581469	0.0524816
											0.8399	1801.72	5.27705	1796.45	10.5541	1807	0.00584068	0.0524816
											0.8371	1802.7	5.30358	1797.39	10.6072	1808	0.00586679	0.0530595
											0.8347	1803.67	5.33026	1798.34	10.6605	1809	0.00589304	0.0533509
											0.8328	1804.64	5.35708	1799.29	10.7142	1810	0.00591942	0.0536438
											0.8327	1805.62	5.38405	1800.23	10.7681	1811	0.00594594	0.054682
											0.8327	1806.59	5.41117	1801.18	10.8223	1812	0.00597259	0.054682
											0.8327	1807.56	5.43843	1802.12	10.8769	1813	0.00599937	0.054682
											0.8327	1808.53	5.46585	1803.07	10.9317	1814	0.00602629	0.054682
											0.8327	1809.51	5.49341	1804.01	10.9868	1815	0.00605335	0.054682
											0.8327	1810.48	5.52113	1804.96	11.0423	1816	0.00608054	0.054682
											0.8304	1811.45	5.549	1805.9	11.098	1817	0.00610787	0.0557402
											0.8255	1812.42	5.57703	1806.85	11.1541	1818	0.00613534	0.0563541
											0.8255	1813.39	5.6052	1807.79	11.2104	1819	0.00616295	0.0563541
											0.8255	1814.37	5.63353	1808.73	11.2671	1820	0.0061907	0.0563541
											0.8238	1815.34	5.66202	1809.68	11.324	1821	0.00621859	0.0569747
											0.8182	1816.31	5.69067	1810.62	11.3813	1822	0.00624661	0.0576021
											0.8182	1817.28	5.71947	1811.56	11.4389	1823	0.00627479	0.0576021
											0.8182	1818.25	5.74843	1812.5	11.4969	1824	0.0063031	0.0576021
											0.8179	1819.22	5.77754	1813.44	11.5551	1825	0.00633156	0.0582363
											0.8124	1820.19	5.80682	1814.39	11.6136	1826	0.00636016	0.0585561
											0.8119	1821.16	5.83626	1815.33	11.6725	1827	0.0063889	0.0588775
											0.8102	1822.13	5.86586	1816.27	11.7317	1828	0.00641779	0.0596887
											0.8102	1823.1	5.89562	1817.21	11.7912	1829	0.00644683	0.0596887
											0.8102	1824.07	5.92555	1818.15	11.8511	1830	0.00647601	0.0596887
											0.8102	1825.04	5.95564	1819.09	11.9113	1831	0.00650534	0.0596887
											0.8022	1826.01	5.9859	1820.03	11.9718	1832	0.00653482	0.0605109
											0.8018	1826.98	6.01632	1820.97	12.0326	1833	0.00656445	0.0608429
											0.8015	1827.95	6.04691	1821.91	12.0938	1834	0.00659423	0.0611767
											0.8005	1828.92	6.07766	1822.84	12.1553	1835	0.00662416	0.0615123
											0.7943	1829.89	6.10859	1823.78	12.2172	1836	0.00665423	0.0618497
											0.794	1830.86	6.13968	1824.72	12.2794	1837	0.00668447	0.0623591
											0.794	1831.83	6.17095	1825.66	12.3419	1838	0.00671485	0.0623591
											0.788	1832.8	6.20238	1826.6	12.4048	1839	0.00674539	0.0628726
											0.786	1833.77	6.23399	1827.53	12.468	1840	0.00677608	0.0640869
											0.786	1834.73	6.26577	1828.47	12.5315	1841	0.00680692	0.0640869
											0.786	1835.7	6.29773	1829.4	12.5955	1842	0.00683793	0.0640869
											0.786	1836.67	6.32986	1830.34	12.6597	1843	0.00686908	0.0640869
											0.786	1837.64	6.36217	1831.28	12.7243	1844	0.0069004	0.0640869
											0.786	1838.61	6.39465	1832.21	12.7893	1845	0.00693187	0.0640869
											0.7855	1839.57	6.42731	1833.15	12.8546	1846	0.0069635	0.0653239
											0.7769	1840.54	6.46016	1834.08	12.9203	1847	0.0069953	0.0658611
											0.7769	1841.51	6.49318	1835.01	12.9864	1848	0.00702725	0.0658611
											0.775	1842.47	6.52638	1835.95	13.0528	1849	0.00705936	0.0664025
											0.7697	1843.44	6.55976	1836.88	13.1195	1850	0.00709163	0.0667658
											0.7681	1844.41	6.59333	1837.81	13.1867	1851	0.00712407	0.067131
											0.7645	1845.37	6.62707	1838.75	13.2541	1852	0.00715667	0.0674981
											0.7615	1846.34	6.66101	1839.68	13.322	1853	0.00718943	0.0680524
											0.7615	1847.3	6.69513	1840.61	13.3903	1854	0.00722236	0.0680524
											0.7591	1848.27	6.72943	1841.54	13.4589	1855	0.00725545	0.0689859
											0.7591	1849.24	6.76393	1842.47	13.5279	1856	0.00728871	0.0689859
											0.7591	1850.2	6.79861	1843.4	13.5972	1857	0.00732214	0.0689859
											0.7546	1851.17	6.83348	1844.33	13.667	1858	0.00735574	0.0697414
											0.7527	1852.13	6.86854	1845.26	13.7371	1859	0.0073895	0.0701221
											0.7499	1853.1	6.90379	1846.19	13.8076	1860	0.00742343	0.0705048
											0.7475	1854.06	6.93924	1847.12	13.8785	1861	0.00745754	0.0708894
											0.7405	1855.03	6.97487	1848.05	13.9497	1862	0.00749181	0.071276
											0.7403	1855.99	7.01071	1848.98	14.0214	1863	0.00752626	0.0718597
											0.7403	1856.95	7.04673	1849.91	14.0935	1864	0.00756087	0.0718597
											0.7396	1857.92	7.08296	1850.83	14.1659	1865	0.00759567	0.0728425
											0.7396	1858.88	7.11938	1851.76	14.2388	1866	0.00763063	0.0728425
											0.7396	1859.84	7.156	1852.69	14.312	1867	0.00766577	0.0728425
											0.7378	1860.81	7.19282	1853.61	14.3856	1868	0.00770109	0.0760722
											0.7378	1861.77	7.22984	1854.54	14.4597	1869	0.00773658	0.0760722
											0.7378	1862.73	7.26706	1855.47	14.5341	1870	0.00777225	0.0760722
											0.7378	1863.7	7.30448	1856.39	14.609	1871	0.0078081	0.0760722
											0.7378	1864.66	7.34211	1857.32	14.6842	1872	0.00784413	0.0760722
											0.7378	1865.62	7.37994	1858.24	14.7599	1873	0.00788034	0.0760722
											0.7378	1866.58	7.41797	1859.16	14.8359	1874	0.00791673	0.0760722
											0.7378	1867.54	7.45622	1860.09	14.9124	1875	0.0079533	0.0760722
											0.7378	1868.51	7.49467	1861.01	14.9893	1876	0.00799005	0.0760722
											0.7378	1869.47	7.53333	1861.93	15.0667	1877	0.00802699	0.0760722
											0.7378	1870.43	7.57219	1862.86	15.1444	1878	0.0080641	0.0760722
											0.7378	1871.39	7.61127	1863.78	15.2225	1879	0.00810141	0.0760722
											0.7378	1872.35	7.65056	1864.7	15.3011	1880	0.0081389	0.0760722
											0.7352	1873.31	7.69007	1865.62	15.3801	1881	0.00817657	0.0790064
											0.7331	1874.27	7.72978	1866.54	15.4596	1882	0.00821444	0.079434
											0.731	1875.23	7.76972	1867.46	15.5394	1883	0.00825249	0.0798636
											0.7257	1876.19	7.80986	1868.38	15.6197	1884	0.00829073	0.080512
											0.7257	1877.15	7.85023	1869.3	15.7005	1885	0.00832915	0.080512
											0.7181	1878.11	7.89081	1870.22	15.7816	1886	0.00836777	0.0811652
											0.7171	1879.07	7.93161	1871.14	15.8632	1887	0.00840658	0.0816033
											0.7165	1880.03	7.97263	1872.05	15.9453	1888	0.00844559	0.0820436
											0.7115	1880.99	8.01388	1872.97	16.0278	1889	0.00848478	0.082486
											0.7028	1881.94	8.05534	1873.89	16.1107	1890	0.00852417	0.0829305
											0.6985	1882.9	8.09703	1874.81	16.1941	1891	0.00856376	0.0833772
											0.695	1883.86	8.13894	1875.72	16.2779	1892	0.00860353	0.0840513
											0.695	1884.82	8.18108	1876.64	16.3622	1893	0.00864351	0.0840513
											0.6925	1885.78	8.22345	1877.55	16.4469	1894	0.00868368	0.0858727
											0.6925	1886.73	8.26604	1878.47	16.5321	1895	0.00872405	0.0858727
											0.6925	1887.69	8.30886	1879.38	16.6177	1896	0.00876462	0.0858727
											0.6925	1888.65	8.35191	1880.3	16.7038	1897	0.00880539	0.0858727
											0.6925	1889.6	8.3952	1881.21	16.7904	1898	0.00884636	0.0858727
											0.6925	1890.56	8.43871	1882.12	16.8774	1899	0.00888753	0.0858727
											0.6915	1891.52	8.48246	1883.04	16.9649	1900	0.0089289	0.087495
											0.6871	1892.47	8.52644	1883.95	17.0529	1901	0.00897048	0.0879634
											0.6813	1893.43	8.57066	1884.86	17.1413	1902	0.00901226	0.0884341
											0.6795	1894.38	8.61511	1885.77	17.2302	1903	0.00905424	0.0900987
											0.6795	1895.34	8.6598	1886.68	17.3196	1904	0.00909643	0.0900987
											0.6795	1896.3	8.70473	1887.59	17.4095	1905	0.00913883	0.0900987
											0.6795	1897.25	8.7499	1888.5	17.4998	1906	0.00918143	0.0900987
											0.6795	1898.2	8.79531	1889.41	17.5906	1907	0.00922424	0.0900987
											0.6795	1899.16	8.84096	1890.32	17.6819	1908	0.00926726	0.0900987
											0.6792	1900.11	8.88686	1891.23	17.7737	1909	0.00931049	0.092279
											0.6792	1901.07	8.933	1892.13	17.866	1910	0.00935392	0.092279
											0.6792	1902.02	8.97938	1893.04	17.9588	1911	0.00939757	0.092279
											0.6787	1902.97	9.02601	1893.95	18.052	1912	0.00944144	0.0937576
											0.6787	1903.93	9.07289	1894.85	18.1458	1913	0.00948551	0.0937576
											0.6787	1904.88	9.12002	1895.76	18.24	1914	0.0095298	0.0937576
											0.6711	1905.83	9.1674	1896.67	18.3348	1915	0.00957431	0.0947546
											0.6689	1906.78	9.21503	1897.57	18.4301	1916	0.00961903	0.0952565
											0.6676	1907.74	9.26291	1898.47	18.5258	1917	0.00966396	0.0957606
											0.6608	1908.69	9.31104	1899.38	18.6221	1918	0.00970911	0.096267
											0.6602	1909.64	9.35943	1900.28	18.7189	1919	0.00975448	0.0967756
											0.6548	1910.59	9.40807	1901.18	18.8161	1920	0.00980007	0.0972865
											0.6505	1911.54	9.45697	1902.09	18.9139	1921	0.00984588	0.0977996
											0.6466	1912.49	9.50613	1902.99	19.0123	1922	0.00989191	0.0983151
											0.6465	1913.44	9.55554	1903.89	19.1111	1923	0.00993816	0.0996136
											0.6465	1914.39	9.60522	1904.79	19.2104	1924	0.00998464	0.0996136
											0.6465	1915.34	9.65516	1905.69	19.3103	1925	0.0100313	0.0996136
											0.6465	1916.29	9.70536	1906.59	19.4107	1926	0.0100783	0.0996136
											0.642	1917.24	9.75582	1907.49	19.5116	1927	0.0101254	0.101455
											0.642	1918.19	9.80655	1908.39	19.6131	1928	0.0101728	0.101455
											0.642	1919.14	9.85754	1909.28	19.7151	1929	0.0102204	0.101455
											0.6408	1920.09	9.9088	1910.18	19.8176	1930	0.0102682	0.10252
											0.6401	1921.04	9.96033	1911.08	19.9207	1931	0.0103162	0.103325
											0.6401	1921.99	10.0121	1911.98	20.0243	1932	0.0103645	0.103325
											0.6382	1922.94	10.0642	1912.87	20.1284	1933	0.010413	0.104135
											0.6297	1923.88	10.1165	1913.77	20.2331	1934	0.0104618	0.104678
											0.6212	1924.83	10.1691	1914.66	20.3383	1935	0.0105107	0.105223
											0.6193	1925.78	10.222	1915.56	20.4441	1936	0.0105599	0.10632
											0.6193	1926.72	10.2752	1916.45	20.5504	1937	0.0106094	0.10632
											0.6193	1927.67	10.3286	1917.34	20.6573	1938	0.0106591	0.10632
											0.6159	1928.62	10.3823	1918.24	20.7647	1939	0.010709	0.107426
											0.613	1929.56	10.4363	1919.13	20.8727	1940	0.0107591	0.107982
											0.6089	1930.51	10.4906	1920.02	20.9812	1941	0.0108095	0.108541
											0.6046	1931.45	10.5452	1920.91	21.0903	1942	0.0108601	0.109102
											0.5961	1932.4	10.6	1921.8	21.2	1943	0.0109109	0.109666
											0.5882	1933.34	10.6551	1922.69	21.3102	1944	0.010962	0.110231
											0.5876	1934.29	10.7105	1923.58	21.421	1945	0.0110134	0.110799
											0.5823	1935.23	10.7662	1924.47	21.5324	1946	0.0110649	0.11137
											0.5791	1936.18	10.8222	1925.36	21.6443	1947	0.0111168	0.112517
											0.5791	1937.12	10.8784	1926.24	21.7568	1948	0.0111688	0.112517
											0.5791	1938.07	10.935	1927.13	21.8699	1949	0.0112211	0.112517
											0.5782	1939.01	10.9918	1928.02	21.9836	1950	0.0112736	0.113674
											0.5706	1939.95	11.0489	1928.9	22.0979	1951	0.0113264	0.114255
											0.5632	1940.89	11.1063	1929.79	22.2127	1952	0.0113795	0.114839
											0.5628	1941.84	11.1641	1930.67	22.3281	1953	0.0114327	0.115425
											0.5536	1942.78	11.2221	1931.56	22.4441	1954	0.0114863	0.116014
											0.5478	1943.72	11.2804	1932.44	22.5607	1955	0.01154	0.116605
											0.5444	1944.66	11.339	1933.32	22.6779	1956	0.011594	0.117198
											0.5425	1945.6	11.3979	1934.2	22.7957	1957	0.0116483	0.119292
											0.5425	1946.54	11.4571	1935.09	22.9141	1958	0.0117028	0.119292
											0.5425	1947.48	11.5166	1935.97	23.0331	1959	0.0117576	0.119292
											0.5425	1948.42	11.5764	1936.85	23.1527	1960	0.0118126	0.119292
											0.5425	1949.36	11.6365	1937.73	23.2729	1961	0.0118679	0.119292
											0.5425	1950.3	11.6969	1938.61	23.3937	1962	0.0119234	0.119292
											0.5367	1951.24	11.7576	1939.48	23.5151	1963	0.0119792	0.121413
											0.5362	1952.18	11.8186	1940.36	23.6371	1964	0.0120352	0.123562
											0.5362	1953.12	11.8799	1941.24	23.7598	1965	0.0120915	0.123562
											0.5362	1954.06	11.9415	1942.12	23.883	1966	0.012148	0.123562
											0.5362	1955	12.0035	1942.99	24.0069	1967	0.0122048	0.123562
											0.5362	1955.93	12.0657	1943.87	24.1314	1968	0.0122619	0.123562
											0.5362	1956.87	12.1283	1944.74	24.2565	1969	0.0123192	0.123562
											0.5357	1957.81	12.1911	1945.62	24.3823	1970	0.0123768	0.125739
											0.5283	1958.75	12.2543	1946.49	24.5086	1971	0.0124346	0.126366
											0.5282	1959.68	12.3178	1947.36	24.6356	1972	0.0124927	0.126995
											0.5187	1960.62	12.3816	1948.24	24.7632	1973	0.0125511	0.127627
											0.5093	1961.55	12.4458	1949.11	24.8915	1974	0.0126097	0.12826
											0.5081	1962.49	12.5102	1949.98	25.0204	1975	0.0126686	0.128896
											0.5063	1963.43	12.575	1950.85	25.1499	1976	0.0127277	0.129534
											0.5033	1964.36	12.6401	1951.72	25.2801	1977	0.0127871	0.130175
											0.491	1965.29	12.7055	1952.59	25.4109	1978	0.0128468	0.130817
											0.487	1966.23	12.7712	1953.46	25.5424	1979	0.0129067	0.131462
											0.4841	1967.16	12.8372	1954.33	25.6745	1980	0.0129669	0.133409
											0.4841	1968.1	12.9036	1955.19	25.8073	1981	0.0130274	0.133409
											0.4841	1969.03	12.9703	1956.06	25.9407	1982	0.0130881	0.133409
											0.4841	1969.96	13.0374	1956.93	26.0747	1983	0.0131491	0.133409
											0.4841	1970.9	13.1047	1957.79	26.2094	1984	0.0132104	0.133409
											0.4821	1971.83	13.1724	1958.66	26.3448	1985	0.013272	0.137029
											0.4821	1972.76	13.2404	1959.52	26.4809	1986	0.0133338	0.137029
											0.4821	1973.69	13.3088	1960.38	26.6176	1987	0.0133959	0.137029
											0.4821	1974.62	13.3775	1961.25	26.7549	1988	0.0134582	0.137029
											0.4821	1975.55	13.4465	1962.11	26.8929	1989	0.0135208	0.137029
											0.4821	1976.48	13.5158	1962.97	27.0316	1990	0.0135837	0.137029
											0.48	1977.41	13.5855	1963.83	27.171	1991	0.0136469	0.139367
											0.4772	1978.34	13.6555	1964.69	27.311	1992	0.0137104	0.140377
											0.4772	1979.27	13.7259	1965.55	27.4518	1993	0.0137741	0.140377
											0.4745	1980.2	13.7966	1966.41	27.5932	1994	0.0138381	0.141392
											0.4741	1981.13	13.8676	1967.26	27.7352	1995	0.0139024	0.142071
											0.4734	1982.06	13.939	1968.12	27.878	1996	0.0139669	0.142752
											0.4731	1982.99	14.0107	1968.98	28.0214	1997	0.0140318	0.143435
											0.4709	1983.92	14.0828	1969.83	28.1655	1998	0.0140969	0.14412
											0.4698	1984.84	14.1552	1970.69	28.3103	1999	0.0141623	0.144808
[truncated: 902 more rows]

## Sheet: Spectral Level Data
Spectral Level Data		Confidence Threshold	Forward	Reverse	Correct	Incorrect	Total	Global FDR	q-value		Fit Confidence Threshold	Fit Forward	Fit Reverse	Fit Correct	Fit Incorrect	Fit Total	Fit Global FDR	Fit Local FDR
		1	1277	1	1276	2	1278	0.00156495	0.000531491		1	0.999977	2.33698e-05	0.999953	4.67397e-05	1	4.67397e-05	5.76463e-05
		0.9999	1851	1	1850	2	1852	0.00107991	0.000531491		1	1.99995	4.67398e-05	1.99991	9.34795e-05	2	4.67398e-05	5.76463e-05
		0.9998	2415	1	2414	2	2416	0.000827815	0.000531491		1	2.99993	7.01098e-05	2.99986	0.00014022	3	4.67399e-05	5.76463e-05
		0.9997	2512	1	2511	2	2513	0.000795862	0.000531491		1	3.99991	9.348e-05	3.99981	0.00018696	4	4.674e-05	5.76463e-05
		0.9996	2601	1	2600	2	2602	0.00076864	0.000531491		1	4.99988	0.00011685	4.99977	0.0002337	5	4.67401e-05	5.76463e-05
		0.9995	2661	1	2660	2	2662	0.000751315	0.000531491		1	5.99986	0.000140221	5.99972	0.000280441	6	4.67402e-05	5.76463e-05
		0.9994	2723	1	2722	2	2724	0.000734214	0.000531491		1	6.99984	0.000163591	6.99967	0.000327182	7	4.67403e-05	5.76463e-05
		0.9993	2743	1	2742	2	2744	0.000728863	0.000531491		1	7.99981	0.000186962	7.99963	0.000373923	8	4.67404e-05	5.76463e-05
		0.9992	2802	1	2801	2	2803	0.000713521	0.000531491		1	8.99979	0.000210332	8.99958	0.000420665	9	4.67405e-05	5.76463e-05
		0.9991	2863	1	2862	2	2864	0.000698324	0.000531491		1	9.99977	0.000233703	9.99953	0.000467406	10	4.67406e-05	5.76463e-05
		0.999	2878	1	2877	2	2879	0.000694686	0.000531491		1	10.9997	0.000257074	10.9995	0.000514148	11	4.67407e-05	5.76463e-05
[truncated: 6,507 more rows]

## Sheet: Search Summary
	ProteinPilot™ Software Report
	Template Version	1.00 light report					Search Properties
[truncated: 40 more rows]

## Sheet: Advanced Metadata
	Advanced Metadata
[truncated: 146 more rows]

[truncated: 11 more sheets: Speed and Distribution Analysis, Single Results Table, Protein FDR Summary, Distinct Peptide FDR Summary, Spectrum FDR Summary, PDST Controls, Protein Summary, Peptide Summary, Distinct Peptide Summary, Feature Summary, Single Column Summary]
