# Supplementary material for: Plasma small-extracellular vesicles’ proteomic signature in neoadjuvant chemotherapy–naïve breast cancer patients
Source: PLoS One. 2026 May 5;21(5):e0348500. doi: 10.1371/journal.pone.0348500 (PMC13143105; doi:10.1371/journal.pone.0348500)
Supplement: S5_File — (XLSX) [file pone.0348500.s015.xlsx]

## Sheet: Metadata
_RESULTS_version	5
RESULTS_SEARCH_STAT_search_begin_time_clock	2023-02-14 09:01:14
RESULTS_SEARCH_STAT_search_end_time_clock	2023-02-14 14:37:53
RESULTS_SEARCH_STAT_search_time_duration	#VALUE!
RESULTS_SEARCH_STAT_stage_signal_processing_begin_time_clock	2023-02-14 09:01:15
RESULTS_SEARCH_STAT_stage_signal_processing_end_time_clock	2023-02-14 13:25:30
RESULTS_SEARCH_STAT_stage_signal_processing_time_duration	#VALUE!
RESULTS_SEARCH_STAT_stage_waiting_begin_time_clock	2023-02-14 13:25:30
RESULTS_SEARCH_STAT_stage_waiting_end_time_clock	2023-02-14 13:25:31
RESULTS_SEARCH_STAT_stage_waiting_time_duration	1902-12-31
RESULTS_SEARCH_STAT_stage_searching_begin_time_clock	2023-02-14 13:25:31
RESULTS_SEARCH_STAT_stage_searching_end_time_clock	2023-02-14 14:31:32
RESULTS_SEARCH_STAT_stage_searching_time_duration	#VALUE!
RESULTS_SEARCH_STAT_stage_fdr_begin_time_clock	2023-02-14 14:31:32
RESULTS_SEARCH_STAT_stage_fdr_end_time_clock	2023-02-14 14:37:53
RESULTS_SEARCH_STAT_stage_fdr_time_duration	2944-06-18
RESULTS_SEARCH_STAT_task_fraglet_exe_begin_time_clock	2023-02-14 13:35:11
RESULTS_SEARCH_STAT_task_fraglet_exe_end_time_clock	2023-02-14 14:10:24
RESULTS_SEARCH_STAT_task_fraglet_exe_time_duration	2112532
RESULTS_SEARCH_STAT_task_fraglet_exe_time_cpu	8232-03-20
RESULTS_SEARCH_STAT_task_taglet_exe_begin_time_clock	2023-02-14 14:12:47
RESULTS_SEARCH_STAT_task_taglet_exe_end_time_clock	2023-02-14 14:27:51
RESULTS_SEARCH_STAT_task_taglet_exe_time_duration	903413
RESULTS_SEARCH_STAT_task_taglet_exe_time_cpu	#VALUE!
RESULTS_SEARCH_STAT_task_progroup_begin_time_clock	2023-02-14 14:27:51
RESULTS_SEARCH_STAT_task_progroup_end_time_clock	2023-02-14 14:31:31
RESULTS_SEARCH_STAT_task_progroup_time_duration	220695
RESULTS_SEARCH_STAT_task_progroup_time_cpu	2522-10-29
RESULTS_SEARCH_STAT_task_focusing_begin_time_clock	2023-02-14 14:10:24
RESULTS_SEARCH_STAT_task_focusing_end_time_clock	2023-02-14 14:12:47
RESULTS_SEARCH_STAT_task_focusing_time_duration	143096
RESULTS_SEARCH_STAT_task_focusing_time_cpu	150234
RESULTS_SEARCH_STAT_computer_memory	65406
RESULTS_SEARCH_STAT_computer_name	WIN-PVT3EI9I5O2
RESULTS_SEARCH_STAT_num_proteins	458592
RESULTS_SEARCH_STAT_num_residues	151812384
RESULTS_SEARCH_STAT_number_cores	8
RESULTS_SEARCH_STAT_number_licensed_tasks	16
RESULTS_SEARCH_STAT_number_processors	16
RESULTS_SEARCH_STAT_os	Windows Server 2012 R2 Datacenter (6.2.9200)
RESULTS_SEARCH_1_time_cpu	227359
RESULTS_SEARCH_1_time_duration	230350
RESULTS_SEARCH_1_version	5.0.1.4874
RESULTS_SEARCH_1_xml:id	SEARCH:1:638119620744515668_0
RESULTS_SEARCH_1_PARAMETERS_chemical_data_edited	FALSE
RESULTS_SEARCH_1_PARAMETERS_do_multiprecursor_search	TRUE
RESULTS_SEARCH_1_PARAMETERS_do_reverse_search	TRUE
RESULTS_SEARCH_1_PARAMETERS_max_quant_labels	35
RESULTS_SEARCH_1_PARAMETERS_maxresults	15
RESULTS_SEARCH_1_PARAMETERS_separate_searches	FALSE
RESULTS_SEARCH_1_PARAMETERS_MSTOLERANCE_type	dalton
RESULTS_SEARCH_1_PARAMETERS_MSTOLERANCE_value	0.05
RESULTS_SEARCH_1_PARAMETERS_MSMSTOLERANCE_type	dalton
RESULTS_SEARCH_1_PARAMETERS_MSMSTOLERANCE_value	0.1
RESULTS_SEARCH_1_PARAMETERS_MS_STANDARD_DEVIATION_type	dalton
RESULTS_SEARCH_1_PARAMETERS_MS_STANDARD_DEVIATION_value	0.0011
RESULTS_SEARCH_1_PARAMETERS_MSMS_STANDARD_DEVIATION_type	dalton
RESULTS_SEARCH_1_PARAMETERS_MSMS_STANDARD_DEVIATION_value	0.01
RESULTS_SEARCH_1_PARAMETERS_FASTA_filename	C:\AB SCIEX\ProteinPilot Data\SearchDatabases\uniprot-Homo sapiens-swissTrEMBL-isof-14022023.fasta
RESULTS_SEARCH_1_PARAMETERS_AUTO_CALIBRATION_ms	TRUE
RESULTS_SEARCH_1_PARAMETERS_AUTO_CALIBRATION_msexport	FALSE
RESULTS_SEARCH_1_PARAMETERS_AUTO_CALIBRATION_msms	TRUE
RESULTS_SEARCH_1_PARAMETERS_AUTO_CALIBRATION_msmstolsdratio	2.75
RESULTS_SEARCH_1_PARAMETERS_AUTO_CALIBRATION_mstolsdratio	7
RESULTS_SEARCH_1_PARAMETERS_AUTO_CALIBRATION_squareroot	TRUE
RESULTS_SEARCH_1_PARAMETERS_AUTO_CALIBRATION_type	dalton
RESULTS_SEARCH_1_PARAMETERS_AUTO_CALIBRATION_MCP_d_s_s_f	0.0666667
RESULTS_SEARCH_1_PARAMETERS_AUTO_CALIBRATION_MCP_d_s_w_f	3
RESULTS_SEARCH_1_PARAMETERS_AUTO_CALIBRATION_MCP_m_f_r_mbc	200
RESULTS_SEARCH_1_PARAMETERS_AUTO_CALIBRATION_MCP_m_m_c	10
RESULTS_SEARCH_1_PARAMETERS_AUTO_CALIBRATION_MCP_m_m_f_s	0.25
RESULTS_SEARCH_1_PARAMETERS_AUTO_CALIBRATION_MCP_m_m_p_f	0.33
RESULTS_SEARCH_1_PARAMETERS_AUTO_CALIBRATION_MCP_m_m_p_rms_f	1
RESULTS_SEARCH_1_PARAMETERS_AUTO_CALIBRATION_MCP_m_p_t_f	1
RESULTS_SEARCH_1_PARAMETERS_AUTO_CALIBRATION_MCP_m_r_h_n_b	15
RESULTS_SEARCH_1_PARAMETERS_AUTO_CALIBRATION_MCP_m_z_n_s	99
RESULTS_SEARCH_1_PARAMETERS_AUTO_CALIBRATION_MCP_m_z_s_mn_f_r	0.0666667
RESULTS_SEARCH_1_PARAMETERS_AUTO_CALIBRATION_MCP_m_z_s_mx_f_r	0.1
RESULTS_SEARCH_1_PARAMETERS_MS_AUTO_CALIBRATION_OUT_avres	-1.49002e-07
RESULTS_SEARCH_1_PARAMETERS_MS_AUTO_CALIBRATION_OUT_c0	0.000152389
RESULTS_SEARCH_1_PARAMETERS_MS_AUTO_CALIBRATION_OUT_c1minus1	-1.18829e-06
RESULTS_SEARCH_1_PARAMETERS_MS_AUTO_CALIBRATION_OUT_c2	0
RESULTS_SEARCH_1_PARAMETERS_MS_AUTO_CALIBRATION_OUT_file	1
RESULTS_SEARCH_1_PARAMETERS_MS_AUTO_CALIBRATION_OUT_partnumber	1
RESULTS_SEARCH_1_PARAMETERS_MS_AUTO_CALIBRATION_OUT_polyorder	1
RESULTS_SEARCH_1_PARAMETERS_MS_AUTO_CALIBRATION_OUT_sample	1
RESULTS_SEARCH_1_PARAMETERS_MS_AUTO_CALIBRATION_OUT_squareroot	TRUE
RESULTS_SEARCH_1_PARAMETERS_MSMS_AUTO_CALIBRATION_OUT_avres	-1.59186e-07
RESULTS_SEARCH_1_PARAMETERS_MSMS_AUTO_CALIBRATION_OUT_c0	-9.76102e-05
RESULTS_SEARCH_1_PARAMETERS_MSMS_AUTO_CALIBRATION_OUT_c1minus1	7.03341e-06
RESULTS_SEARCH_1_PARAMETERS_MSMS_AUTO_CALIBRATION_OUT_c2	0
RESULTS_SEARCH_1_PARAMETERS_MSMS_AUTO_CALIBRATION_OUT_file	1
RESULTS_SEARCH_1_PARAMETERS_MSMS_AUTO_CALIBRATION_OUT_partnumber	1
RESULTS_SEARCH_1_PARAMETERS_MSMS_AUTO_CALIBRATION_OUT_polyorder	1
RESULTS_SEARCH_1_PARAMETERS_MSMS_AUTO_CALIBRATION_OUT_sample	1
RESULTS_SEARCH_1_PARAMETERS_MSMS_AUTO_CALIBRATION_OUT_squareroot	TRUE
RESULTS_SEARCH_1_PARAMETERS_MAX_PRECURSORS_FRAGLET	5
RESULTS_SEARCH_1_PARAMETERS_MAX_PRECURSORS_TAGLET	1
RESULTS_SEARCH_1_PARAMETERS_PRECURSORS_DR_FRAGLET	10
RESULTS_SEARCH_1_PARAMETERS_PRECURSORS_DR_TAGLET	3
RESULTS_SEARCH_1_PARAMETERS_DEFAULT_CHARGE_STATE_1_charge	2
RESULTS_SEARCH_1_PARAMETERS_DEFAULT_CHARGE_STATE_1_probability	1
RESULTS_SEARCH_1_PARAMETERS_DEFAULT_CHARGE_STATE_2_charge	3
RESULTS_SEARCH_1_PARAMETERS_DEFAULT_CHARGE_STATE_2_probability	1
RESULTS_SEARCH_1_PARAMETERS_DEFAULT_CHARGE_STATE_3_charge	4
RESULTS_SEARCH_1_PARAMETERS_DEFAULT_CHARGE_STATE_3_probability	1
RESULTS_SEARCH_1_PARAMETERS_VERSION	5.0.1.0, 4895
RESULTS_SEARCH_1_PARAMETERS_PARAGON_VERSION	5.0.1.0, 4874
RESULTS_SEARCH_1_PARAMETERS_APPLICATION	ProteinPilot(tm) Software
RESULTS_SEARCH_1_PARAMETERS_PROGROUP_alternativedispositionmaximumfoldprobabilitydrop	100
RESULTS_SEARCH_1_PARAMETERS_PROGROUP_alternativedispositionmaximumfoldscoredrop	2
RESULTS_SEARCH_1_PARAMETERS_PROGROUP_autodiscordantpeptidethreshold	0.3
RESULTS_SEARCH_1_PARAMETERS_PROGROUP_bayesconfidencecalclulation	TRUE
RESULTS_SEARCH_1_PARAMETERS_PROGROUP_calibrateconfidence	TRUE
RESULTS_SEARCH_1_PARAMETERS_PROGROUP_compresspeptides	FALSE
RESULTS_SEARCH_1_PARAMETERS_PROGROUP_confidencepercentthresholdforexcludingothersfromquant	15
RESULTS_SEARCH_1_PARAMETERS_PROGROUP_confidencepercentthresholdforincludingselfinquant	15
RESULTS_SEARCH_1_PARAMETERS_PROGROUP_donotstoremspeaklists	FALSE
RESULTS_SEARCH_1_PARAMETERS_PROGROUP_fasta	C:\AB SCIEX\ProteinPilot Data\SearchDatabases\uniprot-Homo sapiens-swissTrEMBL-isof-14022023.fasta
RESULTS_SEARCH_1_PARAMETERS_PROGROUP_featuregroupminpepconf	0.66
RESULTS_SEARCH_1_PARAMETERS_PROGROUP_featuregroupminups	0.47
RESULTS_SEARCH_1_PARAMETERS_PROGROUP_focusingintersection	4
RESULTS_SEARCH_1_PARAMETERS_PROGROUP_focusingminimummatchconfidence	0.1
RESULTS_SEARCH_1_PARAMETERS_PROGROUP_focusingminunusedprotscore	0.1
RESULTS_SEARCH_1_PARAMETERS_PROGROUP_focusingsubsetcutoff	6
RESULTS_SEARCH_1_PARAMETERS_PROGROUP_intersection	1.3
RESULTS_SEARCH_1_PARAMETERS_PROGROUP_minimummatchconfidencecutoff	0.001
RESULTS_SEARCH_1_PARAMETERS_PROGROUP_minunusedprotscore	0.0458
RESULTS_SEARCH_1_PARAMETERS_PROGROUP_subsetcutoff	2
RESULTS_SEARCH_1_PARAMETERS_PROGROUP_unusedprotscorethresholdforexcludingothersfromquant	1.3
RESULTS_SEARCH_1_PARAMETERS_PEAKLIST_count	1910-12-13
RESULTS_SEARCH_1_PARAMETERS_PEAKLIST_filenumber	1
RESULTS_SEARCH_1_PARAMETERS_PEAKLIST_original_count	4000
RESULTS_SEARCH_1_PARAMETERS_PEAKLIST_originalfilename	Z:\PC2-Raw-Data\Proteomics\Data\Service\SP0059\230206-SP0059-Exo-4.wiff
RESULTS_SEARCH_1_PARAMETERS_PEAKLIST_partnumber	1
RESULTS_SEARCH_1_PARAMETERS_QUANT_TYPE_background_correction	FALSE
RESULTS_SEARCH_1_PARAMETERS_QUANT_TYPE_bias_correction	TRUE
RESULTS_SEARCH_1_PARAMETERS_QUANT_TYPE_keep_extreme_peptides_over_fraction	0
RESULTS_SEARCH_1_PARAMETERS_QUANT_TYPE_low_confidence_check	TRUE
RESULTS_SEARCH_1_PARAMETERS_QUANT_TYPE_low_intensity_check	TRUE
RESULTS_SEARCH_1_PARAMETERS_QUANT_TYPE_median_statistic	TRUE
RESULTS_SEARCH_1_PARAMETERS_QUANT_TYPE_mod_check	TRUE
RESULTS_SEARCH_1_PARAMETERS_QUANT_TYPE_quant_threshold	-1
RESULTS_SEARCH_1_PARAMETERS_QUANT_TYPE_quant_threshold_sn	9
RESULTS_SEARCH_1_PARAMETERS_QUANT_TYPE_separate_searches	FALSE
RESULTS_SEARCH_1_PARAMETERS_QUANT_TYPE_shared_msms_check	TRUE
RESULTS_SEARCH_1_PARAMETERS_PARAGON_METHOD_SETTINGS_UI_SAMPLE_TYPE	Identification
RESULTS_SEARCH_1_PARAMETERS_PARAGON_METHOD_SETTINGS_UI_CYS_ALKYLATION	Iodoacetamide
RESULTS_SEARCH_1_PARAMETERS_PARAGON_METHOD_SETTINGS_UI_DIGESTION	Trypsin
RESULTS_SEARCH_1_PARAMETERS_PARAGON_METHOD_SETTINGS_UI_SPECIAL_FACTOR	Urea denaturation
RESULTS_SEARCH_1_PARAMETERS_PARAGON_METHOD_SETTINGS_UI_INSTRUMENT	TripleTOF 5600
RESULTS_SEARCH_1_PARAMETERS_PARAGON_METHOD_SETTINGS_UI_SEARCH_EFFORT	Thorough
RESULTS_SEARCH_1_PARAMETERS_PARAGON_METHOD_SETTINGS_UI_ID_FOCUS	Biological modifications
RESULTS_SEARCH_1_PARAMETERS_PARAGON_METHOD_SETTINGS_UI_USER_NAME	WIN-PVT3EI9I5O2\Administrator
RESULTS_SEARCH_1_PARAMETERS_PARAGON_METHOD_SETTINGS_UI_MACHINE_NAME	WIN-PVT3EI9I5O2
RESULTS_SEARCH_1_PARAMETERS_PARAGON_METHOD_SETTINGS_UI_SEARCH_ID	#VALUE!
RESULTS_SEARCH_1_PARAMETERS_PARAGON_METHOD_SETTINGS_UI_START_TIME	2023-02-14 09:01:14
RESULTS_SEARCH_1_PARAMETERS_PARAGON_METHOD_SETTINGS_UI_MIN_UNUSED_PROTSCORE	01:05:57.120000
RESULTS_SEARCH_1_PARAMETERS_PARAGON_METHOD_SETTINGS_UI_PSPEP	TRUE
RESULTS_SEARCH_2_time_cpu	479203
RESULTS_SEARCH_2_time_duration	527669
RESULTS_SEARCH_2_version	5.0.1.4874
RESULTS_SEARCH_2_xml:id	SEARCH:2:638119620744515668_0
RESULTS_SEARCH_2_PARAMETERS_chemical_data_edited	FALSE
RESULTS_SEARCH_2_PARAMETERS_do_multiprecursor_search	TRUE
RESULTS_SEARCH_2_PARAMETERS_do_reverse_search	TRUE
RESULTS_SEARCH_2_PARAMETERS_max_quant_labels	35
RESULTS_SEARCH_2_PARAMETERS_maxresults	15
RESULTS_SEARCH_2_PARAMETERS_separate_searches	FALSE
RESULTS_SEARCH_2_PARAMETERS_MSTOLERANCE_type	dalton
RESULTS_SEARCH_2_PARAMETERS_MSTOLERANCE_value	0.05
RESULTS_SEARCH_2_PARAMETERS_MSMSTOLERANCE_type	dalton
RESULTS_SEARCH_2_PARAMETERS_MSMSTOLERANCE_value	0.1
RESULTS_SEARCH_2_PARAMETERS_MS_STANDARD_DEVIATION_type	dalton
RESULTS_SEARCH_2_PARAMETERS_MS_STANDARD_DEVIATION_value	0.0011
RESULTS_SEARCH_2_PARAMETERS_MSMS_STANDARD_DEVIATION_type	dalton
RESULTS_SEARCH_2_PARAMETERS_MSMS_STANDARD_DEVIATION_value	0.01
RESULTS_SEARCH_2_PARAMETERS_FASTA_filename	C:\AB SCIEX\ProteinPilot Data\SearchDatabases\uniprot-Homo sapiens-swissTrEMBL-isof-14022023.fasta
RESULTS_SEARCH_2_PARAMETERS_AUTO_CALIBRATION_ms	TRUE
RESULTS_SEARCH_2_PARAMETERS_AUTO_CALIBRATION_msexport	FALSE
RESULTS_SEARCH_2_PARAMETERS_AUTO_CALIBRATION_msms	TRUE
RESULTS_SEARCH_2_PARAMETERS_AUTO_CALIBRATION_msmstolsdratio	2.75
RESULTS_SEARCH_2_PARAMETERS_AUTO_CALIBRATION_mstolsdratio	7
RESULTS_SEARCH_2_PARAMETERS_AUTO_CALIBRATION_squareroot	TRUE
RESULTS_SEARCH_2_PARAMETERS_AUTO_CALIBRATION_type	dalton
RESULTS_SEARCH_2_PARAMETERS_AUTO_CALIBRATION_MCP_d_s_s_f	0.0666667
RESULTS_SEARCH_2_PARAMETERS_AUTO_CALIBRATION_MCP_d_s_w_f	3
RESULTS_SEARCH_2_PARAMETERS_AUTO_CALIBRATION_MCP_m_f_r_mbc	200
RESULTS_SEARCH_2_PARAMETERS_AUTO_CALIBRATION_MCP_m_m_c	10
RESULTS_SEARCH_2_PARAMETERS_AUTO_CALIBRATION_MCP_m_m_f_s	0.25
RESULTS_SEARCH_2_PARAMETERS_AUTO_CALIBRATION_MCP_m_m_p_f	0.33
RESULTS_SEARCH_2_PARAMETERS_AUTO_CALIBRATION_MCP_m_m_p_rms_f	1
RESULTS_SEARCH_2_PARAMETERS_AUTO_CALIBRATION_MCP_m_p_t_f	1
RESULTS_SEARCH_2_PARAMETERS_AUTO_CALIBRATION_MCP_m_r_h_n_b	15
RESULTS_SEARCH_2_PARAMETERS_AUTO_CALIBRATION_MCP_m_z_n_s	99
RESULTS_SEARCH_2_PARAMETERS_AUTO_CALIBRATION_MCP_m_z_s_mn_f_r	0.0666667
RESULTS_SEARCH_2_PARAMETERS_AUTO_CALIBRATION_MCP_m_z_s_mx_f_r	0.1
RESULTS_SEARCH_2_PARAMETERS_MS_AUTO_CALIBRATION_OUT_avres	-1.49002e-07
RESULTS_SEARCH_2_PARAMETERS_MS_AUTO_CALIBRATION_OUT_c0	0.000152389
RESULTS_SEARCH_2_PARAMETERS_MS_AUTO_CALIBRATION_OUT_c1minus1	-1.18829e-06
RESULTS_SEARCH_2_PARAMETERS_MS_AUTO_CALIBRATION_OUT_c2	0
RESULTS_SEARCH_2_PARAMETERS_MS_AUTO_CALIBRATION_OUT_file	1900-01-01
RESULTS_SEARCH_2_PARAMETERS_MS_AUTO_CALIBRATION_OUT_partnumber	1
RESULTS_SEARCH_2_PARAMETERS_MS_AUTO_CALIBRATION_OUT_polyorder	1
RESULTS_SEARCH_2_PARAMETERS_MS_AUTO_CALIBRATION_OUT_sample	1
RESULTS_SEARCH_2_PARAMETERS_MS_AUTO_CALIBRATION_OUT_squareroot	TRUE
RESULTS_SEARCH_2_PARAMETERS_MSMS_AUTO_CALIBRATION_OUT_avres	-1.59186e-07
RESULTS_SEARCH_2_PARAMETERS_MSMS_AUTO_CALIBRATION_OUT_c0	-9.76102e-05
RESULTS_SEARCH_2_PARAMETERS_MSMS_AUTO_CALIBRATION_OUT_c1minus1	7.03341e-06
RESULTS_SEARCH_2_PARAMETERS_MSMS_AUTO_CALIBRATION_OUT_c2	0
RESULTS_SEARCH_2_PARAMETERS_MSMS_AUTO_CALIBRATION_OUT_file	1
RESULTS_SEARCH_2_PARAMETERS_MSMS_AUTO_CALIBRATION_OUT_partnumber	1
RESULTS_SEARCH_2_PARAMETERS_MSMS_AUTO_CALIBRATION_OUT_polyorder	1
RESULTS_SEARCH_2_PARAMETERS_MSMS_AUTO_CALIBRATION_OUT_sample	1
RESULTS_SEARCH_2_PARAMETERS_MSMS_AUTO_CALIBRATION_OUT_squareroot	TRUE
RESULTS_SEARCH_2_PARAMETERS_MAX_PRECURSORS_FRAGLET	5
RESULTS_SEARCH_2_PARAMETERS_MAX_PRECURSORS_TAGLET	1
RESULTS_SEARCH_2_PARAMETERS_PRECURSORS_DR_FRAGLET	10
RESULTS_SEARCH_2_PARAMETERS_PRECURSORS_DR_TAGLET	3
RESULTS_SEARCH_2_PARAMETERS_DEFAULT_CHARGE_STATE_1_charge	2
RESULTS_SEARCH_2_PARAMETERS_DEFAULT_CHARGE_STATE_1_probability	1
RESULTS_SEARCH_2_PARAMETERS_DEFAULT_CHARGE_STATE_2_charge	3
RESULTS_SEARCH_2_PARAMETERS_DEFAULT_CHARGE_STATE_2_probability	1
RESULTS_SEARCH_2_PARAMETERS_DEFAULT_CHARGE_STATE_3_charge	4
RESULTS_SEARCH_2_PARAMETERS_DEFAULT_CHARGE_STATE_3_probability	1
RESULTS_SEARCH_2_PARAMETERS_VERSION	5.0.1.0, 4895
RESULTS_SEARCH_2_PARAMETERS_PARAGON_VERSION	5.0.1.0, 4874
RESULTS_SEARCH_2_PARAMETERS_APPLICATION	ProteinPilot(tm) Software
RESULTS_SEARCH_2_PARAMETERS_PROGROUP_alternativedispositionmaximumfoldprobabilitydrop	100
RESULTS_SEARCH_2_PARAMETERS_PROGROUP_alternativedispositionmaximumfoldscoredrop	2
RESULTS_SEARCH_2_PARAMETERS_PROGROUP_autodiscordantpeptidethreshold	0.3
RESULTS_SEARCH_2_PARAMETERS_PROGROUP_bayesconfidencecalclulation	TRUE
RESULTS_SEARCH_2_PARAMETERS_PROGROUP_calibrateconfidence	TRUE
RESULTS_SEARCH_2_PARAMETERS_PROGROUP_compresspeptides	FALSE
RESULTS_SEARCH_2_PARAMETERS_PROGROUP_confidencepercentthresholdforexcludingothersfromquant	15
RESULTS_SEARCH_2_PARAMETERS_PROGROUP_confidencepercentthresholdforincludingselfinquant	15
RESULTS_SEARCH_2_PARAMETERS_PROGROUP_donotstoremspeaklists	FALSE
RESULTS_SEARCH_2_PARAMETERS_PROGROUP_fasta	C:\AB SCIEX\ProteinPilot Data\SearchDatabases\uniprot-Homo sapiens-swissTrEMBL-isof-14022023.fasta
RESULTS_SEARCH_2_PARAMETERS_PROGROUP_featuregroupminpepconf	0.66
RESULTS_SEARCH_2_PARAMETERS_PROGROUP_featuregroupminups	0.47
RESULTS_SEARCH_2_PARAMETERS_PROGROUP_focusingintersection	4
RESULTS_SEARCH_2_PARAMETERS_PROGROUP_focusingminimummatchconfidence	0.1
RESULTS_SEARCH_2_PARAMETERS_PROGROUP_focusingminunusedprotscore	0.1
RESULTS_SEARCH_2_PARAMETERS_PROGROUP_focusingsubsetcutoff	6
RESULTS_SEARCH_2_PARAMETERS_PROGROUP_intersection	1.3
RESULTS_SEARCH_2_PARAMETERS_PROGROUP_minimummatchconfidencecutoff	0.001
RESULTS_SEARCH_2_PARAMETERS_PROGROUP_minunusedprotscore	0.0458
RESULTS_SEARCH_2_PARAMETERS_PROGROUP_subsetcutoff	2
RESULTS_SEARCH_2_PARAMETERS_PROGROUP_unusedprotscorethresholdforexcludingothersfromquant	1.3
RESULTS_SEARCH_2_PARAMETERS_PEAKLIST_count	4000
RESULTS_SEARCH_2_PARAMETERS_PEAKLIST_filenumber	1
RESULTS_SEARCH_2_PARAMETERS_PEAKLIST_original_count	4000
RESULTS_SEARCH_2_PARAMETERS_PEAKLIST_originalfilename	Z:\PC2-Raw-Data\Proteomics\Data\Service\SP0059\230206-SP0059-Exo-4.wiff
RESULTS_SEARCH_2_PARAMETERS_PEAKLIST_partnumber	1
RESULTS_SEARCH_2_PARAMETERS_QUANT_TYPE_background_correction	FALSE
RESULTS_SEARCH_2_PARAMETERS_QUANT_TYPE_bias_correction	TRUE
RESULTS_SEARCH_2_PARAMETERS_QUANT_TYPE_keep_extreme_peptides_over_fraction	0
RESULTS_SEARCH_2_PARAMETERS_QUANT_TYPE_low_confidence_check	TRUE
RESULTS_SEARCH_2_PARAMETERS_QUANT_TYPE_low_intensity_check	TRUE
RESULTS_SEARCH_2_PARAMETERS_QUANT_TYPE_median_statistic	TRUE
RESULTS_SEARCH_2_PARAMETERS_QUANT_TYPE_mod_check	TRUE
RESULTS_SEARCH_2_PARAMETERS_QUANT_TYPE_quant_threshold	-1
RESULTS_SEARCH_2_PARAMETERS_QUANT_TYPE_quant_threshold_sn	9
RESULTS_SEARCH_2_PARAMETERS_QUANT_TYPE_separate_searches	FALSE
RESULTS_SEARCH_2_PARAMETERS_QUANT_TYPE_shared_msms_check	TRUE
RESULTS_SEARCH_2_PARAMETERS_PARAGON_METHOD_SETTINGS_UI_SAMPLE_TYPE	Identification
RESULTS_SEARCH_2_PARAMETERS_PARAGON_METHOD_SETTINGS_UI_CYS_ALKYLATION	Iodoacetamide
RESULTS_SEARCH_2_PARAMETERS_PARAGON_METHOD_SETTINGS_UI_DIGESTION	Trypsin
RESULTS_SEARCH_2_PARAMETERS_PARAGON_METHOD_SETTINGS_UI_SPECIAL_FACTOR	Urea denaturation
RESULTS_SEARCH_2_PARAMETERS_PARAGON_METHOD_SETTINGS_UI_INSTRUMENT	TripleTOF 5600
RESULTS_SEARCH_2_PARAMETERS_PARAGON_METHOD_SETTINGS_UI_SEARCH_EFFORT	Thorough
RESULTS_SEARCH_2_PARAMETERS_PARAGON_METHOD_SETTINGS_UI_ID_FOCUS	Biological modifications
RESULTS_SEARCH_2_PARAMETERS_PARAGON_METHOD_SETTINGS_UI_USER_NAME	WIN-PVT3EI9I5O2\Administrator
RESULTS_SEARCH_2_PARAMETERS_PARAGON_METHOD_SETTINGS_UI_MACHINE_NAME	WIN-PVT3EI9I5O2
RESULTS_SEARCH_2_PARAMETERS_PARAGON_METHOD_SETTINGS_UI_SEARCH_ID	6.3812e+17
RESULTS_SEARCH_2_PARAMETERS_PARAGON_METHOD_SETTINGS_UI_START_TIME	2023-02-14 09:01:14
RESULTS_SEARCH_2_PARAMETERS_PARAGON_METHOD_SETTINGS_UI_MIN_UNUSED_PROTSCORE	0.0458
RESULTS_SEARCH_2_PARAMETERS_PARAGON_METHOD_SETTINGS_UI_PSPEP	TRUE
RESULTS_SEARCH_3_time_cpu	224781
RESULTS_SEARCH_3_time_duration	227808
RESULTS_SEARCH_3_version	5.0.1.4874
RESULTS_SEARCH_3_xml:id	SEARCH:1:638119620744515668_1
RESULTS_SEARCH_3_PARAMETERS_chemical_data_edited	FALSE
RESULTS_SEARCH_3_PARAMETERS_do_multiprecursor_search	TRUE
RESULTS_SEARCH_3_PARAMETERS_do_reverse_search	TRUE
RESULTS_SEARCH_3_PARAMETERS_max_quant_labels	35
RESULTS_SEARCH_3_PARAMETERS_maxresults	15
RESULTS_SEARCH_3_PARAMETERS_separate_searches	FALSE
RESULTS_SEARCH_3_PARAMETERS_MSTOLERANCE_type	dalton
RESULTS_SEARCH_3_PARAMETERS_MSTOLERANCE_value	0.05
RESULTS_SEARCH_3_PARAMETERS_MSMSTOLERANCE_type	dalton
RESULTS_SEARCH_3_PARAMETERS_MSMSTOLERANCE_value	0.1
RESULTS_SEARCH_3_PARAMETERS_MS_STANDARD_DEVIATION_type	dalton
RESULTS_SEARCH_3_PARAMETERS_MS_STANDARD_DEVIATION_value	0.0011
RESULTS_SEARCH_3_PARAMETERS_MSMS_STANDARD_DEVIATION_type	dalton
RESULTS_SEARCH_3_PARAMETERS_MSMS_STANDARD_DEVIATION_value	0.01
RESULTS_SEARCH_3_PARAMETERS_FASTA_filename	C:\AB SCIEX\ProteinPilot Data\SearchDatabases\uniprot-Homo sapiens-swissTrEMBL-isof-14022023.fasta
RESULTS_SEARCH_3_PARAMETERS_AUTO_CALIBRATION_ms	TRUE
RESULTS_SEARCH_3_PARAMETERS_AUTO_CALIBRATION_msexport	FALSE
RESULTS_SEARCH_3_PARAMETERS_AUTO_CALIBRATION_msms	TRUE
RESULTS_SEARCH_3_PARAMETERS_AUTO_CALIBRATION_msmstolsdratio	2.75
RESULTS_SEARCH_3_PARAMETERS_AUTO_CALIBRATION_mstolsdratio	7
RESULTS_SEARCH_3_PARAMETERS_AUTO_CALIBRATION_squareroot	TRUE
RESULTS_SEARCH_3_PARAMETERS_AUTO_CALIBRATION_type	dalton
RESULTS_SEARCH_3_PARAMETERS_AUTO_CALIBRATION_MCP_d_s_s_f	0.0666667
RESULTS_SEARCH_3_PARAMETERS_AUTO_CALIBRATION_MCP_d_s_w_f	3
RESULTS_SEARCH_3_PARAMETERS_AUTO_CALIBRATION_MCP_m_f_r_mbc	200
RESULTS_SEARCH_3_PARAMETERS_AUTO_CALIBRATION_MCP_m_m_c	10
RESULTS_SEARCH_3_PARAMETERS_AUTO_CALIBRATION_MCP_m_m_f_s	0.25
RESULTS_SEARCH_3_PARAMETERS_AUTO_CALIBRATION_MCP_m_m_p_f	0.33
RESULTS_SEARCH_3_PARAMETERS_AUTO_CALIBRATION_MCP_m_m_p_rms_f	1
RESULTS_SEARCH_3_PARAMETERS_AUTO_CALIBRATION_MCP_m_p_t_f	1
RESULTS_SEARCH_3_PARAMETERS_AUTO_CALIBRATION_MCP_m_r_h_n_b	15
RESULTS_SEARCH_3_PARAMETERS_AUTO_CALIBRATION_MCP_m_z_n_s	99
RESULTS_SEARCH_3_PARAMETERS_AUTO_CALIBRATION_MCP_m_z_s_mn_f_r	0.0666667
RESULTS_SEARCH_3_PARAMETERS_AUTO_CALIBRATION_MCP_m_z_s_mx_f_r	0.1
RESULTS_SEARCH_3_PARAMETERS_MS_AUTO_CALIBRATION_OUT_avres	-2.81898e-07
RESULTS_SEARCH_3_PARAMETERS_MS_AUTO_CALIBRATION_OUT_c0	8.42666e-05
RESULTS_SEARCH_3_PARAMETERS_MS_AUTO_CALIBRATION_OUT_c1minus1	2.3278e-06
RESULTS_SEARCH_3_PARAMETERS_MS_AUTO_CALIBRATION_OUT_c2	0
RESULTS_SEARCH_3_PARAMETERS_MS_AUTO_CALIBRATION_OUT_file	1
RESULTS_SEARCH_3_PARAMETERS_MS_AUTO_CALIBRATION_OUT_partnumber	2
RESULTS_SEARCH_3_PARAMETERS_MS_AUTO_CALIBRATION_OUT_polyorder	1
RESULTS_SEARCH_3_PARAMETERS_MS_AUTO_CALIBRATION_OUT_sample	1
RESULTS_SEARCH_3_PARAMETERS_MS_AUTO_CALIBRATION_OUT_squareroot	TRUE
RESULTS_SEARCH_3_PARAMETERS_MSMS_AUTO_CALIBRATION_OUT_avres	-2.13142e-07
RESULTS_SEARCH_3_PARAMETERS_MSMS_AUTO_CALIBRATION_OUT_c0	-9.39676e-05
RESULTS_SEARCH_3_PARAMETERS_MSMS_AUTO_CALIBRATION_OUT_c1minus1	7.47787e-06
RESULTS_SEARCH_3_PARAMETERS_MSMS_AUTO_CALIBRATION_OUT_c2	0
RESULTS_SEARCH_3_PARAMETERS_MSMS_AUTO_CALIBRATION_OUT_file	1
RESULTS_SEARCH_3_PARAMETERS_MSMS_AUTO_CALIBRATION_OUT_partnumber	2
RESULTS_SEARCH_3_PARAMETERS_MSMS_AUTO_CALIBRATION_OUT_polyorder	1
RESULTS_SEARCH_3_PARAMETERS_MSMS_AUTO_CALIBRATION_OUT_sample	1900-01-01
RESULTS_SEARCH_3_PARAMETERS_MSMS_AUTO_CALIBRATION_OUT_squareroot	TRUE
RESULTS_SEARCH_3_PARAMETERS_MAX_PRECURSORS_FRAGLET	5
RESULTS_SEARCH_3_PARAMETERS_MAX_PRECURSORS_TAGLET	1
RESULTS_SEARCH_3_PARAMETERS_PRECURSORS_DR_FRAGLET	10
RESULTS_SEARCH_3_PARAMETERS_PRECURSORS_DR_TAGLET	3
RESULTS_SEARCH_3_PARAMETERS_DEFAULT_CHARGE_STATE_1_charge	2
RESULTS_SEARCH_3_PARAMETERS_DEFAULT_CHARGE_STATE_1_probability	1
RESULTS_SEARCH_3_PARAMETERS_DEFAULT_CHARGE_STATE_2_charge	3
RESULTS_SEARCH_3_PARAMETERS_DEFAULT_CHARGE_STATE_2_probability	1
RESULTS_SEARCH_3_PARAMETERS_DEFAULT_CHARGE_STATE_3_charge	4
RESULTS_SEARCH_3_PARAMETERS_DEFAULT_CHARGE_STATE_3_probability	1
RESULTS_SEARCH_3_PARAMETERS_VERSION	5.0.1.0, 4895
RESULTS_SEARCH_3_PARAMETERS_PARAGON_VERSION	5.0.1.0, 4874
RESULTS_SEARCH_3_PARAMETERS_APPLICATION	ProteinPilot(tm) Software
RESULTS_SEARCH_3_PARAMETERS_PROGROUP_alternativedispositionmaximumfoldprobabilitydrop	100
RESULTS_SEARCH_3_PARAMETERS_PROGROUP_alternativedispositionmaximumfoldscoredrop	2
RESULTS_SEARCH_3_PARAMETERS_PROGROUP_autodiscordantpeptidethreshold	0.3
RESULTS_SEARCH_3_PARAMETERS_PROGROUP_bayesconfidencecalclulation	TRUE
RESULTS_SEARCH_3_PARAMETERS_PROGROUP_calibrateconfidence	TRUE
RESULTS_SEARCH_3_PARAMETERS_PROGROUP_compresspeptides	FALSE
RESULTS_SEARCH_3_PARAMETERS_PROGROUP_confidencepercentthresholdforexcludingothersfromquant	15
RESULTS_SEARCH_3_PARAMETERS_PROGROUP_confidencepercentthresholdforincludingselfinquant	15
RESULTS_SEARCH_3_PARAMETERS_PROGROUP_donotstoremspeaklists	FALSE
RESULTS_SEARCH_3_PARAMETERS_PROGROUP_fasta	C:\AB SCIEX\ProteinPilot Data\SearchDatabases\uniprot-Homo sapiens-swissTrEMBL-isof-14022023.fasta
RESULTS_SEARCH_3_PARAMETERS_PROGROUP_featuregroupminpepconf	0.66
RESULTS_SEARCH_3_PARAMETERS_PROGROUP_featuregroupminups	0.47
RESULTS_SEARCH_3_PARAMETERS_PROGROUP_focusingintersection	4
RESULTS_SEARCH_3_PARAMETERS_PROGROUP_focusingminimummatchconfidence	0.1
RESULTS_SEARCH_3_PARAMETERS_PROGROUP_focusingminunusedprotscore	0.1
RESULTS_SEARCH_3_PARAMETERS_PROGROUP_focusingsubsetcutoff	6
RESULTS_SEARCH_3_PARAMETERS_PROGROUP_intersection	1.3
RESULTS_SEARCH_3_PARAMETERS_PROGROUP_minimummatchconfidencecutoff	0.001
RESULTS_SEARCH_3_PARAMETERS_PROGROUP_minunusedprotscore	01:05:57.120000
RESULTS_SEARCH_3_PARAMETERS_PROGROUP_subsetcutoff	2
RESULTS_SEARCH_3_PARAMETERS_PROGROUP_unusedprotscorethresholdforexcludingothersfromquant	1.3
RESULTS_SEARCH_3_PARAMETERS_PEAKLIST_count	3991
RESULTS_SEARCH_3_PARAMETERS_PEAKLIST_filenumber	1
RESULTS_SEARCH_3_PARAMETERS_PEAKLIST_original_count	3991
RESULTS_SEARCH_3_PARAMETERS_PEAKLIST_originalfilename	Z:\PC2-Raw-Data\Proteomics\Data\Service\SP0059\230206-SP0059-Exo-4.wiff
RESULTS_SEARCH_3_PARAMETERS_PEAKLIST_partnumber	2
RESULTS_SEARCH_3_PARAMETERS_QUANT_TYPE_background_correction	FALSE
RESULTS_SEARCH_3_PARAMETERS_QUANT_TYPE_bias_correction	TRUE
RESULTS_SEARCH_3_PARAMETERS_QUANT_TYPE_keep_extreme_peptides_over_fraction	0
RESULTS_SEARCH_3_PARAMETERS_QUANT_TYPE_low_confidence_check	TRUE
RESULTS_SEARCH_3_PARAMETERS_QUANT_TYPE_low_intensity_check	TRUE
RESULTS_SEARCH_3_PARAMETERS_QUANT_TYPE_median_statistic	TRUE
RESULTS_SEARCH_3_PARAMETERS_QUANT_TYPE_mod_check	TRUE
RESULTS_SEARCH_3_PARAMETERS_QUANT_TYPE_quant_threshold	-1
RESULTS_SEARCH_3_PARAMETERS_QUANT_TYPE_quant_threshold_sn	9
RESULTS_SEARCH_3_PARAMETERS_QUANT_TYPE_separate_searches	FALSE
RESULTS_SEARCH_3_PARAMETERS_QUANT_TYPE_shared_msms_check	TRUE
RESULTS_SEARCH_3_PARAMETERS_PARAGON_METHOD_SETTINGS_UI_SAMPLE_TYPE	Identification
RESULTS_SEARCH_3_PARAMETERS_PARAGON_METHOD_SETTINGS_UI_CYS_ALKYLATION	Iodoacetamide
RESULTS_SEARCH_3_PARAMETERS_PARAGON_METHOD_SETTINGS_UI_DIGESTION	Trypsin
RESULTS_SEARCH_3_PARAMETERS_PARAGON_METHOD_SETTINGS_UI_SPECIAL_FACTOR	Urea denaturation
RESULTS_SEARCH_3_PARAMETERS_PARAGON_METHOD_SETTINGS_UI_INSTRUMENT	TripleTOF 5600
RESULTS_SEARCH_3_PARAMETERS_PARAGON_METHOD_SETTINGS_UI_SEARCH_EFFORT	Thorough
RESULTS_SEARCH_3_PARAMETERS_PARAGON_METHOD_SETTINGS_UI_ID_FOCUS	Biological modifications
RESULTS_SEARCH_3_PARAMETERS_PARAGON_METHOD_SETTINGS_UI_USER_NAME	WIN-PVT3EI9I5O2\Administrator
RESULTS_SEARCH_3_PARAMETERS_PARAGON_METHOD_SETTINGS_UI_MACHINE_NAME	WIN-PVT3EI9I5O2
RESULTS_SEARCH_3_PARAMETERS_PARAGON_METHOD_SETTINGS_UI_SEARCH_ID	6.3812e+17
RESULTS_SEARCH_3_PARAMETERS_PARAGON_METHOD_SETTINGS_UI_START_TIME	2023-02-14 09:01:14
RESULTS_SEARCH_3_PARAMETERS_PARAGON_METHOD_SETTINGS_UI_MIN_UNUSED_PROTSCORE	0.0458
RESULTS_SEARCH_3_PARAMETERS_PARAGON_METHOD_SETTINGS_UI_PSPEP	TRUE
RESULTS_SEARCH_4_time_cpu	3268-04-06
RESULTS_SEARCH_4_time_duration	530688
RESULTS_SEARCH_4_version	5.0.1.4874
RESULTS_SEARCH_4_xml:id	SEARCH:2:638119620744515668_1
RESULTS_SEARCH_4_PARAMETERS_chemical_data_edited	FALSE
RESULTS_SEARCH_4_PARAMETERS_do_multiprecursor_search	TRUE
RESULTS_SEARCH_4_PARAMETERS_do_reverse_search	TRUE
RESULTS_SEARCH_4_PARAMETERS_max_quant_labels	35
RESULTS_SEARCH_4_PARAMETERS_maxresults	15
RESULTS_SEARCH_4_PARAMETERS_separate_searches	FALSE
RESULTS_SEARCH_4_PARAMETERS_MSTOLERANCE_type	dalton
RESULTS_SEARCH_4_PARAMETERS_MSTOLERANCE_value	0.05
RESULTS_SEARCH_4_PARAMETERS_MSMSTOLERANCE_type	dalton
RESULTS_SEARCH_4_PARAMETERS_MSMSTOLERANCE_value	0.1
RESULTS_SEARCH_4_PARAMETERS_MS_STANDARD_DEVIATION_type	dalton
RESULTS_SEARCH_4_PARAMETERS_MS_STANDARD_DEVIATION_value	0.0011
RESULTS_SEARCH_4_PARAMETERS_MSMS_STANDARD_DEVIATION_type	dalton
RESULTS_SEARCH_4_PARAMETERS_MSMS_STANDARD_DEVIATION_value	0.01
RESULTS_SEARCH_4_PARAMETERS_FASTA_filename	C:\AB SCIEX\ProteinPilot Data\SearchDatabases\uniprot-Homo sapiens-swissTrEMBL-isof-14022023.fasta
RESULTS_SEARCH_4_PARAMETERS_AUTO_CALIBRATION_ms	TRUE
RESULTS_SEARCH_4_PARAMETERS_AUTO_CALIBRATION_msexport	FALSE
RESULTS_SEARCH_4_PARAMETERS_AUTO_CALIBRATION_msms	TRUE
RESULTS_SEARCH_4_PARAMETERS_AUTO_CALIBRATION_msmstolsdratio	2.75
RESULTS_SEARCH_4_PARAMETERS_AUTO_CALIBRATION_mstolsdratio	7
RESULTS_SEARCH_4_PARAMETERS_AUTO_CALIBRATION_squareroot	TRUE
RESULTS_SEARCH_4_PARAMETERS_AUTO_CALIBRATION_type	dalton
RESULTS_SEARCH_4_PARAMETERS_AUTO_CALIBRATION_MCP_d_s_s_f	0.0666667
RESULTS_SEARCH_4_PARAMETERS_AUTO_CALIBRATION_MCP_d_s_w_f	3
RESULTS_SEARCH_4_PARAMETERS_AUTO_CALIBRATION_MCP_m_f_r_mbc	200
RESULTS_SEARCH_4_PARAMETERS_AUTO_CALIBRATION_MCP_m_m_c	10
RESULTS_SEARCH_4_PARAMETERS_AUTO_CALIBRATION_MCP_m_m_f_s	0.25
RESULTS_SEARCH_4_PARAMETERS_AUTO_CALIBRATION_MCP_m_m_p_f	0.33
RESULTS_SEARCH_4_PARAMETERS_AUTO_CALIBRATION_MCP_m_m_p_rms_f	1
RESULTS_SEARCH_4_PARAMETERS_AUTO_CALIBRATION_MCP_m_p_t_f	1
RESULTS_SEARCH_4_PARAMETERS_AUTO_CALIBRATION_MCP_m_r_h_n_b	15
RESULTS_SEARCH_4_PARAMETERS_AUTO_CALIBRATION_MCP_m_z_n_s	99
RESULTS_SEARCH_4_PARAMETERS_AUTO_CALIBRATION_MCP_m_z_s_mn_f_r	0.0666667
RESULTS_SEARCH_4_PARAMETERS_AUTO_CALIBRATION_MCP_m_z_s_mx_f_r	0.1
RESULTS_SEARCH_4_PARAMETERS_MS_AUTO_CALIBRATION_OUT_avres	-2.81898e-07
RESULTS_SEARCH_4_PARAMETERS_MS_AUTO_CALIBRATION_OUT_c0	8.42666e-05
RESULTS_SEARCH_4_PARAMETERS_MS_AUTO_CALIBRATION_OUT_c1minus1	2.3278e-06
RESULTS_SEARCH_4_PARAMETERS_MS_AUTO_CALIBRATION_OUT_c2	0
RESULTS_SEARCH_4_PARAMETERS_MS_AUTO_CALIBRATION_OUT_file	1
RESULTS_SEARCH_4_PARAMETERS_MS_AUTO_CALIBRATION_OUT_partnumber	2
RESULTS_SEARCH_4_PARAMETERS_MS_AUTO_CALIBRATION_OUT_polyorder	1
RESULTS_SEARCH_4_PARAMETERS_MS_AUTO_CALIBRATION_OUT_sample	1
RESULTS_SEARCH_4_PARAMETERS_MS_AUTO_CALIBRATION_OUT_squareroot	TRUE
RESULTS_SEARCH_4_PARAMETERS_MSMS_AUTO_CALIBRATION_OUT_avres	-2.13142e-07
RESULTS_SEARCH_4_PARAMETERS_MSMS_AUTO_CALIBRATION_OUT_c0	-9.39676e-05
RESULTS_SEARCH_4_PARAMETERS_MSMS_AUTO_CALIBRATION_OUT_c1minus1	7.47787e-06
RESULTS_SEARCH_4_PARAMETERS_MSMS_AUTO_CALIBRATION_OUT_c2	0
RESULTS_SEARCH_4_PARAMETERS_MSMS_AUTO_CALIBRATION_OUT_file	1
RESULTS_SEARCH_4_PARAMETERS_MSMS_AUTO_CALIBRATION_OUT_partnumber	2
RESULTS_SEARCH_4_PARAMETERS_MSMS_AUTO_CALIBRATION_OUT_polyorder	1
RESULTS_SEARCH_4_PARAMETERS_MSMS_AUTO_CALIBRATION_OUT_sample	1
RESULTS_SEARCH_4_PARAMETERS_MSMS_AUTO_CALIBRATION_OUT_squareroot	TRUE
RESULTS_SEARCH_4_PARAMETERS_MAX_PRECURSORS_FRAGLET	5
RESULTS_SEARCH_4_PARAMETERS_MAX_PRECURSORS_TAGLET	1
RESULTS_SEARCH_4_PARAMETERS_PRECURSORS_DR_FRAGLET	10
RESULTS_SEARCH_4_PARAMETERS_PRECURSORS_DR_TAGLET	3
RESULTS_SEARCH_4_PARAMETERS_DEFAULT_CHARGE_STATE_1_charge	2
RESULTS_SEARCH_4_PARAMETERS_DEFAULT_CHARGE_STATE_1_probability	1
RESULTS_SEARCH_4_PARAMETERS_DEFAULT_CHARGE_STATE_2_charge	3
RESULTS_SEARCH_4_PARAMETERS_DEFAULT_CHARGE_STATE_2_probability	1
RESULTS_SEARCH_4_PARAMETERS_DEFAULT_CHARGE_STATE_3_charge	4
RESULTS_SEARCH_4_PARAMETERS_DEFAULT_CHARGE_STATE_3_probability	1
RESULTS_SEARCH_4_PARAMETERS_VERSION	5.0.1.0, 4895
RESULTS_SEARCH_4_PARAMETERS_PARAGON_VERSION	5.0.1.0, 4874
RESULTS_SEARCH_4_PARAMETERS_APPLICATION	ProteinPilot(tm) Software
RESULTS_SEARCH_4_PARAMETERS_PROGROUP_alternativedispositionmaximumfoldprobabilitydrop	100
RESULTS_SEARCH_4_PARAMETERS_PROGROUP_alternativedispositionmaximumfoldscoredrop	2
RESULTS_SEARCH_4_PARAMETERS_PROGROUP_autodiscordantpeptidethreshold	0.3
RESULTS_SEARCH_4_PARAMETERS_PROGROUP_bayesconfidencecalclulation	TRUE
RESULTS_SEARCH_4_PARAMETERS_PROGROUP_calibrateconfidence	TRUE
RESULTS_SEARCH_4_PARAMETERS_PROGROUP_compresspeptides	FALSE
RESULTS_SEARCH_4_PARAMETERS_PROGROUP_confidencepercentthresholdforexcludingothersfromquant	15
RESULTS_SEARCH_4_PARAMETERS_PROGROUP_confidencepercentthresholdforincludingselfinquant	15
RESULTS_SEARCH_4_PARAMETERS_PROGROUP_donotstoremspeaklists	FALSE
RESULTS_SEARCH_4_PARAMETERS_PROGROUP_fasta	C:\AB SCIEX\ProteinPilot Data\SearchDatabases\uniprot-Homo sapiens-swissTrEMBL-isof-14022023.fasta
RESULTS_SEARCH_4_PARAMETERS_PROGROUP_featuregroupminpepconf	0.66
RESULTS_SEARCH_4_PARAMETERS_PROGROUP_featuregroupminups	0.47
RESULTS_SEARCH_4_PARAMETERS_PROGROUP_focusingintersection	4
RESULTS_SEARCH_4_PARAMETERS_PROGROUP_focusingminimummatchconfidence	0.1
RESULTS_SEARCH_4_PARAMETERS_PROGROUP_focusingminunusedprotscore	0.1
RESULTS_SEARCH_4_PARAMETERS_PROGROUP_focusingsubsetcutoff	6
RESULTS_SEARCH_4_PARAMETERS_PROGROUP_intersection	1.3
RESULTS_SEARCH_4_PARAMETERS_PROGROUP_minimummatchconfidencecutoff	0.001
RESULTS_SEARCH_4_PARAMETERS_PROGROUP_minunusedprotscore	0.0458
RESULTS_SEARCH_4_PARAMETERS_PROGROUP_subsetcutoff	2
RESULTS_SEARCH_4_PARAMETERS_PROGROUP_unusedprotscorethresholdforexcludingothersfromquant	1.3
RESULTS_SEARCH_4_PARAMETERS_PEAKLIST_count	3991
RESULTS_SEARCH_4_PARAMETERS_PEAKLIST_filenumber	1
RESULTS_SEARCH_4_PARAMETERS_PEAKLIST_original_count	3991
RESULTS_SEARCH_4_PARAMETERS_PEAKLIST_originalfilename	Z:\PC2-Raw-Data\Proteomics\Data\Service\SP0059\230206-SP0059-Exo-4.wiff
RESULTS_SEARCH_4_PARAMETERS_PEAKLIST_partnumber	2
RESULTS_SEARCH_4_PARAMETERS_QUANT_TYPE_background_correction	FALSE
RESULTS_SEARCH_4_PARAMETERS_QUANT_TYPE_bias_correction	TRUE
RESULTS_SEARCH_4_PARAMETERS_QUANT_TYPE_keep_extreme_peptides_over_fraction	0
RESULTS_SEARCH_4_PARAMETERS_QUANT_TYPE_low_confidence_check	TRUE
RESULTS_SEARCH_4_PARAMETERS_QUANT_TYPE_low_intensity_check	TRUE
RESULTS_SEARCH_4_PARAMETERS_QUANT_TYPE_median_statistic	TRUE
RESULTS_SEARCH_4_PARAMETERS_QUANT_TYPE_mod_check	TRUE
RESULTS_SEARCH_4_PARAMETERS_QUANT_TYPE_quant_threshold	-1
RESULTS_SEARCH_4_PARAMETERS_QUANT_TYPE_quant_threshold_sn	9
RESULTS_SEARCH_4_PARAMETERS_QUANT_TYPE_separate_searches	FALSE
RESULTS_SEARCH_4_PARAMETERS_QUANT_TYPE_shared_msms_check	TRUE
RESULTS_SEARCH_4_PARAMETERS_PARAGON_METHOD_SETTINGS_UI_SAMPLE_TYPE	Identification
RESULTS_SEARCH_4_PARAMETERS_PARAGON_METHOD_SETTINGS_UI_CYS_ALKYLATION	Iodoacetamide
RESULTS_SEARCH_4_PARAMETERS_PARAGON_METHOD_SETTINGS_UI_DIGESTION	Trypsin
RESULTS_SEARCH_4_PARAMETERS_PARAGON_METHOD_SETTINGS_UI_SPECIAL_FACTOR	Urea denaturation
RESULTS_SEARCH_4_PARAMETERS_PARAGON_METHOD_SETTINGS_UI_INSTRUMENT	TripleTOF 5600
RESULTS_SEARCH_4_PARAMETERS_PARAGON_METHOD_SETTINGS_UI_SEARCH_EFFORT	Thorough
RESULTS_SEARCH_4_PARAMETERS_PARAGON_METHOD_SETTINGS_UI_ID_FOCUS	Biological modifications
RESULTS_SEARCH_4_PARAMETERS_PARAGON_METHOD_SETTINGS_UI_USER_NAME	WIN-PVT3EI9I5O2\Administrator
RESULTS_SEARCH_4_PARAMETERS_PARAGON_METHOD_SETTINGS_UI_MACHINE_NAME	WIN-PVT3EI9I5O2
RESULTS_SEARCH_4_PARAMETERS_PARAGON_METHOD_SETTINGS_UI_SEARCH_ID	6.3812e+17
RESULTS_SEARCH_4_PARAMETERS_PARAGON_METHOD_SETTINGS_UI_START_TIME	2023-02-14 09:01:14
RESULTS_SEARCH_4_PARAMETERS_PARAGON_METHOD_SETTINGS_UI_MIN_UNUSED_PROTSCORE	0.0458
RESULTS_SEARCH_4_PARAMETERS_PARAGON_METHOD_SETTINGS_UI_PSPEP	TRUE
RESULTS_SEARCH_5_time_cpu	214921
RESULTS_SEARCH_5_time_duration	2498-02-18
RESULTS_SEARCH_5_version	5.0.1.4874
RESULTS_SEARCH_5_xml:id	SEARCH:1:638119620744515668_2
RESULTS_SEARCH_5_PARAMETERS_chemical_data_edited	FALSE
RESULTS_SEARCH_5_PARAMETERS_do_multiprecursor_search	TRUE
RESULTS_SEARCH_5_PARAMETERS_do_reverse_search	TRUE
RESULTS_SEARCH_5_PARAMETERS_max_quant_labels	35
RESULTS_SEARCH_5_PARAMETERS_maxresults	15
RESULTS_SEARCH_5_PARAMETERS_separate_searches	FALSE
RESULTS_SEARCH_5_PARAMETERS_MSTOLERANCE_type	dalton
RESULTS_SEARCH_5_PARAMETERS_MSTOLERANCE_value	0.05
RESULTS_SEARCH_5_PARAMETERS_MSMSTOLERANCE_type	dalton
RESULTS_SEARCH_5_PARAMETERS_MSMSTOLERANCE_value	0.1
RESULTS_SEARCH_5_PARAMETERS_MS_STANDARD_DEVIATION_type	dalton
RESULTS_SEARCH_5_PARAMETERS_MS_STANDARD_DEVIATION_value	0.0011
RESULTS_SEARCH_5_PARAMETERS_MSMS_STANDARD_DEVIATION_type	dalton
RESULTS_SEARCH_5_PARAMETERS_MSMS_STANDARD_DEVIATION_value	0.01
RESULTS_SEARCH_5_PARAMETERS_FASTA_filename	C:\AB SCIEX\ProteinPilot Data\SearchDatabases\uniprot-Homo sapiens-swissTrEMBL-isof-14022023.fasta
RESULTS_SEARCH_5_PARAMETERS_AUTO_CALIBRATION_ms	TRUE
RESULTS_SEARCH_5_PARAMETERS_AUTO_CALIBRATION_msexport	FALSE
RESULTS_SEARCH_5_PARAMETERS_AUTO_CALIBRATION_msms	TRUE
RESULTS_SEARCH_5_PARAMETERS_AUTO_CALIBRATION_msmstolsdratio	2.75
RESULTS_SEARCH_5_PARAMETERS_AUTO_CALIBRATION_mstolsdratio	7
RESULTS_SEARCH_5_PARAMETERS_AUTO_CALIBRATION_squareroot	TRUE
RESULTS_SEARCH_5_PARAMETERS_AUTO_CALIBRATION_type	dalton
RESULTS_SEARCH_5_PARAMETERS_AUTO_CALIBRATION_MCP_d_s_s_f	0.0666667
RESULTS_SEARCH_5_PARAMETERS_AUTO_CALIBRATION_MCP_d_s_w_f	3
RESULTS_SEARCH_5_PARAMETERS_AUTO_CALIBRATION_MCP_m_f_r_mbc	200
RESULTS_SEARCH_5_PARAMETERS_AUTO_CALIBRATION_MCP_m_m_c	10
RESULTS_SEARCH_5_PARAMETERS_AUTO_CALIBRATION_MCP_m_m_f_s	0.25
RESULTS_SEARCH_5_PARAMETERS_AUTO_CALIBRATION_MCP_m_m_p_f	0.33
RESULTS_SEARCH_5_PARAMETERS_AUTO_CALIBRATION_MCP_m_m_p_rms_f	1
RESULTS_SEARCH_5_PARAMETERS_AUTO_CALIBRATION_MCP_m_p_t_f	1
RESULTS_SEARCH_5_PARAMETERS_AUTO_CALIBRATION_MCP_m_r_h_n_b	15
RESULTS_SEARCH_5_PARAMETERS_AUTO_CALIBRATION_MCP_m_z_n_s	99
RESULTS_SEARCH_5_PARAMETERS_AUTO_CALIBRATION_MCP_m_z_s_mn_f_r	0.0666667
RESULTS_SEARCH_5_PARAMETERS_AUTO_CALIBRATION_MCP_m_z_s_mx_f_r	0.1
RESULTS_SEARCH_5_PARAMETERS_MS_AUTO_CALIBRATION_OUT_avres	1.3053e-08
RESULTS_SEARCH_5_PARAMETERS_MS_AUTO_CALIBRATION_OUT_c0	0.000109918
RESULTS_SEARCH_5_PARAMETERS_MS_AUTO_CALIBRATION_OUT_c1minus1	2.12388e-06
RESULTS_SEARCH_5_PARAMETERS_MS_AUTO_CALIBRATION_OUT_c2	0
RESULTS_SEARCH_5_PARAMETERS_MS_AUTO_CALIBRATION_OUT_file	1
RESULTS_SEARCH_5_PARAMETERS_MS_AUTO_CALIBRATION_OUT_partnumber	3
RESULTS_SEARCH_5_PARAMETERS_MS_AUTO_CALIBRATION_OUT_polyorder	1
RESULTS_SEARCH_5_PARAMETERS_MS_AUTO_CALIBRATION_OUT_sample	1
RESULTS_SEARCH_5_PARAMETERS_MS_AUTO_CALIBRATION_OUT_squareroot	TRUE
RESULTS_SEARCH_5_PARAMETERS_MSMS_AUTO_CALIBRATION_OUT_avres	5.22852e-09
RESULTS_SEARCH_5_PARAMETERS_MSMS_AUTO_CALIBRATION_OUT_c0	-0.000124615
RESULTS_SEARCH_5_PARAMETERS_MSMS_AUTO_CALIBRATION_OUT_c1minus1	9.65811e-06
RESULTS_SEARCH_5_PARAMETERS_MSMS_AUTO_CALIBRATION_OUT_c2	0
RESULTS_SEARCH_5_PARAMETERS_MSMS_AUTO_CALIBRATION_OUT_file	1
RESULTS_SEARCH_5_PARAMETERS_MSMS_AUTO_CALIBRATION_OUT_partnumber	3
RESULTS_SEARCH_5_PARAMETERS_MSMS_AUTO_CALIBRATION_OUT_polyorder	1
RESULTS_SEARCH_5_PARAMETERS_MSMS_AUTO_CALIBRATION_OUT_sample	1
RESULTS_SEARCH_5_PARAMETERS_MSMS_AUTO_CALIBRATION_OUT_squareroot	TRUE
RESULTS_SEARCH_5_PARAMETERS_MAX_PRECURSORS_FRAGLET	5
RESULTS_SEARCH_5_PARAMETERS_MAX_PRECURSORS_TAGLET	1
RESULTS_SEARCH_5_PARAMETERS_PRECURSORS_DR_FRAGLET	10
RESULTS_SEARCH_5_PARAMETERS_PRECURSORS_DR_TAGLET	3
RESULTS_SEARCH_5_PARAMETERS_DEFAULT_CHARGE_STATE_1_charge	2
RESULTS_SEARCH_5_PARAMETERS_DEFAULT_CHARGE_STATE_1_probability	1
RESULTS_SEARCH_5_PARAMETERS_DEFAULT_CHARGE_STATE_2_charge	3
RESULTS_SEARCH_5_PARAMETERS_DEFAULT_CHARGE_STATE_2_probability	1
RESULTS_SEARCH_5_PARAMETERS_DEFAULT_CHARGE_STATE_3_charge	4
RESULTS_SEARCH_5_PARAMETERS_DEFAULT_CHARGE_STATE_3_probability	1
RESULTS_SEARCH_5_PARAMETERS_VERSION	5.0.1.0, 4895
RESULTS_SEARCH_5_PARAMETERS_PARAGON_VERSION	5.0.1.0, 4874
RESULTS_SEARCH_5_PARAMETERS_APPLICATION	ProteinPilot(tm) Software
RESULTS_SEARCH_5_PARAMETERS_PROGROUP_alternativedispositionmaximumfoldprobabilitydrop	100
RESULTS_SEARCH_5_PARAMETERS_PROGROUP_alternativedispositionmaximumfoldscoredrop	2
RESULTS_SEARCH_5_PARAMETERS_PROGROUP_autodiscordantpeptidethreshold	0.3
RESULTS_SEARCH_5_PARAMETERS_PROGROUP_bayesconfidencecalclulation	TRUE
RESULTS_SEARCH_5_PARAMETERS_PROGROUP_calibrateconfidence	TRUE
RESULTS_SEARCH_5_PARAMETERS_PROGROUP_compresspeptides	FALSE
RESULTS_SEARCH_5_PARAMETERS_PROGROUP_confidencepercentthresholdforexcludingothersfromquant	15
RESULTS_SEARCH_5_PARAMETERS_PROGROUP_confidencepercentthresholdforincludingselfinquant	15
RESULTS_SEARCH_5_PARAMETERS_PROGROUP_donotstoremspeaklists	FALSE
RESULTS_SEARCH_5_PARAMETERS_PROGROUP_fasta	C:\AB SCIEX\ProteinPilot Data\SearchDatabases\uniprot-Homo sapiens-swissTrEMBL-isof-14022023.fasta
RESULTS_SEARCH_5_PARAMETERS_PROGROUP_featuregroupminpepconf	0.66
RESULTS_SEARCH_5_PARAMETERS_PROGROUP_featuregroupminups	0.47
RESULTS_SEARCH_5_PARAMETERS_PROGROUP_focusingintersection	4
RESULTS_SEARCH_5_PARAMETERS_PROGROUP_focusingminimummatchconfidence	0.1
RESULTS_SEARCH_5_PARAMETERS_PROGROUP_focusingminunusedprotscore	0.1
RESULTS_SEARCH_5_PARAMETERS_PROGROUP_focusingsubsetcutoff	6
RESULTS_SEARCH_5_PARAMETERS_PROGROUP_intersection	1.3
RESULTS_SEARCH_5_PARAMETERS_PROGROUP_minimummatchconfidencecutoff	0.001
RESULTS_SEARCH_5_PARAMETERS_PROGROUP_minunusedprotscore	0.0458
RESULTS_SEARCH_5_PARAMETERS_PROGROUP_subsetcutoff	2
RESULTS_SEARCH_5_PARAMETERS_PROGROUP_unusedprotscorethresholdforexcludingothersfromquant	1.3
RESULTS_SEARCH_5_PARAMETERS_PEAKLIST_count	4006
RESULTS_SEARCH_5_PARAMETERS_PEAKLIST_filenumber	1
RESULTS_SEARCH_5_PARAMETERS_PEAKLIST_original_count	4006
RESULTS_SEARCH_5_PARAMETERS_PEAKLIST_originalfilename	Z:\PC2-Raw-Data\Proteomics\Data\Service\SP0059\230206-SP0059-Exo-4.wiff
RESULTS_SEARCH_5_PARAMETERS_PEAKLIST_partnumber	3
RESULTS_SEARCH_5_PARAMETERS_QUANT_TYPE_background_correction	FALSE
RESULTS_SEARCH_5_PARAMETERS_QUANT_TYPE_bias_correction	TRUE
RESULTS_SEARCH_5_PARAMETERS_QUANT_TYPE_keep_extreme_peptides_over_fraction	0
RESULTS_SEARCH_5_PARAMETERS_QUANT_TYPE_low_confidence_check	TRUE
RESULTS_SEARCH_5_PARAMETERS_QUANT_TYPE_low_intensity_check	TRUE
RESULTS_SEARCH_5_PARAMETERS_QUANT_TYPE_median_statistic	TRUE
RESULTS_SEARCH_5_PARAMETERS_QUANT_TYPE_mod_check	TRUE
RESULTS_SEARCH_5_PARAMETERS_QUANT_TYPE_quant_threshold	-1
RESULTS_SEARCH_5_PARAMETERS_QUANT_TYPE_quant_threshold_sn	9
RESULTS_SEARCH_5_PARAMETERS_QUANT_TYPE_separate_searches	FALSE
RESULTS_SEARCH_5_PARAMETERS_QUANT_TYPE_shared_msms_check	TRUE
RESULTS_SEARCH_5_PARAMETERS_PARAGON_METHOD_SETTINGS_UI_SAMPLE_TYPE	Identification
RESULTS_SEARCH_5_PARAMETERS_PARAGON_METHOD_SETTINGS_UI_CYS_ALKYLATION	Iodoacetamide
RESULTS_SEARCH_5_PARAMETERS_PARAGON_METHOD_SETTINGS_UI_DIGESTION	Trypsin
RESULTS_SEARCH_5_PARAMETERS_PARAGON_METHOD_SETTINGS_UI_SPECIAL_FACTOR	Urea denaturation
RESULTS_SEARCH_5_PARAMETERS_PARAGON_METHOD_SETTINGS_UI_INSTRUMENT	TripleTOF 5600
RESULTS_SEARCH_5_PARAMETERS_PARAGON_METHOD_SETTINGS_UI_SEARCH_EFFORT	Thorough
RESULTS_SEARCH_5_PARAMETERS_PARAGON_METHOD_SETTINGS_UI_ID_FOCUS	Biological modifications
RESULTS_SEARCH_5_PARAMETERS_PARAGON_METHOD_SETTINGS_UI_USER_NAME	WIN-PVT3EI9I5O2\Administrator
RESULTS_SEARCH_5_PARAMETERS_PARAGON_METHOD_SETTINGS_UI_MACHINE_NAME	WIN-PVT3EI9I5O2
RESULTS_SEARCH_5_PARAMETERS_PARAGON_METHOD_SETTINGS_UI_SEARCH_ID	6.3812e+17
RESULTS_SEARCH_5_PARAMETERS_PARAGON_METHOD_SETTINGS_UI_START_TIME	2023-02-14 09:01:14
RESULTS_SEARCH_5_PARAMETERS_PARAGON_METHOD_SETTINGS_UI_MIN_UNUSED_PROTSCORE	0.0458
RESULTS_SEARCH_5_PARAMETERS_PARAGON_METHOD_SETTINGS_UI_PSPEP	TRUE
RESULTS_SEARCH_6_time_cpu	3316-03-21
RESULTS_SEARCH_6_time_duration	557776
RESULTS_SEARCH_6_version	5.0.1.4874
RESULTS_SEARCH_6_xml:id	SEARCH:2:638119620744515668_2
RESULTS_SEARCH_6_PARAMETERS_chemical_data_edited	FALSE
RESULTS_SEARCH_6_PARAMETERS_do_multiprecursor_search	TRUE
RESULTS_SEARCH_6_PARAMETERS_do_reverse_search	TRUE
RESULTS_SEARCH_6_PARAMETERS_max_quant_labels	35
RESULTS_SEARCH_6_PARAMETERS_maxresults	15
RESULTS_SEARCH_6_PARAMETERS_separate_searches	FALSE
RESULTS_SEARCH_6_PARAMETERS_MSTOLERANCE_type	dalton
RESULTS_SEARCH_6_PARAMETERS_MSTOLERANCE_value	0.05
RESULTS_SEARCH_6_PARAMETERS_MSMSTOLERANCE_type	dalton
RESULTS_SEARCH_6_PARAMETERS_MSMSTOLERANCE_value	0.1
RESULTS_SEARCH_6_PARAMETERS_MS_STANDARD_DEVIATION_type	dalton
RESULTS_SEARCH_6_PARAMETERS_MS_STANDARD_DEVIATION_value	0.0011
RESULTS_SEARCH_6_PARAMETERS_MSMS_STANDARD_DEVIATION_type	dalton
RESULTS_SEARCH_6_PARAMETERS_MSMS_STANDARD_DEVIATION_value	0.01
RESULTS_SEARCH_6_PARAMETERS_FASTA_filename	C:\AB SCIEX\ProteinPilot Data\SearchDatabases\uniprot-Homo sapiens-swissTrEMBL-isof-14022023.fasta
RESULTS_SEARCH_6_PARAMETERS_AUTO_CALIBRATION_ms	TRUE
RESULTS_SEARCH_6_PARAMETERS_AUTO_CALIBRATION_msexport	FALSE
RESULTS_SEARCH_6_PARAMETERS_AUTO_CALIBRATION_msms	TRUE
RESULTS_SEARCH_6_PARAMETERS_AUTO_CALIBRATION_msmstolsdratio	2.75
RESULTS_SEARCH_6_PARAMETERS_AUTO_CALIBRATION_mstolsdratio	7
RESULTS_SEARCH_6_PARAMETERS_AUTO_CALIBRATION_squareroot	TRUE
RESULTS_SEARCH_6_PARAMETERS_AUTO_CALIBRATION_type	dalton
RESULTS_SEARCH_6_PARAMETERS_AUTO_CALIBRATION_MCP_d_s_s_f	0.0666667
RESULTS_SEARCH_6_PARAMETERS_AUTO_CALIBRATION_MCP_d_s_w_f	3
RESULTS_SEARCH_6_PARAMETERS_AUTO_CALIBRATION_MCP_m_f_r_mbc	200
RESULTS_SEARCH_6_PARAMETERS_AUTO_CALIBRATION_MCP_m_m_c	10
RESULTS_SEARCH_6_PARAMETERS_AUTO_CALIBRATION_MCP_m_m_f_s	0.25
RESULTS_SEARCH_6_PARAMETERS_AUTO_CALIBRATION_MCP_m_m_p_f	0.33
RESULTS_SEARCH_6_PARAMETERS_AUTO_CALIBRATION_MCP_m_m_p_rms_f	1
RESULTS_SEARCH_6_PARAMETERS_AUTO_CALIBRATION_MCP_m_p_t_f	1
RESULTS_SEARCH_6_PARAMETERS_AUTO_CALIBRATION_MCP_m_r_h_n_b	15
RESULTS_SEARCH_6_PARAMETERS_AUTO_CALIBRATION_MCP_m_z_n_s	99
RESULTS_SEARCH_6_PARAMETERS_AUTO_CALIBRATION_MCP_m_z_s_mn_f_r	0.0666667
RESULTS_SEARCH_6_PARAMETERS_AUTO_CALIBRATION_MCP_m_z_s_mx_f_r	0.1
RESULTS_SEARCH_6_PARAMETERS_MS_AUTO_CALIBRATION_OUT_avres	1.3053e-08
RESULTS_SEARCH_6_PARAMETERS_MS_AUTO_CALIBRATION_OUT_c0	0.000109918
RESULTS_SEARCH_6_PARAMETERS_MS_AUTO_CALIBRATION_OUT_c1minus1	2.12388e-06
RESULTS_SEARCH_6_PARAMETERS_MS_AUTO_CALIBRATION_OUT_c2	0
RESULTS_SEARCH_6_PARAMETERS_MS_AUTO_CALIBRATION_OUT_file	1
RESULTS_SEARCH_6_PARAMETERS_MS_AUTO_CALIBRATION_OUT_partnumber	3
RESULTS_SEARCH_6_PARAMETERS_MS_AUTO_CALIBRATION_OUT_polyorder	1
RESULTS_SEARCH_6_PARAMETERS_MS_AUTO_CALIBRATION_OUT_sample	1
RESULTS_SEARCH_6_PARAMETERS_MS_AUTO_CALIBRATION_OUT_squareroot	TRUE
RESULTS_SEARCH_6_PARAMETERS_MSMS_AUTO_CALIBRATION_OUT_avres	5.22852e-09
RESULTS_SEARCH_6_PARAMETERS_MSMS_AUTO_CALIBRATION_OUT_c0	-0.000124615
RESULTS_SEARCH_6_PARAMETERS_MSMS_AUTO_CALIBRATION_OUT_c1minus1	9.65811e-06
RESULTS_SEARCH_6_PARAMETERS_MSMS_AUTO_CALIBRATION_OUT_c2	0
RESULTS_SEARCH_6_PARAMETERS_MSMS_AUTO_CALIBRATION_OUT_file	1
RESULTS_SEARCH_6_PARAMETERS_MSMS_AUTO_CALIBRATION_OUT_partnumber	3
RESULTS_SEARCH_6_PARAMETERS_MSMS_AUTO_CALIBRATION_OUT_polyorder	1
RESULTS_SEARCH_6_PARAMETERS_MSMS_AUTO_CALIBRATION_OUT_sample	1
RESULTS_SEARCH_6_PARAMETERS_MSMS_AUTO_CALIBRATION_OUT_squareroot	TRUE
RESULTS_SEARCH_6_PARAMETERS_MAX_PRECURSORS_FRAGLET	5
RESULTS_SEARCH_6_PARAMETERS_MAX_PRECURSORS_TAGLET	1
RESULTS_SEARCH_6_PARAMETERS_PRECURSORS_DR_FRAGLET	1900-01-10
RESULTS_SEARCH_6_PARAMETERS_PRECURSORS_DR_TAGLET	3
RESULTS_SEARCH_6_PARAMETERS_DEFAULT_CHARGE_STATE_1_charge	2
RESULTS_SEARCH_6_PARAMETERS_DEFAULT_CHARGE_STATE_1_probability	1
RESULTS_SEARCH_6_PARAMETERS_DEFAULT_CHARGE_STATE_2_charge	3
RESULTS_SEARCH_6_PARAMETERS_DEFAULT_CHARGE_STATE_2_probability	1
RESULTS_SEARCH_6_PARAMETERS_DEFAULT_CHARGE_STATE_3_charge	4
RESULTS_SEARCH_6_PARAMETERS_DEFAULT_CHARGE_STATE_3_probability	1
RESULTS_SEARCH_6_PARAMETERS_VERSION	5.0.1.0, 4895
RESULTS_SEARCH_6_PARAMETERS_PARAGON_VERSION	5.0.1.0, 4874
RESULTS_SEARCH_6_PARAMETERS_APPLICATION	ProteinPilot(tm) Software
RESULTS_SEARCH_6_PARAMETERS_PROGROUP_alternativedispositionmaximumfoldprobabilitydrop	100
RESULTS_SEARCH_6_PARAMETERS_PROGROUP_alternativedispositionmaximumfoldscoredrop	2
RESULTS_SEARCH_6_PARAMETERS_PROGROUP_autodiscordantpeptidethreshold	0.3
RESULTS_SEARCH_6_PARAMETERS_PROGROUP_bayesconfidencecalclulation	TRUE
RESULTS_SEARCH_6_PARAMETERS_PROGROUP_calibrateconfidence	TRUE
RESULTS_SEARCH_6_PARAMETERS_PROGROUP_compresspeptides	FALSE
RESULTS_SEARCH_6_PARAMETERS_PROGROUP_confidencepercentthresholdforexcludingothersfromquant	15
RESULTS_SEARCH_6_PARAMETERS_PROGROUP_confidencepercentthresholdforincludingselfinquant	15
RESULTS_SEARCH_6_PARAMETERS_PROGROUP_donotstoremspeaklists	FALSE
RESULTS_SEARCH_6_PARAMETERS_PROGROUP_fasta	C:\AB SCIEX\ProteinPilot Data\SearchDatabases\uniprot-Homo sapiens-swissTrEMBL-isof-14022023.fasta
RESULTS_SEARCH_6_PARAMETERS_PROGROUP_featuregroupminpepconf	0.66
RESULTS_SEARCH_6_PARAMETERS_PROGROUP_featuregroupminups	0.47
RESULTS_SEARCH_6_PARAMETERS_PROGROUP_focusingintersection	4
RESULTS_SEARCH_6_PARAMETERS_PROGROUP_focusingminimummatchconfidence	0.1
RESULTS_SEARCH_6_PARAMETERS_PROGROUP_focusingminunusedprotscore	0.1
RESULTS_SEARCH_6_PARAMETERS_PROGROUP_focusingsubsetcutoff	6
RESULTS_SEARCH_6_PARAMETERS_PROGROUP_intersection	1.3
RESULTS_SEARCH_6_PARAMETERS_PROGROUP_minimummatchconfidencecutoff	0.001
RESULTS_SEARCH_6_PARAMETERS_PROGROUP_minunusedprotscore	0.0458
RESULTS_SEARCH_6_PARAMETERS_PROGROUP_subsetcutoff	2
RESULTS_SEARCH_6_PARAMETERS_PROGROUP_unusedprotscorethresholdforexcludingothersfromquant	1.3
RESULTS_SEARCH_6_PARAMETERS_PEAKLIST_count	4006
RESULTS_SEARCH_6_PARAMETERS_PEAKLIST_filenumber	1
RESULTS_SEARCH_6_PARAMETERS_PEAKLIST_original_count	4006
RESULTS_SEARCH_6_PARAMETERS_PEAKLIST_originalfilename	Z:\PC2-Raw-Data\Proteomics\Data\Service\SP0059\230206-SP0059-Exo-4.wiff
RESULTS_SEARCH_6_PARAMETERS_PEAKLIST_partnumber	3
RESULTS_SEARCH_6_PARAMETERS_QUANT_TYPE_background_correction	FALSE
RESULTS_SEARCH_6_PARAMETERS_QUANT_TYPE_bias_correction	TRUE
RESULTS_SEARCH_6_PARAMETERS_QUANT_TYPE_keep_extreme_peptides_over_fraction	0
RESULTS_SEARCH_6_PARAMETERS_QUANT_TYPE_low_confidence_check	TRUE
RESULTS_SEARCH_6_PARAMETERS_QUANT_TYPE_low_intensity_check	TRUE
RESULTS_SEARCH_6_PARAMETERS_QUANT_TYPE_median_statistic	TRUE
RESULTS_SEARCH_6_PARAMETERS_QUANT_TYPE_mod_check	TRUE
RESULTS_SEARCH_6_PARAMETERS_QUANT_TYPE_quant_threshold	-1
RESULTS_SEARCH_6_PARAMETERS_QUANT_TYPE_quant_threshold_sn	9
RESULTS_SEARCH_6_PARAMETERS_QUANT_TYPE_separate_searches	FALSE
RESULTS_SEARCH_6_PARAMETERS_QUANT_TYPE_shared_msms_check	TRUE
RESULTS_SEARCH_6_PARAMETERS_PARAGON_METHOD_SETTINGS_UI_SAMPLE_TYPE	Identification
RESULTS_SEARCH_6_PARAMETERS_PARAGON_METHOD_SETTINGS_UI_CYS_ALKYLATION	Iodoacetamide
RESULTS_SEARCH_6_PARAMETERS_PARAGON_METHOD_SETTINGS_UI_DIGESTION	Trypsin
RESULTS_SEARCH_6_PARAMETERS_PARAGON_METHOD_SETTINGS_UI_SPECIAL_FACTOR	Urea denaturation
RESULTS_SEARCH_6_PARAMETERS_PARAGON_METHOD_SETTINGS_UI_INSTRUMENT	TripleTOF 5600
RESULTS_SEARCH_6_PARAMETERS_PARAGON_METHOD_SETTINGS_UI_SEARCH_EFFORT	Thorough
RESULTS_SEARCH_6_PARAMETERS_PARAGON_METHOD_SETTINGS_UI_ID_FOCUS	Biological modifications
RESULTS_SEARCH_6_PARAMETERS_PARAGON_METHOD_SETTINGS_UI_USER_NAME	WIN-PVT3EI9I5O2\Administrator
RESULTS_SEARCH_6_PARAMETERS_PARAGON_METHOD_SETTINGS_UI_MACHINE_NAME	WIN-PVT3EI9I5O2
RESULTS_SEARCH_6_PARAMETERS_PARAGON_METHOD_SETTINGS_UI_SEARCH_ID	6.3812e+17
RESULTS_SEARCH_6_PARAMETERS_PARAGON_METHOD_SETTINGS_UI_START_TIME	2023-02-14 09:01:14
RESULTS_SEARCH_6_PARAMETERS_PARAGON_METHOD_SETTINGS_UI_MIN_UNUSED_PROTSCORE	0.0458
RESULTS_SEARCH_6_PARAMETERS_PARAGON_METHOD_SETTINGS_UI_PSPEP	TRUE
RESULTS_SEARCH_7_time_cpu	200093
RESULTS_SEARCH_7_time_duration	201986
RESULTS_SEARCH_7_version	5.0.1.4874
RESULTS_SEARCH_7_xml:id	SEARCH:1:638119620744515668_3
RESULTS_SEARCH_7_PARAMETERS_chemical_data_edited	FALSE
RESULTS_SEARCH_7_PARAMETERS_do_multiprecursor_search	TRUE
RESULTS_SEARCH_7_PARAMETERS_do_reverse_search	TRUE
RESULTS_SEARCH_7_PARAMETERS_max_quant_labels	35
RESULTS_SEARCH_7_PARAMETERS_maxresults	15
RESULTS_SEARCH_7_PARAMETERS_separate_searches	FALSE
RESULTS_SEARCH_7_PARAMETERS_MSTOLERANCE_type	dalton
RESULTS_SEARCH_7_PARAMETERS_MSTOLERANCE_value	0.05
RESULTS_SEARCH_7_PARAMETERS_MSMSTOLERANCE_type	dalton
RESULTS_SEARCH_7_PARAMETERS_MSMSTOLERANCE_value	0.1
RESULTS_SEARCH_7_PARAMETERS_MS_STANDARD_DEVIATION_type	dalton
RESULTS_SEARCH_7_PARAMETERS_MS_STANDARD_DEVIATION_value	0.0011
RESULTS_SEARCH_7_PARAMETERS_MSMS_STANDARD_DEVIATION_type	dalton
RESULTS_SEARCH_7_PARAMETERS_MSMS_STANDARD_DEVIATION_value	0.01
RESULTS_SEARCH_7_PARAMETERS_FASTA_filename	C:\AB SCIEX\ProteinPilot Data\SearchDatabases\uniprot-Homo sapiens-swissTrEMBL-isof-14022023.fasta
RESULTS_SEARCH_7_PARAMETERS_AUTO_CALIBRATION_ms	TRUE
RESULTS_SEARCH_7_PARAMETERS_AUTO_CALIBRATION_msexport	FALSE
RESULTS_SEARCH_7_PARAMETERS_AUTO_CALIBRATION_msms	TRUE
RESULTS_SEARCH_7_PARAMETERS_AUTO_CALIBRATION_msmstolsdratio	2.75
RESULTS_SEARCH_7_PARAMETERS_AUTO_CALIBRATION_mstolsdratio	7
RESULTS_SEARCH_7_PARAMETERS_AUTO_CALIBRATION_squareroot	TRUE
RESULTS_SEARCH_7_PARAMETERS_AUTO_CALIBRATION_type	dalton
RESULTS_SEARCH_7_PARAMETERS_AUTO_CALIBRATION_MCP_d_s_s_f	0.0666667
RESULTS_SEARCH_7_PARAMETERS_AUTO_CALIBRATION_MCP_d_s_w_f	3
RESULTS_SEARCH_7_PARAMETERS_AUTO_CALIBRATION_MCP_m_f_r_mbc	200
RESULTS_SEARCH_7_PARAMETERS_AUTO_CALIBRATION_MCP_m_m_c	10
RESULTS_SEARCH_7_PARAMETERS_AUTO_CALIBRATION_MCP_m_m_f_s	0.25
RESULTS_SEARCH_7_PARAMETERS_AUTO_CALIBRATION_MCP_m_m_p_f	0.33
RESULTS_SEARCH_7_PARAMETERS_AUTO_CALIBRATION_MCP_m_m_p_rms_f	1
RESULTS_SEARCH_7_PARAMETERS_AUTO_CALIBRATION_MCP_m_p_t_f	1
RESULTS_SEARCH_7_PARAMETERS_AUTO_CALIBRATION_MCP_m_r_h_n_b	15
RESULTS_SEARCH_7_PARAMETERS_AUTO_CALIBRATION_MCP_m_z_n_s	99
RESULTS_SEARCH_7_PARAMETERS_AUTO_CALIBRATION_MCP_m_z_s_mn_f_r	0.0666667
RESULTS_SEARCH_7_PARAMETERS_AUTO_CALIBRATION_MCP_m_z_s_mx_f_r	0.1
RESULTS_SEARCH_7_PARAMETERS_MS_AUTO_CALIBRATION_OUT_avres	-3.65656e-08
RESULTS_SEARCH_7_PARAMETERS_MS_AUTO_CALIBRATION_OUT_c0	0.00017569
RESULTS_SEARCH_7_PARAMETERS_MS_AUTO_CALIBRATION_OUT_c1minus1	-2.66556e-07
RESULTS_SEARCH_7_PARAMETERS_MS_AUTO_CALIBRATION_OUT_c2	0
RESULTS_SEARCH_7_PARAMETERS_MS_AUTO_CALIBRATION_OUT_file	1
RESULTS_SEARCH_7_PARAMETERS_MS_AUTO_CALIBRATION_OUT_partnumber	4
RESULTS_SEARCH_7_PARAMETERS_MS_AUTO_CALIBRATION_OUT_polyorder	1
RESULTS_SEARCH_7_PARAMETERS_MS_AUTO_CALIBRATION_OUT_sample	1
RESULTS_SEARCH_7_PARAMETERS_MS_AUTO_CALIBRATION_OUT_squareroot	TRUE
RESULTS_SEARCH_7_PARAMETERS_MSMS_AUTO_CALIBRATION_OUT_avres	-2.1264e-08
RESULTS_SEARCH_7_PARAMETERS_MSMS_AUTO_CALIBRATION_OUT_c0	-4.46548e-05
RESULTS_SEARCH_7_PARAMETERS_MSMS_AUTO_CALIBRATION_OUT_c1minus1	6.30095e-06
RESULTS_SEARCH_7_PARAMETERS_MSMS_AUTO_CALIBRATION_OUT_c2	0
RESULTS_SEARCH_7_PARAMETERS_MSMS_AUTO_CALIBRATION_OUT_file	1
RESULTS_SEARCH_7_PARAMETERS_MSMS_AUTO_CALIBRATION_OUT_partnumber	4
RESULTS_SEARCH_7_PARAMETERS_MSMS_AUTO_CALIBRATION_OUT_polyorder	1
RESULTS_SEARCH_7_PARAMETERS_MSMS_AUTO_CALIBRATION_OUT_sample	1
RESULTS_SEARCH_7_PARAMETERS_MSMS_AUTO_CALIBRATION_OUT_squareroot	TRUE
RESULTS_SEARCH_7_PARAMETERS_MAX_PRECURSORS_FRAGLET	5
RESULTS_SEARCH_7_PARAMETERS_MAX_PRECURSORS_TAGLET	1
RESULTS_SEARCH_7_PARAMETERS_PRECURSORS_DR_FRAGLET	10
RESULTS_SEARCH_7_PARAMETERS_PRECURSORS_DR_TAGLET	3
RESULTS_SEARCH_7_PARAMETERS_DEFAULT_CHARGE_STATE_1_charge	2
RESULTS_SEARCH_7_PARAMETERS_DEFAULT_CHARGE_STATE_1_probability	1
RESULTS_SEARCH_7_PARAMETERS_DEFAULT_CHARGE_STATE_2_charge	3
RESULTS_SEARCH_7_PARAMETERS_DEFAULT_CHARGE_STATE_2_probability	1
RESULTS_SEARCH_7_PARAMETERS_DEFAULT_CHARGE_STATE_3_charge	4
RESULTS_SEARCH_7_PARAMETERS_DEFAULT_CHARGE_STATE_3_probability	1
RESULTS_SEARCH_7_PARAMETERS_VERSION	5.0.1.0, 4895
RESULTS_SEARCH_7_PARAMETERS_PARAGON_VERSION	5.0.1.0, 4874
RESULTS_SEARCH_7_PARAMETERS_APPLICATION	ProteinPilot(tm) Software
RESULTS_SEARCH_7_PARAMETERS_PROGROUP_alternativedispositionmaximumfoldprobabilitydrop	100
RESULTS_SEARCH_7_PARAMETERS_PROGROUP_alternativedispositionmaximumfoldscoredrop	2
RESULTS_SEARCH_7_PARAMETERS_PROGROUP_autodiscordantpeptidethreshold	0.3
RESULTS_SEARCH_7_PARAMETERS_PROGROUP_bayesconfidencecalclulation	TRUE
RESULTS_SEARCH_7_PARAMETERS_PROGROUP_calibrateconfidence	TRUE
RESULTS_SEARCH_7_PARAMETERS_PROGROUP_compresspeptides	FALSE
RESULTS_SEARCH_7_PARAMETERS_PROGROUP_confidencepercentthresholdforexcludingothersfromquant	15
RESULTS_SEARCH_7_PARAMETERS_PROGROUP_confidencepercentthresholdforincludingselfinquant	15
RESULTS_SEARCH_7_PARAMETERS_PROGROUP_donotstoremspeaklists	FALSE
RESULTS_SEARCH_7_PARAMETERS_PROGROUP_fasta	C:\AB SCIEX\ProteinPilot Data\SearchDatabases\uniprot-Homo sapiens-swissTrEMBL-isof-14022023.fasta
RESULTS_SEARCH_7_PARAMETERS_PROGROUP_featuregroupminpepconf	0.66
RESULTS_SEARCH_7_PARAMETERS_PROGROUP_featuregroupminups	0.47
RESULTS_SEARCH_7_PARAMETERS_PROGROUP_focusingintersection	4
RESULTS_SEARCH_7_PARAMETERS_PROGROUP_focusingminimummatchconfidence	0.1
RESULTS_SEARCH_7_PARAMETERS_PROGROUP_focusingminunusedprotscore	0.1
RESULTS_SEARCH_7_PARAMETERS_PROGROUP_focusingsubsetcutoff	6
RESULTS_SEARCH_7_PARAMETERS_PROGROUP_intersection	1.3
RESULTS_SEARCH_7_PARAMETERS_PROGROUP_minimummatchconfidencecutoff	0.001
RESULTS_SEARCH_7_PARAMETERS_PROGROUP_minunusedprotscore	0.0458
RESULTS_SEARCH_7_PARAMETERS_PROGROUP_subsetcutoff	2
RESULTS_SEARCH_7_PARAMETERS_PROGROUP_unusedprotscorethresholdforexcludingothersfromquant	1.3
RESULTS_SEARCH_7_PARAMETERS_PEAKLIST_count	3988
RESULTS_SEARCH_7_PARAMETERS_PEAKLIST_filenumber	1
RESULTS_SEARCH_7_PARAMETERS_PEAKLIST_original_count	3988
RESULTS_SEARCH_7_PARAMETERS_PEAKLIST_originalfilename	Z:\PC2-Raw-Data\Proteomics\Data\Service\SP0059\230206-SP0059-Exo-4.wiff
RESULTS_SEARCH_7_PARAMETERS_PEAKLIST_partnumber	4
RESULTS_SEARCH_7_PARAMETERS_QUANT_TYPE_background_correction	FALSE
RESULTS_SEARCH_7_PARAMETERS_QUANT_TYPE_bias_correction	TRUE
RESULTS_SEARCH_7_PARAMETERS_QUANT_TYPE_keep_extreme_peptides_over_fraction	0
RESULTS_SEARCH_7_PARAMETERS_QUANT_TYPE_low_confidence_check	TRUE
RESULTS_SEARCH_7_PARAMETERS_QUANT_TYPE_low_intensity_check	TRUE
RESULTS_SEARCH_7_PARAMETERS_QUANT_TYPE_median_statistic	TRUE
RESULTS_SEARCH_7_PARAMETERS_QUANT_TYPE_mod_check	TRUE
RESULTS_SEARCH_7_PARAMETERS_QUANT_TYPE_quant_threshold	-1
RESULTS_SEARCH_7_PARAMETERS_QUANT_TYPE_quant_threshold_sn	1900-01-09
RESULTS_SEARCH_7_PARAMETERS_QUANT_TYPE_separate_searches	FALSE
RESULTS_SEARCH_7_PARAMETERS_QUANT_TYPE_shared_msms_check	TRUE
RESULTS_SEARCH_7_PARAMETERS_PARAGON_METHOD_SETTINGS_UI_SAMPLE_TYPE	Identification
RESULTS_SEARCH_7_PARAMETERS_PARAGON_METHOD_SETTINGS_UI_CYS_ALKYLATION	Iodoacetamide
RESULTS_SEARCH_7_PARAMETERS_PARAGON_METHOD_SETTINGS_UI_DIGESTION	Trypsin
RESULTS_SEARCH_7_PARAMETERS_PARAGON_METHOD_SETTINGS_UI_SPECIAL_FACTOR	Urea denaturation
RESULTS_SEARCH_7_PARAMETERS_PARAGON_METHOD_SETTINGS_UI_INSTRUMENT	TripleTOF 5600
RESULTS_SEARCH_7_PARAMETERS_PARAGON_METHOD_SETTINGS_UI_SEARCH_EFFORT	Thorough
RESULTS_SEARCH_7_PARAMETERS_PARAGON_METHOD_SETTINGS_UI_ID_FOCUS	Biological modifications
RESULTS_SEARCH_7_PARAMETERS_PARAGON_METHOD_SETTINGS_UI_USER_NAME	WIN-PVT3EI9I5O2\Administrator
RESULTS_SEARCH_7_PARAMETERS_PARAGON_METHOD_SETTINGS_UI_MACHINE_NAME	WIN-PVT3EI9I5O2
RESULTS_SEARCH_7_PARAMETERS_PARAGON_METHOD_SETTINGS_UI_SEARCH_ID	6.3812e+17
RESULTS_SEARCH_7_PARAMETERS_PARAGON_METHOD_SETTINGS_UI_START_TIME	2023-02-14 09:01:14
RESULTS_SEARCH_7_PARAMETERS_PARAGON_METHOD_SETTINGS_UI_MIN_UNUSED_PROTSCORE	0.0458
RESULTS_SEARCH_7_PARAMETERS_PARAGON_METHOD_SETTINGS_UI_PSPEP	TRUE
RESULTS_SEARCH_8_time_cpu	549984
RESULTS_SEARCH_8_time_duration	592709
RESULTS_SEARCH_8_version	5.0.1.4874
RESULTS_SEARCH_8_xml:id	SEARCH:2:638119620744515668_3
RESULTS_SEARCH_8_PARAMETERS_chemical_data_edited	FALSE
RESULTS_SEARCH_8_PARAMETERS_do_multiprecursor_search	TRUE
RESULTS_SEARCH_8_PARAMETERS_do_reverse_search	TRUE
RESULTS_SEARCH_8_PARAMETERS_max_quant_labels	35
RESULTS_SEARCH_8_PARAMETERS_maxresults	15
RESULTS_SEARCH_8_PARAMETERS_separate_searches	FALSE
RESULTS_SEARCH_8_PARAMETERS_MSTOLERANCE_type	dalton
RESULTS_SEARCH_8_PARAMETERS_MSTOLERANCE_value	0.05
RESULTS_SEARCH_8_PARAMETERS_MSMSTOLERANCE_type	dalton
RESULTS_SEARCH_8_PARAMETERS_MSMSTOLERANCE_value	0.1
RESULTS_SEARCH_8_PARAMETERS_MS_STANDARD_DEVIATION_type	dalton
RESULTS_SEARCH_8_PARAMETERS_MS_STANDARD_DEVIATION_value	0.0011
RESULTS_SEARCH_8_PARAMETERS_MSMS_STANDARD_DEVIATION_type	dalton
RESULTS_SEARCH_8_PARAMETERS_MSMS_STANDARD_DEVIATION_value	0.01
RESULTS_SEARCH_8_PARAMETERS_FASTA_filename	C:\AB SCIEX\ProteinPilot Data\SearchDatabases\uniprot-Homo sapiens-swissTrEMBL-isof-14022023.fasta
RESULTS_SEARCH_8_PARAMETERS_AUTO_CALIBRATION_ms	TRUE
RESULTS_SEARCH_8_PARAMETERS_AUTO_CALIBRATION_msexport	FALSE
RESULTS_SEARCH_8_PARAMETERS_AUTO_CALIBRATION_msms	TRUE
RESULTS_SEARCH_8_PARAMETERS_AUTO_CALIBRATION_msmstolsdratio	2.75
RESULTS_SEARCH_8_PARAMETERS_AUTO_CALIBRATION_mstolsdratio	7
RESULTS_SEARCH_8_PARAMETERS_AUTO_CALIBRATION_squareroot	TRUE
RESULTS_SEARCH_8_PARAMETERS_AUTO_CALIBRATION_type	dalton
RESULTS_SEARCH_8_PARAMETERS_AUTO_CALIBRATION_MCP_d_s_s_f	0.0666667
RESULTS_SEARCH_8_PARAMETERS_AUTO_CALIBRATION_MCP_d_s_w_f	3
RESULTS_SEARCH_8_PARAMETERS_AUTO_CALIBRATION_MCP_m_f_r_mbc	200
RESULTS_SEARCH_8_PARAMETERS_AUTO_CALIBRATION_MCP_m_m_c	10
RESULTS_SEARCH_8_PARAMETERS_AUTO_CALIBRATION_MCP_m_m_f_s	0.25
RESULTS_SEARCH_8_PARAMETERS_AUTO_CALIBRATION_MCP_m_m_p_f	0.33
RESULTS_SEARCH_8_PARAMETERS_AUTO_CALIBRATION_MCP_m_m_p_rms_f	1
RESULTS_SEARCH_8_PARAMETERS_AUTO_CALIBRATION_MCP_m_p_t_f	1
RESULTS_SEARCH_8_PARAMETERS_AUTO_CALIBRATION_MCP_m_r_h_n_b	15
RESULTS_SEARCH_8_PARAMETERS_AUTO_CALIBRATION_MCP_m_z_n_s	99
RESULTS_SEARCH_8_PARAMETERS_AUTO_CALIBRATION_MCP_m_z_s_mn_f_r	0.0666667
RESULTS_SEARCH_8_PARAMETERS_AUTO_CALIBRATION_MCP_m_z_s_mx_f_r	0.1
RESULTS_SEARCH_8_PARAMETERS_MS_AUTO_CALIBRATION_OUT_avres	-3.65656e-08
RESULTS_SEARCH_8_PARAMETERS_MS_AUTO_CALIBRATION_OUT_c0	0.00017569
RESULTS_SEARCH_8_PARAMETERS_MS_AUTO_CALIBRATION_OUT_c1minus1	-2.66556e-07
RESULTS_SEARCH_8_PARAMETERS_MS_AUTO_CALIBRATION_OUT_c2	0
RESULTS_SEARCH_8_PARAMETERS_MS_AUTO_CALIBRATION_OUT_file	1
RESULTS_SEARCH_8_PARAMETERS_MS_AUTO_CALIBRATION_OUT_partnumber	4
RESULTS_SEARCH_8_PARAMETERS_MS_AUTO_CALIBRATION_OUT_polyorder	1
RESULTS_SEARCH_8_PARAMETERS_MS_AUTO_CALIBRATION_OUT_sample	1
RESULTS_SEARCH_8_PARAMETERS_MS_AUTO_CALIBRATION_OUT_squareroot	TRUE
RESULTS_SEARCH_8_PARAMETERS_MSMS_AUTO_CALIBRATION_OUT_avres	-2.1264e-08
RESULTS_SEARCH_8_PARAMETERS_MSMS_AUTO_CALIBRATION_OUT_c0	-4.46548e-05
RESULTS_SEARCH_8_PARAMETERS_MSMS_AUTO_CALIBRATION_OUT_c1minus1	6.30095e-06
RESULTS_SEARCH_8_PARAMETERS_MSMS_AUTO_CALIBRATION_OUT_c2	0
RESULTS_SEARCH_8_PARAMETERS_MSMS_AUTO_CALIBRATION_OUT_file	1
RESULTS_SEARCH_8_PARAMETERS_MSMS_AUTO_CALIBRATION_OUT_partnumber	4
RESULTS_SEARCH_8_PARAMETERS_MSMS_AUTO_CALIBRATION_OUT_polyorder	1
RESULTS_SEARCH_8_PARAMETERS_MSMS_AUTO_CALIBRATION_OUT_sample	1
RESULTS_SEARCH_8_PARAMETERS_MSMS_AUTO_CALIBRATION_OUT_squareroot	TRUE
RESULTS_SEARCH_8_PARAMETERS_MAX_PRECURSORS_FRAGLET	1900-01-05
RESULTS_SEARCH_8_PARAMETERS_MAX_PRECURSORS_TAGLET	1
RESULTS_SEARCH_8_PARAMETERS_PRECURSORS_DR_FRAGLET	10
RESULTS_SEARCH_8_PARAMETERS_PRECURSORS_DR_TAGLET	3
RESULTS_SEARCH_8_PARAMETERS_DEFAULT_CHARGE_STATE_1_charge	1900-01-02
RESULTS_SEARCH_8_PARAMETERS_DEFAULT_CHARGE_STATE_1_probability	1
RESULTS_SEARCH_8_PARAMETERS_DEFAULT_CHARGE_STATE_2_charge	3
RESULTS_SEARCH_8_PARAMETERS_DEFAULT_CHARGE_STATE_2_probability	1
RESULTS_SEARCH_8_PARAMETERS_DEFAULT_CHARGE_STATE_3_charge	4
RESULTS_SEARCH_8_PARAMETERS_DEFAULT_CHARGE_STATE_3_probability	1
RESULTS_SEARCH_8_PARAMETERS_VERSION	5.0.1.0, 4895
RESULTS_SEARCH_8_PARAMETERS_PARAGON_VERSION	5.0.1.0, 4874
RESULTS_SEARCH_8_PARAMETERS_APPLICATION	ProteinPilot(tm) Software
RESULTS_SEARCH_8_PARAMETERS_PROGROUP_alternativedispositionmaximumfoldprobabilitydrop	100
RESULTS_SEARCH_8_PARAMETERS_PROGROUP_alternativedispositionmaximumfoldscoredrop	2
RESULTS_SEARCH_8_PARAMETERS_PROGROUP_autodiscordantpeptidethreshold	0.3
RESULTS_SEARCH_8_PARAMETERS_PROGROUP_bayesconfidencecalclulation	TRUE
RESULTS_SEARCH_8_PARAMETERS_PROGROUP_calibrateconfidence	TRUE
RESULTS_SEARCH_8_PARAMETERS_PROGROUP_compresspeptides	FALSE
RESULTS_SEARCH_8_PARAMETERS_PROGROUP_confidencepercentthresholdforexcludingothersfromquant	15
RESULTS_SEARCH_8_PARAMETERS_PROGROUP_confidencepercentthresholdforincludingselfinquant	15
RESULTS_SEARCH_8_PARAMETERS_PROGROUP_donotstoremspeaklists	FALSE
RESULTS_SEARCH_8_PARAMETERS_PROGROUP_fasta	C:\AB SCIEX\ProteinPilot Data\SearchDatabases\uniprot-Homo sapiens-swissTrEMBL-isof-14022023.fasta
RESULTS_SEARCH_8_PARAMETERS_PROGROUP_featuregroupminpepconf	0.66
RESULTS_SEARCH_8_PARAMETERS_PROGROUP_featuregroupminups	0.47
RESULTS_SEARCH_8_PARAMETERS_PROGROUP_focusingintersection	4
RESULTS_SEARCH_8_PARAMETERS_PROGROUP_focusingminimummatchconfidence	0.1
RESULTS_SEARCH_8_PARAMETERS_PROGROUP_focusingminunusedprotscore	0.1
RESULTS_SEARCH_8_PARAMETERS_PROGROUP_focusingsubsetcutoff	6
RESULTS_SEARCH_8_PARAMETERS_PROGROUP_intersection	1.3
RESULTS_SEARCH_8_PARAMETERS_PROGROUP_minimummatchconfidencecutoff	0.001
RESULTS_SEARCH_8_PARAMETERS_PROGROUP_minunusedprotscore	0.0458
RESULTS_SEARCH_8_PARAMETERS_PROGROUP_subsetcutoff	2
RESULTS_SEARCH_8_PARAMETERS_PROGROUP_unusedprotscorethresholdforexcludingothersfromquant	1.3
RESULTS_SEARCH_8_PARAMETERS_PEAKLIST_count	3988
RESULTS_SEARCH_8_PARAMETERS_PEAKLIST_filenumber	1
RESULTS_SEARCH_8_PARAMETERS_PEAKLIST_original_count	3988
RESULTS_SEARCH_8_PARAMETERS_PEAKLIST_originalfilename	Z:\PC2-Raw-Data\Proteomics\Data\Service\SP0059\230206-SP0059-Exo-4.wiff
RESULTS_SEARCH_8_PARAMETERS_PEAKLIST_partnumber	4
RESULTS_SEARCH_8_PARAMETERS_QUANT_TYPE_background_correction	FALSE
RESULTS_SEARCH_8_PARAMETERS_QUANT_TYPE_bias_correction	TRUE
RESULTS_SEARCH_8_PARAMETERS_QUANT_TYPE_keep_extreme_peptides_over_fraction	0
RESULTS_SEARCH_8_PARAMETERS_QUANT_TYPE_low_confidence_check	TRUE
RESULTS_SEARCH_8_PARAMETERS_QUANT_TYPE_low_intensity_check	TRUE
RESULTS_SEARCH_8_PARAMETERS_QUANT_TYPE_median_statistic	TRUE
RESULTS_SEARCH_8_PARAMETERS_QUANT_TYPE_mod_check	TRUE
RESULTS_SEARCH_8_PARAMETERS_QUANT_TYPE_quant_threshold	-1
RESULTS_SEARCH_8_PARAMETERS_QUANT_TYPE_quant_threshold_sn	9
RESULTS_SEARCH_8_PARAMETERS_QUANT_TYPE_separate_searches	FALSE
RESULTS_SEARCH_8_PARAMETERS_QUANT_TYPE_shared_msms_check	TRUE
RESULTS_SEARCH_8_PARAMETERS_PARAGON_METHOD_SETTINGS_UI_SAMPLE_TYPE	Identification
RESULTS_SEARCH_8_PARAMETERS_PARAGON_METHOD_SETTINGS_UI_CYS_ALKYLATION	Iodoacetamide
RESULTS_SEARCH_8_PARAMETERS_PARAGON_METHOD_SETTINGS_UI_DIGESTION	Trypsin
RESULTS_SEARCH_8_PARAMETERS_PARAGON_METHOD_SETTINGS_UI_SPECIAL_FACTOR	Urea denaturation
RESULTS_SEARCH_8_PARAMETERS_PARAGON_METHOD_SETTINGS_UI_INSTRUMENT	TripleTOF 5600
RESULTS_SEARCH_8_PARAMETERS_PARAGON_METHOD_SETTINGS_UI_SEARCH_EFFORT	Thorough
RESULTS_SEARCH_8_PARAMETERS_PARAGON_METHOD_SETTINGS_UI_ID_FOCUS	Biological modifications
RESULTS_SEARCH_8_PARAMETERS_PARAGON_METHOD_SETTINGS_UI_USER_NAME	WIN-PVT3EI9I5O2\Administrator
RESULTS_SEARCH_8_PARAMETERS_PARAGON_METHOD_SETTINGS_UI_MACHINE_NAME	WIN-PVT3EI9I5O2
RESULTS_SEARCH_8_PARAMETERS_PARAGON_METHOD_SETTINGS_UI_SEARCH_ID	6.3812e+17
RESULTS_SEARCH_8_PARAMETERS_PARAGON_METHOD_SETTINGS_UI_START_TIME	2023-02-14 09:01:14
RESULTS_SEARCH_8_PARAMETERS_PARAGON_METHOD_SETTINGS_UI_MIN_UNUSED_PROTSCORE	0.0458
RESULTS_SEARCH_8_PARAMETERS_PARAGON_METHOD_SETTINGS_UI_PSPEP	TRUE
RESULTS_SEARCH_9_time_cpu	189015
RESULTS_SEARCH_9_time_duration	2537-02-27
RESULTS_SEARCH_9_version	5.0.1.4874
RESULTS_SEARCH_9_xml:id	SEARCH:1:638119620744515668_4
RESULTS_SEARCH_9_PARAMETERS_chemical_data_edited	FALSE
RESULTS_SEARCH_9_PARAMETERS_do_multiprecursor_search	TRUE
RESULTS_SEARCH_9_PARAMETERS_do_reverse_search	TRUE
RESULTS_SEARCH_9_PARAMETERS_max_quant_labels	35
RESULTS_SEARCH_9_PARAMETERS_maxresults	15
RESULTS_SEARCH_9_PARAMETERS_separate_searches	FALSE
RESULTS_SEARCH_9_PARAMETERS_MSTOLERANCE_type	dalton
RESULTS_SEARCH_9_PARAMETERS_MSTOLERANCE_value	0.05
RESULTS_SEARCH_9_PARAMETERS_MSMSTOLERANCE_type	dalton
RESULTS_SEARCH_9_PARAMETERS_MSMSTOLERANCE_value	0.1
RESULTS_SEARCH_9_PARAMETERS_MS_STANDARD_DEVIATION_type	dalton
RESULTS_SEARCH_9_PARAMETERS_MS_STANDARD_DEVIATION_value	0.0011
RESULTS_SEARCH_9_PARAMETERS_MSMS_STANDARD_DEVIATION_type	dalton
RESULTS_SEARCH_9_PARAMETERS_MSMS_STANDARD_DEVIATION_value	0.01
RESULTS_SEARCH_9_PARAMETERS_FASTA_filename	C:\AB SCIEX\ProteinPilot Data\SearchDatabases\uniprot-Homo sapiens-swissTrEMBL-isof-14022023.fasta
RESULTS_SEARCH_9_PARAMETERS_AUTO_CALIBRATION_ms	TRUE
RESULTS_SEARCH_9_PARAMETERS_AUTO_CALIBRATION_msexport	FALSE
RESULTS_SEARCH_9_PARAMETERS_AUTO_CALIBRATION_msms	TRUE
RESULTS_SEARCH_9_PARAMETERS_AUTO_CALIBRATION_msmstolsdratio	2.75
RESULTS_SEARCH_9_PARAMETERS_AUTO_CALIBRATION_mstolsdratio	7
RESULTS_SEARCH_9_PARAMETERS_AUTO_CALIBRATION_squareroot	TRUE
RESULTS_SEARCH_9_PARAMETERS_AUTO_CALIBRATION_type	dalton
RESULTS_SEARCH_9_PARAMETERS_AUTO_CALIBRATION_MCP_d_s_s_f	0.0666667
RESULTS_SEARCH_9_PARAMETERS_AUTO_CALIBRATION_MCP_d_s_w_f	3
RESULTS_SEARCH_9_PARAMETERS_AUTO_CALIBRATION_MCP_m_f_r_mbc	200
RESULTS_SEARCH_9_PARAMETERS_AUTO_CALIBRATION_MCP_m_m_c	1900-01-10
RESULTS_SEARCH_9_PARAMETERS_AUTO_CALIBRATION_MCP_m_m_f_s	0.25
RESULTS_SEARCH_9_PARAMETERS_AUTO_CALIBRATION_MCP_m_m_p_f	0.33
RESULTS_SEARCH_9_PARAMETERS_AUTO_CALIBRATION_MCP_m_m_p_rms_f	1
RESULTS_SEARCH_9_PARAMETERS_AUTO_CALIBRATION_MCP_m_p_t_f	1
RESULTS_SEARCH_9_PARAMETERS_AUTO_CALIBRATION_MCP_m_r_h_n_b	15
RESULTS_SEARCH_9_PARAMETERS_AUTO_CALIBRATION_MCP_m_z_n_s	99
RESULTS_SEARCH_9_PARAMETERS_AUTO_CALIBRATION_MCP_m_z_s_mn_f_r	0.0666667
RESULTS_SEARCH_9_PARAMETERS_AUTO_CALIBRATION_MCP_m_z_s_mx_f_r	0.1
RESULTS_SEARCH_9_PARAMETERS_MS_AUTO_CALIBRATION_OUT_avres	-4.42926e-08
RESULTS_SEARCH_9_PARAMETERS_MS_AUTO_CALIBRATION_OUT_c0	0.000340114
RESULTS_SEARCH_9_PARAMETERS_MS_AUTO_CALIBRATION_OUT_c1minus1	-6.13921e-06
RESULTS_SEARCH_9_PARAMETERS_MS_AUTO_CALIBRATION_OUT_c2	0
RESULTS_SEARCH_9_PARAMETERS_MS_AUTO_CALIBRATION_OUT_file	1
RESULTS_SEARCH_9_PARAMETERS_MS_AUTO_CALIBRATION_OUT_partnumber	5
RESULTS_SEARCH_9_PARAMETERS_MS_AUTO_CALIBRATION_OUT_polyorder	1
RESULTS_SEARCH_9_PARAMETERS_MS_AUTO_CALIBRATION_OUT_sample	1
RESULTS_SEARCH_9_PARAMETERS_MS_AUTO_CALIBRATION_OUT_squareroot	TRUE
RESULTS_SEARCH_9_PARAMETERS_MSMS_AUTO_CALIBRATION_OUT_avres	-3.18472e-08
RESULTS_SEARCH_9_PARAMETERS_MSMS_AUTO_CALIBRATION_OUT_c0	-6.06285e-05
RESULTS_SEARCH_9_PARAMETERS_MSMS_AUTO_CALIBRATION_OUT_c1minus1	7.77432e-06
RESULTS_SEARCH_9_PARAMETERS_MSMS_AUTO_CALIBRATION_OUT_c2	0
RESULTS_SEARCH_9_PARAMETERS_MSMS_AUTO_CALIBRATION_OUT_file	1
RESULTS_SEARCH_9_PARAMETERS_MSMS_AUTO_CALIBRATION_OUT_partnumber	5
RESULTS_SEARCH_9_PARAMETERS_MSMS_AUTO_CALIBRATION_OUT_polyorder	1
RESULTS_SEARCH_9_PARAMETERS_MSMS_AUTO_CALIBRATION_OUT_sample	1
RESULTS_SEARCH_9_PARAMETERS_MSMS_AUTO_CALIBRATION_OUT_squareroot	TRUE
RESULTS_SEARCH_9_PARAMETERS_MAX_PRECURSORS_FRAGLET	5
RESULTS_SEARCH_9_PARAMETERS_MAX_PRECURSORS_TAGLET	1
RESULTS_SEARCH_9_PARAMETERS_PRECURSORS_DR_FRAGLET	10
RESULTS_SEARCH_9_PARAMETERS_PRECURSORS_DR_TAGLET	3
RESULTS_SEARCH_9_PARAMETERS_DEFAULT_CHARGE_STATE_1_charge	2
RESULTS_SEARCH_9_PARAMETERS_DEFAULT_CHARGE_STATE_1_probability	1
RESULTS_SEARCH_9_PARAMETERS_DEFAULT_CHARGE_STATE_2_charge	3
RESULTS_SEARCH_9_PARAMETERS_DEFAULT_CHARGE_STATE_2_probability	1
RESULTS_SEARCH_9_PARAMETERS_DEFAULT_CHARGE_STATE_3_charge	4
RESULTS_SEARCH_9_PARAMETERS_DEFAULT_CHARGE_STATE_3_probability	1
RESULTS_SEARCH_9_PARAMETERS_VERSION	5.0.1.0, 4895
RESULTS_SEARCH_9_PARAMETERS_PARAGON_VERSION	5.0.1.0, 4874
RESULTS_SEARCH_9_PARAMETERS_APPLICATION	ProteinPilot(tm) Software
RESULTS_SEARCH_9_PARAMETERS_PROGROUP_alternativedispositionmaximumfoldprobabilitydrop	100
RESULTS_SEARCH_9_PARAMETERS_PROGROUP_alternativedispositionmaximumfoldscoredrop	2
RESULTS_SEARCH_9_PARAMETERS_PROGROUP_autodiscordantpeptidethreshold	0.3
RESULTS_SEARCH_9_PARAMETERS_PROGROUP_bayesconfidencecalclulation	TRUE
RESULTS_SEARCH_9_PARAMETERS_PROGROUP_calibrateconfidence	TRUE
RESULTS_SEARCH_9_PARAMETERS_PROGROUP_compresspeptides	FALSE
RESULTS_SEARCH_9_PARAMETERS_PROGROUP_confidencepercentthresholdforexcludingothersfromquant	1900-01-15
RESULTS_SEARCH_9_PARAMETERS_PROGROUP_confidencepercentthresholdforincludingselfinquant	15
RESULTS_SEARCH_9_PARAMETERS_PROGROUP_donotstoremspeaklists	FALSE
RESULTS_SEARCH_9_PARAMETERS_PROGROUP_fasta	C:\AB SCIEX\ProteinPilot Data\SearchDatabases\uniprot-Homo sapiens-swissTrEMBL-isof-14022023.fasta
RESULTS_SEARCH_9_PARAMETERS_PROGROUP_featuregroupminpepconf	0.66
RESULTS_SEARCH_9_PARAMETERS_PROGROUP_featuregroupminups	0.47
RESULTS_SEARCH_9_PARAMETERS_PROGROUP_focusingintersection	4
RESULTS_SEARCH_9_PARAMETERS_PROGROUP_focusingminimummatchconfidence	0.1
RESULTS_SEARCH_9_PARAMETERS_PROGROUP_focusingminunusedprotscore	0.1
RESULTS_SEARCH_9_PARAMETERS_PROGROUP_focusingsubsetcutoff	6
RESULTS_SEARCH_9_PARAMETERS_PROGROUP_intersection	1.3
RESULTS_SEARCH_9_PARAMETERS_PROGROUP_minimummatchconfidencecutoff	0.001
RESULTS_SEARCH_9_PARAMETERS_PROGROUP_minunusedprotscore	0.0458
RESULTS_SEARCH_9_PARAMETERS_PROGROUP_subsetcutoff	2
RESULTS_SEARCH_9_PARAMETERS_PROGROUP_unusedprotscorethresholdforexcludingothersfromquant	1.3
RESULTS_SEARCH_9_PARAMETERS_PEAKLIST_count	3995
RESULTS_SEARCH_9_PARAMETERS_PEAKLIST_filenumber	1
RESULTS_SEARCH_9_PARAMETERS_PEAKLIST_original_count	3995
RESULTS_SEARCH_9_PARAMETERS_PEAKLIST_originalfilename	Z:\PC2-Raw-Data\Proteomics\Data\Service\SP0059\230206-SP0059-Exo-4.wiff
RESULTS_SEARCH_9_PARAMETERS_PEAKLIST_partnumber	5
RESULTS_SEARCH_9_PARAMETERS_QUANT_TYPE_background_correction	FALSE
RESULTS_SEARCH_9_PARAMETERS_QUANT_TYPE_bias_correction	TRUE
RESULTS_SEARCH_9_PARAMETERS_QUANT_TYPE_keep_extreme_peptides_over_fraction	0
RESULTS_SEARCH_9_PARAMETERS_QUANT_TYPE_low_confidence_check	TRUE
RESULTS_SEARCH_9_PARAMETERS_QUANT_TYPE_low_intensity_check	TRUE
RESULTS_SEARCH_9_PARAMETERS_QUANT_TYPE_median_statistic	TRUE
RESULTS_SEARCH_9_PARAMETERS_QUANT_TYPE_mod_check	TRUE
RESULTS_SEARCH_9_PARAMETERS_QUANT_TYPE_quant_threshold	-1
RESULTS_SEARCH_9_PARAMETERS_QUANT_TYPE_quant_threshold_sn	9
RESULTS_SEARCH_9_PARAMETERS_QUANT_TYPE_separate_searches	FALSE
RESULTS_SEARCH_9_PARAMETERS_QUANT_TYPE_shared_msms_check	TRUE
RESULTS_SEARCH_9_PARAMETERS_PARAGON_METHOD_SETTINGS_UI_SAMPLE_TYPE	Identification
RESULTS_SEARCH_9_PARAMETERS_PARAGON_METHOD_SETTINGS_UI_CYS_ALKYLATION	Iodoacetamide
RESULTS_SEARCH_9_PARAMETERS_PARAGON_METHOD_SETTINGS_UI_DIGESTION	Trypsin
RESULTS_SEARCH_9_PARAMETERS_PARAGON_METHOD_SETTINGS_UI_SPECIAL_FACTOR	Urea denaturation
RESULTS_SEARCH_9_PARAMETERS_PARAGON_METHOD_SETTINGS_UI_INSTRUMENT	TripleTOF 5600
RESULTS_SEARCH_9_PARAMETERS_PARAGON_METHOD_SETTINGS_UI_SEARCH_EFFORT	Thorough
RESULTS_SEARCH_9_PARAMETERS_PARAGON_METHOD_SETTINGS_UI_ID_FOCUS	Biological modifications
RESULTS_SEARCH_9_PARAMETERS_PARAGON_METHOD_SETTINGS_UI_USER_NAME	WIN-PVT3EI9I5O2\Administrator
RESULTS_SEARCH_9_PARAMETERS_PARAGON_METHOD_SETTINGS_UI_MACHINE_NAME	WIN-PVT3EI9I5O2
RESULTS_SEARCH_9_PARAMETERS_PARAGON_METHOD_SETTINGS_UI_SEARCH_ID	6.3812e+17
RESULTS_SEARCH_9_PARAMETERS_PARAGON_METHOD_SETTINGS_UI_START_TIME	2023-02-14 09:01:14
RESULTS_SEARCH_9_PARAMETERS_PARAGON_METHOD_SETTINGS_UI_MIN_UNUSED_PROTSCORE	0.0458
RESULTS_SEARCH_9_PARAMETERS_PARAGON_METHOD_SETTINGS_UI_PSPEP	TRUE
RESULTS_SEARCH_10_time_cpu	552750
RESULTS_SEARCH_10_time_duration	596810
RESULTS_SEARCH_10_version	5.0.1.4874
RESULTS_SEARCH_10_xml:id	SEARCH:2:638119620744515668_4
RESULTS_SEARCH_10_PARAMETERS_chemical_data_edited	FALSE
RESULTS_SEARCH_10_PARAMETERS_do_multiprecursor_search	TRUE
RESULTS_SEARCH_10_PARAMETERS_do_reverse_search	TRUE
RESULTS_SEARCH_10_PARAMETERS_max_quant_labels	35
RESULTS_SEARCH_10_PARAMETERS_maxresults	15
RESULTS_SEARCH_10_PARAMETERS_separate_searches	FALSE
RESULTS_SEARCH_10_PARAMETERS_MSTOLERANCE_type	dalton
RESULTS_SEARCH_10_PARAMETERS_MSTOLERANCE_value	0.05
RESULTS_SEARCH_10_PARAMETERS_MSMSTOLERANCE_type	dalton
RESULTS_SEARCH_10_PARAMETERS_MSMSTOLERANCE_value	0.1
RESULTS_SEARCH_10_PARAMETERS_MS_STANDARD_DEVIATION_type	dalton
RESULTS_SEARCH_10_PARAMETERS_MS_STANDARD_DEVIATION_value	0.0011
RESULTS_SEARCH_10_PARAMETERS_MSMS_STANDARD_DEVIATION_type	dalton
RESULTS_SEARCH_10_PARAMETERS_MSMS_STANDARD_DEVIATION_value	0.01
RESULTS_SEARCH_10_PARAMETERS_FASTA_filename	C:\AB SCIEX\ProteinPilot Data\SearchDatabases\uniprot-Homo sapiens-swissTrEMBL-isof-14022023.fasta
RESULTS_SEARCH_10_PARAMETERS_AUTO_CALIBRATION_ms	TRUE
RESULTS_SEARCH_10_PARAMETERS_AUTO_CALIBRATION_msexport	FALSE
RESULTS_SEARCH_10_PARAMETERS_AUTO_CALIBRATION_msms	TRUE
RESULTS_SEARCH_10_PARAMETERS_AUTO_CALIBRATION_msmstolsdratio	2.75
RESULTS_SEARCH_10_PARAMETERS_AUTO_CALIBRATION_mstolsdratio	7
RESULTS_SEARCH_10_PARAMETERS_AUTO_CALIBRATION_squareroot	TRUE
RESULTS_SEARCH_10_PARAMETERS_AUTO_CALIBRATION_type	dalton
RESULTS_SEARCH_10_PARAMETERS_AUTO_CALIBRATION_MCP_d_s_s_f	0.0666667
RESULTS_SEARCH_10_PARAMETERS_AUTO_CALIBRATION_MCP_d_s_w_f	3
RESULTS_SEARCH_10_PARAMETERS_AUTO_CALIBRATION_MCP_m_f_r_mbc	200
RESULTS_SEARCH_10_PARAMETERS_AUTO_CALIBRATION_MCP_m_m_c	10
RESULTS_SEARCH_10_PARAMETERS_AUTO_CALIBRATION_MCP_m_m_f_s	0.25
RESULTS_SEARCH_10_PARAMETERS_AUTO_CALIBRATION_MCP_m_m_p_f	0.33
RESULTS_SEARCH_10_PARAMETERS_AUTO_CALIBRATION_MCP_m_m_p_rms_f	1
RESULTS_SEARCH_10_PARAMETERS_AUTO_CALIBRATION_MCP_m_p_t_f	1
RESULTS_SEARCH_10_PARAMETERS_AUTO_CALIBRATION_MCP_m_r_h_n_b	15
RESULTS_SEARCH_10_PARAMETERS_AUTO_CALIBRATION_MCP_m_z_n_s	99
RESULTS_SEARCH_10_PARAMETERS_AUTO_CALIBRATION_MCP_m_z_s_mn_f_r	0.0666667
RESULTS_SEARCH_10_PARAMETERS_AUTO_CALIBRATION_MCP_m_z_s_mx_f_r	0.1
RESULTS_SEARCH_10_PARAMETERS_MS_AUTO_CALIBRATION_OUT_avres	-4.42926e-08
RESULTS_SEARCH_10_PARAMETERS_MS_AUTO_CALIBRATION_OUT_c0	0.000340114
RESULTS_SEARCH_10_PARAMETERS_MS_AUTO_CALIBRATION_OUT_c1minus1	-6.13921e-06
RESULTS_SEARCH_10_PARAMETERS_MS_AUTO_CALIBRATION_OUT_c2	0
RESULTS_SEARCH_10_PARAMETERS_MS_AUTO_CALIBRATION_OUT_file	1
RESULTS_SEARCH_10_PARAMETERS_MS_AUTO_CALIBRATION_OUT_partnumber	5
RESULTS_SEARCH_10_PARAMETERS_MS_AUTO_CALIBRATION_OUT_polyorder	1
RESULTS_SEARCH_10_PARAMETERS_MS_AUTO_CALIBRATION_OUT_sample	1
RESULTS_SEARCH_10_PARAMETERS_MS_AUTO_CALIBRATION_OUT_squareroot	TRUE
RESULTS_SEARCH_10_PARAMETERS_MSMS_AUTO_CALIBRATION_OUT_avres	-3.18472e-08
RESULTS_SEARCH_10_PARAMETERS_MSMS_AUTO_CALIBRATION_OUT_c0	-6.06285e-05
RESULTS_SEARCH_10_PARAMETERS_MSMS_AUTO_CALIBRATION_OUT_c1minus1	7.77432e-06
RESULTS_SEARCH_10_PARAMETERS_MSMS_AUTO_CALIBRATION_OUT_c2	0
RESULTS_SEARCH_10_PARAMETERS_MSMS_AUTO_CALIBRATION_OUT_file	1
RESULTS_SEARCH_10_PARAMETERS_MSMS_AUTO_CALIBRATION_OUT_partnumber	5
RESULTS_SEARCH_10_PARAMETERS_MSMS_AUTO_CALIBRATION_OUT_polyorder	1
RESULTS_SEARCH_10_PARAMETERS_MSMS_AUTO_CALIBRATION_OUT_sample	1
RESULTS_SEARCH_10_PARAMETERS_MSMS_AUTO_CALIBRATION_OUT_squareroot	TRUE
RESULTS_SEARCH_10_PARAMETERS_MAX_PRECURSORS_FRAGLET	5
RESULTS_SEARCH_10_PARAMETERS_MAX_PRECURSORS_TAGLET	1
RESULTS_SEARCH_10_PARAMETERS_PRECURSORS_DR_FRAGLET	10
RESULTS_SEARCH_10_PARAMETERS_PRECURSORS_DR_TAGLET	1900-01-03
RESULTS_SEARCH_10_PARAMETERS_DEFAULT_CHARGE_STATE_1_charge	2
RESULTS_SEARCH_10_PARAMETERS_DEFAULT_CHARGE_STATE_1_probability	1
RESULTS_SEARCH_10_PARAMETERS_DEFAULT_CHARGE_STATE_2_charge	3
RESULTS_SEARCH_10_PARAMETERS_DEFAULT_CHARGE_STATE_2_probability	1
RESULTS_SEARCH_10_PARAMETERS_DEFAULT_CHARGE_STATE_3_charge	4
RESULTS_SEARCH_10_PARAMETERS_DEFAULT_CHARGE_STATE_3_probability	1
RESULTS_SEARCH_10_PARAMETERS_VERSION	5.0.1.0, 4895
RESULTS_SEARCH_10_PARAMETERS_PARAGON_VERSION	5.0.1.0, 4874
RESULTS_SEARCH_10_PARAMETERS_APPLICATION	ProteinPilot(tm) Software
RESULTS_SEARCH_10_PARAMETERS_PROGROUP_alternativedispositionmaximumfoldprobabilitydrop	100
RESULTS_SEARCH_10_PARAMETERS_PROGROUP_alternativedispositionmaximumfoldscoredrop	2
RESULTS_SEARCH_10_PARAMETERS_PROGROUP_autodiscordantpeptidethreshold	0.3
RESULTS_SEARCH_10_PARAMETERS_PROGROUP_bayesconfidencecalclulation	TRUE
RESULTS_SEARCH_10_PARAMETERS_PROGROUP_calibrateconfidence	TRUE
RESULTS_SEARCH_10_PARAMETERS_PROGROUP_compresspeptides	FALSE
RESULTS_SEARCH_10_PARAMETERS_PROGROUP_confidencepercentthresholdforexcludingothersfromquant	15
RESULTS_SEARCH_10_PARAMETERS_PROGROUP_confidencepercentthresholdforincludingselfinquant	15
RESULTS_SEARCH_10_PARAMETERS_PROGROUP_donotstoremspeaklists	FALSE
RESULTS_SEARCH_10_PARAMETERS_PROGROUP_fasta	C:\AB SCIEX\ProteinPilot Data\SearchDatabases\uniprot-Homo sapiens-swissTrEMBL-isof-14022023.fasta
RESULTS_SEARCH_10_PARAMETERS_PROGROUP_featuregroupminpepconf	0.66
RESULTS_SEARCH_10_PARAMETERS_PROGROUP_featuregroupminups	0.47
RESULTS_SEARCH_10_PARAMETERS_PROGROUP_focusingintersection	4
RESULTS_SEARCH_10_PARAMETERS_PROGROUP_focusingminimummatchconfidence	0.1
RESULTS_SEARCH_10_PARAMETERS_PROGROUP_focusingminunusedprotscore	0.1
RESULTS_SEARCH_10_PARAMETERS_PROGROUP_focusingsubsetcutoff	6
RESULTS_SEARCH_10_PARAMETERS_PROGROUP_intersection	1.3
RESULTS_SEARCH_10_PARAMETERS_PROGROUP_minimummatchconfidencecutoff	0.001
RESULTS_SEARCH_10_PARAMETERS_PROGROUP_minunusedprotscore	0.0458
RESULTS_SEARCH_10_PARAMETERS_PROGROUP_subsetcutoff	2
RESULTS_SEARCH_10_PARAMETERS_PROGROUP_unusedprotscorethresholdforexcludingothersfromquant	1.3
RESULTS_SEARCH_10_PARAMETERS_PEAKLIST_count	3995
RESULTS_SEARCH_10_PARAMETERS_PEAKLIST_filenumber	1
RESULTS_SEARCH_10_PARAMETERS_PEAKLIST_original_count	3995
RESULTS_SEARCH_10_PARAMETERS_PEAKLIST_originalfilename	Z:\PC2-Raw-Data\Proteomics\Data\Service\SP0059\230206-SP0059-Exo-4.wiff
RESULTS_SEARCH_10_PARAMETERS_PEAKLIST_partnumber	5
RESULTS_SEARCH_10_PARAMETERS_QUANT_TYPE_background_correction	FALSE
RESULTS_SEARCH_10_PARAMETERS_QUANT_TYPE_bias_correction	TRUE
RESULTS_SEARCH_10_PARAMETERS_QUANT_TYPE_keep_extreme_peptides_over_fraction	0
RESULTS_SEARCH_10_PARAMETERS_QUANT_TYPE_low_confidence_check	TRUE
RESULTS_SEARCH_10_PARAMETERS_QUANT_TYPE_low_intensity_check	TRUE
RESULTS_SEARCH_10_PARAMETERS_QUANT_TYPE_median_statistic	TRUE
RESULTS_SEARCH_10_PARAMETERS_QUANT_TYPE_mod_check	TRUE
RESULTS_SEARCH_10_PARAMETERS_QUANT_TYPE_quant_threshold	-1
RESULTS_SEARCH_10_PARAMETERS_QUANT_TYPE_quant_threshold_sn	9
RESULTS_SEARCH_10_PARAMETERS_QUANT_TYPE_separate_searches	FALSE
RESULTS_SEARCH_10_PARAMETERS_QUANT_TYPE_shared_msms_check	TRUE
RESULTS_SEARCH_10_PARAMETERS_PARAGON_METHOD_SETTINGS_UI_SAMPLE_TYPE	Identification
RESULTS_SEARCH_10_PARAMETERS_PARAGON_METHOD_SETTINGS_UI_CYS_ALKYLATION	Iodoacetamide
RESULTS_SEARCH_10_PARAMETERS_PARAGON_METHOD_SETTINGS_UI_DIGESTION	Trypsin
RESULTS_SEARCH_10_PARAMETERS_PARAGON_METHOD_SETTINGS_UI_SPECIAL_FACTOR	Urea denaturation
RESULTS_SEARCH_10_PARAMETERS_PARAGON_METHOD_SETTINGS_UI_INSTRUMENT	TripleTOF 5600
RESULTS_SEARCH_10_PARAMETERS_PARAGON_METHOD_SETTINGS_UI_SEARCH_EFFORT	Thorough
RESULTS_SEARCH_10_PARAMETERS_PARAGON_METHOD_SETTINGS_UI_ID_FOCUS	Biological modifications
RESULTS_SEARCH_10_PARAMETERS_PARAGON_METHOD_SETTINGS_UI_USER_NAME	WIN-PVT3EI9I5O2\Administrator
RESULTS_SEARCH_10_PARAMETERS_PARAGON_METHOD_SETTINGS_UI_MACHINE_NAME	WIN-PVT3EI9I5O2
RESULTS_SEARCH_10_PARAMETERS_PARAGON_METHOD_SETTINGS_UI_SEARCH_ID	6.3812e+17
RESULTS_SEARCH_10_PARAMETERS_PARAGON_METHOD_SETTINGS_UI_START_TIME	2023-02-14 09:01:14
RESULTS_SEARCH_10_PARAMETERS_PARAGON_METHOD_SETTINGS_UI_MIN_UNUSED_PROTSCORE	0.0458
RESULTS_SEARCH_10_PARAMETERS_PARAGON_METHOD_SETTINGS_UI_PSPEP	TRUE
RESULTS_SEARCH_11_time_cpu	179921
RESULTS_SEARCH_11_time_duration	188694
RESULTS_SEARCH_11_version	5.0.1.4874
RESULTS_SEARCH_11_xml:id	SEARCH:1:638119620744515668_5
RESULTS_SEARCH_11_PARAMETERS_chemical_data_edited	FALSE
RESULTS_SEARCH_11_PARAMETERS_do_multiprecursor_search	TRUE
RESULTS_SEARCH_11_PARAMETERS_do_reverse_search	TRUE
RESULTS_SEARCH_11_PARAMETERS_max_quant_labels	35
RESULTS_SEARCH_11_PARAMETERS_maxresults	15
RESULTS_SEARCH_11_PARAMETERS_separate_searches	FALSE
RESULTS_SEARCH_11_PARAMETERS_MSTOLERANCE_type	dalton
RESULTS_SEARCH_11_PARAMETERS_MSTOLERANCE_value	0.05
RESULTS_SEARCH_11_PARAMETERS_MSMSTOLERANCE_type	dalton
RESULTS_SEARCH_11_PARAMETERS_MSMSTOLERANCE_value	0.1
RESULTS_SEARCH_11_PARAMETERS_MS_STANDARD_DEVIATION_type	dalton
RESULTS_SEARCH_11_PARAMETERS_MS_STANDARD_DEVIATION_value	0.0011
RESULTS_SEARCH_11_PARAMETERS_MSMS_STANDARD_DEVIATION_type	dalton
RESULTS_SEARCH_11_PARAMETERS_MSMS_STANDARD_DEVIATION_value	0.01
RESULTS_SEARCH_11_PARAMETERS_FASTA_filename	C:\AB SCIEX\ProteinPilot Data\SearchDatabases\uniprot-Homo sapiens-swissTrEMBL-isof-14022023.fasta
RESULTS_SEARCH_11_PARAMETERS_AUTO_CALIBRATION_ms	TRUE
RESULTS_SEARCH_11_PARAMETERS_AUTO_CALIBRATION_msexport	FALSE
RESULTS_SEARCH_11_PARAMETERS_AUTO_CALIBRATION_msms	TRUE
RESULTS_SEARCH_11_PARAMETERS_AUTO_CALIBRATION_msmstolsdratio	2.75
RESULTS_SEARCH_11_PARAMETERS_AUTO_CALIBRATION_mstolsdratio	7
RESULTS_SEARCH_11_PARAMETERS_AUTO_CALIBRATION_squareroot	TRUE
RESULTS_SEARCH_11_PARAMETERS_AUTO_CALIBRATION_type	dalton
RESULTS_SEARCH_11_PARAMETERS_AUTO_CALIBRATION_MCP_d_s_s_f	0.0666667
RESULTS_SEARCH_11_PARAMETERS_AUTO_CALIBRATION_MCP_d_s_w_f	3
RESULTS_SEARCH_11_PARAMETERS_AUTO_CALIBRATION_MCP_m_f_r_mbc	200
RESULTS_SEARCH_11_PARAMETERS_AUTO_CALIBRATION_MCP_m_m_c	10
RESULTS_SEARCH_11_PARAMETERS_AUTO_CALIBRATION_MCP_m_m_f_s	0.25
RESULTS_SEARCH_11_PARAMETERS_AUTO_CALIBRATION_MCP_m_m_p_f	0.33
RESULTS_SEARCH_11_PARAMETERS_AUTO_CALIBRATION_MCP_m_m_p_rms_f	1
RESULTS_SEARCH_11_PARAMETERS_AUTO_CALIBRATION_MCP_m_p_t_f	1
RESULTS_SEARCH_11_PARAMETERS_AUTO_CALIBRATION_MCP_m_r_h_n_b	15
RESULTS_SEARCH_11_PARAMETERS_AUTO_CALIBRATION_MCP_m_z_n_s	99
RESULTS_SEARCH_11_PARAMETERS_AUTO_CALIBRATION_MCP_m_z_s_mn_f_r	0.0666667
RESULTS_SEARCH_11_PARAMETERS_AUTO_CALIBRATION_MCP_m_z_s_mx_f_r	0.1
RESULTS_SEARCH_11_PARAMETERS_MS_AUTO_CALIBRATION_OUT_avres	2.44287e-08
RESULTS_SEARCH_11_PARAMETERS_MS_AUTO_CALIBRATION_OUT_c0	0.000154635
RESULTS_SEARCH_11_PARAMETERS_MS_AUTO_CALIBRATION_OUT_c1minus1	2.13704e-06
RESULTS_SEARCH_11_PARAMETERS_MS_AUTO_CALIBRATION_OUT_c2	0
RESULTS_SEARCH_11_PARAMETERS_MS_AUTO_CALIBRATION_OUT_file	1
RESULTS_SEARCH_11_PARAMETERS_MS_AUTO_CALIBRATION_OUT_partnumber	1900-01-06
RESULTS_SEARCH_11_PARAMETERS_MS_AUTO_CALIBRATION_OUT_polyorder	1
RESULTS_SEARCH_11_PARAMETERS_MS_AUTO_CALIBRATION_OUT_sample	1
RESULTS_SEARCH_11_PARAMETERS_MS_AUTO_CALIBRATION_OUT_squareroot	TRUE
RESULTS_SEARCH_11_PARAMETERS_MSMS_AUTO_CALIBRATION_OUT_avres	-3.82363e-08
RESULTS_SEARCH_11_PARAMETERS_MSMS_AUTO_CALIBRATION_OUT_c0	-2.99912e-05
RESULTS_SEARCH_11_PARAMETERS_MSMS_AUTO_CALIBRATION_OUT_c1minus1	7.08089e-06
RESULTS_SEARCH_11_PARAMETERS_MSMS_AUTO_CALIBRATION_OUT_c2	0
RESULTS_SEARCH_11_PARAMETERS_MSMS_AUTO_CALIBRATION_OUT_file	1
RESULTS_SEARCH_11_PARAMETERS_MSMS_AUTO_CALIBRATION_OUT_partnumber	6
RESULTS_SEARCH_11_PARAMETERS_MSMS_AUTO_CALIBRATION_OUT_polyorder	1
RESULTS_SEARCH_11_PARAMETERS_MSMS_AUTO_CALIBRATION_OUT_sample	1
RESULTS_SEARCH_11_PARAMETERS_MSMS_AUTO_CALIBRATION_OUT_squareroot	TRUE
RESULTS_SEARCH_11_PARAMETERS_MAX_PRECURSORS_FRAGLET	5
RESULTS_SEARCH_11_PARAMETERS_MAX_PRECURSORS_TAGLET	1
RESULTS_SEARCH_11_PARAMETERS_PRECURSORS_DR_FRAGLET	10
RESULTS_SEARCH_11_PARAMETERS_PRECURSORS_DR_TAGLET	3
RESULTS_SEARCH_11_PARAMETERS_DEFAULT_CHARGE_STATE_1_charge	2
RESULTS_SEARCH_11_PARAMETERS_DEFAULT_CHARGE_STATE_1_probability	1
RESULTS_SEARCH_11_PARAMETERS_DEFAULT_CHARGE_STATE_2_charge	3
RESULTS_SEARCH_11_PARAMETERS_DEFAULT_CHARGE_STATE_2_probability	1
RESULTS_SEARCH_11_PARAMETERS_DEFAULT_CHARGE_STATE_3_charge	4
RESULTS_SEARCH_11_PARAMETERS_DEFAULT_CHARGE_STATE_3_probability	1
RESULTS_SEARCH_11_PARAMETERS_VERSION	5.0.1.0, 4895
RESULTS_SEARCH_11_PARAMETERS_PARAGON_VERSION	5.0.1.0, 4874
RESULTS_SEARCH_11_PARAMETERS_APPLICATION	ProteinPilot(tm) Software
RESULTS_SEARCH_11_PARAMETERS_PROGROUP_alternativedispositionmaximumfoldprobabilitydrop	100
RESULTS_SEARCH_11_PARAMETERS_PROGROUP_alternativedispositionmaximumfoldscoredrop	2
RESULTS_SEARCH_11_PARAMETERS_PROGROUP_autodiscordantpeptidethreshold	0.3
RESULTS_SEARCH_11_PARAMETERS_PROGROUP_bayesconfidencecalclulation	TRUE
RESULTS_SEARCH_11_PARAMETERS_PROGROUP_calibrateconfidence	TRUE
RESULTS_SEARCH_11_PARAMETERS_PROGROUP_compresspeptides	FALSE
RESULTS_SEARCH_11_PARAMETERS_PROGROUP_confidencepercentthresholdforexcludingothersfromquant	1900-01-15
RESULTS_SEARCH_11_PARAMETERS_PROGROUP_confidencepercentthresholdforincludingselfinquant	15
RESULTS_SEARCH_11_PARAMETERS_PROGROUP_donotstoremspeaklists	FALSE
RESULTS_SEARCH_11_PARAMETERS_PROGROUP_fasta	C:\AB SCIEX\ProteinPilot Data\SearchDatabases\uniprot-Homo sapiens-swissTrEMBL-isof-14022023.fasta
RESULTS_SEARCH_11_PARAMETERS_PROGROUP_featuregroupminpepconf	0.66
RESULTS_SEARCH_11_PARAMETERS_PROGROUP_featuregroupminups	0.47
RESULTS_SEARCH_11_PARAMETERS_PROGROUP_focusingintersection	4
RESULTS_SEARCH_11_PARAMETERS_PROGROUP_focusingminimummatchconfidence	0.1
RESULTS_SEARCH_11_PARAMETERS_PROGROUP_focusingminunusedprotscore	0.1
RESULTS_SEARCH_11_PARAMETERS_PROGROUP_focusingsubsetcutoff	6
RESULTS_SEARCH_11_PARAMETERS_PROGROUP_intersection	1.3
RESULTS_SEARCH_11_PARAMETERS_PROGROUP_minimummatchconfidencecutoff	0.001
RESULTS_SEARCH_11_PARAMETERS_PROGROUP_minunusedprotscore	0.0458
RESULTS_SEARCH_11_PARAMETERS_PROGROUP_subsetcutoff	2
RESULTS_SEARCH_11_PARAMETERS_PROGROUP_unusedprotscorethresholdforexcludingothersfromquant	1.3
RESULTS_SEARCH_11_PARAMETERS_PEAKLIST_count	4006
RESULTS_SEARCH_11_PARAMETERS_PEAKLIST_filenumber	1
RESULTS_SEARCH_11_PARAMETERS_PEAKLIST_original_count	4006
RESULTS_SEARCH_11_PARAMETERS_PEAKLIST_originalfilename	Z:\PC2-Raw-Data\Proteomics\Data\Service\SP0059\230206-SP0059-Exo-4.wiff
RESULTS_SEARCH_11_PARAMETERS_PEAKLIST_partnumber	1900-01-06
RESULTS_SEARCH_11_PARAMETERS_QUANT_TYPE_background_correction	FALSE
RESULTS_SEARCH_11_PARAMETERS_QUANT_TYPE_bias_correction	TRUE
RESULTS_SEARCH_11_PARAMETERS_QUANT_TYPE_keep_extreme_peptides_over_fraction	0
RESULTS_SEARCH_11_PARAMETERS_QUANT_TYPE_low_confidence_check	TRUE
RESULTS_SEARCH_11_PARAMETERS_QUANT_TYPE_low_intensity_check	TRUE
RESULTS_SEARCH_11_PARAMETERS_QUANT_TYPE_median_statistic	TRUE
RESULTS_SEARCH_11_PARAMETERS_QUANT_TYPE_mod_check	TRUE
RESULTS_SEARCH_11_PARAMETERS_QUANT_TYPE_quant_threshold	-1
RESULTS_SEARCH_11_PARAMETERS_QUANT_TYPE_quant_threshold_sn	9
RESULTS_SEARCH_11_PARAMETERS_QUANT_TYPE_separate_searches	FALSE
RESULTS_SEARCH_11_PARAMETERS_QUANT_TYPE_shared_msms_check	TRUE
RESULTS_SEARCH_11_PARAMETERS_PARAGON_METHOD_SETTINGS_UI_SAMPLE_TYPE	Identification
RESULTS_SEARCH_11_PARAMETERS_PARAGON_METHOD_SETTINGS_UI_CYS_ALKYLATION	Iodoacetamide
RESULTS_SEARCH_11_PARAMETERS_PARAGON_METHOD_SETTINGS_UI_DIGESTION	Trypsin
RESULTS_SEARCH_11_PARAMETERS_PARAGON_METHOD_SETTINGS_UI_SPECIAL_FACTOR	Urea denaturation
RESULTS_SEARCH_11_PARAMETERS_PARAGON_METHOD_SETTINGS_UI_INSTRUMENT	TripleTOF 5600
RESULTS_SEARCH_11_PARAMETERS_PARAGON_METHOD_SETTINGS_UI_SEARCH_EFFORT	Thorough
RESULTS_SEARCH_11_PARAMETERS_PARAGON_METHOD_SETTINGS_UI_ID_FOCUS	Biological modifications
RESULTS_SEARCH_11_PARAMETERS_PARAGON_METHOD_SETTINGS_UI_USER_NAME	WIN-PVT3EI9I5O2\Administrator
RESULTS_SEARCH_11_PARAMETERS_PARAGON_METHOD_SETTINGS_UI_MACHINE_NAME	WIN-PVT3EI9I5O2
RESULTS_SEARCH_11_PARAMETERS_PARAGON_METHOD_SETTINGS_UI_SEARCH_ID	6.3812e+17
RESULTS_SEARCH_11_PARAMETERS_PARAGON_METHOD_SETTINGS_UI_START_TIME	2023-02-14 09:01:14
RESULTS_SEARCH_11_PARAMETERS_PARAGON_METHOD_SETTINGS_UI_MIN_UNUSED_PROTSCORE	0.0458
RESULTS_SEARCH_11_PARAMETERS_PARAGON_METHOD_SETTINGS_UI_PSPEP	TRUE
RESULTS_SEARCH_12_time_cpu	3447-08-22
RESULTS_SEARCH_12_time_duration	602602
RESULTS_SEARCH_12_version	5.0.1.4874
RESULTS_SEARCH_12_xml:id	SEARCH:2:638119620744515668_5
RESULTS_SEARCH_12_PARAMETERS_chemical_data_edited	FALSE
RESULTS_SEARCH_12_PARAMETERS_do_multiprecursor_search	TRUE
RESULTS_SEARCH_12_PARAMETERS_do_reverse_search	TRUE
RESULTS_SEARCH_12_PARAMETERS_max_quant_labels	35
RESULTS_SEARCH_12_PARAMETERS_maxresults	15
RESULTS_SEARCH_12_PARAMETERS_separate_searches	FALSE
RESULTS_SEARCH_12_PARAMETERS_MSTOLERANCE_type	dalton
RESULTS_SEARCH_12_PARAMETERS_MSTOLERANCE_value	0.05
RESULTS_SEARCH_12_PARAMETERS_MSMSTOLERANCE_type	dalton
RESULTS_SEARCH_12_PARAMETERS_MSMSTOLERANCE_value	0.1
RESULTS_SEARCH_12_PARAMETERS_MS_STANDARD_DEVIATION_type	dalton
RESULTS_SEARCH_12_PARAMETERS_MS_STANDARD_DEVIATION_value	0.0011
RESULTS_SEARCH_12_PARAMETERS_MSMS_STANDARD_DEVIATION_type	dalton
RESULTS_SEARCH_12_PARAMETERS_MSMS_STANDARD_DEVIATION_value	0.01
RESULTS_SEARCH_12_PARAMETERS_FASTA_filename	C:\AB SCIEX\ProteinPilot Data\SearchDatabases\uniprot-Homo sapiens-swissTrEMBL-isof-14022023.fasta
RESULTS_SEARCH_12_PARAMETERS_AUTO_CALIBRATION_ms	TRUE
RESULTS_SEARCH_12_PARAMETERS_AUTO_CALIBRATION_msexport	FALSE
RESULTS_SEARCH_12_PARAMETERS_AUTO_CALIBRATION_msms	TRUE
RESULTS_SEARCH_12_PARAMETERS_AUTO_CALIBRATION_msmstolsdratio	2.75
RESULTS_SEARCH_12_PARAMETERS_AUTO_CALIBRATION_mstolsdratio	7
RESULTS_SEARCH_12_PARAMETERS_AUTO_CALIBRATION_squareroot	TRUE
RESULTS_SEARCH_12_PARAMETERS_AUTO_CALIBRATION_type	dalton
RESULTS_SEARCH_12_PARAMETERS_AUTO_CALIBRATION_MCP_d_s_s_f	0.0666667
RESULTS_SEARCH_12_PARAMETERS_AUTO_CALIBRATION_MCP_d_s_w_f	3
RESULTS_SEARCH_12_PARAMETERS_AUTO_CALIBRATION_MCP_m_f_r_mbc	200
RESULTS_SEARCH_12_PARAMETERS_AUTO_CALIBRATION_MCP_m_m_c	10
RESULTS_SEARCH_12_PARAMETERS_AUTO_CALIBRATION_MCP_m_m_f_s	0.25
RESULTS_SEARCH_12_PARAMETERS_AUTO_CALIBRATION_MCP_m_m_p_f	0.33
RESULTS_SEARCH_12_PARAMETERS_AUTO_CALIBRATION_MCP_m_m_p_rms_f	1
RESULTS_SEARCH_12_PARAMETERS_AUTO_CALIBRATION_MCP_m_p_t_f	1
RESULTS_SEARCH_12_PARAMETERS_AUTO_CALIBRATION_MCP_m_r_h_n_b	15
RESULTS_SEARCH_12_PARAMETERS_AUTO_CALIBRATION_MCP_m_z_n_s	99
RESULTS_SEARCH_12_PARAMETERS_AUTO_CALIBRATION_MCP_m_z_s_mn_f_r	0.0666667
RESULTS_SEARCH_12_PARAMETERS_AUTO_CALIBRATION_MCP_m_z_s_mx_f_r	0.1
RESULTS_SEARCH_12_PARAMETERS_MS_AUTO_CALIBRATION_OUT_avres	2.44287e-08
RESULTS_SEARCH_12_PARAMETERS_MS_AUTO_CALIBRATION_OUT_c0	0.000154635
RESULTS_SEARCH_12_PARAMETERS_MS_AUTO_CALIBRATION_OUT_c1minus1	2.13704e-06
RESULTS_SEARCH_12_PARAMETERS_MS_AUTO_CALIBRATION_OUT_c2	0
RESULTS_SEARCH_12_PARAMETERS_MS_AUTO_CALIBRATION_OUT_file	1
RESULTS_SEARCH_12_PARAMETERS_MS_AUTO_CALIBRATION_OUT_partnumber	6
RESULTS_SEARCH_12_PARAMETERS_MS_AUTO_CALIBRATION_OUT_polyorder	1
RESULTS_SEARCH_12_PARAMETERS_MS_AUTO_CALIBRATION_OUT_sample	1
RESULTS_SEARCH_12_PARAMETERS_MS_AUTO_CALIBRATION_OUT_squareroot	TRUE
RESULTS_SEARCH_12_PARAMETERS_MSMS_AUTO_CALIBRATION_OUT_avres	-3.82363e-08
RESULTS_SEARCH_12_PARAMETERS_MSMS_AUTO_CALIBRATION_OUT_c0	-2.99912e-05
RESULTS_SEARCH_12_PARAMETERS_MSMS_AUTO_CALIBRATION_OUT_c1minus1	7.08089e-06
RESULTS_SEARCH_12_PARAMETERS_MSMS_AUTO_CALIBRATION_OUT_c2	0
RESULTS_SEARCH_12_PARAMETERS_MSMS_AUTO_CALIBRATION_OUT_file	1
RESULTS_SEARCH_12_PARAMETERS_MSMS_AUTO_CALIBRATION_OUT_partnumber	6
RESULTS_SEARCH_12_PARAMETERS_MSMS_AUTO_CALIBRATION_OUT_polyorder	1
RESULTS_SEARCH_12_PARAMETERS_MSMS_AUTO_CALIBRATION_OUT_sample	1
RESULTS_SEARCH_12_PARAMETERS_MSMS_AUTO_CALIBRATION_OUT_squareroot	TRUE
RESULTS_SEARCH_12_PARAMETERS_MAX_PRECURSORS_FRAGLET	5
RESULTS_SEARCH_12_PARAMETERS_MAX_PRECURSORS_TAGLET	1
RESULTS_SEARCH_12_PARAMETERS_PRECURSORS_DR_FRAGLET	10
RESULTS_SEARCH_12_PARAMETERS_PRECURSORS_DR_TAGLET	3
RESULTS_SEARCH_12_PARAMETERS_DEFAULT_CHARGE_STATE_1_charge	2
RESULTS_SEARCH_12_PARAMETERS_DEFAULT_CHARGE_STATE_1_probability	1
RESULTS_SEARCH_12_PARAMETERS_DEFAULT_CHARGE_STATE_2_charge	3
RESULTS_SEARCH_12_PARAMETERS_DEFAULT_CHARGE_STATE_2_probability	1
RESULTS_SEARCH_12_PARAMETERS_DEFAULT_CHARGE_STATE_3_charge	1900-01-04
RESULTS_SEARCH_12_PARAMETERS_DEFAULT_CHARGE_STATE_3_probability	1
RESULTS_SEARCH_12_PARAMETERS_VERSION	5.0.1.0, 4895
RESULTS_SEARCH_12_PARAMETERS_PARAGON_VERSION	5.0.1.0, 4874
RESULTS_SEARCH_12_PARAMETERS_APPLICATION	ProteinPilot(tm) Software
RESULTS_SEARCH_12_PARAMETERS_PROGROUP_alternativedispositionmaximumfoldprobabilitydrop	100
RESULTS_SEARCH_12_PARAMETERS_PROGROUP_alternativedispositionmaximumfoldscoredrop	2
RESULTS_SEARCH_12_PARAMETERS_PROGROUP_autodiscordantpeptidethreshold	0.3
RESULTS_SEARCH_12_PARAMETERS_PROGROUP_bayesconfidencecalclulation	TRUE
RESULTS_SEARCH_12_PARAMETERS_PROGROUP_calibrateconfidence	TRUE
RESULTS_SEARCH_12_PARAMETERS_PROGROUP_compresspeptides	FALSE
RESULTS_SEARCH_12_PARAMETERS_PROGROUP_confidencepercentthresholdforexcludingothersfromquant	15
RESULTS_SEARCH_12_PARAMETERS_PROGROUP_confidencepercentthresholdforincludingselfinquant	15
RESULTS_SEARCH_12_PARAMETERS_PROGROUP_donotstoremspeaklists	FALSE
RESULTS_SEARCH_12_PARAMETERS_PROGROUP_fasta	C:\AB SCIEX\ProteinPilot Data\SearchDatabases\uniprot-Homo sapiens-swissTrEMBL-isof-14022023.fasta
RESULTS_SEARCH_12_PARAMETERS_PROGROUP_featuregroupminpepconf	0.66
RESULTS_SEARCH_12_PARAMETERS_PROGROUP_featuregroupminups	0.47
RESULTS_SEARCH_12_PARAMETERS_PROGROUP_focusingintersection	4
RESULTS_SEARCH_12_PARAMETERS_PROGROUP_focusingminimummatchconfidence	0.1
RESULTS_SEARCH_12_PARAMETERS_PROGROUP_focusingminunusedprotscore	0.1
RESULTS_SEARCH_12_PARAMETERS_PROGROUP_focusingsubsetcutoff	6
RESULTS_SEARCH_12_PARAMETERS_PROGROUP_intersection	1.3
RESULTS_SEARCH_12_PARAMETERS_PROGROUP_minimummatchconfidencecutoff	0.001
RESULTS_SEARCH_12_PARAMETERS_PROGROUP_minunusedprotscore	0.0458
RESULTS_SEARCH_12_PARAMETERS_PROGROUP_subsetcutoff	2
RESULTS_SEARCH_12_PARAMETERS_PROGROUP_unusedprotscorethresholdforexcludingothersfromquant	1.3
RESULTS_SEARCH_12_PARAMETERS_PEAKLIST_count	4006
RESULTS_SEARCH_12_PARAMETERS_PEAKLIST_filenumber	1
RESULTS_SEARCH_12_PARAMETERS_PEAKLIST_original_count	1910-12-19
RESULTS_SEARCH_12_PARAMETERS_PEAKLIST_originalfilename	Z:\PC2-Raw-Data\Proteomics\Data\Service\SP0059\230206-SP0059-Exo-4.wiff
RESULTS_SEARCH_12_PARAMETERS_PEAKLIST_partnumber	6
RESULTS_SEARCH_12_PARAMETERS_QUANT_TYPE_background_correction	FALSE
RESULTS_SEARCH_12_PARAMETERS_QUANT_TYPE_bias_correction	TRUE
RESULTS_SEARCH_12_PARAMETERS_QUANT_TYPE_keep_extreme_peptides_over_fraction	0
RESULTS_SEARCH_12_PARAMETERS_QUANT_TYPE_low_confidence_check	TRUE
RESULTS_SEARCH_12_PARAMETERS_QUANT_TYPE_low_intensity_check	TRUE
RESULTS_SEARCH_12_PARAMETERS_QUANT_TYPE_median_statistic	TRUE
RESULTS_SEARCH_12_PARAMETERS_QUANT_TYPE_mod_check	TRUE
RESULTS_SEARCH_12_PARAMETERS_QUANT_TYPE_quant_threshold	-1
RESULTS_SEARCH_12_PARAMETERS_QUANT_TYPE_quant_threshold_sn	9
RESULTS_SEARCH_12_PARAMETERS_QUANT_TYPE_separate_searches	FALSE
RESULTS_SEARCH_12_PARAMETERS_QUANT_TYPE_shared_msms_check	TRUE
RESULTS_SEARCH_12_PARAMETERS_PARAGON_METHOD_SETTINGS_UI_SAMPLE_TYPE	Identification
RESULTS_SEARCH_12_PARAMETERS_PARAGON_METHOD_SETTINGS_UI_CYS_ALKYLATION	Iodoacetamide
RESULTS_SEARCH_12_PARAMETERS_PARAGON_METHOD_SETTINGS_UI_DIGESTION	Trypsin
RESULTS_SEARCH_12_PARAMETERS_PARAGON_METHOD_SETTINGS_UI_SPECIAL_FACTOR	Urea denaturation
RESULTS_SEARCH_12_PARAMETERS_PARAGON_METHOD_SETTINGS_UI_INSTRUMENT	TripleTOF 5600
RESULTS_SEARCH_12_PARAMETERS_PARAGON_METHOD_SETTINGS_UI_SEARCH_EFFORT	Thorough
RESULTS_SEARCH_12_PARAMETERS_PARAGON_METHOD_SETTINGS_UI_ID_FOCUS	Biological modifications
RESULTS_SEARCH_12_PARAMETERS_PARAGON_METHOD_SETTINGS_UI_USER_NAME	WIN-PVT3EI9I5O2\Administrator
RESULTS_SEARCH_12_PARAMETERS_PARAGON_METHOD_SETTINGS_UI_MACHINE_NAME	WIN-PVT3EI9I5O2
RESULTS_SEARCH_12_PARAMETERS_PARAGON_METHOD_SETTINGS_UI_SEARCH_ID	6.3812e+17
RESULTS_SEARCH_12_PARAMETERS_PARAGON_METHOD_SETTINGS_UI_START_TIME	2023-02-14 09:01:14
RESULTS_SEARCH_12_PARAMETERS_PARAGON_METHOD_SETTINGS_UI_MIN_UNUSED_PROTSCORE	0.0458
RESULTS_SEARCH_12_PARAMETERS_PARAGON_METHOD_SETTINGS_UI_PSPEP	TRUE
RESULTS_SEARCH_13_time_cpu	134609
RESULTS_SEARCH_13_time_duration	135908
RESULTS_SEARCH_13_version	5.0.1.4874
RESULTS_SEARCH_13_xml:id	SEARCH:1:638119620744515668_6
RESULTS_SEARCH_13_PARAMETERS_chemical_data_edited	FALSE
RESULTS_SEARCH_13_PARAMETERS_do_multiprecursor_search	TRUE
RESULTS_SEARCH_13_PARAMETERS_do_reverse_search	TRUE
RESULTS_SEARCH_13_PARAMETERS_max_quant_labels	35
RESULTS_SEARCH_13_PARAMETERS_maxresults	15
RESULTS_SEARCH_13_PARAMETERS_separate_searches	FALSE
RESULTS_SEARCH_13_PARAMETERS_MSTOLERANCE_type	dalton
RESULTS_SEARCH_13_PARAMETERS_MSTOLERANCE_value	0.05
RESULTS_SEARCH_13_PARAMETERS_MSMSTOLERANCE_type	dalton
RESULTS_SEARCH_13_PARAMETERS_MSMSTOLERANCE_value	0.1
RESULTS_SEARCH_13_PARAMETERS_MS_STANDARD_DEVIATION_type	dalton
RESULTS_SEARCH_13_PARAMETERS_MS_STANDARD_DEVIATION_value	0.0011
RESULTS_SEARCH_13_PARAMETERS_MSMS_STANDARD_DEVIATION_type	dalton
RESULTS_SEARCH_13_PARAMETERS_MSMS_STANDARD_DEVIATION_value	0.01
RESULTS_SEARCH_13_PARAMETERS_FASTA_filename	C:\AB SCIEX\ProteinPilot Data\SearchDatabases\uniprot-Homo sapiens-swissTrEMBL-isof-14022023.fasta
RESULTS_SEARCH_13_PARAMETERS_AUTO_CALIBRATION_ms	TRUE
RESULTS_SEARCH_13_PARAMETERS_AUTO_CALIBRATION_msexport	FALSE
RESULTS_SEARCH_13_PARAMETERS_AUTO_CALIBRATION_msms	TRUE
RESULTS_SEARCH_13_PARAMETERS_AUTO_CALIBRATION_msmstolsdratio	2.75
RESULTS_SEARCH_13_PARAMETERS_AUTO_CALIBRATION_mstolsdratio	7
RESULTS_SEARCH_13_PARAMETERS_AUTO_CALIBRATION_squareroot	TRUE
RESULTS_SEARCH_13_PARAMETERS_AUTO_CALIBRATION_type	dalton
RESULTS_SEARCH_13_PARAMETERS_AUTO_CALIBRATION_MCP_d_s_s_f	0.0666667
RESULTS_SEARCH_13_PARAMETERS_AUTO_CALIBRATION_MCP_d_s_w_f	3
RESULTS_SEARCH_13_PARAMETERS_AUTO_CALIBRATION_MCP_m_f_r_mbc	200
RESULTS_SEARCH_13_PARAMETERS_AUTO_CALIBRATION_MCP_m_m_c	10
RESULTS_SEARCH_13_PARAMETERS_AUTO_CALIBRATION_MCP_m_m_f_s	0.25
RESULTS_SEARCH_13_PARAMETERS_AUTO_CALIBRATION_MCP_m_m_p_f	0.33
RESULTS_SEARCH_13_PARAMETERS_AUTO_CALIBRATION_MCP_m_m_p_rms_f	1
RESULTS_SEARCH_13_PARAMETERS_AUTO_CALIBRATION_MCP_m_p_t_f	1
RESULTS_SEARCH_13_PARAMETERS_AUTO_CALIBRATION_MCP_m_r_h_n_b	15
RESULTS_SEARCH_13_PARAMETERS_AUTO_CALIBRATION_MCP_m_z_n_s	99
RESULTS_SEARCH_13_PARAMETERS_AUTO_CALIBRATION_MCP_m_z_s_mn_f_r	0.0666667
RESULTS_SEARCH_13_PARAMETERS_AUTO_CALIBRATION_MCP_m_z_s_mx_f_r	0.1
RESULTS_SEARCH_13_PARAMETERS_MS_AUTO_CALIBRATION_OUT_avres	-9.39634e-09
RESULTS_SEARCH_13_PARAMETERS_MS_AUTO_CALIBRATION_OUT_c0	0.000296392
RESULTS_SEARCH_13_PARAMETERS_MS_AUTO_CALIBRATION_OUT_c1minus1	-2.42104e-06
RESULTS_SEARCH_13_PARAMETERS_MS_AUTO_CALIBRATION_OUT_c2	0
RESULTS_SEARCH_13_PARAMETERS_MS_AUTO_CALIBRATION_OUT_file	1
RESULTS_SEARCH_13_PARAMETERS_MS_AUTO_CALIBRATION_OUT_partnumber	7
RESULTS_SEARCH_13_PARAMETERS_MS_AUTO_CALIBRATION_OUT_polyorder	1
RESULTS_SEARCH_13_PARAMETERS_MS_AUTO_CALIBRATION_OUT_sample	1
RESULTS_SEARCH_13_PARAMETERS_MS_AUTO_CALIBRATION_OUT_squareroot	TRUE
RESULTS_SEARCH_13_PARAMETERS_MSMS_AUTO_CALIBRATION_OUT_avres	-9.79075e-08
RESULTS_SEARCH_13_PARAMETERS_MSMS_AUTO_CALIBRATION_OUT_c0	0.000118733
RESULTS_SEARCH_13_PARAMETERS_MSMS_AUTO_CALIBRATION_OUT_c1minus1	2.18174e-06
RESULTS_SEARCH_13_PARAMETERS_MSMS_AUTO_CALIBRATION_OUT_c2	0
RESULTS_SEARCH_13_PARAMETERS_MSMS_AUTO_CALIBRATION_OUT_file	1
RESULTS_SEARCH_13_PARAMETERS_MSMS_AUTO_CALIBRATION_OUT_partnumber	7
RESULTS_SEARCH_13_PARAMETERS_MSMS_AUTO_CALIBRATION_OUT_polyorder	1
RESULTS_SEARCH_13_PARAMETERS_MSMS_AUTO_CALIBRATION_OUT_sample	1
RESULTS_SEARCH_13_PARAMETERS_MSMS_AUTO_CALIBRATION_OUT_squareroot	TRUE
RESULTS_SEARCH_13_PARAMETERS_MAX_PRECURSORS_FRAGLET	5
RESULTS_SEARCH_13_PARAMETERS_MAX_PRECURSORS_TAGLET	1
RESULTS_SEARCH_13_PARAMETERS_PRECURSORS_DR_FRAGLET	10
RESULTS_SEARCH_13_PARAMETERS_PRECURSORS_DR_TAGLET	3
RESULTS_SEARCH_13_PARAMETERS_DEFAULT_CHARGE_STATE_1_charge	2
RESULTS_SEARCH_13_PARAMETERS_DEFAULT_CHARGE_STATE_1_probability	1
RESULTS_SEARCH_13_PARAMETERS_DEFAULT_CHARGE_STATE_2_charge	3
RESULTS_SEARCH_13_PARAMETERS_DEFAULT_CHARGE_STATE_2_probability	1
RESULTS_SEARCH_13_PARAMETERS_DEFAULT_CHARGE_STATE_3_charge	4
RESULTS_SEARCH_13_PARAMETERS_DEFAULT_CHARGE_STATE_3_probability	1
RESULTS_SEARCH_13_PARAMETERS_VERSION	5.0.1.0, 4895
RESULTS_SEARCH_13_PARAMETERS_PARAGON_VERSION	5.0.1.0, 4874
RESULTS_SEARCH_13_PARAMETERS_APPLICATION	ProteinPilot(tm) Software
RESULTS_SEARCH_13_PARAMETERS_PROGROUP_alternativedispositionmaximumfoldprobabilitydrop	100
RESULTS_SEARCH_13_PARAMETERS_PROGROUP_alternativedispositionmaximumfoldscoredrop	2
RESULTS_SEARCH_13_PARAMETERS_PROGROUP_autodiscordantpeptidethreshold	0.3
RESULTS_SEARCH_13_PARAMETERS_PROGROUP_bayesconfidencecalclulation	TRUE
RESULTS_SEARCH_13_PARAMETERS_PROGROUP_calibrateconfidence	TRUE
RESULTS_SEARCH_13_PARAMETERS_PROGROUP_compresspeptides	FALSE
RESULTS_SEARCH_13_PARAMETERS_PROGROUP_confidencepercentthresholdforexcludingothersfromquant	15
RESULTS_SEARCH_13_PARAMETERS_PROGROUP_confidencepercentthresholdforincludingselfinquant	15
RESULTS_SEARCH_13_PARAMETERS_PROGROUP_donotstoremspeaklists	FALSE
RESULTS_SEARCH_13_PARAMETERS_PROGROUP_fasta	C:\AB SCIEX\ProteinPilot Data\SearchDatabases\uniprot-Homo sapiens-swissTrEMBL-isof-14022023.fasta
RESULTS_SEARCH_13_PARAMETERS_PROGROUP_featuregroupminpepconf	0.66
RESULTS_SEARCH_13_PARAMETERS_PROGROUP_featuregroupminups	0.47
RESULTS_SEARCH_13_PARAMETERS_PROGROUP_focusingintersection	4
RESULTS_SEARCH_13_PARAMETERS_PROGROUP_focusingminimummatchconfidence	0.1
RESULTS_SEARCH_13_PARAMETERS_PROGROUP_focusingminunusedprotscore	0.1
RESULTS_SEARCH_13_PARAMETERS_PROGROUP_focusingsubsetcutoff	6
RESULTS_SEARCH_13_PARAMETERS_PROGROUP_intersection	1900-01-01 07:12:00
RESULTS_SEARCH_13_PARAMETERS_PROGROUP_minimummatchconfidencecutoff	0.001
RESULTS_SEARCH_13_PARAMETERS_PROGROUP_minunusedprotscore	0.0458
RESULTS_SEARCH_13_PARAMETERS_PROGROUP_subsetcutoff	2
RESULTS_SEARCH_13_PARAMETERS_PROGROUP_unusedprotscorethresholdforexcludingothersfromquant	1.3
RESULTS_SEARCH_13_PARAMETERS_PEAKLIST_count	1910-12-10
RESULTS_SEARCH_13_PARAMETERS_PEAKLIST_filenumber	1
RESULTS_SEARCH_13_PARAMETERS_PEAKLIST_original_count	3997
RESULTS_SEARCH_13_PARAMETERS_PEAKLIST_originalfilename	Z:\PC2-Raw-Data\Proteomics\Data\Service\SP0059\230206-SP0059-Exo-4.wiff
RESULTS_SEARCH_13_PARAMETERS_PEAKLIST_partnumber	7
RESULTS_SEARCH_13_PARAMETERS_QUANT_TYPE_background_correction	FALSE
RESULTS_SEARCH_13_PARAMETERS_QUANT_TYPE_bias_correction	TRUE
RESULTS_SEARCH_13_PARAMETERS_QUANT_TYPE_keep_extreme_peptides_over_fraction	0
RESULTS_SEARCH_13_PARAMETERS_QUANT_TYPE_low_confidence_check	TRUE
RESULTS_SEARCH_13_PARAMETERS_QUANT_TYPE_low_intensity_check	TRUE
RESULTS_SEARCH_13_PARAMETERS_QUANT_TYPE_median_statistic	TRUE
RESULTS_SEARCH_13_PARAMETERS_QUANT_TYPE_mod_check	TRUE
RESULTS_SEARCH_13_PARAMETERS_QUANT_TYPE_quant_threshold	-1
RESULTS_SEARCH_13_PARAMETERS_QUANT_TYPE_quant_threshold_sn	9
RESULTS_SEARCH_13_PARAMETERS_QUANT_TYPE_separate_searches	FALSE
RESULTS_SEARCH_13_PARAMETERS_QUANT_TYPE_shared_msms_check	TRUE
RESULTS_SEARCH_13_PARAMETERS_PARAGON_METHOD_SETTINGS_UI_SAMPLE_TYPE	Identification
RESULTS_SEARCH_13_PARAMETERS_PARAGON_METHOD_SETTINGS_UI_CYS_ALKYLATION	Iodoacetamide
RESULTS_SEARCH_13_PARAMETERS_PARAGON_METHOD_SETTINGS_UI_DIGESTION	Trypsin
RESULTS_SEARCH_13_PARAMETERS_PARAGON_METHOD_SETTINGS_UI_SPECIAL_FACTOR	Urea denaturation
RESULTS_SEARCH_13_PARAMETERS_PARAGON_METHOD_SETTINGS_UI_INSTRUMENT	TripleTOF 5600
RESULTS_SEARCH_13_PARAMETERS_PARAGON_METHOD_SETTINGS_UI_SEARCH_EFFORT	Thorough
RESULTS_SEARCH_13_PARAMETERS_PARAGON_METHOD_SETTINGS_UI_ID_FOCUS	Biological modifications
RESULTS_SEARCH_13_PARAMETERS_PARAGON_METHOD_SETTINGS_UI_USER_NAME	WIN-PVT3EI9I5O2\Administrator
RESULTS_SEARCH_13_PARAMETERS_PARAGON_METHOD_SETTINGS_UI_MACHINE_NAME	WIN-PVT3EI9I5O2
RESULTS_SEARCH_13_PARAMETERS_PARAGON_METHOD_SETTINGS_UI_SEARCH_ID	6.3812e+17
RESULTS_SEARCH_13_PARAMETERS_PARAGON_METHOD_SETTINGS_UI_START_TIME	2023-02-14 09:01:14
RESULTS_SEARCH_13_PARAMETERS_PARAGON_METHOD_SETTINGS_UI_MIN_UNUSED_PROTSCORE	0.0458
RESULTS_SEARCH_13_PARAMETERS_PARAGON_METHOD_SETTINGS_UI_PSPEP	TRUE
RESULTS_SEARCH_14_time_cpu	525765
RESULTS_SEARCH_14_time_duration	561109
RESULTS_SEARCH_14_version	5.0.1.4874
RESULTS_SEARCH_14_xml:id	SEARCH:2:638119620744515668_6
RESULTS_SEARCH_14_PARAMETERS_chemical_data_edited	FALSE
RESULTS_SEARCH_14_PARAMETERS_do_multiprecursor_search	TRUE
RESULTS_SEARCH_14_PARAMETERS_do_reverse_search	TRUE
RESULTS_SEARCH_14_PARAMETERS_max_quant_labels	35
RESULTS_SEARCH_14_PARAMETERS_maxresults	15
RESULTS_SEARCH_14_PARAMETERS_separate_searches	FALSE
RESULTS_SEARCH_14_PARAMETERS_MSTOLERANCE_type	dalton
RESULTS_SEARCH_14_PARAMETERS_MSTOLERANCE_value	0.05
RESULTS_SEARCH_14_PARAMETERS_MSMSTOLERANCE_type	dalton
RESULTS_SEARCH_14_PARAMETERS_MSMSTOLERANCE_value	0.1
RESULTS_SEARCH_14_PARAMETERS_MS_STANDARD_DEVIATION_type	dalton
RESULTS_SEARCH_14_PARAMETERS_MS_STANDARD_DEVIATION_value	0.0011
RESULTS_SEARCH_14_PARAMETERS_MSMS_STANDARD_DEVIATION_type	dalton
RESULTS_SEARCH_14_PARAMETERS_MSMS_STANDARD_DEVIATION_value	0.01
RESULTS_SEARCH_14_PARAMETERS_FASTA_filename	C:\AB SCIEX\ProteinPilot Data\SearchDatabases\uniprot-Homo sapiens-swissTrEMBL-isof-14022023.fasta
RESULTS_SEARCH_14_PARAMETERS_AUTO_CALIBRATION_ms	TRUE
RESULTS_SEARCH_14_PARAMETERS_AUTO_CALIBRATION_msexport	FALSE
RESULTS_SEARCH_14_PARAMETERS_AUTO_CALIBRATION_msms	TRUE
RESULTS_SEARCH_14_PARAMETERS_AUTO_CALIBRATION_msmstolsdratio	2.75
RESULTS_SEARCH_14_PARAMETERS_AUTO_CALIBRATION_mstolsdratio	7
RESULTS_SEARCH_14_PARAMETERS_AUTO_CALIBRATION_squareroot	TRUE
RESULTS_SEARCH_14_PARAMETERS_AUTO_CALIBRATION_type	dalton
RESULTS_SEARCH_14_PARAMETERS_AUTO_CALIBRATION_MCP_d_s_s_f	0.0666667
RESULTS_SEARCH_14_PARAMETERS_AUTO_CALIBRATION_MCP_d_s_w_f	3
RESULTS_SEARCH_14_PARAMETERS_AUTO_CALIBRATION_MCP_m_f_r_mbc	200
RESULTS_SEARCH_14_PARAMETERS_AUTO_CALIBRATION_MCP_m_m_c	10
RESULTS_SEARCH_14_PARAMETERS_AUTO_CALIBRATION_MCP_m_m_f_s	0.25
RESULTS_SEARCH_14_PARAMETERS_AUTO_CALIBRATION_MCP_m_m_p_f	0.33
RESULTS_SEARCH_14_PARAMETERS_AUTO_CALIBRATION_MCP_m_m_p_rms_f	1
RESULTS_SEARCH_14_PARAMETERS_AUTO_CALIBRATION_MCP_m_p_t_f	1
RESULTS_SEARCH_14_PARAMETERS_AUTO_CALIBRATION_MCP_m_r_h_n_b	15
RESULTS_SEARCH_14_PARAMETERS_AUTO_CALIBRATION_MCP_m_z_n_s	99
RESULTS_SEARCH_14_PARAMETERS_AUTO_CALIBRATION_MCP_m_z_s_mn_f_r	0.0666667
RESULTS_SEARCH_14_PARAMETERS_AUTO_CALIBRATION_MCP_m_z_s_mx_f_r	0.1
RESULTS_SEARCH_14_PARAMETERS_MS_AUTO_CALIBRATION_OUT_avres	-9.39634e-09
RESULTS_SEARCH_14_PARAMETERS_MS_AUTO_CALIBRATION_OUT_c0	0.000296392
RESULTS_SEARCH_14_PARAMETERS_MS_AUTO_CALIBRATION_OUT_c1minus1	-2.42104e-06
RESULTS_SEARCH_14_PARAMETERS_MS_AUTO_CALIBRATION_OUT_c2	0
RESULTS_SEARCH_14_PARAMETERS_MS_AUTO_CALIBRATION_OUT_file	1
RESULTS_SEARCH_14_PARAMETERS_MS_AUTO_CALIBRATION_OUT_partnumber	7
RESULTS_SEARCH_14_PARAMETERS_MS_AUTO_CALIBRATION_OUT_polyorder	1
RESULTS_SEARCH_14_PARAMETERS_MS_AUTO_CALIBRATION_OUT_sample	1
RESULTS_SEARCH_14_PARAMETERS_MS_AUTO_CALIBRATION_OUT_squareroot	TRUE
RESULTS_SEARCH_14_PARAMETERS_MSMS_AUTO_CALIBRATION_OUT_avres	-9.79075e-08
RESULTS_SEARCH_14_PARAMETERS_MSMS_AUTO_CALIBRATION_OUT_c0	0.000118733
RESULTS_SEARCH_14_PARAMETERS_MSMS_AUTO_CALIBRATION_OUT_c1minus1	2.18174e-06
RESULTS_SEARCH_14_PARAMETERS_MSMS_AUTO_CALIBRATION_OUT_c2	0
RESULTS_SEARCH_14_PARAMETERS_MSMS_AUTO_CALIBRATION_OUT_file	1
RESULTS_SEARCH_14_PARAMETERS_MSMS_AUTO_CALIBRATION_OUT_partnumber	7
RESULTS_SEARCH_14_PARAMETERS_MSMS_AUTO_CALIBRATION_OUT_polyorder	1
RESULTS_SEARCH_14_PARAMETERS_MSMS_AUTO_CALIBRATION_OUT_sample	1
RESULTS_SEARCH_14_PARAMETERS_MSMS_AUTO_CALIBRATION_OUT_squareroot	TRUE
RESULTS_SEARCH_14_PARAMETERS_MAX_PRECURSORS_FRAGLET	5
RESULTS_SEARCH_14_PARAMETERS_MAX_PRECURSORS_TAGLET	1
RESULTS_SEARCH_14_PARAMETERS_PRECURSORS_DR_FRAGLET	10
RESULTS_SEARCH_14_PARAMETERS_PRECURSORS_DR_TAGLET	3
RESULTS_SEARCH_14_PARAMETERS_DEFAULT_CHARGE_STATE_1_charge	2
RESULTS_SEARCH_14_PARAMETERS_DEFAULT_CHARGE_STATE_1_probability	1
RESULTS_SEARCH_14_PARAMETERS_DEFAULT_CHARGE_STATE_2_charge	3
RESULTS_SEARCH_14_PARAMETERS_DEFAULT_CHARGE_STATE_2_probability	1
RESULTS_SEARCH_14_PARAMETERS_DEFAULT_CHARGE_STATE_3_charge	4
RESULTS_SEARCH_14_PARAMETERS_DEFAULT_CHARGE_STATE_3_probability	1
RESULTS_SEARCH_14_PARAMETERS_VERSION	5.0.1.0, 4895
RESULTS_SEARCH_14_PARAMETERS_PARAGON_VERSION	5.0.1.0, 4874
RESULTS_SEARCH_14_PARAMETERS_APPLICATION	ProteinPilot(tm) Software
RESULTS_SEARCH_14_PARAMETERS_PROGROUP_alternativedispositionmaximumfoldprobabilitydrop	100
RESULTS_SEARCH_14_PARAMETERS_PROGROUP_alternativedispositionmaximumfoldscoredrop	2
RESULTS_SEARCH_14_PARAMETERS_PROGROUP_autodiscordantpeptidethreshold	0.3
RESULTS_SEARCH_14_PARAMETERS_PROGROUP_bayesconfidencecalclulation	TRUE
RESULTS_SEARCH_14_PARAMETERS_PROGROUP_calibrateconfidence	TRUE
RESULTS_SEARCH_14_PARAMETERS_PROGROUP_compresspeptides	FALSE
RESULTS_SEARCH_14_PARAMETERS_PROGROUP_confidencepercentthresholdforexcludingothersfromquant	15
RESULTS_SEARCH_14_PARAMETERS_PROGROUP_confidencepercentthresholdforincludingselfinquant	15
RESULTS_SEARCH_14_PARAMETERS_PROGROUP_donotstoremspeaklists	FALSE
RESULTS_SEARCH_14_PARAMETERS_PROGROUP_fasta	C:\AB SCIEX\ProteinPilot Data\SearchDatabases\uniprot-Homo sapiens-swissTrEMBL-isof-14022023.fasta
RESULTS_SEARCH_14_PARAMETERS_PROGROUP_featuregroupminpepconf	0.66
RESULTS_SEARCH_14_PARAMETERS_PROGROUP_featuregroupminups	0.47
RESULTS_SEARCH_14_PARAMETERS_PROGROUP_focusingintersection	4
RESULTS_SEARCH_14_PARAMETERS_PROGROUP_focusingminimummatchconfidence	0.1
RESULTS_SEARCH_14_PARAMETERS_PROGROUP_focusingminunusedprotscore	0.1
RESULTS_SEARCH_14_PARAMETERS_PROGROUP_focusingsubsetcutoff	1900-01-06
RESULTS_SEARCH_14_PARAMETERS_PROGROUP_intersection	1.3
RESULTS_SEARCH_14_PARAMETERS_PROGROUP_minimummatchconfidencecutoff	0.001
RESULTS_SEARCH_14_PARAMETERS_PROGROUP_minunusedprotscore	0.0458
RESULTS_SEARCH_14_PARAMETERS_PROGROUP_subsetcutoff	1900-01-02
RESULTS_SEARCH_14_PARAMETERS_PROGROUP_unusedprotscorethresholdforexcludingothersfromquant	1.3
RESULTS_SEARCH_14_PARAMETERS_PEAKLIST_count	3997
RESULTS_SEARCH_14_PARAMETERS_PEAKLIST_filenumber	1
RESULTS_SEARCH_14_PARAMETERS_PEAKLIST_original_count	3997
RESULTS_SEARCH_14_PARAMETERS_PEAKLIST_originalfilename	Z:\PC2-Raw-Data\Proteomics\Data\Service\SP0059\230206-SP0059-Exo-4.wiff
RESULTS_SEARCH_14_PARAMETERS_PEAKLIST_partnumber	1900-01-07
RESULTS_SEARCH_14_PARAMETERS_QUANT_TYPE_background_correction	FALSE
RESULTS_SEARCH_14_PARAMETERS_QUANT_TYPE_bias_correction	TRUE
RESULTS_SEARCH_14_PARAMETERS_QUANT_TYPE_keep_extreme_peptides_over_fraction	0
RESULTS_SEARCH_14_PARAMETERS_QUANT_TYPE_low_confidence_check	TRUE
RESULTS_SEARCH_14_PARAMETERS_QUANT_TYPE_low_intensity_check	TRUE
RESULTS_SEARCH_14_PARAMETERS_QUANT_TYPE_median_statistic	TRUE
RESULTS_SEARCH_14_PARAMETERS_QUANT_TYPE_mod_check	TRUE
RESULTS_SEARCH_14_PARAMETERS_QUANT_TYPE_quant_threshold	-1
RESULTS_SEARCH_14_PARAMETERS_QUANT_TYPE_quant_threshold_sn	9
RESULTS_SEARCH_14_PARAMETERS_QUANT_TYPE_separate_searches	FALSE
RESULTS_SEARCH_14_PARAMETERS_QUANT_TYPE_shared_msms_check	TRUE
RESULTS_SEARCH_14_PARAMETERS_PARAGON_METHOD_SETTINGS_UI_SAMPLE_TYPE	Identification
RESULTS_SEARCH_14_PARAMETERS_PARAGON_METHOD_SETTINGS_UI_CYS_ALKYLATION	Iodoacetamide
RESULTS_SEARCH_14_PARAMETERS_PARAGON_METHOD_SETTINGS_UI_DIGESTION	Trypsin
RESULTS_SEARCH_14_PARAMETERS_PARAGON_METHOD_SETTINGS_UI_SPECIAL_FACTOR	Urea denaturation
RESULTS_SEARCH_14_PARAMETERS_PARAGON_METHOD_SETTINGS_UI_INSTRUMENT	TripleTOF 5600
RESULTS_SEARCH_14_PARAMETERS_PARAGON_METHOD_SETTINGS_UI_SEARCH_EFFORT	Thorough
RESULTS_SEARCH_14_PARAMETERS_PARAGON_METHOD_SETTINGS_UI_ID_FOCUS	Biological modifications
RESULTS_SEARCH_14_PARAMETERS_PARAGON_METHOD_SETTINGS_UI_USER_NAME	WIN-PVT3EI9I5O2\Administrator
RESULTS_SEARCH_14_PARAMETERS_PARAGON_METHOD_SETTINGS_UI_MACHINE_NAME	WIN-PVT3EI9I5O2
RESULTS_SEARCH_14_PARAMETERS_PARAGON_METHOD_SETTINGS_UI_SEARCH_ID	6.3812e+17
RESULTS_SEARCH_14_PARAMETERS_PARAGON_METHOD_SETTINGS_UI_START_TIME	2023-02-14 09:01:14
RESULTS_SEARCH_14_PARAMETERS_PARAGON_METHOD_SETTINGS_UI_MIN_UNUSED_PROTSCORE	0.0458
RESULTS_SEARCH_14_PARAMETERS_PARAGON_METHOD_SETTINGS_UI_PSPEP	TRUE
RESULTS_SEARCH_15_time_cpu	488078
RESULTS_SEARCH_15_time_duration	506259
RESULTS_SEARCH_15_version	5.0.1.4874
RESULTS_SEARCH_15_xml:id	SEARCH:1:638119620744515668_7
RESULTS_SEARCH_15_PARAMETERS_chemical_data_edited	FALSE
RESULTS_SEARCH_15_PARAMETERS_do_multiprecursor_search	TRUE
RESULTS_SEARCH_15_PARAMETERS_do_reverse_search	TRUE
RESULTS_SEARCH_15_PARAMETERS_max_quant_labels	35
RESULTS_SEARCH_15_PARAMETERS_maxresults	15
RESULTS_SEARCH_15_PARAMETERS_separate_searches	FALSE
RESULTS_SEARCH_15_PARAMETERS_MSTOLERANCE_type	dalton
RESULTS_SEARCH_15_PARAMETERS_MSTOLERANCE_value	0.05
RESULTS_SEARCH_15_PARAMETERS_MSMSTOLERANCE_type	dalton
RESULTS_SEARCH_15_PARAMETERS_MSMSTOLERANCE_value	0.1
RESULTS_SEARCH_15_PARAMETERS_MS_STANDARD_DEVIATION_type	dalton
RESULTS_SEARCH_15_PARAMETERS_MS_STANDARD_DEVIATION_value	0.0011
RESULTS_SEARCH_15_PARAMETERS_MSMS_STANDARD_DEVIATION_type	dalton
RESULTS_SEARCH_15_PARAMETERS_MSMS_STANDARD_DEVIATION_value	0.01
RESULTS_SEARCH_15_PARAMETERS_FASTA_filename	C:\AB SCIEX\ProteinPilot Data\SearchDatabases\uniprot-Homo sapiens-swissTrEMBL-isof-14022023.fasta
RESULTS_SEARCH_15_PARAMETERS_AUTO_CALIBRATION_ms	TRUE
RESULTS_SEARCH_15_PARAMETERS_AUTO_CALIBRATION_msexport	FALSE
RESULTS_SEARCH_15_PARAMETERS_AUTO_CALIBRATION_msms	TRUE
RESULTS_SEARCH_15_PARAMETERS_AUTO_CALIBRATION_msmstolsdratio	2.75
RESULTS_SEARCH_15_PARAMETERS_AUTO_CALIBRATION_mstolsdratio	7
RESULTS_SEARCH_15_PARAMETERS_AUTO_CALIBRATION_squareroot	TRUE
RESULTS_SEARCH_15_PARAMETERS_AUTO_CALIBRATION_type	dalton
RESULTS_SEARCH_15_PARAMETERS_AUTO_CALIBRATION_MCP_d_s_s_f	0.0666667
RESULTS_SEARCH_15_PARAMETERS_AUTO_CALIBRATION_MCP_d_s_w_f	3
RESULTS_SEARCH_15_PARAMETERS_AUTO_CALIBRATION_MCP_m_f_r_mbc	200
RESULTS_SEARCH_15_PARAMETERS_AUTO_CALIBRATION_MCP_m_m_c	10
RESULTS_SEARCH_15_PARAMETERS_AUTO_CALIBRATION_MCP_m_m_f_s	0.25
RESULTS_SEARCH_15_PARAMETERS_AUTO_CALIBRATION_MCP_m_m_p_f	0.33
RESULTS_SEARCH_15_PARAMETERS_AUTO_CALIBRATION_MCP_m_m_p_rms_f	1
RESULTS_SEARCH_15_PARAMETERS_AUTO_CALIBRATION_MCP_m_p_t_f	1
RESULTS_SEARCH_15_PARAMETERS_AUTO_CALIBRATION_MCP_m_r_h_n_b	15
RESULTS_SEARCH_15_PARAMETERS_AUTO_CALIBRATION_MCP_m_z_n_s	99
RESULTS_SEARCH_15_PARAMETERS_AUTO_CALIBRATION_MCP_m_z_s_mn_f_r	0.0666667
RESULTS_SEARCH_15_PARAMETERS_AUTO_CALIBRATION_MCP_m_z_s_mx_f_r	0.1
RESULTS_SEARCH_15_PARAMETERS_MAX_PRECURSORS_FRAGLET	5
RESULTS_SEARCH_15_PARAMETERS_MAX_PRECURSORS_TAGLET	1
RESULTS_SEARCH_15_PARAMETERS_PRECURSORS_DR_FRAGLET	10
RESULTS_SEARCH_15_PARAMETERS_PRECURSORS_DR_TAGLET	3
RESULTS_SEARCH_15_PARAMETERS_DEFAULT_CHARGE_STATE_1_charge	2
RESULTS_SEARCH_15_PARAMETERS_DEFAULT_CHARGE_STATE_1_probability	1
RESULTS_SEARCH_15_PARAMETERS_DEFAULT_CHARGE_STATE_2_charge	3
RESULTS_SEARCH_15_PARAMETERS_DEFAULT_CHARGE_STATE_2_probability	1
RESULTS_SEARCH_15_PARAMETERS_DEFAULT_CHARGE_STATE_3_charge	4
RESULTS_SEARCH_15_PARAMETERS_DEFAULT_CHARGE_STATE_3_probability	1
RESULTS_SEARCH_15_PARAMETERS_VERSION	5.0.1.0, 4895
RESULTS_SEARCH_15_PARAMETERS_PARAGON_VERSION	5.0.1.0, 4874
RESULTS_SEARCH_15_PARAMETERS_APPLICATION	ProteinPilot(tm) Software
RESULTS_SEARCH_15_PARAMETERS_PROGROUP_alternativedispositionmaximumfoldprobabilitydrop	100
RESULTS_SEARCH_15_PARAMETERS_PROGROUP_alternativedispositionmaximumfoldscoredrop	2
RESULTS_SEARCH_15_PARAMETERS_PROGROUP_autodiscordantpeptidethreshold	0.3
RESULTS_SEARCH_15_PARAMETERS_PROGROUP_bayesconfidencecalclulation	TRUE
RESULTS_SEARCH_15_PARAMETERS_PROGROUP_calibrateconfidence	TRUE
RESULTS_SEARCH_15_PARAMETERS_PROGROUP_compresspeptides	FALSE
RESULTS_SEARCH_15_PARAMETERS_PROGROUP_confidencepercentthresholdforexcludingothersfromquant	15
RESULTS_SEARCH_15_PARAMETERS_PROGROUP_confidencepercentthresholdforincludingselfinquant	15
RESULTS_SEARCH_15_PARAMETERS_PROGROUP_donotstoremspeaklists	FALSE
RESULTS_SEARCH_15_PARAMETERS_PROGROUP_fasta	C:\AB SCIEX\ProteinPilot Data\SearchDatabases\uniprot-Homo sapiens-swissTrEMBL-isof-14022023.fasta
RESULTS_SEARCH_15_PARAMETERS_PROGROUP_featuregroupminpepconf	0.66
RESULTS_SEARCH_15_PARAMETERS_PROGROUP_featuregroupminups	0.47
RESULTS_SEARCH_15_PARAMETERS_PROGROUP_focusingintersection	4
RESULTS_SEARCH_15_PARAMETERS_PROGROUP_focusingminimummatchconfidence	0.1
RESULTS_SEARCH_15_PARAMETERS_PROGROUP_focusingminunusedprotscore	0.1
RESULTS_SEARCH_15_PARAMETERS_PROGROUP_focusingsubsetcutoff	6
RESULTS_SEARCH_15_PARAMETERS_PROGROUP_intersection	1.3
RESULTS_SEARCH_15_PARAMETERS_PROGROUP_minimummatchconfidencecutoff	0.001
RESULTS_SEARCH_15_PARAMETERS_PROGROUP_minunusedprotscore	0.0458
RESULTS_SEARCH_15_PARAMETERS_PROGROUP_subsetcutoff	2
RESULTS_SEARCH_15_PARAMETERS_PROGROUP_unusedprotscorethresholdforexcludingothersfromquant	1.3
RESULTS_SEARCH_15_PARAMETERS_PEAKLIST_count	4011
RESULTS_SEARCH_15_PARAMETERS_PEAKLIST_filenumber	1
RESULTS_SEARCH_15_PARAMETERS_PEAKLIST_original_count	4013
RESULTS_SEARCH_15_PARAMETERS_PEAKLIST_originalfilename	Z:\PC2-Raw-Data\Proteomics\Data\Service\SP0059\230206-SP0059-Exo-4.wiff
RESULTS_SEARCH_15_PARAMETERS_PEAKLIST_partnumber	8
RESULTS_SEARCH_15_PARAMETERS_QUANT_TYPE_background_correction	FALSE
RESULTS_SEARCH_15_PARAMETERS_QUANT_TYPE_bias_correction	TRUE
RESULTS_SEARCH_15_PARAMETERS_QUANT_TYPE_keep_extreme_peptides_over_fraction	0
RESULTS_SEARCH_15_PARAMETERS_QUANT_TYPE_low_confidence_check	TRUE
RESULTS_SEARCH_15_PARAMETERS_QUANT_TYPE_low_intensity_check	TRUE
RESULTS_SEARCH_15_PARAMETERS_QUANT_TYPE_median_statistic	TRUE
RESULTS_SEARCH_15_PARAMETERS_QUANT_TYPE_mod_check	TRUE
RESULTS_SEARCH_15_PARAMETERS_QUANT_TYPE_quant_threshold	-1
RESULTS_SEARCH_15_PARAMETERS_QUANT_TYPE_quant_threshold_sn	9
RESULTS_SEARCH_15_PARAMETERS_QUANT_TYPE_separate_searches	FALSE
RESULTS_SEARCH_15_PARAMETERS_QUANT_TYPE_shared_msms_check	TRUE
RESULTS_SEARCH_15_PARAMETERS_PARAGON_METHOD_SETTINGS_UI_SAMPLE_TYPE	Identification
RESULTS_SEARCH_15_PARAMETERS_PARAGON_METHOD_SETTINGS_UI_CYS_ALKYLATION	Iodoacetamide
RESULTS_SEARCH_15_PARAMETERS_PARAGON_METHOD_SETTINGS_UI_DIGESTION	Trypsin
RESULTS_SEARCH_15_PARAMETERS_PARAGON_METHOD_SETTINGS_UI_SPECIAL_FACTOR	Urea denaturation
RESULTS_SEARCH_15_PARAMETERS_PARAGON_METHOD_SETTINGS_UI_INSTRUMENT	TripleTOF 5600
RESULTS_SEARCH_15_PARAMETERS_PARAGON_METHOD_SETTINGS_UI_SEARCH_EFFORT	Thorough
RESULTS_SEARCH_15_PARAMETERS_PARAGON_METHOD_SETTINGS_UI_ID_FOCUS	Biological modifications
RESULTS_SEARCH_15_PARAMETERS_PARAGON_METHOD_SETTINGS_UI_USER_NAME	WIN-PVT3EI9I5O2\Administrator
RESULTS_SEARCH_15_PARAMETERS_PARAGON_METHOD_SETTINGS_UI_MACHINE_NAME	WIN-PVT3EI9I5O2
RESULTS_SEARCH_15_PARAMETERS_PARAGON_METHOD_SETTINGS_UI_SEARCH_ID	6.3812e+17
RESULTS_SEARCH_15_PARAMETERS_PARAGON_METHOD_SETTINGS_UI_START_TIME	2023-02-14 09:01:14
RESULTS_SEARCH_15_PARAMETERS_PARAGON_METHOD_SETTINGS_UI_MIN_UNUSED_PROTSCORE	0.0458
RESULTS_SEARCH_15_PARAMETERS_PARAGON_METHOD_SETTINGS_UI_PSPEP	TRUE
RESULTS_SEARCH_16_time_cpu	781828
RESULTS_SEARCH_16_time_duration	825815
RESULTS_SEARCH_16_version	5.0.1.4874
RESULTS_SEARCH_16_xml:id	SEARCH:2:638119620744515668_7
RESULTS_SEARCH_16_PARAMETERS_chemical_data_edited	FALSE
RESULTS_SEARCH_16_PARAMETERS_do_multiprecursor_search	TRUE
RESULTS_SEARCH_16_PARAMETERS_do_reverse_search	TRUE
RESULTS_SEARCH_16_PARAMETERS_max_quant_labels	35
RESULTS_SEARCH_16_PARAMETERS_maxresults	15
RESULTS_SEARCH_16_PARAMETERS_separate_searches	FALSE
RESULTS_SEARCH_16_PARAMETERS_MSTOLERANCE_type	dalton
RESULTS_SEARCH_16_PARAMETERS_MSTOLERANCE_value	0.05
RESULTS_SEARCH_16_PARAMETERS_MSMSTOLERANCE_type	dalton
RESULTS_SEARCH_16_PARAMETERS_MSMSTOLERANCE_value	0.1
RESULTS_SEARCH_16_PARAMETERS_MS_STANDARD_DEVIATION_type	dalton
RESULTS_SEARCH_16_PARAMETERS_MS_STANDARD_DEVIATION_value	0.0011
RESULTS_SEARCH_16_PARAMETERS_MSMS_STANDARD_DEVIATION_type	dalton
RESULTS_SEARCH_16_PARAMETERS_MSMS_STANDARD_DEVIATION_value	0.01
RESULTS_SEARCH_16_PARAMETERS_FASTA_filename	C:\AB SCIEX\ProteinPilot Data\SearchDatabases\uniprot-Homo sapiens-swissTrEMBL-isof-14022023.fasta
RESULTS_SEARCH_16_PARAMETERS_AUTO_CALIBRATION_ms	TRUE
RESULTS_SEARCH_16_PARAMETERS_AUTO_CALIBRATION_msexport	FALSE
RESULTS_SEARCH_16_PARAMETERS_AUTO_CALIBRATION_msms	TRUE
RESULTS_SEARCH_16_PARAMETERS_AUTO_CALIBRATION_msmstolsdratio	2.75
RESULTS_SEARCH_16_PARAMETERS_AUTO_CALIBRATION_mstolsdratio	7
RESULTS_SEARCH_16_PARAMETERS_AUTO_CALIBRATION_squareroot	TRUE
RESULTS_SEARCH_16_PARAMETERS_AUTO_CALIBRATION_type	dalton
RESULTS_SEARCH_16_PARAMETERS_AUTO_CALIBRATION_MCP_d_s_s_f	0.0666667
RESULTS_SEARCH_16_PARAMETERS_AUTO_CALIBRATION_MCP_d_s_w_f	3
RESULTS_SEARCH_16_PARAMETERS_AUTO_CALIBRATION_MCP_m_f_r_mbc	200
RESULTS_SEARCH_16_PARAMETERS_AUTO_CALIBRATION_MCP_m_m_c	10
RESULTS_SEARCH_16_PARAMETERS_AUTO_CALIBRATION_MCP_m_m_f_s	0.25
RESULTS_SEARCH_16_PARAMETERS_AUTO_CALIBRATION_MCP_m_m_p_f	0.33
RESULTS_SEARCH_16_PARAMETERS_AUTO_CALIBRATION_MCP_m_m_p_rms_f	1
RESULTS_SEARCH_16_PARAMETERS_AUTO_CALIBRATION_MCP_m_p_t_f	1
RESULTS_SEARCH_16_PARAMETERS_AUTO_CALIBRATION_MCP_m_r_h_n_b	15
RESULTS_SEARCH_16_PARAMETERS_AUTO_CALIBRATION_MCP_m_z_n_s	99
RESULTS_SEARCH_16_PARAMETERS_AUTO_CALIBRATION_MCP_m_z_s_mn_f_r	0.0666667
RESULTS_SEARCH_16_PARAMETERS_AUTO_CALIBRATION_MCP_m_z_s_mx_f_r	0.1
RESULTS_SEARCH_16_PARAMETERS_MAX_PRECURSORS_FRAGLET	5
RESULTS_SEARCH_16_PARAMETERS_MAX_PRECURSORS_TAGLET	1
RESULTS_SEARCH_16_PARAMETERS_PRECURSORS_DR_FRAGLET	10
RESULTS_SEARCH_16_PARAMETERS_PRECURSORS_DR_TAGLET	3
RESULTS_SEARCH_16_PARAMETERS_DEFAULT_CHARGE_STATE_1_charge	2
RESULTS_SEARCH_16_PARAMETERS_DEFAULT_CHARGE_STATE_1_probability	1
RESULTS_SEARCH_16_PARAMETERS_DEFAULT_CHARGE_STATE_2_charge	3
RESULTS_SEARCH_16_PARAMETERS_DEFAULT_CHARGE_STATE_2_probability	1
RESULTS_SEARCH_16_PARAMETERS_DEFAULT_CHARGE_STATE_3_charge	4
RESULTS_SEARCH_16_PARAMETERS_DEFAULT_CHARGE_STATE_3_probability	1
RESULTS_SEARCH_16_PARAMETERS_VERSION	5.0.1.0, 4895
RESULTS_SEARCH_16_PARAMETERS_PARAGON_VERSION	5.0.1.0, 4874
RESULTS_SEARCH_16_PARAMETERS_APPLICATION	ProteinPilot(tm) Software
RESULTS_SEARCH_16_PARAMETERS_PROGROUP_alternativedispositionmaximumfoldprobabilitydrop	100
RESULTS_SEARCH_16_PARAMETERS_PROGROUP_alternativedispositionmaximumfoldscoredrop	2
RESULTS_SEARCH_16_PARAMETERS_PROGROUP_autodiscordantpeptidethreshold	0.3
RESULTS_SEARCH_16_PARAMETERS_PROGROUP_bayesconfidencecalclulation	TRUE
RESULTS_SEARCH_16_PARAMETERS_PROGROUP_calibrateconfidence	TRUE
RESULTS_SEARCH_16_PARAMETERS_PROGROUP_compresspeptides	FALSE
RESULTS_SEARCH_16_PARAMETERS_PROGROUP_confidencepercentthresholdforexcludingothersfromquant	15
RESULTS_SEARCH_16_PARAMETERS_PROGROUP_confidencepercentthresholdforincludingselfinquant	15
RESULTS_SEARCH_16_PARAMETERS_PROGROUP_donotstoremspeaklists	FALSE
RESULTS_SEARCH_16_PARAMETERS_PROGROUP_fasta	C:\AB SCIEX\ProteinPilot Data\SearchDatabases\uniprot-Homo sapiens-swissTrEMBL-isof-14022023.fasta
RESULTS_SEARCH_16_PARAMETERS_PROGROUP_featuregroupminpepconf	15:50:24
RESULTS_SEARCH_16_PARAMETERS_PROGROUP_featuregroupminups	11:16:48
RESULTS_SEARCH_16_PARAMETERS_PROGROUP_focusingintersection	4
RESULTS_SEARCH_16_PARAMETERS_PROGROUP_focusingminimummatchconfidence	0.1
RESULTS_SEARCH_16_PARAMETERS_PROGROUP_focusingminunusedprotscore	0.1
RESULTS_SEARCH_16_PARAMETERS_PROGROUP_focusingsubsetcutoff	6
RESULTS_SEARCH_16_PARAMETERS_PROGROUP_intersection	1.3
RESULTS_SEARCH_16_PARAMETERS_PROGROUP_minimummatchconfidencecutoff	0.001
RESULTS_SEARCH_16_PARAMETERS_PROGROUP_minunusedprotscore	0.0458
RESULTS_SEARCH_16_PARAMETERS_PROGROUP_subsetcutoff	2
RESULTS_SEARCH_16_PARAMETERS_PROGROUP_unusedprotscorethresholdforexcludingothersfromquant	1900-01-01 07:12:00
RESULTS_SEARCH_16_PARAMETERS_PEAKLIST_count	4011
RESULTS_SEARCH_16_PARAMETERS_PEAKLIST_filenumber	1
RESULTS_SEARCH_16_PARAMETERS_PEAKLIST_original_count	4013
RESULTS_SEARCH_16_PARAMETERS_PEAKLIST_originalfilename	Z:\PC2-Raw-Data\Proteomics\Data\Service\SP0059\230206-SP0059-Exo-4.wiff
RESULTS_SEARCH_16_PARAMETERS_PEAKLIST_partnumber	8
RESULTS_SEARCH_16_PARAMETERS_QUANT_TYPE_background_correction	FALSE
RESULTS_SEARCH_16_PARAMETERS_QUANT_TYPE_bias_correction	TRUE
RESULTS_SEARCH_16_PARAMETERS_QUANT_TYPE_keep_extreme_peptides_over_fraction	0
RESULTS_SEARCH_16_PARAMETERS_QUANT_TYPE_low_confidence_check	TRUE
RESULTS_SEARCH_16_PARAMETERS_QUANT_TYPE_low_intensity_check	TRUE
RESULTS_SEARCH_16_PARAMETERS_QUANT_TYPE_median_statistic	TRUE
RESULTS_SEARCH_16_PARAMETERS_QUANT_TYPE_mod_check	TRUE
RESULTS_SEARCH_16_PARAMETERS_QUANT_TYPE_quant_threshold	-1
RESULTS_SEARCH_16_PARAMETERS_QUANT_TYPE_quant_threshold_sn	9
RESULTS_SEARCH_16_PARAMETERS_QUANT_TYPE_separate_searches	FALSE
RESULTS_SEARCH_16_PARAMETERS_QUANT_TYPE_shared_msms_check	TRUE
RESULTS_SEARCH_16_PARAMETERS_PARAGON_METHOD_SETTINGS_UI_SAMPLE_TYPE	Identification
RESULTS_SEARCH_16_PARAMETERS_PARAGON_METHOD_SETTINGS_UI_CYS_ALKYLATION	Iodoacetamide
RESULTS_SEARCH_16_PARAMETERS_PARAGON_METHOD_SETTINGS_UI_DIGESTION	Trypsin
RESULTS_SEARCH_16_PARAMETERS_PARAGON_METHOD_SETTINGS_UI_SPECIAL_FACTOR	Urea denaturation
RESULTS_SEARCH_16_PARAMETERS_PARAGON_METHOD_SETTINGS_UI_INSTRUMENT	TripleTOF 5600
RESULTS_SEARCH_16_PARAMETERS_PARAGON_METHOD_SETTINGS_UI_SEARCH_EFFORT	Thorough
RESULTS_SEARCH_16_PARAMETERS_PARAGON_METHOD_SETTINGS_UI_ID_FOCUS	Biological modifications
RESULTS_SEARCH_16_PARAMETERS_PARAGON_METHOD_SETTINGS_UI_USER_NAME	WIN-PVT3EI9I5O2\Administrator
RESULTS_SEARCH_16_PARAMETERS_PARAGON_METHOD_SETTINGS_UI_MACHINE_NAME	WIN-PVT3EI9I5O2
RESULTS_SEARCH_16_PARAMETERS_PARAGON_METHOD_SETTINGS_UI_SEARCH_ID	6.3812e+17
RESULTS_SEARCH_16_PARAMETERS_PARAGON_METHOD_SETTINGS_UI_START_TIME	2023-02-14 09:01:14
RESULTS_SEARCH_16_PARAMETERS_PARAGON_METHOD_SETTINGS_UI_MIN_UNUSED_PROTSCORE	0.0458
RESULTS_SEARCH_16_PARAMETERS_PARAGON_METHOD_SETTINGS_UI_PSPEP	TRUE
RESULTS_SEARCH_17_time_cpu	401484
RESULTS_SEARCH_17_time_duration	3063-03-05
RESULTS_SEARCH_17_version	5.0.1.4874
RESULTS_SEARCH_17_xml:id	SEARCH:1:638119620744515668_8
RESULTS_SEARCH_17_PARAMETERS_chemical_data_edited	FALSE
RESULTS_SEARCH_17_PARAMETERS_do_multiprecursor_search	TRUE
RESULTS_SEARCH_17_PARAMETERS_do_reverse_search	TRUE
RESULTS_SEARCH_17_PARAMETERS_max_quant_labels	35
RESULTS_SEARCH_17_PARAMETERS_maxresults	15
RESULTS_SEARCH_17_PARAMETERS_separate_searches	FALSE
RESULTS_SEARCH_17_PARAMETERS_MSTOLERANCE_type	dalton
RESULTS_SEARCH_17_PARAMETERS_MSTOLERANCE_value	0.05
RESULTS_SEARCH_17_PARAMETERS_MSMSTOLERANCE_type	dalton
RESULTS_SEARCH_17_PARAMETERS_MSMSTOLERANCE_value	0.1
RESULTS_SEARCH_17_PARAMETERS_MS_STANDARD_DEVIATION_type	dalton
RESULTS_SEARCH_17_PARAMETERS_MS_STANDARD_DEVIATION_value	0.0011
RESULTS_SEARCH_17_PARAMETERS_MSMS_STANDARD_DEVIATION_type	dalton
RESULTS_SEARCH_17_PARAMETERS_MSMS_STANDARD_DEVIATION_value	0.01
RESULTS_SEARCH_17_PARAMETERS_FASTA_filename	C:\AB SCIEX\ProteinPilot Data\SearchDatabases\uniprot-Homo sapiens-swissTrEMBL-isof-14022023.fasta
RESULTS_SEARCH_17_PARAMETERS_AUTO_CALIBRATION_ms	TRUE
RESULTS_SEARCH_17_PARAMETERS_AUTO_CALIBRATION_msexport	FALSE
RESULTS_SEARCH_17_PARAMETERS_AUTO_CALIBRATION_msms	TRUE
RESULTS_SEARCH_17_PARAMETERS_AUTO_CALIBRATION_msmstolsdratio	2.75
RESULTS_SEARCH_17_PARAMETERS_AUTO_CALIBRATION_mstolsdratio	7
RESULTS_SEARCH_17_PARAMETERS_AUTO_CALIBRATION_squareroot	TRUE
RESULTS_SEARCH_17_PARAMETERS_AUTO_CALIBRATION_type	dalton
RESULTS_SEARCH_17_PARAMETERS_AUTO_CALIBRATION_MCP_d_s_s_f	0.0666667
RESULTS_SEARCH_17_PARAMETERS_AUTO_CALIBRATION_MCP_d_s_w_f	3
RESULTS_SEARCH_17_PARAMETERS_AUTO_CALIBRATION_MCP_m_f_r_mbc	200
RESULTS_SEARCH_17_PARAMETERS_AUTO_CALIBRATION_MCP_m_m_c	10
RESULTS_SEARCH_17_PARAMETERS_AUTO_CALIBRATION_MCP_m_m_f_s	0.25
RESULTS_SEARCH_17_PARAMETERS_AUTO_CALIBRATION_MCP_m_m_p_f	0.33
RESULTS_SEARCH_17_PARAMETERS_AUTO_CALIBRATION_MCP_m_m_p_rms_f	1
RESULTS_SEARCH_17_PARAMETERS_AUTO_CALIBRATION_MCP_m_p_t_f	1
RESULTS_SEARCH_17_PARAMETERS_AUTO_CALIBRATION_MCP_m_r_h_n_b	15
RESULTS_SEARCH_17_PARAMETERS_AUTO_CALIBRATION_MCP_m_z_n_s	99
RESULTS_SEARCH_17_PARAMETERS_AUTO_CALIBRATION_MCP_m_z_s_mn_f_r	0.0666667
RESULTS_SEARCH_17_PARAMETERS_AUTO_CALIBRATION_MCP_m_z_s_mx_f_r	0.1
RESULTS_SEARCH_17_PARAMETERS_MAX_PRECURSORS_FRAGLET	5
RESULTS_SEARCH_17_PARAMETERS_MAX_PRECURSORS_TAGLET	1
RESULTS_SEARCH_17_PARAMETERS_PRECURSORS_DR_FRAGLET	10
RESULTS_SEARCH_17_PARAMETERS_PRECURSORS_DR_TAGLET	3
RESULTS_SEARCH_17_PARAMETERS_DEFAULT_CHARGE_STATE_1_charge	2
RESULTS_SEARCH_17_PARAMETERS_DEFAULT_CHARGE_STATE_1_probability	1
RESULTS_SEARCH_17_PARAMETERS_DEFAULT_CHARGE_STATE_2_charge	3
RESULTS_SEARCH_17_PARAMETERS_DEFAULT_CHARGE_STATE_2_probability	1
RESULTS_SEARCH_17_PARAMETERS_DEFAULT_CHARGE_STATE_3_charge	4
RESULTS_SEARCH_17_PARAMETERS_DEFAULT_CHARGE_STATE_3_probability	1
RESULTS_SEARCH_17_PARAMETERS_VERSION	5.0.1.0, 4895
RESULTS_SEARCH_17_PARAMETERS_PARAGON_VERSION	5.0.1.0, 4874
RESULTS_SEARCH_17_PARAMETERS_APPLICATION	ProteinPilot(tm) Software
RESULTS_SEARCH_17_PARAMETERS_PROGROUP_alternativedispositionmaximumfoldprobabilitydrop	100
RESULTS_SEARCH_17_PARAMETERS_PROGROUP_alternativedispositionmaximumfoldscoredrop	2
RESULTS_SEARCH_17_PARAMETERS_PROGROUP_autodiscordantpeptidethreshold	0.3
RESULTS_SEARCH_17_PARAMETERS_PROGROUP_bayesconfidencecalclulation	TRUE
RESULTS_SEARCH_17_PARAMETERS_PROGROUP_calibrateconfidence	TRUE
RESULTS_SEARCH_17_PARAMETERS_PROGROUP_compresspeptides	FALSE
RESULTS_SEARCH_17_PARAMETERS_PROGROUP_confidencepercentthresholdforexcludingothersfromquant	15
RESULTS_SEARCH_17_PARAMETERS_PROGROUP_confidencepercentthresholdforincludingselfinquant	15
RESULTS_SEARCH_17_PARAMETERS_PROGROUP_donotstoremspeaklists	FALSE
RESULTS_SEARCH_17_PARAMETERS_PROGROUP_fasta	C:\AB SCIEX\ProteinPilot Data\SearchDatabases\uniprot-Homo sapiens-swissTrEMBL-isof-14022023.fasta
RESULTS_SEARCH_17_PARAMETERS_PROGROUP_featuregroupminpepconf	0.66
RESULTS_SEARCH_17_PARAMETERS_PROGROUP_featuregroupminups	0.47
RESULTS_SEARCH_17_PARAMETERS_PROGROUP_focusingintersection	4
RESULTS_SEARCH_17_PARAMETERS_PROGROUP_focusingminimummatchconfidence	0.1
RESULTS_SEARCH_17_PARAMETERS_PROGROUP_focusingminunusedprotscore	02:24:00
RESULTS_SEARCH_17_PARAMETERS_PROGROUP_focusingsubsetcutoff	6
RESULTS_SEARCH_17_PARAMETERS_PROGROUP_intersection	1.3
RESULTS_SEARCH_17_PARAMETERS_PROGROUP_minimummatchconfidencecutoff	0.001
RESULTS_SEARCH_17_PARAMETERS_PROGROUP_minunusedprotscore	0.0458
RESULTS_SEARCH_17_PARAMETERS_PROGROUP_subsetcutoff	2
RESULTS_SEARCH_17_PARAMETERS_PROGROUP_unusedprotscorethresholdforexcludingothersfromquant	1.3
RESULTS_SEARCH_17_PARAMETERS_PEAKLIST_count	3955
RESULTS_SEARCH_17_PARAMETERS_PEAKLIST_filenumber	1
RESULTS_SEARCH_17_PARAMETERS_PEAKLIST_original_count	3958
RESULTS_SEARCH_17_PARAMETERS_PEAKLIST_originalfilename	Z:\PC2-Raw-Data\Proteomics\Data\Service\SP0059\230206-SP0059-Exo-4.wiff
RESULTS_SEARCH_17_PARAMETERS_PEAKLIST_partnumber	9
RESULTS_SEARCH_17_PARAMETERS_QUANT_TYPE_background_correction	FALSE
RESULTS_SEARCH_17_PARAMETERS_QUANT_TYPE_bias_correction	TRUE
RESULTS_SEARCH_17_PARAMETERS_QUANT_TYPE_keep_extreme_peptides_over_fraction	0
RESULTS_SEARCH_17_PARAMETERS_QUANT_TYPE_low_confidence_check	TRUE
RESULTS_SEARCH_17_PARAMETERS_QUANT_TYPE_low_intensity_check	TRUE
RESULTS_SEARCH_17_PARAMETERS_QUANT_TYPE_median_statistic	TRUE
RESULTS_SEARCH_17_PARAMETERS_QUANT_TYPE_mod_check	TRUE
RESULTS_SEARCH_17_PARAMETERS_QUANT_TYPE_quant_threshold	-1
RESULTS_SEARCH_17_PARAMETERS_QUANT_TYPE_quant_threshold_sn	9
RESULTS_SEARCH_17_PARAMETERS_QUANT_TYPE_separate_searches	FALSE
RESULTS_SEARCH_17_PARAMETERS_QUANT_TYPE_shared_msms_check	TRUE
RESULTS_SEARCH_17_PARAMETERS_PARAGON_METHOD_SETTINGS_UI_SAMPLE_TYPE	Identification
RESULTS_SEARCH_17_PARAMETERS_PARAGON_METHOD_SETTINGS_UI_CYS_ALKYLATION	Iodoacetamide
RESULTS_SEARCH_17_PARAMETERS_PARAGON_METHOD_SETTINGS_UI_DIGESTION	Trypsin
RESULTS_SEARCH_17_PARAMETERS_PARAGON_METHOD_SETTINGS_UI_SPECIAL_FACTOR	Urea denaturation
[truncated: 130 more rows]

## Sheet: Metadata Calculations
	Subsearch	Search string	present		File index down	Part number	Spectra - 'original'	Spectra 'count' - non-empty?	max original Spectra for part	Max non-empty spectra for part	File Index for first only
	1	RESULTS_SEARCH_1_PARAMETERS_PEAKLIST_rawdatafilename		Z:\PC2-Raw-Data\Proteomics\Data\Service\SP0059\230206-SP0059-Exo-4.wiff	1	1	4000	4000	4000	4000	1
	2	RESULTS_SEARCH_2_PARAMETERS_PEAKLIST_rawdatafilename		Z:\PC2-Raw-Data\Proteomics\Data\Service\SP0059\230206-SP0059-Exo-4.wiff	1	1	4000	4000
	3	RESULTS_SEARCH_3_PARAMETERS_PEAKLIST_rawdatafilename		Z:\PC2-Raw-Data\Proteomics\Data\Service\SP0059\230206-SP0059-Exo-4.wiff	1	2	3991	3991	3991	3991
1 if Rapid, 2 if Thor	4	RESULTS_SEARCH_4_PARAMETERS_PEAKLIST_rawdatafilename		Z:\PC2-Raw-Data\Proteomics\Data\Service\SP0059\230206-SP0059-Exo-4.wiff	1	2	3991	3991
2	5	RESULTS_SEARCH_5_PARAMETERS_PEAKLIST_rawdatafilename		Z:\PC2-Raw-Data\Proteomics\Data\Service\SP0059\230206-SP0059-Exo-4.wiff	1	3	4006	4006	4006	4006
	6	RESULTS_SEARCH_6_PARAMETERS_PEAKLIST_rawdatafilename		Z:\PC2-Raw-Data\Proteomics\Data\Service\SP0059\230206-SP0059-Exo-4.wiff	1	3	4006	4006
# Segments	7	RESULTS_SEARCH_7_PARAMETERS_PEAKLIST_rawdatafilename		Z:\PC2-Raw-Data\Proteomics\Data\Service\SP0059\230206-SP0059-Exo-4.wiff	1	4	3988	3988	3988	3988
18	8	RESULTS_SEARCH_8_PARAMETERS_PEAKLIST_rawdatafilename		Z:\PC2-Raw-Data\Proteomics\Data\Service\SP0059\230206-SP0059-Exo-4.wiff	1	4	3988	3988
(max is 1000 segments)	9	RESULTS_SEARCH_9_PARAMETERS_PEAKLIST_rawdatafilename		Z:\PC2-Raw-Data\Proteomics\Data\Service\SP0059\230206-SP0059-Exo-4.wiff	1	5	3995	3995	3995	3995
	10	RESULTS_SEARCH_10_PARAMETERS_PEAKLIST_rawdatafilename		Z:\PC2-Raw-Data\Proteomics\Data\Service\SP0059\230206-SP0059-Exo-4.wiff	1	5	3995	3995
	11	RESULTS_SEARCH_11_PARAMETERS_PEAKLIST_rawdatafilename		Z:\PC2-Raw-Data\Proteomics\Data\Service\SP0059\230206-SP0059-Exo-4.wiff	1	6	4006	4006	4006	4006
	12	RESULTS_SEARCH_12_PARAMETERS_PEAKLIST_rawdatafilename		Z:\PC2-Raw-Data\Proteomics\Data\Service\SP0059\230206-SP0059-Exo-4.wiff	1	6	4006	4006
	13	RESULTS_SEARCH_13_PARAMETERS_PEAKLIST_rawdatafilename		Z:\PC2-Raw-Data\Proteomics\Data\Service\SP0059\230206-SP0059-Exo-4.wiff	1	7	3997	3997	3997	3997
	14	RESULTS_SEARCH_14_PARAMETERS_PEAKLIST_rawdatafilename		Z:\PC2-Raw-Data\Proteomics\Data\Service\SP0059\230206-SP0059-Exo-4.wiff	1	7	3997	3997
	15	RESULTS_SEARCH_15_PARAMETERS_PEAKLIST_rawdatafilename		Z:\PC2-Raw-Data\Proteomics\Data\Service\SP0059\230206-SP0059-Exo-4.wiff	1	8	4013	4011	4013	4011
	16	RESULTS_SEARCH_16_PARAMETERS_PEAKLIST_rawdatafilename		Z:\PC2-Raw-Data\Proteomics\Data\Service\SP0059\230206-SP0059-Exo-4.wiff	1	8	4013	4011
	17	RESULTS_SEARCH_17_PARAMETERS_PEAKLIST_rawdatafilename		Z:\PC2-Raw-Data\Proteomics\Data\Service\SP0059\230206-SP0059-Exo-4.wiff	1	9	3958	3955	3958	3955
	18	RESULTS_SEARCH_18_PARAMETERS_PEAKLIST_rawdatafilename		Z:\PC2-Raw-Data\Proteomics\Data\Service\SP0059\230206-SP0059-Exo-4.wiff	1	9	3958	3955

## Sheet: Curated Metadata
Group file metadata term	Metadata Description (of raw extracted item)	Use Partial Match	Term in Stream	Derived (Calculated)	Value	Validation check/comments	Conversion type, if done	Conversion factor		Metadata Category	Metadata Description of Final Metadata Item (converted manually, if applicable)	Value
	Group filename			1						Attributes - General	Group filename	230206-SP0059-Exo-4.group
RESULTS_SEARCH_1_PARAMETERS_PARAGON_METHOD_SETTINGS_UI_START_TIME	Start date		1		2023-02-14 09:01:14					Attributes - General	Start date	2023-02-14 09:01:14
RESULTS_SEARCH_STAT_search_begin_time_clock	Start time		1		2023-02-14 09:01:14					Attributes - General	Start time	2023-02-14 09:01:14
RESULTS_SEARCH_1_PARAMETERS_PARAGON_METHOD_SETTINGS_UI_USER_NAME	User name		1		WIN-PVT3EI9I5O2\Administrator					Attributes - General	User name	WIN-PVT3EI9I5O2\Administrator
RESULTS_SEARCH_1_xml:id	Internal search identifier number		1	1						Attributes - General	Internal search identifier number
PARAMETERS_PEAKLIST_original_count				1						Attributes - Input data	Number of spectra in search	35954
PARAMETERS_PEAKLIST_count				1						Attributes - Input data	Number of non-empty spectra in search	35949
PARAMETERS_PEAKLIST_filenumber	Number of input files	1	1	1	1					Attributes - Input data	Number of input files	1
RESULTS_SEARCH_1_PARAMETERS_PARAGON_METHOD_SETTINGS_UI_SAMPLE_TYPE	Sample Type		1		Identification					Parameters - User settings	Sample Type	Identification
RESULTS_SEARCH_1_PARAMETERS_PARAGON_METHOD_SETTINGS_UI_CYS_ALKYLATION	Cysteine Alkylation		1		Iodoacetamide					Parameters - User settings	Cysteine Alkylation	Iodoacetamide
RESULTS_SEARCH_1_PARAMETERS_PARAGON_METHOD_SETTINGS_UI_DIGESTION	Digestion		1		Trypsin					Parameters - User settings	Digestion	Trypsin
RESULTS_SEARCH_1_PARAMETERS_PARAGON_METHOD_SETTINGS_UI_SPECIAL_FACTOR	Special Factors		1		Urea denaturation					Parameters - User settings	Special Factors	Urea denaturation
RESULTS_SEARCH_1_PARAMETERS_PARAGON_METHOD_SETTINGS_UI_INSTRUMENT	Instrument		1		TripleTOF 5600					Parameters - User settings	Instrument	TripleTOF 5600
RESULTS_SEARCH_1_PARAMETERS_PARAGON_METHOD_SETTINGS_UI_SPECIES	Species									Parameters - User settings	Species
RESULTS_SEARCH_1_PARAMETERS_PARAGON_METHOD_SETTINGS_UI_SEARCH_EFFORT	Search Effort		1		Thorough					Parameters - User settings	Search Effort	Thorough
RESULTS_SEARCH_1_PARAMETERS_PARAGON_METHOD_SETTINGS_UI_ID_FOCUS	ID Focus		1		Biological modifications					Parameters - User settings	ID Focus	Biological modifications
RESULTS_SEARCH_1_PARAMETERS_PARAGON_METHOD_SETTINGS_UI_MIN_UNUSED_PROTSCORE	Minimum Unused ProtScore		1		0.0458					Parameters - User settings	Minimum Unused ProtScore	0.0458
RESULTS_SEARCH_1_PARAMETERS_PARAGON_METHOD_SETTINGS_UI_PSPEP	FDR Analysis		1		TRUE		Logical to English			Parameters - User settings	FDR Analysis	Yes
	Quantitation						Logical to English			Parameters - User settings	Quantitation
RESULTS_SEARCH_1_PARAMETERS_QUANT_TYPE_background_correction	Background Correction		1		FALSE		Logical to English			Parameters - User settings	Background Correction	No
RESULTS_SEARCH_1_PARAMETERS_QUANT_TYPE_bias_correction	Bias Correction		1		TRUE		Logical to English			Parameters - User settings	Bias Correction	Yes
	Channel to use as denominator in ratios									Parameters - User settings	Channel to use as denominator in ratios
RESULTS_SEARCH_1_PARAMETERS_chemical_data_edited	Modified Data Dictionary or Parameter Translation		1		FALSE		Logical to English			Parameters - User settings	Modified Data Dictionary or Parameter Translation	No
RESULTS_SEARCH_1_PARAMETERS_FASTA_filename	Database filename		1		C:\AB SCIEX\ProteinPilot Data\SearchDatabases\uniprot-Homo sapiens-swissTrEMBL-isof-14022023.fasta					Attributes - Search database	Database filename	C:\AB SCIEX\ProteinPilot Data\SearchDatabases\uniprot-Homo sapiens-swissTrEMBL-isof-14022023.fasta
				1						Attributes - Search database	Number of Proteins in Database	229296
RESULTS_SEARCH_STAT_num_proteins	Number of proteins searched		1		458592					Attributes - Search database	Number of proteins searched	458592
				1						Attributes - Search database	Number of Residues in Database	75906192
RESULTS_SEARCH_STAT_num_residues	Number of residues searched		1		151812384					Attributes - Search database	Number of residues searched	151812384
RESULTS_SEARCH_STAT_computer_memory	RAM (MB)		1		65406					Attributes - Hardware	RAM (MB)	65406
RESULTS_SEARCH_STAT_computer_name	Computer name		1		WIN-PVT3EI9I5O2					Attributes - Hardware	Computer name	WIN-PVT3EI9I5O2
RESULTS_SEARCH_STAT_number_cores	Number of cores in computer		1		8					Attributes - Hardware	Number of cores in computer	8
RESULTS_SEARCH_STAT_number_processors	Number of threads (double cores if hyperthreading on)		1		16					Attributes - Hardware	Number of threads (double cores if hyperthreading on)	16
RESULTS_SEARCH_STAT_number_licensed_tasks	Number of cores licensed to use		1		16					Attributes - Software environment	Number of cores licensed to use	16
RESULTS_SEARCH_STAT_os	Operating system		1		Windows Server 2012 R2 Datacenter (6.2.9200)					Attributes - Software environment	Operating system	Windows Server 2012 R2 Datacenter (6.2.9200)
RESULTS_SEARCH_1_PARAMETERS_VERSION	ProteinPilot Software Version		1		5.0.1.0, 4895					Attributes - Software environment	ProteinPilot Software Version	5.0.1.0, 4895
RESULTS_SEARCH_1_PARAMETERS_PARAGON_VERSION	Paragon Algorithm Version		1		5.0.1.0, 4874					Attributes - Software environment	Paragon Algorithm Version	5.0.1.0, 4874
RESULTS_SEARCH_1_PARAMETERS_APPLICATION	Application name		1		ProteinPilot(tm) Software					Attributes - Software environment	Application name	ProteinPilot(tm) Software
RESULTS_GROUPRESULTSUMMARY_1_confidence	Confidence of first row in summary statistics ID statistics		1		0.99		Fraction to %	100		Statistics - Protein Summary Table	Percent Confidence of first row in Summary Statistics ID Statistics	99
RESULTS_GROUPRESULTSUMMARY_1_distinctpeptides	Distinct peptides associated with 99% confidence proteins		1		2152					Statistics - Protein Summary Table	Distinct peptides associated with 99% confidence proteins	2152
RESULTS_GROUPRESULTSUMMARY_1_proteinsbeforegroupping	Proteins before grouping (99% confidence)		1		5996					Statistics - Protein Summary Table	Proteins before grouping (99% confidence)	5996
RESULTS_GROUPRESULTSUMMARY_1_proteinsidentified	Proteins detected (99% confidence)		1		75					Statistics - Protein Summary Table	Proteins detected (99% confidence)	75
RESULTS_GROUPRESULTSUMMARY_1_spectraidentified	Spectra associated with 99% confidence proteins		1		5166					Statistics - Protein Summary Table	Spectra associated with 99% confidence proteins	5166
RESULTS_GROUPRESULTSUMMARY_2_confidence	Confidence of second row in Summary Statistics ID statistics		1		0.95		Fraction to %	100		Statistics - Protein Summary Table	Percent Confidence of first row in Summary Statistics ID Statistics	95
RESULTS_GROUPRESULTSUMMARY_2_distinctpeptides	Distinct peptides associated with 95% confidence proteins		1		2178					Statistics - Protein Summary Table	Distinct peptides associated with 95% confidence proteins	2178
RESULTS_GROUPRESULTSUMMARY_2_proteinsbeforegroupping	Proteins before grouping (95% confidence)		1		8688					Statistics - Protein Summary Table	Proteins before grouping (95% confidence)	8688
RESULTS_GROUPRESULTSUMMARY_2_proteinsidentified	Proteins detected (95% confidence)		1		89					Statistics - Protein Summary Table	Proteins detected (95% confidence)	89
RESULTS_GROUPRESULTSUMMARY_2_spectraidentified	Spectra associated with 95% confidence proteins		1		5212					Statistics - Protein Summary Table	Spectra associated with 95% confidence proteins	5212
RESULTS_GROUPRESULTSUMMARY_3_confidence	Confidence of third row in summary statistics ID statistics		1		0.66		Fraction to %	100		Statistics - Protein Summary Table	Percent Confidence of first row in Summary Statistics ID Statistics	66
RESULTS_GROUPRESULTSUMMARY_3_distinctpeptides	Distinct peptides associated with 66% confidence proteins		1		2190					Statistics - Protein Summary Table	Distinct peptides associated with 66% confidence proteins	2190
RESULTS_GROUPRESULTSUMMARY_3_proteinsbeforegroupping	Proteins before grouping (66% confidence)		1		9393					Statistics - Protein Summary Table	Proteins before grouping (66% confidence)	9393
RESULTS_GROUPRESULTSUMMARY_3_proteinsidentified	Proteins detected (66% confidence)		1		97					Statistics - Protein Summary Table	Proteins detected (66% confidence)	97
RESULTS_GROUPRESULTSUMMARY_3_spectraidentified	Spectra associated with 66% confidence proteins		1		5233					Statistics - Protein Summary Table	Spectra associated with 66% confidence proteins	5233
RESULTS_GROUPRESULTSUMMARY_4_confidence	Confidence of fourth row in Summary Statistics ID statistics		1		0.100088		Fraction to %	100		Statistics - Protein Summary Table	Percent Confidence of first row in Summary Statistics ID Statistics	10.0088
RESULTS_GROUPRESULTSUMMARY_4_distinctpeptides	Distinct peptides associated with 10% confidence proteins		1		2217					Statistics - Protein Summary Table	Distinct peptides associated with 10% confidence proteins	2217
RESULTS_GROUPRESULTSUMMARY_4_proteinsbeforegroupping	Proteins before grouping (10% confidence)		1		10385					Statistics - Protein Summary Table	Proteins before grouping (10% confidence)	10385
RESULTS_GROUPRESULTSUMMARY_4_proteinsidentified	Proteins detected (10% confidence)		1		116					Statistics - Protein Summary Table	Proteins detected (10% confidence)	116
RESULTS_GROUPRESULTSUMMARY_4_spectraidentified	Spectra associated with 10% confidence proteins		1		5271					Statistics - Protein Summary Table	Spectra associated with 10% confidence proteins	5271
PARAMETERS_PEAKLIST_partnumber	Number of segments the input data are broken into	1	1	1	9					Parameters - Search Dimension Factors	Number of segments the input data are broken into	9
				1						Parameters - Search Dimension Factors	Number of searches per segment (2 for Thorough, 1 for Rapid)	2
				1						Parameters - Search Dimension Factors	Number of apparent sub-searches in group file	18
RESULTS_SEARCH_1_PARAMETERS_do_reverse_search	Do reversed search		1		TRUE					Parameters - Search Dimension Factors	Do reversed search	TRUE
RESULTS_SEARCH_1_PARAMETERS_QUANT_TYPE_separate_searches	Do separate searches for each plex in MS1 quantitation		1		FALSE					Parameters - Search Dimension Factors	Do separate searches for each plex in MS1 quantitation	FALSE
RESULTS_SEARCH_1_PARAMETERS_maxresults	Maximum number of hypotheses to keep per spectrum		1		15					Parameters - Search Dimension Factors	Maximum number of hypotheses to keep per spectrum	15
RESULTS_SEARCH_1_PARAMETERS_MSTOLERANCE_type	MS1 initial mass error tolerance type		1		dalton					Parameters - Identification - Mass accuracy	MS1 initial mass error tolerance type	dalton
RESULTS_SEARCH_1_PARAMETERS_MSTOLERANCE_value	MS1 initial mass error tolerance value		1		0.05					Parameters - Identification - Mass accuracy	MS1 initial mass error tolerance value	0.05
RESULTS_SEARCH_1_PARAMETERS_MSMSTOLERANCE_type	MS2 initial mass error tolerance type		1		dalton					Parameters - Identification - Mass accuracy	MS2 initial mass error tolerance type	dalton
RESULTS_SEARCH_1_PARAMETERS_MSMSTOLERANCE_value	MS2 initial mass error tolerance value		1		0.1					Parameters - Identification - Mass accuracy	MS2 initial mass error tolerance value	0.1
RESULTS_SEARCH_1_PARAMETERS_MS_STANDARD_DEVIATION_type	MS1 final mass error standard deviation type		1		dalton					Parameters - Identification - Mass accuracy	MS1 final mass error standard deviation type	dalton
RESULTS_SEARCH_1_PARAMETERS_MS_STANDARD_DEVIATION_value	MS1 final mass error standard deviation value		1		0.0011					Parameters - Identification - Mass accuracy	MS1 final mass error standard deviation value	0.0011
RESULTS_SEARCH_1_PARAMETERS_MSMS_STANDARD_DEVIATION_type	MS2 final mass error standard deviation type		1		dalton					Parameters - Identification - Mass accuracy	MS2 final mass error standard deviation type	dalton
RESULTS_SEARCH_1_PARAMETERS_MSMS_STANDARD_DEVIATION_value	MS2 final mass error standard deviation value		1		0.01					Parameters - Identification - Mass accuracy	MS2 final mass error standard deviation value	0.01
RESULTS_SEARCH_1_PARAMETERS_do_multiprecursor_search	Use multi-precursor search function		1		TRUE					Parameters - Identification - Multi-precursor search	Use multi-precursor search function	TRUE
RESULTS_SEARCH_1_PARAMETERS_MAX_PRECURSORS_FRAGLET	Maximum number of different precursor masses to try to match to in the Fraglet stage when doing multi-precursor search		1		5					Parameters - Identification - Multi-precursor search	Maximum number of different precursor masses to try to match to in the Fraglet stage when doing multi-precursor search	5
RESULTS_SEARCH_1_PARAMETERS_PRECURSORS_DR_FRAGLET	Maximum dynamic range gap of secondary precursors vs primary precursor in the Fraglet stage when doing multi-precursor search		1		10					Parameters - Identification - Multi-precursor search	Maximum dynamic range gap of secondary precursors vs primary precursor in the Fraglet stage when doing multi-precursor search	10
RESULTS_SEARCH_1_PARAMETERS_MAX_PRECURSORS_TAGLET	Maximum number of different precursor masses to try to match to in the Taglet stage when doing multi-precursor search		1		1					Parameters - Identification - Multi-precursor search	Maximum number of different precursor masses to try to match to in the Taglet stage when doing multi-precursor search	1
RESULTS_SEARCH_1_PARAMETERS_PRECURSORS_DR_TAGLET	Maximum dynamic range gap of secondary precursors vs primary precursor in the Taglet stage when doing multi-precursor search		1		3					Parameters - Identification - Multi-precursor search	Maximum dynamic range gap of secondary precursors vs primary precursor in the Taglet stage when doing multi-precursor search	3
RESULTS_SEARCH_1_PARAMETERS_DEFAULT_CHARGE_STATE_1_charge	First charge state to consider when precursor z is not determined		1		2					Parameters - Identification - Charge ambiguity	First charge state to consider when precursor z is not determined	2
RESULTS_SEARCH_1_PARAMETERS_DEFAULT_CHARGE_STATE_1_probability	Probability of first charge state to consider when precursor z is not determined		1		1					Parameters - Identification - Charge ambiguity	Probability of first charge state to consider when precursor z is not determined	1
RESULTS_SEARCH_1_PARAMETERS_DEFAULT_CHARGE_STATE_2_charge	Second charge state to consider when precursor z is not determined		1		3					Parameters - Identification - Charge ambiguity	Second charge state to consider when precursor z is not determined	3
RESULTS_SEARCH_1_PARAMETERS_DEFAULT_CHARGE_STATE_2_probability	Probability of second charge state to consider when precursor z is not determined		1		1					Parameters - Identification - Charge ambiguity	Probability of second charge state to consider when precursor z is not determined	1
RESULTS_SEARCH_1_PARAMETERS_DEFAULT_CHARGE_STATE_3_charge	Third charge state to consider when precursor z is not determined		1		4					Parameters - Identification - Charge ambiguity	Third charge state to consider when precursor z is not determined	4
RESULTS_SEARCH_1_PARAMETERS_DEFAULT_CHARGE_STATE_3_probability	Probability of third charge state to consider when precursor z is not determined		1		1					Parameters - Identification - Charge ambiguity	Probability of third charge state to consider when precursor z is not determined	1
RESULTS_SEARCH_1_PARAMETERS_DEFAULT_CHARGE_STATE_4_charge	Fourth charge state to consider when precursor z is not determined									Parameters - Identification - Charge ambiguity	Fourth charge state to consider when precursor z is not determined
RESULTS_SEARCH_1_PARAMETERS_DEFAULT_CHARGE_STATE_4_probability	Probability of fourth charge state to consider when precursor z is not determined									Parameters - Identification - Charge ambiguity	Probability of fourth charge state to consider when precursor z is not determined
RESULTS_SEARCH_1_PARAMETERS_PROGROUP_bayesconfidencecalclulation	Use Bayesian protein confidence calculation		1		TRUE					Parameters - Protein Grouping	Use Bayesian protein confidence calculation	TRUE
RESULTS_SEARCH_1_PARAMETERS_PROGROUP_calibrateconfidence	Use peptide FDR analysis to recalibrate peptide confidences		1		TRUE					Parameters - Protein Grouping	Use peptide FDR analysis to recalibrate peptide confidences	TRUE
RESULTS_SEARCH_1_PARAMETERS_PROGROUP_focusingintersection	In mid-Pro Group, minimum Intersection ProtScore to be in Same Group		1		4					Parameters - Protein Grouping	In mid-Pro Group, minimum Intersection ProtScore to be in Same Group	4
RESULTS_SEARCH_1_PARAMETERS_PROGROUP_focusingminunusedprotscore	In mid-Pro Group, minimum Unused ProtScore to keep a Group		1		0.1					Parameters - Protein Grouping	In mid-Pro Group, minimum Unused ProtScore to keep a Group	0.1
RESULTS_SEARCH_1_PARAMETERS_PROGROUP_focusingsubsetcutoff	In mid-Pro Group, keep competitor proteins with ProtScore units from winner		1		6					Parameters - Protein Grouping	In mid-Pro Group, keep competitor proteins with ProtScore units from winner	6
RESULTS_SEARCH_1_PARAMETERS_PROGROUP_intersection	In final Pro Group, minimum Intersection ProtScore to be in same group		1		1.3					Parameters - Protein Grouping	In final Pro Group, minimum Intersection ProtScore to be in same group	1.3
RESULTS_SEARCH_1_PARAMETERS_PROGROUP_minunusedprotscore	In final Pro Group, minimum Unused ProtScore to keep a group		1		0.0458					Parameters - Protein Grouping	In final Pro Group, minimum Unused ProtScore to keep a group	0.0458
RESULTS_SEARCH_1_PARAMETERS_PROGROUP_subsetcutoff	In final Pro Group, keep competitor proteins with ProtScore units from winner		1		2					Parameters - Protein Grouping	In final Pro Group, keep competitor proteins with ProtScore units from winner	2
RESULTS_SEARCH_1_PARAMETERS_QUANT_TYPE_background_correction	Do isobaric quant background correction algorithm		1		FALSE					Parameters - Quantitation - processing	Do isobaric quant background correction algorithm	FALSE
RESULTS_SEARCH_1_PARAMETERS_QUANT_TYPE_bias_correction	Normalize the central tendency of protein ratios to be unity		1		TRUE					Parameters - Quantitation - processing	Normalize the central tendency of protein ratios to be unity	TRUE
RESULTS_SEARCH_1_PARAMETERS_QUANT_TYPE_median_statistic	Compute protein-level ratios from the median of peptide ratios		1		TRUE					Parameters - Quantitation - processing	Compute protein-level ratios from the median of peptide ratios	TRUE
RESULTS_SEARCH_1_PARAMETERS_QUANT_TYPE_quant_threshold	Quant threshold setting no longer used		1		-1					Parameters - Quantitation - processing	Quant threshold setting no longer used	-1
RESULTS_SEARCH_1_PARAMETERS_QUANT_TYPE_quant_threshold_sn	Use measures for quantitation if signal to noise is greater than		1		9					Parameters - Quantitation - processing	Use measures for quantitation if signal to noise is greater than	9
RESULTS_SEARCH_1_PARAMETERS_max_quant_labels	Maximum number of labels allowed on a peptide for it to be used for quantitation		1		35					Parameters - Quantitation - curation	Maximum number of labels allowed on a peptide for it to be used for quantitation	35
RESULTS_SEARCH_1_PARAMETERS_QUANT_TYPE_keep_extreme_peptides_over_fraction	Include extreme ratios in the protein ratio calculation if the fraction of peptides from a protein having extreme ratios is greater than		1		0					Parameters - Quantitation - curation	Include extreme ratios in the protein ratio calculation if the fraction of peptides from a protein having extreme ratios is greater than	0
RESULTS_SEARCH_1_PARAMETERS_QUANT_TYPE_low_confidence_check	Exclude quantitation data if identification confidence does not pass a threshold value		1		TRUE					Parameters - Quantitation - curation	Exclude quantitation data if identification confidence does not pass a threshold value	TRUE
RESULTS_SEARCH_1_PARAMETERS_QUANT_TYPE_low_intensity_check	Exclude quantitation data if a minimum intensity is not passed		1		TRUE					Parameters - Quantitation - curation	Exclude quantitation data if a minimum intensity is not passed	TRUE
RESULTS_SEARCH_1_PARAMETERS_QUANT_TYPE_mod_check	Exclude quantitation data based on discordant peptide logic		1		TRUE					Parameters - Quantitation - curation	Exclude quantitation data based on discordant peptide logic	TRUE
RESULTS_SEARCH_1_PARAMETERS_QUANT_TYPE_shared_msms_check	Exclude quantitation data using sharing logic		1		TRUE					Parameters - Quantitation - curation	Exclude quantitation data using sharing logic	TRUE
RESULTS_SEARCH_1_PARAMETERS_PROGROUP_unusedprotscorethresholdforexcludingothersfromquant	Minimum protein confidence to consider a protein confident and capable of excluding spectra as shared		1		1.3					Parameters - Quantitation - curation	Minimum protein confidence to consider a protein confident and capable of excluding spectra as shared	1.3
RESULTS_SEARCH_1_PARAMETERS_PROGROUP_confidencepercentthresholdforexcludingothersfromquant	Minimum peptide percent confidence from a confident protein to consider a spectrum shared		1		15					Parameters - Quantitation - curation	Minimum peptide percent confidence from a confident protein to consider a spectrum shared	15
RESULTS_SEARCH_1_PARAMETERS_PROGROUP_confidencepercentthresholdforincludingselfinquant	Minimum peptide confidence to be used for quantitation		1		15					Parameters - Quantitation - curation	Minimum peptide confidence to be used for quantitation	15
RESULTS_SEARCH_1_PARAMETERS_PROGROUP_autodiscordantpeptidethreshold	Consider a peptide discordant if joint feature probability less than		1		0.3					Parameters - Quantitation - curation	Consider a peptide discordant if joint feature probability less than	0.3
RESULTS_SEARCH_1_PARAMETERS_PROGROUP_compresspeptides	Show results only for distinct peptides, suppressing redundancy		1		FALSE					Parameters - Non-functional	Show results only for distinct peptides, suppressing redundancy	FALSE
RESULTS_SEARCH_1_PARAMETERS_PROGROUP_donotstoremspeaklists	Do not store MS1 level data		1		FALSE					Parameters - Non-functional	Do not store MS1 level data	FALSE
RESULTS_SEARCH_STAT_search_begin_time_clock	Start time - Search		1		2023-02-14 09:01:14					Statistics - Processing Times - Start&Stop Clock Times	Start time - Search	2023-02-14 09:01:14
RESULTS_SEARCH_STAT_search_end_time_clock	End time - Search		1		2023-02-14 14:37:53					Statistics - Processing Times - Start&Stop Clock Times	End time - Search	2023-02-14 14:37:53
RESULTS_SEARCH_STAT_stage_searching_begin_time_clock	Start time - Identification algorithm stages		1		2023-02-14 13:25:31					Statistics - Processing Times - Start&Stop Clock Times	Start time - Identification algorithm stages	2023-02-14 13:25:31
RESULTS_SEARCH_STAT_stage_searching_end_time_clock	End time - Identification algorithm stages		1		2023-02-14 14:31:32					Statistics - Processing Times - Start&Stop Clock Times	End time - Identification algorithm stages	2023-02-14 14:31:32
RESULTS_SEARCH_STAT_stage_signal_processing_begin_time_clock	Start time - Signal processing stage		1		2023-02-14 09:01:15					Statistics - Processing Times - Start&Stop Clock Times	Start time - Signal processing stage	2023-02-14 09:01:15
RESULTS_SEARCH_STAT_stage_signal_processing_end_time_clock	End time - Signal processing stage		1		2023-02-14 13:25:30					Statistics - Processing Times - Start&Stop Clock Times	End time - Signal processing stage	2023-02-14 13:25:30
RESULTS_SEARCH_STAT_stage_waiting_begin_time_clock	Start time - Waiting stage		1		2023-02-14 13:25:30					Statistics - Processing Times - Start&Stop Clock Times	Start time - Waiting stage	2023-02-14 13:25:30
RESULTS_SEARCH_STAT_stage_waiting_end_time_clock	End time - Waiting stage		1		2023-02-14 13:25:31					Statistics - Processing Times - Start&Stop Clock Times	End time - Waiting stage	2023-02-14 13:25:31
RESULTS_SEARCH_STAT_task_fraglet_exe_begin_time_clock	Start time - Fraglet Algorithm search stage		1		2023-02-14 13:35:11					Statistics - Processing Times - Start&Stop Clock Times	Start time - Fraglet Algorithm search stage	2023-02-14 13:35:11
RESULTS_SEARCH_STAT_task_fraglet_exe_end_time_clock	End time - Fraglet Algorithm search stage		1		2023-02-14 14:10:24					Statistics - Processing Times - Start&Stop Clock Times	End time - Fraglet Algorithm search stage	2023-02-14 14:10:24
RESULTS_SEARCH_STAT_task_focusing_begin_time_clock	Start time - Mid-Pro Group Algorithm stage		1		2023-02-14 14:10:24					Statistics - Processing Times - Start&Stop Clock Times	Start time - Mid-Pro Group Algorithm stage	2023-02-14 14:10:24
RESULTS_SEARCH_STAT_task_focusing_end_time_clock	End time - Mid-Pro Group Algorithm stage		1		2023-02-14 14:12:47					Statistics - Processing Times - Start&Stop Clock Times	End time - Mid-Pro Group Algorithm stage	2023-02-14 14:12:47
RESULTS_SEARCH_STAT_task_taglet_exe_begin_time_clock	Start time - Taglet Algorithm search stage		1		2023-02-14 14:12:47					Statistics - Processing Times - Start&Stop Clock Times	Start time - Taglet Algorithm search stage	2023-02-14 14:12:47
RESULTS_SEARCH_STAT_task_taglet_exe_end_time_clock	End time - Taglet Algorithm search stage		1		2023-02-14 14:27:51					Statistics - Processing Times - Start&Stop Clock Times	End time - Taglet Algorithm search stage	2023-02-14 14:27:51
RESULTS_SEARCH_STAT_task_progroup_begin_time_clock	Start time - Final Pro Group Algorithm stage		1		2023-02-14 14:27:51					Statistics - Processing Times - Start&Stop Clock Times	Start time - Final Pro Group Algorithm stage	2023-02-14 14:27:51
RESULTS_SEARCH_STAT_task_progroup_end_time_clock	End time - Final Pro Group Algorithm stage		1		2023-02-14 14:31:31					Statistics - Processing Times - Start&Stop Clock Times	End time - Final Pro Group Algorithm stage	2023-02-14 14:31:31
RESULTS_SEARCH_STAT_stage_fdr_begin_time_clock	Start time - FDR analysis stage		1		2023-02-14 14:31:32					Statistics - Processing Times - Start&Stop Clock Times	Start time - FDR analysis stage	2023-02-14 14:31:32
RESULTS_SEARCH_STAT_stage_fdr_end_time_clock	End time - FDR analysis stage		1		2023-02-14 14:37:53					Statistics - Processing Times - Start&Stop Clock Times	End time - FDR analysis stage	2023-02-14 14:37:53
RESULTS_SEARCH_STAT_search_time_duration	Clock Time Duration for Full Search (ms)		1		20199287		msec to min	1.66667e-05		Statistics - Processing Times - Duration in Real Clock Times	Clock time duration - Full search (min)	336.655
RESULTS_SEARCH_STAT_stage_searching_time_duration	Clock Time Duration for Identification Algorithm Stages (ms)		1		3960404		msec to min	1.66667e-05		Statistics - Processing Times - Duration in Real Clock Times	Clock time duration - Identification algorithm stages (min)	66.0067
RESULTS_SEARCH_STAT_stage_signal_processing_time_duration	Clock Time Duration for Waiting Stage (ms)		1		15855009		msec to min	1.66667e-05		Statistics - Processing Times - Duration in Real Clock Times	Clock time duration - Signal processing stage (min)	264.25
RESULTS_SEARCH_STAT_stage_waiting_time_duration	Clock Time Duration for Signal Processing Stage (ms)		1		1096		msec to min	1.66667e-05		Statistics - Processing Times - Duration in Real Clock Times	Clock time duration - Waiting stage (min)	0.0182667
RESULTS_SEARCH_STAT_task_fraglet_exe_time_duration	Clock Time Duration for Fraglet Algorithm Stage (ms)		1		2112532		msec to min	1.66667e-05		Statistics - Processing Times - Duration in Real Clock Times	Clock time duration - Fraglet Algorithm stage (min)	35.2089
RESULTS_SEARCH_STAT_task_focusing_time_duration	Clock Time Duration for Mid-Pro Group Algorithm Stage (ms)		1		143096		msec to min	1.66667e-05		Statistics - Processing Times - Duration in Real Clock Times	Clock time duration - Mid-Pro Group Algorithm stage (min)	2.38493
RESULTS_SEARCH_STAT_task_taglet_exe_time_duration	Clock Time Duration for Taglet Algorithm Stage (ms)		1		903413		msec to min	1.66667e-05		Statistics - Processing Times - Duration in Real Clock Times	Clock time duration - Taglet Algorithm stage (min)	15.0569
RESULTS_SEARCH_STAT_task_progroup_time_duration	Clock Time Duration for Pro Group Algorithm Stage (ms)		1		220695		msec to min	1.66667e-05		Statistics - Processing Times - Duration in Real Clock Times	Clock time duration - Pro Group Algorithm stage (min)	3.67825
RESULTS_SEARCH_STAT_stage_fdr_time_duration	Clock Time Duration for FDR Analysis (ms)		1		381484		msec to min	1.66667e-05		Statistics - Processing Times - Duration in Real Clock Times	Clock time duration - FDR Analysis (min)	6.35807
				1						Statistics - Processing Times - Duration in Real Clock Times	Clock time not accounted for in measured stages	9.69937
	CPU Time Duration for Signal Processing Stage (ms)						msec to min	1.66667e-05		Statistics - Processing Times - Duration in CPU Time	CPU time duration - Signal Processing stage (min)
RESULTS_SEARCH_STAT_task_fraglet_exe_time_cpu	CPU Time Duration for Fraglet Algorithm Stage (ms)		1		2312796		msec to min	1.66667e-05		Statistics - Processing Times - Duration in CPU Time	CPU time duration - Fraglet Algorithm stage (min)	38.5466
RESULTS_SEARCH_STAT_task_focusing_time_cpu	CPU Time Duration for Mid-Pro Group Algorithm Stage (ms)		1		150234		msec to min	1.66667e-05		Statistics - Processing Times - Duration in CPU Time	CPU time duration - Mid-Pro Group Algorithm stage (min)	2.5039
RESULTS_SEARCH_STAT_task_taglet_exe_time_cpu	CPU Time Duration for Taglet Algorithm Stage (ms)		1		5257406		msec to min	1.66667e-05		Statistics - Processing Times - Duration in CPU Time	CPU time duration - Taglet Algorithm stage (min)	87.6234
RESULTS_SEARCH_STAT_task_progroup_time_cpu	CPU Time Duration for Pro Group Algorithm Stage (ms)		1		227484		msec to min	1.66667e-05		Statistics - Processing Times - Duration in CPU Time	CPU time duration - Pro Group Algorithm stage (min)	3.7914
				1						Statistics - Processing Times - Percent by Stage	Percent of clock time - Identification Algorithm stages	0.196067
				1						Statistics - Processing Times - Percent by Stage	Percent of clock time - Signal Processing stage	0.784929
				1						Statistics - Processing Times - Percent by Stage	Percent of clock time - Waiting stage	5.42593e-05
				1						Statistics - Processing Times - Percent by Stage	Percent of clock time - Fraglet Algorithm stage	0.104584
				1						Statistics - Processing Times - Percent by Stage	Percent of clock time - Mid-Pro Group Algorithm stage	0.00708421
				1						Statistics - Processing Times - Percent by Stage	Percent of clock time - Taglet Algorithm stage	0.044725
				1						Statistics - Processing Times - Percent by Stage	Percent of clock time - Pro Group Algorithm stage	0.0109259
				1						Statistics - Processing Times - Percent by Stage	Percent of clock time - FDR Analysis	0.018886
				1						Statistics - Processing Rate - Clock (Sec/Spectrum)	Clock time rate (sec/spect) - Full Search	0.561809
				1						Statistics - Processing Rate - Clock (Sec/Spectrum)	Clock time rate (sec/spect) - Identification Algorithm stages	0.110152
				1						Statistics - Processing Rate - Clock (Sec/Spectrum)	Clock time rate (sec/spect) - Signal processing stage	0.44098
				1						Statistics - Processing Rate - Clock (Sec/Spectrum)	Clock time rate (sec/spect) - Waiting stage	3.04834e-05
				1						Statistics - Processing Rate - Clock (Sec/Spectrum)	Clock time rate (sec/spect) - Fraglet Algorithm stage	0.0587565
				1						Statistics - Processing Rate - Clock (Sec/Spectrum)	Clock time rate (sec/spect) - Mid-Pro Group Algorithm stage	0.00397997
				1						Statistics - Processing Rate - Clock (Sec/Spectrum)	Clock time rate (sec/spect) - Taglet Algorithm stage	0.0251269
				1						Statistics - Processing Rate - Clock (Sec/Spectrum)	Clock time rate (sec/spect) - Pro Group Algorithm stage	0.00613826
				1						Statistics - Processing Rate - Clock (Sec/Spectrum)	Clock time rate (sec/spect) - FDR Analysis	0.0106103
				1						Statistics - Processing Rate - CPU (Sec/Spectrum)	CPU time rate (sec/spect) - Signal processing stage
				1						Statistics - Processing Rate - CPU (Sec/Spectrum)	CPU time rate (sec/spect) - Fraglet Algorithm stage	0.0643265
				1						Statistics - Processing Rate - CPU (Sec/Spectrum)	CPU time rate (sec/spect) - Mid-Pro Group Algorithm stage	0.00417851
				1						Statistics - Processing Rate - CPU (Sec/Spectrum)	CPU time rate (sec/spect) - Taglet Algorithm stage	0.146226
				1						Statistics - Processing Rate - CPU (Sec/Spectrum)	CPU time rate (sec/spect) - Pro Group Algorithm stage	0.00632708
				1						Statistics - Processing Rate - Clock (Sec/Spectrum/DB Protein)	Clock time rate (sec/spect/DB protein) - Full search	1.22507e-06
				1						Statistics - Processing Rate - Clock (Sec/Spectrum/DB Protein)	Clock time rate (sec/spect/DB protein) - Identification algorithm stages	2.40196e-07
				1						Statistics - Processing Rate - Clock (Sec/Spectrum/DB Protein)	Clock time rate (sec/spect/DB protein) - Signal processing stage	9.61596e-07
				1						Statistics - Processing Rate - Clock (Sec/Spectrum/DB Protein)	Clock time rate (sec/spect/DB protein) - Waiting stage	6.64717e-11
				1						Statistics - Processing Rate - Clock (Sec/Spectrum/DB Protein)	Clock time rate (sec/spect/DB protein) - Fraglet Algorithm stage	1.28124e-07
				1						Statistics - Processing Rate - Clock (Sec/Spectrum/DB Protein)	Clock time rate (sec/spect/DB protein) - Mid-Pro Group Algorithm stage	8.67868e-09
				1						Statistics - Processing Rate - Clock (Sec/Spectrum/DB Protein)	Clock time rate (sec/spect/DB protein) - Taglet Algorithm stage	5.47914e-08
				1						Statistics - Processing Rate - Clock (Sec/Spectrum/DB Protein)	Clock time rate (sec/spect/DB protein) - Pro Group Algorithm stage	1.3385e-08
				1						Statistics - Processing Rate - Clock (Sec/Spectrum/DB Protein)	Clock time rate (sec/spect/DB protein) - FDR Analysis	2.31368e-08
				1						Statistics - Processing Rate - CPU (Sec/Spectrum/DB Protein)	CPU time rate (sec/spect/DB protein) - Signal processing stage
				1						Statistics - Processing Rate - CPU (Sec/Spectrum/DB Protein)	CPU time rate (sec/spect/DB protein) - Fraglet Algorithm stage	1.4027e-07
				1						Statistics - Processing Rate - CPU (Sec/Spectrum/DB Protein)	CPU time rate (sec/spect/DB protein) - Mid-Pro Group Algorithm stage	9.1116e-09
				1						Statistics - Processing Rate - CPU (Sec/Spectrum/DB Protein)	CPU time rate (sec/spect/DB protein) - Taglet Algorithm stage	3.18858e-07
				1						Statistics - Processing Rate - CPU (Sec/Spectrum/DB Protein)	CPU time rate (sec/spect/DB protein) - Pro Group Algorithm stage	1.37968e-08
				1						Statistics - Extent of Distribution - Fundamental	Distribution factor - CPU vs. clock time - Signal processing stage
				1						Statistics - Extent of Distribution - Fundamental	Distribution factor - CPU vs. clock time - Fraglet Algorithm stage	1.0948
				1						Statistics - Extent of Distribution - Fundamental	Distribution factor - CPU vs. clock time - Mid-Pro Group Algorithm stage	1.04988
				1						Statistics - Extent of Distribution - Fundamental	Distribution factor - CPU vs. clock time - Taglet Algorithm stage	5.81949
				1						Statistics - Extent of Distribution - Fundamental	Distribution factor - CPU vs. clock time - Pro Group Algorithm stage	1.03076
				1						Statistics - Extent of Distribution - vs Segments	Ratio of distribution factor to number of search segments - Signal processing stage
				1						Statistics - Extent of Distribution - vs Segments	Ratio of distribution factor to number of search segments - Fraglet Algorithm stage	0.121644
				1						Statistics - Extent of Distribution - vs Segments	Ratio of distribution factor to number of search segments - Mid-Pro Group Algorithm stage	0.116654
				1						Statistics - Extent of Distribution - vs Segments	Ratio of distribution factor to number of search segments - Taglet Algorithm stage	0.64661
				1						Statistics - Extent of Distribution - vs Segments	Ratio of distribution factor to number of search segments - Pro Group Algorithm stage	0.114529
				1						Statistics - Extent of Distribution - vs Licensed Cores	Ratio of distribution factor to number of licensed cores - Signal processing stage
				1						Statistics - Extent of Distribution - vs Licensed Cores	Ratio of distribution factor to number of licensed cores - Fraglet Algorithm stage	0.0684249
				1						Statistics - Extent of Distribution - vs Licensed Cores	Ratio of distribution factor to number of licensed cores - Mid-Pro Group Algorithm stage	0.0656177
				1						Statistics - Extent of Distribution - vs Licensed Cores	Ratio of distribution factor to number of licensed cores - Taglet Algorithm stage	0.363718
				1						Statistics - Extent of Distribution - vs Licensed Cores	Ratio of distribution factor to number of licensed cores - Pro Group Algorithm stage	0.0644226
PARAMETERS_PEAKLIST_original_count	Average number of spectra per segment	1	1	1	3994.89					Statistics - Search Segmentation	Average number of spectra per segment	3994.89
PARAMETERS_PEAKLIST_original_count	Standard deviation of number of spectra per segment	1	1	1	15.4497					Statistics - Search Segmentation	Standard deviation of number of spectra per segment	15.4497
PARAMETERS_PEAKLIST_original_count	Maximum number of spectra per segment	1	1	1	4013					Statistics - Search Segmentation	Maximum number of spectra per segment	4013
PARAMETERS_PEAKLIST_original_count	Minimum number of spectra per segment	1	1	1	3958					Statistics - Search Segmentation	Minimum number of spectra per segment	3958
										Attributes - Input data filenames	Filename of Input File 1	Z:\PC2-Raw-Data\Proteomics\Data\Service\SP0059\230206-SP0059-Exo-4.wiff
										Attributes - Input data filenames	Filename of Input File 2
										Attributes - Input data filenames	Filename of Input File 3
										Attributes - Input data filenames	Filename of Input File 4
										Attributes - Input data filenames	Filename of Input File 5
										Attributes - Input data filenames	Filename of Input File 6
										Attributes - Input data filenames	Filename of Input File 7
										Attributes - Input data filenames	Filename of Input File 8
										Attributes - Input data filenames	Filename of Input File 9
										Attributes - Input data filenames	Filename of Input File 10
										Attributes - Input data filenames	Filename of Input File 11
										Attributes - Input data filenames	Filename of Input File 12
										Attributes - Input data filenames	Filename of Input File 13
										Attributes - Input data filenames	Filename of Input File 14
										Attributes - Input data filenames	Filename of Input File 15
										Attributes - Input data filenames	Filename of Input File 16
										Attributes - Input data filenames	Filename of Input File 17
										Attributes - Input data filenames	Filename of Input File 18
										Attributes - Input data filenames	Filename of Input File 19
										Attributes - Input data filenames	Filename of Input File 20
										Attributes - Input data filenames	Filename of Input File 21
										Attributes - Input data filenames	Filename of Input File 22
										Attributes - Input data filenames	Filename of Input File 23
										Attributes - Input data filenames	Filename of Input File 24
										Attributes - Input data filenames	Filename of Input File 25
										Attributes - Input data filenames	Filename of Input File 26
										Attributes - Input data filenames	Filename of Input File 27
										Attributes - Input data filenames	Filename of Input File 28
										Attributes - Input data filenames	Filename of Input File 29
										Attributes - Input data filenames	Filename of Input File 30
										Attributes - Input data filenames	Filename of Input File 31
										Attributes - Input data filenames	Filename of Input File 32
										Attributes - Input data filenames	Filename of Input File 33
										Attributes - Input data filenames	Filename of Input File 34
										Attributes - Input data filenames	Filename of Input File 35
										Attributes - Input data filenames	Filename of Input File 36
										Attributes - Input data filenames	Filename of Input File 37
										Attributes - Input data filenames	Filename of Input File 38
										Attributes - Input data filenames	Filename of Input File 39
										Attributes - Input data filenames	Filename of Input File 40
										Attributes - Input data filenames	Filename of Input File 41
										Attributes - Input data filenames	Filename of Input File 42
										Attributes - Input data filenames	Filename of Input File 43
										Attributes - Input data filenames	Filename of Input File 44
										Attributes - Input data filenames	Filename of Input File 45
										Attributes - Input data filenames	Filename of Input File 46
										Attributes - Input data filenames	Filename of Input File 47
										Attributes - Input data filenames	Filename of Input File 48
										Attributes - Input data filenames	Filename of Input File 49
										Attributes - Input data filenames	Filename of Input File 50
										Attributes - Input data filenames	Filename of Input File 51
										Attributes - Input data filenames	Filename of Input File 52
										Attributes - Input data filenames	Filename of Input File 53
										Attributes - Input data filenames	Filename of Input File 54
										Attributes - Input data filenames	Filename of Input File 55
										Attributes - Input data filenames	Filename of Input File 56
										Attributes - Input data filenames	Filename of Input File 57
										Attributes - Input data filenames	Filename of Input File 58
										Attributes - Input data filenames	Filename of Input File 59
										Attributes - Input data filenames	Filename of Input File 60
										Attributes - Input data filenames	Filename of Input File 61
										Attributes - Input data filenames	Filename of Input File 62
										Attributes - Input data filenames	Filename of Input File 63
										Attributes - Input data filenames	Filename of Input File 64
										Attributes - Input data filenames	Filename of Input File 65
										Attributes - Input data filenames	Filename of Input File 66
										Attributes - Input data filenames	Filename of Input File 67
										Attributes - Input data filenames	Filename of Input File 68
										Attributes - Input data filenames	Filename of Input File 69
										Attributes - Input data filenames	Filename of Input File 70
										Attributes - Input data filenames	Filename of Input File 71
										Attributes - Input data filenames	Filename of Input File 72
										Attributes - Input data filenames	Filename of Input File 73
										Attributes - Input data filenames	Filename of Input File 74
										Attributes - Input data filenames	Filename of Input File 75
										Attributes - Input data filenames	Filename of Input File 76
										Attributes - Input data filenames	Filename of Input File 77
										Attributes - Input data filenames	Filename of Input File 78
										Attributes - Input data filenames	Filename of Input File 79
										Attributes - Input data filenames	Filename of Input File 80
										Attributes - Input data filenames	Filename of Input File 81
										Attributes - Input data filenames	Filename of Input File 82
										Attributes - Input data filenames	Filename of Input File 83
										Attributes - Input data filenames	Filename of Input File 84
										Attributes - Input data filenames	Filename of Input File 85
										Attributes - Input data filenames	Filename of Input File 86
										Attributes - Input data filenames	Filename of Input File 87
										Attributes - Input data filenames	Filename of Input File 88
										Attributes - Input data filenames	Filename of Input File 89
										Attributes - Input data filenames	Filename of Input File 90
										Attributes - Input data filenames	Filename of Input File 91
										Attributes - Input data filenames	Filename of Input File 92
										Attributes - Input data filenames	Filename of Input File 93
										Attributes - Input data filenames	Filename of Input File 94
										Attributes - Input data filenames	Filename of Input File 95
										Attributes - Input data filenames	Filename of Input File 96
										Attributes - Input data filenames	Filename of Input File 97
										Attributes - Input data filenames	Filename of Input File 98
										Attributes - Input data filenames	Filename of Input File 99
										Attributes - Input data filenames	Filename of Input File 100
										Attributes - Input data filenames	Filename of Input File 101
										Attributes - Input data filenames	Filename of Input File 102
										Attributes - Input data filenames	Filename of Input File 103
										Attributes - Input data filenames	Filename of Input File 104
										Attributes - Input data filenames	Filename of Input File 105
										Attributes - Input data filenames	Filename of Input File 106
										Attributes - Input data filenames	Filename of Input File 107
										Attributes - Input data filenames	Filename of Input File 108
										Attributes - Input data filenames	Filename of Input File 109
										Attributes - Input data filenames	Filename of Input File 110
										Attributes - Input data filenames	Filename of Input File 111
										Attributes - Input data filenames	Filename of Input File 112
										Attributes - Input data filenames	Filename of Input File 113
										Attributes - Input data filenames	Filename of Input File 114
										Attributes - Input data filenames	Filename of Input File 115
										Attributes - Input data filenames	Filename of Input File 116
										Attributes - Input data filenames	Filename of Input File 117
										Attributes - Input data filenames	Filename of Input File 118
										Attributes - Input data filenames	Filename of Input File 119
										Attributes - Input data filenames	Filename of Input File 120
										Attributes - Input data filenames	Filename of Input File 121
										Attributes - Input data filenames	Filename of Input File 122
										Attributes - Input data filenames	Filename of Input File 123
										Attributes - Input data filenames	Filename of Input File 124
										Attributes - Input data filenames	Filename of Input File 125
										Attributes - Input data filenames	Filename of Input File 126
										Attributes - Input data filenames	Filename of Input File 127
										Attributes - Input data filenames	Filename of Input File 128
										Attributes - Input data filenames	Filename of Input File 129
										Attributes - Input data filenames	Filename of Input File 130
										Attributes - Input data filenames	Filename of Input File 131
										Attributes - Input data filenames	Filename of Input File 132
										Attributes - Input data filenames	Filename of Input File 133
										Attributes - Input data filenames	Filename of Input File 134
										Attributes - Input data filenames	Filename of Input File 135
										Attributes - Input data filenames	Filename of Input File 136
										Attributes - Input data filenames	Filename of Input File 137
										Attributes - Input data filenames	Filename of Input File 138
										Attributes - Input data filenames	Filename of Input File 139
										Attributes - Input data filenames	Filename of Input File 140
										Attributes - Input data filenames	Filename of Input File 141
										Attributes - Input data filenames	Filename of Input File 142
										Attributes - Input data filenames	Filename of Input File 143
										Attributes - Input data filenames	Filename of Input File 144
										Attributes - Input data filenames	Filename of Input File 145
										Attributes - Input data filenames	Filename of Input File 146
										Attributes - Input data filenames	Filename of Input File 147
										Attributes - Input data filenames	Filename of Input File 148
										Attributes - Input data filenames	Filename of Input File 149
										Attributes - Input data filenames	Filename of Input File 150
										Attributes - Input data filenames	Filename of Input File 151
										Attributes - Input data filenames	Filename of Input File 152
										Attributes - Input data filenames	Filename of Input File 153
										Attributes - Input data filenames	Filename of Input File 154
										Attributes - Input data filenames	Filename of Input File 155
										Attributes - Input data filenames	Filename of Input File 156
										Attributes - Input data filenames	Filename of Input File 157
										Attributes - Input data filenames	Filename of Input File 158
										Attributes - Input data filenames	Filename of Input File 159
										Attributes - Input data filenames	Filename of Input File 160
										Attributes - Input data filenames	Filename of Input File 161
										Attributes - Input data filenames	Filename of Input File 162
										Attributes - Input data filenames	Filename of Input File 163
										Attributes - Input data filenames	Filename of Input File 164
										Attributes - Input data filenames	Filename of Input File 165
										Attributes - Input data filenames	Filename of Input File 166
										Attributes - Input data filenames	Filename of Input File 167
										Attributes - Input data filenames	Filename of Input File 168
										Attributes - Input data filenames	Filename of Input File 169
										Attributes - Input data filenames	Filename of Input File 170
										Attributes - Input data filenames	Filename of Input File 171
										Attributes - Input data filenames	Filename of Input File 172
										Attributes - Input data filenames	Filename of Input File 173
										Attributes - Input data filenames	Filename of Input File 174
										Attributes - Input data filenames	Filename of Input File 175
										Attributes - Input data filenames	Filename of Input File 176
										Attributes - Input data filenames	Filename of Input File 177
										Attributes - Input data filenames	Filename of Input File 178
										Attributes - Input data filenames	Filename of Input File 179
										Attributes - Input data filenames	Filename of Input File 180
										Attributes - Input data filenames	Filename of Input File 181
										Attributes - Input data filenames	Filename of Input File 182
										Attributes - Input data filenames	Filename of Input File 183
										Attributes - Input data filenames	Filename of Input File 184
										Attributes - Input data filenames	Filename of Input File 185
										Attributes - Input data filenames	Filename of Input File 186
										Attributes - Input data filenames	Filename of Input File 187
										Attributes - Input data filenames	Filename of Input File 188
										Attributes - Input data filenames	Filename of Input File 189
										Attributes - Input data filenames	Filename of Input File 190
										Attributes - Input data filenames	Filename of Input File 191
										Attributes - Input data filenames	Filename of Input File 192
										Attributes - Input data filenames	Filename of Input File 193
										Attributes - Input data filenames	Filename of Input File 194
										Attributes - Input data filenames	Filename of Input File 195
										Attributes - Input data filenames	Filename of Input File 196
										Attributes - Input data filenames	Filename of Input File 197
										Attributes - Input data filenames	Filename of Input File 198
										Attributes - Input data filenames	Filename of Input File 199
										Attributes - Input data filenames	Filename of Input File 200

## Sheet: Protein Level Data
Protein Level Data	Unused ProtScore Threshold	Confidence Threshold	Forward	Reverse	Correct	Incorrect	Total	Global FDR	q-value	Fit Unused ProtScore Threshold	Fit Confidence Threshold	Fit Forward	Fit Reverse	Fit Correct	Fit Incorrect	Fit Total	Fit Global FDR	Fit Local FDR
	413.28	1	1	0	1	0	1	0	0	413.28	1	1	3.51532e-07	0.999999	7.03063e-07	1	7.03063e-07	7.03342e-07
	58.84	1	2	0	2	0	2	0	0	58.84	1	2	7.03342e-07	2	1.40668e-06	2	7.03342e-07	7.0362e-07
	56.93	1	3	0	3	0	3	0	0	56.93	1	3	1.05543e-06	3	2.11086e-06	3	7.0362e-07	7.04177e-07
	44.05	1	4	0	4	0	4	0	0	44.05	1	4	1.4078e-06	4	2.8156e-06	4	7.03899e-07	7.04735e-07
	43.27	1	5	0	5	0	5	0	0	43.27	1	5	1.76044e-06	5	3.52089e-06	5	7.04178e-07	7.05293e-07
	41.44	1	6	0	6	0	6	0	0	41.44	1	6	2.11337e-06	6	4.22674e-06	6	7.04457e-07	7.05851e-07
	40.32	1	7	0	7	0	7	0	0	40.32	1	7	2.46658e-06	7	4.93315e-06	7	7.04736e-07	7.0641e-07
	39.56	1	8	0	8	0	8	0	0	39.56	1	8	2.82006e-06	7.99999	5.64012e-06	8	7.05015e-07	7.0697e-07
	38.74	1	9	0	9	0	9	0	0	38.74	1	9	3.17382e-06	8.99999	6.34765e-06	9	7.05294e-07	7.07529e-07
	33.83	1	10	0	10	0	10	0	0	33.83	1	10	3.52787e-06	9.99999	7.05574e-06	10	7.05574e-07	7.08089e-07
	31.52	1	11	0	11	0	11	0	0	31.52	1	11	3.88219e-06	11	7.76439e-06	11	7.05853e-07	7.0865e-07
	29.73	1	12	0	12	0	12	0	0	29.73	1	12	4.2368e-06	12	8.4736e-06	12	7.06133e-07	7.0921e-07
	28.46	1	13	0	13	0	13	0	0	28.46	1	13	4.59169e-06	13	9.18337e-06	13	7.06413e-07	7.09772e-07
	27.78	1	14	0	14	0	14	0	0	27.78	1	14	4.94685e-06	14	9.8937e-06	14	7.06693e-07	7.10333e-07
	23.7	1	15	0	15	0	15	0	0	23.7	1	15	5.3023e-06	15	1.06046e-05	15	7.06973e-07	7.10895e-07
	23.37	1	16	0	16	0	16	0	0	23.37	1	16	5.65803e-06	16	1.13161e-05	16	7.07254e-07	7.11458e-07
	21.33	1	17	0	17	0	17	0	0	21.33	1	17	6.01404e-06	17	1.20281e-05	17	7.07534e-07	7.12021e-07
	21.12	1	18	0	18	0	18	0	0	21.12	1	18	6.37033e-06	18	1.27407e-05	18	7.07815e-07	7.12584e-07
	20.87	1	19	0	19	0	19	0	0	20.87	1	19	6.7269e-06	19	1.34538e-05	19	7.08095e-07	7.13147e-07
	17.88	1	20	0	20	0	20	0	0	17.88	1	20	7.08376e-06	20	1.41675e-05	20	7.08376e-07	7.13711e-07
	16.14	1	21	0	21	0	21	0	0	16.14	1	21	7.4409e-06	21	1.48818e-05	21	7.08657e-07	7.14276e-07
	15.73	1	22	0	22	0	22	0	0	15.73	1	22	7.79832e-06	22	1.55966e-05	22	7.08938e-07	7.14841e-07
	15.55	1	23	0	23	0	23	0	0	15.55	1	23	8.15602e-06	23	1.6312e-05	23	7.09219e-07	7.15406e-07
	13.89	1	24	0	24	0	24	0	0	13.89	1	24	8.51401e-06	24	1.7028e-05	24	7.09501e-07	7.15972e-07
	13.06	1	25	0	25	0	25	0	0	13.06	1	25	8.87228e-06	25	1.77446e-05	25	7.09782e-07	7.16538e-07
	12.9	1	26	0	26	0	26	0	0	12.9	1	26	9.23083e-06	26	1.84617e-05	26	7.10064e-07	7.17104e-07
	12.02	1	27	0	27	0	27	0	0	12.02	1	27	9.58966e-06	27	1.91793e-05	27	7.10345e-07	7.17671e-07
	11.74	1	28	0	28	0	28	0	0	11.74	1	28	9.94878e-06	28	1.98976e-05	28	7.10627e-07	7.18238e-07
	11.52	1	29	0	29	0	29	0	0	11.52	1	29	1.03082e-05	29	2.06164e-05	29	7.10909e-07	7.18806e-07
	11.16	1	30	0	30	0	30	0	0	11.16	1	30	1.06679e-05	30	2.13357e-05	30	7.11191e-07	7.19374e-07
	10.51	1	31	0	31	0	31	0	0	10.51	1	31	1.10278e-05	31	2.20557e-05	31	7.11474e-07	7.19942e-07
	10.22	1	32	0	32	0	32	0	0	10.22	1	32	1.13881e-05	32	2.27762e-05	32	7.11756e-07	7.20511e-07
	9.84	1	33	0	33	0	33	0	0	9.84	1	33	1.17486e-05	33	2.34973e-05	33	7.12039e-07	7.2108e-07
	9.59	1	34	0	34	0	34	0	0	9.59	1	34	1.21095e-05	34	2.42189e-05	34	7.12321e-07	7.2165e-07
	9.42	1	35	0	35	0	35	0	0	9.42	1	35	1.24706e-05	35	2.49411e-05	35	7.12604e-07	7.2222e-07
	8.78	1	36	0	36	0	36	0	0	8.78	1	36	1.2832e-05	36	2.56639e-05	36	7.12887e-07	7.2279e-07
	8.74	1	37	0	37	0	37	0	0	8.74	1	37	1.31936e-05	37	2.63873e-05	37	7.1317e-07	7.23361e-07
	8.65	1	38	0	38	0	38	0	0	8.65	1	38	1.35556e-05	38	2.71112e-05	38	7.13453e-07	7.23932e-07
	7.57	1	39	0	39	0	39	0	0	7.57	1	39	1.39179e-05	39	2.78357e-05	39	7.13737e-07	7.24504e-07
	7.1	1	40	0	40	0	40	0	0	7.1	1	40	1.42804e-05	40	2.85608e-05	40	7.1402e-07	7.25076e-07
	6.58	1	41	0	41	0	41	0	0	6.58	1	41	1.46432e-05	41	2.92865e-05	41	7.14304e-07	7.25649e-07
	6.46	1	42	0	42	0	42	0	0	6.46	1	42	1.50063e-05	42	3.00127e-05	42	7.14588e-07	7.26222e-07
	6.41	1	43	0	43	0	43	0	0	6.41	1	43	1.53697e-05	43	3.07395e-05	43	7.14872e-07	7.26795e-07
	6.3	0.999999	44	0	44	0	44	0	0	6.3	0.999999	44	1.57334e-05	44	3.14668e-05	44	7.15156e-07	7.27369e-07
	6.26	0.999999	45	0	45	0	45	0	0	6.26	0.999999	45	1.60974e-05	45	3.21948e-05	45	7.1544e-07	7.27943e-07
	6.14	0.999999	46	0	46	0	46	0	0	6.14	0.999999	46	1.64617e-05	46	3.29233e-05	46	7.15724e-07	7.28517e-07
	6.13	0.999999	47	0	47	0	47	0	0	6.13	0.999999	47	1.68262e-05	47	3.36524e-05	47	7.16008e-07	7.29092e-07
	6.11	0.999999	48	0	48	0	48	0	0	6.11	0.999999	48	1.7191e-05	48	3.43821e-05	48	7.16293e-07	7.29667e-07
	6.01	0.999999	49	0	49	0	49	0	0	6.01	0.999999	49	1.75562e-05	49	3.51123e-05	49	7.16578e-07	7.30243e-07
	5.82	0.999998	50	0	50	0	50	0	0	5.82	0.999998	50	1.79216e-05	50	3.58431e-05	50	7.16863e-07	7.30819e-07
	5.42	0.999996	51	0	51	0	51	0	0	5.42	0.999996	51	1.82873e-05	51	3.65745e-05	51	7.17147e-07	7.31396e-07
	5.08	0.999992	52	0	52	0	52	0	0	5.08	0.999992	52	1.86532e-05	52	3.73065e-05	52	7.17433e-07	7.31973e-07
	4.92	0.999988	53	0	53	0	53	0	0	4.92	0.999988	53	1.90195e-05	53	3.8039e-05	53	7.17718e-07	7.3255e-07
	4.87	0.999987	54	0	54	0	54	0	0	4.87	0.999987	54	1.93861e-05	54	3.87722e-05	54	7.18003e-07	7.33128e-07
	4.78	0.999983	55	0	55	0	55	0	0	4.78	0.999983	55	1.97529e-05	55	3.95059e-05	55	7.18289e-07	7.33706e-07
	4.7	0.99998	56	0	56	0	56	0	0	4.7	0.99998	56	2.01201e-05	56	4.02402e-05	56	7.18574e-07	7.34284e-07
	4.49	0.999968	57	0	57	0	57	0	0	4.49	0.999968	57	2.04875e-05	57	4.0975e-05	57	7.1886e-07	7.34863e-07
	4.09	0.999919	58	0	58	0	58	0	0	4.09	0.999919	58	2.08552e-05	58	4.17105e-05	58	7.19146e-07	7.35443e-07
	4.03	0.999907	59	0	59	0	59	0	0	4.03	0.999907	59	2.12232e-05	59	4.24465e-05	59	7.19432e-07	7.36022e-07
	4	0.9999	61	0	61	0	61	0	0	4	0.9999	60	2.15915e-05	60	4.31831e-05	60	7.19718e-07	7.36893e-07
	3.5	0.999684	62	0	62	0	62	0	0	4	0.9999	61	2.19601e-05	61	4.39203e-05	61	7.20005e-07	7.36893e-07
	3.26	0.99945	63	0	63	0	63	0	0	3.5	0.999684	62	2.2329e-05	62	4.4658e-05	62	7.20291e-07	7.37764e-07
	2.76	0.998262	64	0	64	0	64	0	0	3.26	0.99945	63	2.26982e-05	63	4.53964e-05	63	7.20578e-07	7.38346e-07
	2.71	0.99805	65	0	65	0	65	0	0	2.76	0.998262	64	2.30677e-05	64	4.61353e-05	64	7.20864e-07	7.38928e-07
	2.63	0.997656	66	0	66	0	66	0	0	2.71	0.99805	65	2.34374e-05	65	4.68748e-05	65	7.21151e-07	7.3951e-07
	2.57	0.997308	68	0	68	0	68	0	0	2.63	0.997656	66	2.38075e-05	66	4.76149e-05	66	7.21438e-07	7.40092e-07
	2.4	0.996019	69	0	69	0	69	0	0	2.57	0.997308	67	2.41778e-05	67	4.83556e-05	67	7.21725e-07	7.40967e-07
	2.24	0.994246	70	0	70	0	70	0	0	2.57	0.997308	68	2.45484e-05	68	4.90969e-05	68	7.22013e-07	7.40967e-07
	2.13	0.992587	71	0	71	0	71	0	0	2.4	0.996019	69	2.49193e-05	69	4.98387e-05	69	7.223e-07	7.41843e-07
	2.05	0.991087	72	0	72	0	72	0	0	2.24	0.994246	70	2.52906e-05	69.9999	5.05811e-05	70	7.22587e-07	7.42427e-07
	2.04	0.99088	73	0	73	0	73	0	0	2.13	0.992587	71	2.56621e-05	70.9999	5.13241e-05	71	7.22875e-07	7.43012e-07
	2.01	0.990228	75	0	75	0	75	0	0	2.05	0.991087	72	2.60339e-05	71.9999	5.20677e-05	72	7.23163e-07	7.43597e-07
	2	0.99	83	0	83	0	83	0	0	2.04	0.99088	73	2.6406e-05	72.9999	5.28119e-05	73	7.23451e-07	7.44182e-07
	1.82	0.984864	84	0	84	0	84	0	0	2.01	0.990228	74	2.67783e-05	73.9999	5.35567e-05	74	7.23739e-07	7.45062e-07
	1.79	0.983782	85	0	85	0	85	0	0	2.01	0.990228	75	2.7151e-05	74.9999	5.4302e-05	75	7.24027e-07	7.45062e-07
	1.77	0.983018	86	0	86	0	86	0	0	2	0.99	76	2.7524e-05	75.9999	5.5048e-05	76	7.24315e-07	7.47998e-07
	1.74	0.981803	87	0	87	0	87	0	0	2	0.99	77	2.78973e-05	76.9999	5.57945e-05	77	7.24604e-07	7.47998e-07
	1.64	0.977091	88	0	88	0	88	0	0	2	0.99	78	2.82708e-05	77.9999	5.65416e-05	78	7.24893e-07	7.47998e-07
	1.54	0.97116	89	0	89	0	89	0	0	2	0.99	79	2.86447e-05	78.9999	5.72893e-05	79	7.25181e-07	7.47998e-07
	1.1	0.920567	90	0	90	0	90	0	0	2	0.99	80	2.90188e-05	79.9999	5.80376e-05	80	7.2547e-07	7.47998e-07
	1.03	0.906675	90	1	89	2	91	0.021978	0.0217391	2	0.99	81	2.93933e-05	80.9999	5.87865e-05	81	7.25759e-07	7.47998e-07
	1.02	0.904501	91	1	90	2	92	0.0217391	0.0217391	2	0.99	82	2.9768e-05	81.9999	5.9536e-05	82	7.26048e-07	7.47998e-07
	0.82	0.848644	91	2	89	4	93	0.0430108	0.039604	2	0.99	83	3.0143e-05	82.9999	6.0286e-05	83	7.26338e-07	7.47998e-07
	0.67	0.786204	92	2	90	4	94	0.0425532	0.039604	1.82	0.984864	84	3.05183e-05	83.9999	6.10367e-05	84	7.26627e-07	7.5065e-07
	0.57	0.730847	93	2	91	4	95	0.0421053	0.039604	1.79	0.983782	85	3.0894e-05	84.9999	6.17879e-05	85	7.26917e-07	7.51241e-07
	0.53	0.704879	94	2	92	4	96	0.0416667	0.039604	1.77	0.983018	86	3.12699e-05	85.9999	6.25398e-05	86	7.27206e-07	7.51832e-07
	0.47	0.661156	95	2	93	4	97	0.0412371	0.039604	1.74	0.981803	87	3.16461e-05	86.9999	6.32922e-05	87	7.27496e-07	7.52423e-07
	0.45	0.645187	96	2	94	4	98	0.0408163	0.039604	1.64	0.977091	88	3.20226e-05	87.9999	6.40452e-05	88	7.27786e-07	7.53015e-07
	0.42	0.619811	97	2	95	4	99	0.040404	0.039604	1.54	0.97116	89	3.23994e-05	88.9999	6.47988e-05	89	7.28076e-07	7.53607e-07
	0.3	0.498813	98	2	96	4	100	0.04	0.039604	1.1	0.920567	90	3.27765e-05	89.9999	6.5553e-05	90	7.28367e-07	7.54199e-07
	0.24	0.42456	99	2	97	4	101	0.039604	0.039604	1.03	0.906675	90.9125	0.0875436	90.8249	0.175087	91	0.00192403	0.0110417
	0.21	0.383405	100	3	97	6	103	0.0582524	0.0576923	1.02	0.904501	91.7059	0.294116	91.4118	0.588233	92	0.00639383	0.413145
	0.2	0.369043	101	3	98	6	104	0.0576923	0.0576923	0.82	0.848644	92.4993	0.50069	91.9986	1.00138	93	0.0107675	0.413147
	0.15	0.292054	101	4	97	8	105	0.0761905	0.0714286	0.67	0.786204	93.2927	0.707264	92.5855	1.41453	94	0.0150482	0.413148
	0.14	0.275564	102	4	98	8	106	0.0754717	0.0714286	0.57	0.730847	94.0862	0.913838	93.1723	1.82768	95	0.0192387	0.413149
	0.13	0.25869	104	4	100	8	108	0.0740741	0.0714286	0.53	0.704879	94.8796	1.12041	93.7592	2.24083	96	0.023342	0.413151
	0.12	0.241422	105	4	101	8	109	0.0733945	0.0714286	0.47	0.661156	95.673	1.32699	94.346	2.65398	97	0.0273606	0.413152
	0.11	0.223753	106	4	102	8	110	0.0727273	0.0714286	0.45	0.645187	96.4664	1.53357	94.9329	3.06713	98	0.0312973	0.413153
	0.09	0.187169	107	4	103	8	111	0.0720721	0.0714286	0.42	0.619811	97.2599	1.74014	95.5197	3.48029	99	0.0351544	0.413154
	0.08	0.168236	108	4	104	8	112	0.0714286	0.0714286	0.3	0.498813	98.0533	1.94672	96.1066	3.89344	100	0.0389344	0.413155
	0.07	0.148862	109	5	104	10	114	0.0877193	0.0862069	0.24	0.42456	98.8467	2.1533	96.6934	4.3066	101	0.0426396	0.413156
	0.06	0.129036	110	5	105	10	115	0.0869565	0.0862069	0.21	0.383405	99.6401	2.35988	97.2802	4.71976	102	0.0462721	0.413158
	0.05	0.108749	111	5	106	10	116	0.0862069	0.0862069	0.21	0.383405	100.434	2.56646	97.8671	5.13291	103	0.0498341	0.413158
										0.2	0.369043	101.227	2.77304	98.4539	5.54607	104	0.0533276	0.41316
										0.15	0.292054	102.02	2.97962	99.0408	5.95923	105	0.0567546	0.41316
										0.14	0.275564	102.814	3.1862	99.6276	6.3724	106	0.0601169	1
										0.13	0.25869	103.607	3.39278	100.214	6.78556	107	0.0634164	1
										0.13	0.25869	104.401	3.59936	100.801	7.19872	108	0.0666548	1
										0.12	0.241422	105.194	3.80594	101.388	7.61189	109	0.0698338	1
										0.11	0.223753	105.987	4.01253	101.975	8.02505	110	0.072955	1
										0.09	0.187169	106.781	4.21911	102.562	8.43822	111	0.07602	1
										0.08	0.168236	107.574	4.42569	103.149	8.85138	112	0.0790302	1
										0.07	0.148862	108.368	4.63228	103.735	9.26455	113	0.0819872	1
										0.07	0.148862	109.161	4.83886	104.322	9.67772	114	0.0848923	1
										0.06	0.129036	109.955	5.04544	104.909	10.0909	115	0.0877468	1
										0.05	0.108749	110.748	5.25203	105.496	10.5041	116	0.0905522	1

## Sheet: Distinct Peptide Level Data
Distinct Peptide Level Data		Confidence Threshold	Forward	Reverse	Correct	Incorrect	Total	Global FDR	q-value		Fit Confidence Threshold	Fit Forward	Fit Reverse	Fit Correct	Fit Incorrect	Fit Total	Fit Global FDR	Fit Local FDR
		1	283	0	283	0	283	0	0		1	1	1.40641e-10	1	2.81281e-10	1	2.81281e-10	2.81285e-10
		0.9999	475	0	475	0	475	0	0		1	2	2.81281e-10	2	5.62561e-10	2	2.81281e-10	2.81285e-10
		0.9998	885	0	885	0	885	0	0		1	3	4.21921e-10	3	8.43843e-10	3	2.81281e-10	2.81285e-10
		0.9997	953	0	953	0	953	0	0		1	4	5.62561e-10	4	1.12512e-09	4	2.81281e-10	2.81285e-10
		0.9996	968	0	968	0	968	0	0		1	5	7.03202e-10	5	1.4064e-09	5	2.81281e-10	2.81285e-10
		0.9995	987	0	987	0	987	0	0		1	6	8.43843e-10	6	1.68769e-09	6	2.81281e-10	2.81285e-10
		0.9994	1025	0	1025	0	1025	0	0		1	7	9.84483e-10	7	1.96897e-09	7	2.81281e-10	2.81285e-10
		0.9993	1050	0	1050	0	1050	0	0		1	8	1.12512e-09	8	2.25025e-09	8	2.81281e-10	2.81285e-10
		0.9992	1073	0	1073	0	1073	0	0		1	9	1.26576e-09	9	2.53153e-09	9	2.81281e-10	2.81285e-10
		0.9991	1099	0	1099	0	1099	0	0		1	10	1.4064e-09	10	2.81281e-09	10	2.81281e-10	2.81285e-10
		0.999	1108	0	1108	0	1108	0	0		1	11	1.54705e-09	11	3.09409e-09	11	2.81281e-10	2.81285e-10
		0.9989	1118	0	1118	0	1118	0	0		1	12	1.68769e-09	12	3.37537e-09	12	2.81281e-10	2.81285e-10
		0.9988	1143	0	1143	0	1143	0	0		1	13	1.82833e-09	13	3.65665e-09	13	2.81281e-10	2.81285e-10
		0.9987	1154	0	1154	0	1154	0	0		1	14	1.96897e-09	14	3.93793e-09	14	2.81281e-10	2.81285e-10
		0.9986	1158	0	1158	0	1158	0	0		1	15	2.10961e-09	15	4.21921e-09	15	2.81281e-10	2.81285e-10
		0.9985	1173	0	1173	0	1173	0	0		1	16	2.25025e-09	16	4.5005e-09	16	2.81281e-10	2.81285e-10
		0.9984	1177	0	1177	0	1177	0	0		1	17	2.39089e-09	17	4.78178e-09	17	2.81281e-10	2.81285e-10
		0.9983	1187	0	1187	0	1187	0	0		1	18	2.53153e-09	18	5.06306e-09	18	2.81281e-10	2.81285e-10
		0.9982	1189	0	1189	0	1189	0	0		1	19	2.67217e-09	19	5.34434e-09	19	2.81281e-10	2.81285e-10
		0.9981	1197	0	1197	0	1197	0	0		1	20	2.81281e-09	20	5.62562e-09	20	2.81281e-10	2.81285e-10
		0.998	1198	0	1198	0	1198	0	0		1	21	2.95345e-09	21	5.9069e-09	21	2.81281e-10	2.81285e-10
		0.9979	1206	0	1206	0	1206	0	0		1	22	3.09409e-09	22	6.18818e-09	22	2.81281e-10	2.81285e-10
		0.9978	1210	0	1210	0	1210	0	0		1	23	3.23473e-09	23	6.46947e-09	23	2.81281e-10	2.81285e-10
		0.9977	1211	0	1211	0	1211	0	0		1	24	3.37537e-09	24	6.75075e-09	24	2.81281e-10	2.81285e-10
		0.9976	1218	0	1218	0	1218	0	0		1	25	3.51601e-09	25	7.03203e-09	25	2.81281e-10	2.81285e-10
		0.9975	1225	0	1225	0	1225	0	0		1	26	3.65666e-09	26	7.31331e-09	26	2.81281e-10	2.81285e-10
		0.9974	1231	0	1231	0	1231	0	0		1	27	3.7973e-09	27	7.59459e-09	27	2.81281e-10	2.81285e-10
		0.9973	1233	0	1233	0	1233	0	0		1	28	3.93794e-09	28	7.87587e-09	28	2.81281e-10	2.81285e-10
		0.9972	1235	0	1235	0	1235	0	0		1	29	4.07858e-09	29	8.15715e-09	29	2.81281e-10	2.81285e-10
		0.9971	1237	0	1237	0	1237	0	0		1	30	4.21922e-09	30	8.43844e-09	30	2.81281e-10	2.81285e-10
		0.9969	1241	0	1241	0	1241	0	0		1	31	4.35986e-09	31	8.71972e-09	31	2.81281e-10	2.81285e-10
		0.9968	1242	0	1242	0	1242	0	0		1	32	4.5005e-09	32	9.001e-09	32	2.81281e-10	2.81285e-10
		0.9967	1262	0	1262	0	1262	0	0		1	33	4.64114e-09	33	9.28228e-09	33	2.81281e-10	2.81285e-10
		0.9966	1270	0	1270	0	1270	0	0		1	34	4.78178e-09	34	9.56356e-09	34	2.81281e-10	2.81285e-10
		0.9964	1271	0	1271	0	1271	0	0		1	35	4.92242e-09	35	9.84485e-09	35	2.81281e-10	2.81285e-10
		0.9963	1274	0	1274	0	1274	0	0		1	36	5.06306e-09	36	1.01261e-08	36	2.81281e-10	2.81285e-10
		0.9962	1276	0	1276	0	1276	0	0		1	37	5.2037e-09	37	1.04074e-08	37	2.81281e-10	2.81285e-10
		0.9961	1279	0	1279	0	1279	0	0		1	38	5.34435e-09	38	1.06887e-08	38	2.81281e-10	2.81285e-10
		0.9959	1281	0	1281	0	1281	0	0		1	39	5.48499e-09	39	1.097e-08	39	2.81281e-10	2.81285e-10
		0.9958	1282	0	1282	0	1282	0	0		1	40	5.62563e-09	40	1.12513e-08	40	2.81281e-10	2.81285e-10
		0.9957	1292	0	1292	0	1292	0	0		1	41	5.76627e-09	41	1.15325e-08	41	2.81281e-10	2.81285e-10
		0.9956	1299	0	1299	0	1299	0	0		1	42	5.90691e-09	42	1.18138e-08	42	2.81281e-10	2.81285e-10
		0.9955	1300	0	1300	0	1300	0	0		1	43	6.04755e-09	43	1.20951e-08	43	2.81281e-10	2.81285e-10
		0.9954	1301	0	1301	0	1301	0	0		1	44	6.18819e-09	44	1.23764e-08	44	2.81281e-10	2.81285e-10
		0.9953	1305	0	1305	0	1305	0	0		1	45	6.32883e-09	45	1.26577e-08	45	2.81282e-10	2.81285e-10
		0.9951	1309	0	1309	0	1309	0	0		1	46	6.46947e-09	46	1.29389e-08	46	2.81281e-10	2.81285e-10
		0.995	1310	0	1310	0	1310	0	0		1	47	6.61012e-09	47	1.32202e-08	47	2.81282e-10	2.81285e-10
		0.9948	1313	0	1313	0	1313	0	0		1	48	6.75076e-09	48	1.35015e-08	48	2.81282e-10	2.81285e-10
		0.9946	1314	0	1314	0	1314	0	0		1	49	6.8914e-09	49	1.37828e-08	49	2.81282e-10	2.81285e-10
		0.9944	1322	0	1322	0	1322	0	0		1	50	7.03204e-09	50	1.40641e-08	50	2.81282e-10	2.81285e-10
		0.9943	1327	0	1327	0	1327	0	0		1	51	7.17268e-09	51	1.43454e-08	51	2.81282e-10	2.81285e-10
		0.9942	1331	0	1331	0	1331	0	0		1	52	7.31332e-09	52	1.46266e-08	52	2.81282e-10	2.81285e-10
		0.9941	1332	0	1332	0	1332	0	0		1	53	7.45396e-09	53	1.49079e-08	53	2.81282e-10	2.81285e-10
		0.994	1333	0	1333	0	1333	0	0		1	54	7.5946e-09	54	1.51892e-08	54	2.81282e-10	2.81285e-10
		0.9938	1335	0	1335	0	1335	0	0		1	55	7.73525e-09	55	1.54705e-08	55	2.81282e-10	2.81285e-10
		0.9937	1338	0	1338	0	1338	0	0		1	56	7.87589e-09	56	1.57518e-08	56	2.81282e-10	2.81285e-10
		0.9936	1341	0	1341	0	1341	0	0		1	57	8.01653e-09	57	1.60331e-08	57	2.81282e-10	2.81285e-10
		0.9934	1342	0	1342	0	1342	0	0		1	58	8.15717e-09	58	1.63143e-08	58	2.81282e-10	2.81285e-10
		0.9933	1344	0	1344	0	1344	0	0		1	59	8.29781e-09	59	1.65956e-08	59	2.81282e-10	2.81285e-10
		0.9929	1345	0	1345	0	1345	0	0		1	60	8.43845e-09	60	1.68769e-08	60	2.81282e-10	2.81285e-10
		0.9928	1350	0	1350	0	1350	0	0		1	61	8.57909e-09	61	1.71582e-08	61	2.81282e-10	2.81285e-10
		0.9926	1351	0	1351	0	1351	0	0		1	62	8.71974e-09	62	1.74395e-08	62	2.81282e-10	2.81285e-10
		0.9924	1353	0	1353	0	1353	0	0		1	63	8.86038e-09	63	1.77208e-08	63	2.81282e-10	2.81285e-10
		0.992	1356	0	1356	0	1356	0	0		1	64	9.00102e-09	64	1.8002e-08	64	2.81282e-10	2.81285e-10
		0.9919	1358	0	1358	0	1358	0	0		1	65	9.14166e-09	65	1.82833e-08	65	2.81282e-10	2.81285e-10
		0.9915	1359	0	1359	0	1359	0	0		1	66	9.2823e-09	66	1.85646e-08	66	2.81282e-10	2.81285e-10
		0.9913	1360	0	1360	0	1360	0	0		1	67	9.42294e-09	67	1.88459e-08	67	2.81282e-10	2.81285e-10
		0.9912	1361	0	1361	0	1361	0	0		1	68	9.56358e-09	68	1.91272e-08	68	2.81282e-10	2.81285e-10
		0.9911	1362	0	1362	0	1362	0	0		1	69	9.70422e-09	69	1.94084e-08	69	2.81282e-10	2.81285e-10
		0.991	1363	0	1363	0	1363	0	0		1	70	9.84487e-09	70	1.96897e-08	70	2.81282e-10	2.81285e-10
		0.9909	1366	0	1366	0	1366	0	0		1	71	9.98551e-09	71	1.9971e-08	71	2.81282e-10	2.81285e-10
		0.9907	1367	0	1367	0	1367	0	0		1	72	1.01261e-08	72	2.02523e-08	72	2.81282e-10	2.81285e-10
		0.9906	1368	0	1368	0	1368	0	0		1	73	1.02668e-08	73	2.05336e-08	73	2.81282e-10	2.81285e-10
		0.9903	1371	0	1371	0	1371	0	0		1	74	1.04074e-08	74	2.08149e-08	74	2.81282e-10	2.81285e-10
		0.9902	1375	0	1375	0	1375	0	0		1	75	1.05481e-08	75	2.10962e-08	75	2.81282e-10	2.81285e-10
		0.9901	1376	0	1376	0	1376	0	0		1	76	1.06887e-08	76	2.13774e-08	76	2.81282e-10	2.81285e-10
		0.9899	1377	0	1377	0	1377	0	0		1	77	1.08294e-08	77	2.16587e-08	77	2.81282e-10	2.81285e-10
		0.9895	1402	0	1402	0	1402	0	0		1	78	1.097e-08	78	2.194e-08	78	2.81282e-10	2.81285e-10
		0.9894	1407	0	1407	0	1407	0	0		1	79	1.11106e-08	79	2.22213e-08	79	2.81282e-10	2.81285e-10
		0.9893	1408	0	1408	0	1408	0	0		1	80	1.12513e-08	80	2.25026e-08	80	2.81282e-10	2.81285e-10
		0.9892	1409	0	1409	0	1409	0	0		1	81	1.13919e-08	81	2.27839e-08	81	2.81282e-10	2.81285e-10
		0.9891	1410	0	1410	0	1410	0	0		1	82	1.15326e-08	82	2.30651e-08	82	2.81282e-10	2.81285e-10
		0.9888	1414	0	1414	0	1414	0	0		1	83	1.16732e-08	83	2.33464e-08	83	2.81282e-10	2.81285e-10
		0.9884	1415	0	1415	0	1415	0	0		1	84	1.18138e-08	84	2.36277e-08	84	2.81282e-10	2.81285e-10
		0.9883	1416	0	1416	0	1416	0	0		1	85	1.19545e-08	85	2.3909e-08	85	2.81282e-10	2.81285e-10
		0.9879	1424	0	1424	0	1424	0	0		1	86	1.20951e-08	86	2.41903e-08	86	2.81282e-10	2.81285e-10
		0.9877	1425	0	1425	0	1425	0	0		1	87	1.22358e-08	87	2.44716e-08	87	2.81282e-10	2.81285e-10
		0.9875	1426	0	1426	0	1426	0	0		1	88	1.23764e-08	88	2.47528e-08	88	2.81282e-10	2.81285e-10
		0.9872	1427	0	1427	0	1427	0	0		1	89	1.25171e-08	89	2.50341e-08	89	2.81282e-10	2.81285e-10
		0.9871	1430	0	1430	0	1430	0	0		1	90	1.26577e-08	90	2.53154e-08	90	2.81282e-10	2.81285e-10
		0.9866	1431	0	1431	0	1431	0	0		1	91	1.27983e-08	91	2.55967e-08	91	2.81282e-10	2.81285e-10
		0.9861	1433	0	1433	0	1433	0	0		1	92	1.2939e-08	92	2.5878e-08	92	2.81282e-10	2.81285e-10
		0.9859	1440	0	1440	0	1440	0	0		1	93	1.30796e-08	93	2.61593e-08	93	2.81282e-10	2.81285e-10
		0.9857	1447	0	1447	0	1447	0	0		1	94	1.32203e-08	94	2.64405e-08	94	2.81282e-10	2.81285e-10
		0.9856	1448	0	1448	0	1448	0	0		1	95	1.33609e-08	95	2.67218e-08	95	2.81282e-10	2.81285e-10
		0.9852	1449	0	1449	0	1449	0	0		1	96	1.35016e-08	96	2.70031e-08	96	2.81282e-10	2.81285e-10
		0.9851	1450	0	1450	0	1450	0	0		1	97	1.36422e-08	97	2.72844e-08	97	2.81282e-10	2.81285e-10
		0.9846	1451	0	1451	0	1451	0	0		1	98	1.37828e-08	98	2.75657e-08	98	2.81282e-10	2.81285e-10
		0.9845	1452	0	1452	0	1452	0	0		1	99	1.39235e-08	99	2.7847e-08	99	2.81282e-10	2.81285e-10
		0.9842	1467	0	1467	0	1467	0	0		1	100	1.40641e-08	100	2.81282e-08	100	2.81282e-10	2.81285e-10
		0.9834	1468	0	1468	0	1468	0	0		1	101	1.42048e-08	101	2.84095e-08	101	2.81282e-10	2.81285e-10
		0.9833	1469	0	1469	0	1469	0	0		1	102	1.43454e-08	102	2.86908e-08	102	2.81282e-10	2.81285e-10
		0.9831	1470	0	1470	0	1470	0	0		1	103	1.4486e-08	103	2.89721e-08	103	2.81282e-10	2.81285e-10
		0.9828	1475	0	1475	0	1475	0	0		1	104	1.46267e-08	104	2.92534e-08	104	2.81282e-10	2.81285e-10
		0.9822	1476	0	1476	0	1476	0	0		1	105	1.47673e-08	105	2.95347e-08	105	2.81283e-10	2.81285e-10
		0.9816	1481	0	1481	0	1481	0	0		1	106	1.4908e-08	106	2.98159e-08	106	2.81283e-10	2.81285e-10
		0.9814	1482	0	1482	0	1482	0	0		1	107	1.50486e-08	107	3.00972e-08	107	2.81283e-10	2.81285e-10
		0.9809	1483	0	1483	0	1483	0	0		1	108	1.51893e-08	108	3.03785e-08	108	2.81283e-10	2.81285e-10
		0.9805	1488	0	1488	0	1488	0	0		1	109	1.53299e-08	109	3.06598e-08	109	2.81283e-10	2.81285e-10
		0.9802	1490	0	1490	0	1490	0	0		1	110	1.54705e-08	110	3.09411e-08	110	2.81283e-10	2.81285e-10
		0.9796	1491	0	1491	0	1491	0	0		1	111	1.56112e-08	111	3.12224e-08	111	2.81283e-10	2.81285e-10
		0.9795	1498	0	1498	0	1498	0	0		1	112	1.57518e-08	112	3.15037e-08	112	2.81283e-10	2.81285e-10
		0.9788	1509	0	1509	0	1509	0	0		1	113	1.58925e-08	113	3.17849e-08	113	2.81283e-10	2.81285e-10
		0.978	1510	0	1510	0	1510	0	0		1	114	1.60331e-08	114	3.20662e-08	114	2.81283e-10	2.81285e-10
		0.9777	1511	0	1511	0	1511	0	0		1	115	1.61738e-08	115	3.23475e-08	115	2.81283e-10	2.81285e-10
		0.9775	1512	0	1512	0	1512	0	0		1	116	1.63144e-08	116	3.26288e-08	116	2.81283e-10	2.81285e-10
		0.9772	1513	0	1513	0	1513	0	0		1	117	1.6455e-08	117	3.29101e-08	117	2.81283e-10	2.81285e-10
		0.9764	1514	0	1514	0	1514	0	0		1	118	1.65957e-08	118	3.31914e-08	118	2.81283e-10	2.81285e-10
		0.9762	1516	0	1516	0	1516	0	0		1	119	1.67363e-08	119	3.34726e-08	119	2.81283e-10	2.81285e-10
		0.9753	1519	0	1519	0	1519	0	0		1	120	1.6877e-08	120	3.37539e-08	120	2.81283e-10	2.81285e-10
		0.9747	1521	0	1521	0	1521	0	0		1	121	1.70176e-08	121	3.40352e-08	121	2.81283e-10	2.81285e-10
		0.9738	1522	0	1522	0	1522	0	0		1	122	1.71582e-08	122	3.43165e-08	122	2.81283e-10	2.81285e-10
		0.9733	1530	0	1530	0	1530	0	0		1	123	1.72989e-08	123	3.45978e-08	123	2.81283e-10	2.81285e-10
		0.9729	1531	0	1531	0	1531	0	0		1	124	1.74395e-08	124	3.48791e-08	124	2.81283e-10	2.81285e-10
		0.9728	1532	0	1532	0	1532	0	0		1	125	1.75802e-08	125	3.51604e-08	125	2.81283e-10	2.81285e-10
		0.9726	1533	0	1533	0	1533	0	0		1	126	1.77208e-08	126	3.54416e-08	126	2.81283e-10	2.81285e-10
		0.9719	1534	0	1534	0	1534	0	0		1	127	1.78615e-08	127	3.57229e-08	127	2.81283e-10	2.81285e-10
		0.9709	1535	0	1535	0	1535	0	0		1	128	1.80021e-08	128	3.60042e-08	128	2.81283e-10	2.81285e-10
		0.9707	1540	0	1540	0	1540	0	0		1	129	1.81427e-08	129	3.62855e-08	129	2.81283e-10	2.81285e-10
		0.9688	1542	0	1542	0	1542	0	0		1	130	1.82834e-08	130	3.65668e-08	130	2.81283e-10	2.81285e-10
		0.9686	1546	0	1546	0	1546	0	0		1	131	1.8424e-08	131	3.68481e-08	131	2.81283e-10	2.81285e-10
		0.9671	1547	0	1547	0	1547	0	0		1	132	1.85647e-08	132	3.71293e-08	132	2.81283e-10	2.81285e-10
		0.9665	1552	0	1552	0	1552	0	0		1	133	1.87053e-08	133	3.74106e-08	133	2.81283e-10	2.81285e-10
		0.9664	1553	0	1553	0	1553	0	0		1	134	1.8846e-08	134	3.76919e-08	134	2.81283e-10	2.81285e-10
		0.9641	1554	0	1554	0	1554	0	0		1	135	1.89866e-08	135	3.79732e-08	135	2.81283e-10	2.81285e-10
		0.9635	1556	0	1556	0	1556	0	0		1	136	1.91272e-08	136	3.82545e-08	136	2.81283e-10	2.81285e-10
		0.9621	1557	0	1557	0	1557	0	0		1	137	1.92679e-08	137	3.85358e-08	137	2.81283e-10	2.81285e-10
		0.9615	1558	0	1558	0	1558	0	0		1	138	1.94085e-08	138	3.88171e-08	138	2.81283e-10	2.81285e-10
		0.9614	1559	0	1559	0	1559	0	0		1	139	1.95492e-08	139	3.90983e-08	139	2.81283e-10	2.81285e-10
		0.9602	1560	0	1560	0	1560	0	0		1	140	1.96898e-08	140	3.93796e-08	140	2.81283e-10	2.81285e-10
		0.9601	1561	0	1561	0	1561	0	0		1	141	1.98305e-08	141	3.96609e-08	141	2.81283e-10	2.81285e-10
		0.9587	1562	0	1562	0	1562	0	0		1	142	1.99711e-08	142	3.99422e-08	142	2.81283e-10	2.81285e-10
		0.9573	1563	0	1563	0	1563	0	0		1	143	2.01117e-08	143	4.02235e-08	143	2.81283e-10	2.81285e-10
		0.9572	1566	0	1566	0	1566	0	0		1	144	2.02524e-08	144	4.05048e-08	144	2.81283e-10	2.81285e-10
		0.9563	1570	0	1570	0	1570	0	0		1	145	2.0393e-08	145	4.07861e-08	145	2.81283e-10	2.81285e-10
		0.9557	1572	0	1572	0	1572	0	0		1	146	2.05337e-08	146	4.10673e-08	146	2.81283e-10	2.81285e-10
		0.9541	1574	0	1574	0	1574	0	0		1	147	2.06743e-08	147	4.13486e-08	147	2.81283e-10	2.81285e-10
		0.9525	1575	0	1575	0	1575	0	0		1	148	2.0815e-08	148	4.16299e-08	148	2.81283e-10	2.81285e-10
		0.952	1576	0	1576	0	1576	0	0		1	149	2.09556e-08	149	4.19112e-08	149	2.81283e-10	2.81285e-10
		0.9508	1587	0	1587	0	1587	0	0		1	150	2.10962e-08	150	4.21925e-08	150	2.81283e-10	2.81285e-10
		0.9492	1588	0	1588	0	1588	0	0		1	151	2.12369e-08	151	4.24738e-08	151	2.81283e-10	2.81285e-10
		0.9487	1590	0	1590	0	1590	0	0		1	152	2.13775e-08	152	4.27551e-08	152	2.81283e-10	2.81285e-10
		0.9473	1595	0	1595	0	1595	0	0		1	153	2.15182e-08	153	4.30363e-08	153	2.81283e-10	2.81285e-10
		0.9455	1596	0	1596	0	1596	0	0		1	154	2.16588e-08	154	4.33176e-08	154	2.81283e-10	2.81285e-10
		0.9436	1603	0	1603	0	1603	0	0		1	155	2.17995e-08	155	4.35989e-08	155	2.81283e-10	2.81285e-10
		0.942	1604	0	1604	0	1604	0	0		1	156	2.19401e-08	156	4.38802e-08	156	2.81283e-10	2.81285e-10
		0.9417	1605	0	1605	0	1605	0	0		1	157	2.20807e-08	157	4.41615e-08	157	2.81283e-10	2.81285e-10
		0.9416	1605	1	1604	2	1606	0.00124533	0.00124533		1	158	2.22214e-08	158	4.44428e-08	158	2.81283e-10	2.81285e-10
		0.9405	1605	2	1603	4	1607	0.00248911	0.00243902		1	159	2.2362e-08	159	4.47241e-08	159	2.81283e-10	2.81285e-10
		0.9377	1607	2	1605	4	1609	0.00248602	0.00243902		1	160	2.25027e-08	160	4.50053e-08	160	2.81283e-10	2.81285e-10
		0.9374	1608	2	1606	4	1610	0.00248447	0.00243902		1	161	2.26433e-08	161	4.52866e-08	161	2.81283e-10	2.81285e-10
		0.9363	1611	2	1609	4	1613	0.00247985	0.00243902		1	162	2.2784e-08	162	4.55679e-08	162	2.81283e-10	2.81285e-10
		0.9353	1613	2	1611	4	1615	0.00247678	0.00243902		1	163	2.29246e-08	163	4.58492e-08	163	2.81283e-10	2.81285e-10
		0.9334	1614	2	1612	4	1616	0.00247525	0.00243902		1	164	2.30652e-08	164	4.61305e-08	164	2.81283e-10	2.81285e-10
		0.933	1615	2	1613	4	1617	0.00247372	0.00243902		1	165	2.32059e-08	165	4.64118e-08	165	2.81284e-10	2.81285e-10
		0.9319	1620	2	1618	4	1622	0.00246609	0.00243902		1	166	2.33465e-08	166	4.66931e-08	166	2.81284e-10	2.81285e-10
		0.9311	1621	2	1619	4	1623	0.00246457	0.00243902		1	167	2.34872e-08	167	4.69744e-08	167	2.81284e-10	2.81285e-10
		0.9301	1622	2	1620	4	1624	0.00246305	0.00243902		1	168	2.36278e-08	168	4.72556e-08	168	2.81284e-10	2.81285e-10
		0.9287	1623	2	1621	4	1625	0.00246154	0.00243902		1	169	2.37685e-08	169	4.75369e-08	169	2.81284e-10	2.81285e-10
		0.9283	1624	2	1622	4	1626	0.00246002	0.00243902		1	170	2.39091e-08	170	4.78182e-08	170	2.81284e-10	2.81285e-10
		0.9238	1625	2	1623	4	1627	0.00245851	0.00243902		1	171	2.40497e-08	171	4.80995e-08	171	2.81284e-10	2.81285e-10
		0.9234	1628	2	1626	4	1630	0.00245399	0.00243902		1	172	2.41904e-08	172	4.83808e-08	172	2.81284e-10	2.81285e-10
		0.9233	1629	2	1627	4	1631	0.00245248	0.00243902		1	173	2.4331e-08	173	4.86621e-08	173	2.81284e-10	2.81285e-10
		0.9206	1630	2	1628	4	1632	0.00245098	0.00243902		1	174	2.44717e-08	174	4.89434e-08	174	2.81284e-10	2.81285e-10
		0.9186	1637	2	1635	4	1639	0.00244051	0.00243902		1	175	2.46123e-08	175	4.92246e-08	175	2.81284e-10	2.81285e-10
		0.918	1638	2	1636	4	1640	0.00243902	0.00243902		1	176	2.4753e-08	176	4.95059e-08	176	2.81284e-10	2.81285e-10
		0.916	1638	3	1635	6	1641	0.00365631	0.00358209		1	177	2.48936e-08	177	4.97872e-08	177	2.81284e-10	2.81285e-10
		0.9152	1640	3	1637	6	1643	0.00365186	0.00358209		1	178	2.50343e-08	178	5.00685e-08	178	2.81284e-10	2.81285e-10
		0.913	1641	3	1638	6	1644	0.00364964	0.00358209		1	179	2.51749e-08	179	5.03498e-08	179	2.81284e-10	2.81285e-10
		0.9123	1642	3	1639	6	1645	0.00364742	0.00358209		1	180	2.53155e-08	180	5.06311e-08	180	2.81284e-10	2.81285e-10
		0.9094	1643	3	1640	6	1646	0.0036452	0.00358209		1	181	2.54562e-08	181	5.09124e-08	181	2.81284e-10	2.81285e-10
		0.9081	1647	3	1644	6	1650	0.00363636	0.00358209		1	182	2.55968e-08	182	5.11937e-08	182	2.81284e-10	2.81285e-10
		0.9071	1650	3	1647	6	1653	0.00362976	0.00358209		1	183	2.57375e-08	183	5.14749e-08	183	2.81284e-10	2.81285e-10
		0.9063	1651	3	1648	6	1654	0.00362757	0.00358209		1	184	2.58781e-08	184	5.17562e-08	184	2.81284e-10	2.81285e-10
		0.9032	1653	3	1650	6	1656	0.00362319	0.00358209		1	185	2.60188e-08	185	5.20375e-08	185	2.81284e-10	2.81285e-10
		0.9008	1654	3	1651	6	1657	0.003621	0.00358209		1	186	2.61594e-08	186	5.23188e-08	186	2.81284e-10	2.81285e-10
		0.8999	1655	3	1652	6	1658	0.00361882	0.00358209		1	187	2.63e-08	187	5.26001e-08	187	2.81284e-10	2.81285e-10
		0.8994	1656	3	1653	6	1659	0.00361664	0.00358209		1	188	2.64407e-08	188	5.28814e-08	188	2.81284e-10	2.81285e-10
		0.8941	1659	3	1656	6	1662	0.00361011	0.00358209		1	189	2.65813e-08	189	5.31627e-08	189	2.81284e-10	2.81285e-10
		0.8932	1660	3	1657	6	1663	0.00360794	0.00358209		1	190	2.6722e-08	190	5.34439e-08	190	2.81284e-10	2.81285e-10
		0.8927	1661	3	1658	6	1664	0.00360577	0.00358209		1	191	2.68626e-08	191	5.37252e-08	191	2.81284e-10	2.81285e-10
		0.8901	1662	3	1659	6	1665	0.0036036	0.00358209		1	192	2.70033e-08	192	5.40065e-08	192	2.81284e-10	2.81285e-10
		0.8896	1666	3	1663	6	1669	0.00359497	0.00358209		1	193	2.71439e-08	193	5.42878e-08	193	2.81284e-10	2.81285e-10
		0.8871	1667	3	1664	6	1670	0.00359281	0.00358209		1	194	2.72845e-08	194	5.45691e-08	194	2.81284e-10	2.81285e-10
		0.886	1668	3	1665	6	1671	0.00359066	0.00358209		1	195	2.74252e-08	195	5.48504e-08	195	2.81284e-10	2.81285e-10
		0.8823	1669	3	1666	6	1672	0.00358852	0.00358209		1	196	2.75658e-08	196	5.51317e-08	196	2.81284e-10	2.81285e-10
		0.8801	1670	3	1667	6	1673	0.00358637	0.00358209		1	197	2.77065e-08	197	5.5413e-08	197	2.81284e-10	2.81285e-10
		0.8796	1672	3	1669	6	1675	0.00358209	0.00358209		1	198	2.78471e-08	198	5.56942e-08	198	2.81284e-10	2.81285e-10
		0.8784	1672	4	1668	8	1676	0.00477327	0.00461095		1	199	2.79878e-08	199	5.59755e-08	199	2.81284e-10	2.81285e-10
		0.8756	1675	4	1671	8	1679	0.00476474	0.00461095		1	200	2.81284e-08	200	5.62568e-08	200	2.81284e-10	2.81285e-10
		0.8718	1676	4	1672	8	1680	0.0047619	0.00461095		1	201	2.82691e-08	201	5.65381e-08	201	2.81284e-10	2.81285e-10
		0.8693	1682	4	1678	8	1686	0.00474496	0.00461095		1	202	2.84097e-08	202	5.68194e-08	202	2.81284e-10	2.81285e-10
		0.8663	1683	4	1679	8	1687	0.00474215	0.00461095		1	203	2.85503e-08	203	5.71007e-08	203	2.81284e-10	2.81285e-10
		0.8635	1693	4	1689	8	1697	0.0047142	0.00461095		1	204	2.8691e-08	204	5.7382e-08	204	2.81284e-10	2.81285e-10
		0.862	1694	4	1690	8	1698	0.00471143	0.00461095		1	205	2.88316e-08	205	5.76633e-08	205	2.81284e-10	2.81285e-10
		0.8577	1695	4	1691	8	1699	0.00470865	0.00461095		1	206	2.89723e-08	206	5.79445e-08	206	2.81284e-10	2.81285e-10
		0.8548	1696	4	1692	8	1700	0.00470588	0.00461095		1	207	2.91129e-08	207	5.82258e-08	207	2.81284e-10	2.81285e-10
		0.8531	1697	4	1693	8	1701	0.00470312	0.00461095		1	208	2.92536e-08	208	5.85071e-08	208	2.81284e-10	2.81285e-10
		0.8454	1701	4	1697	8	1705	0.00469208	0.00461095		1	209	2.93942e-08	209	5.87884e-08	209	2.81284e-10	2.81285e-10
		0.8447	1702	4	1698	8	1706	0.00468933	0.00461095		1	210	2.95348e-08	210	5.90697e-08	210	2.81284e-10	2.81285e-10
		0.8438	1703	4	1699	8	1707	0.00468658	0.00461095		1	211	2.96755e-08	211	5.9351e-08	211	2.81284e-10	2.81285e-10
		0.8389	1705	4	1701	8	1709	0.0046811	0.00461095		1	212	2.98161e-08	212	5.96323e-08	212	2.81284e-10	2.81285e-10
		0.8344	1713	4	1709	8	1717	0.00465929	0.00461095		1	213	2.99568e-08	213	5.99136e-08	213	2.81284e-10	2.81285e-10
		0.834	1714	4	1710	8	1718	0.00465658	0.00461095		1	214	3.00974e-08	214	6.01948e-08	214	2.81284e-10	2.81285e-10
		0.8324	1715	4	1711	8	1719	0.00465387	0.00461095		1	215	3.02381e-08	215	6.04761e-08	215	2.81284e-10	2.81285e-10
		0.8289	1719	4	1715	8	1723	0.00464306	0.00461095		1	216	3.03787e-08	216	6.07574e-08	216	2.81284e-10	2.81285e-10
		0.8259	1720	4	1716	8	1724	0.00464037	0.00461095		1	217	3.05194e-08	217	6.10387e-08	217	2.81284e-10	2.81285e-10
		0.8237	1721	4	1717	8	1725	0.00463768	0.00461095		1	218	3.066e-08	218	6.132e-08	218	2.81284e-10	2.81285e-10
		0.8154	1722	4	1718	8	1726	0.00463499	0.00461095		1	219	3.08006e-08	219	6.16013e-08	219	2.81284e-10	2.81285e-10
		0.8129	1723	4	1719	8	1727	0.00463231	0.00461095		1	220	3.09413e-08	220	6.18826e-08	220	2.81284e-10	2.81285e-10
		0.8073	1727	4	1723	8	1731	0.00462161	0.00461095		1	221	3.10819e-08	221	6.21639e-08	221	2.81284e-10	2.81285e-10
		0.8043	1728	4	1724	8	1732	0.00461894	0.00461095		1	222	3.12226e-08	222	6.24452e-08	222	2.81284e-10	2.81285e-10
		0.804	1729	4	1725	8	1733	0.00461627	0.00461095		1	223	3.13632e-08	223	6.27264e-08	223	2.81284e-10	2.81285e-10
		0.8037	1730	4	1726	8	1734	0.00461361	0.00461095		1	224	3.15039e-08	224	6.30077e-08	224	2.81284e-10	2.81285e-10
		0.7929	1731	4	1727	8	1735	0.00461095	0.00461095		1	225	3.16445e-08	225	6.3289e-08	225	2.81285e-10	2.81285e-10
		0.7899	1731	5	1726	10	1736	0.00576037	0.00563063		1	226	3.17852e-08	226	6.35703e-08	226	2.81285e-10	2.81285e-10
		0.7887	1732	5	1727	10	1737	0.00575705	0.00563063		1	227	3.19258e-08	227	6.38516e-08	227	2.81285e-10	2.81285e-10
		0.7881	1736	5	1731	10	1741	0.00574383	0.00563063		1	228	3.20664e-08	228	6.41329e-08	228	2.81285e-10	2.81285e-10
		0.7839	1737	5	1732	10	1742	0.00574053	0.00563063		1	229	3.22071e-08	229	6.44142e-08	229	2.81285e-10	2.81285e-10
		0.783	1739	5	1734	10	1744	0.00573394	0.00563063		1	230	3.23477e-08	230	6.46955e-08	230	2.81285e-10	2.81285e-10
		0.7809	1740	5	1735	10	1745	0.00573066	0.00563063		1	231	3.24884e-08	231	6.49767e-08	231	2.81285e-10	2.81285e-10
		0.7777	1741	5	1736	10	1746	0.00572738	0.00563063		1	232	3.2629e-08	232	6.5258e-08	232	2.81285e-10	2.81285e-10
		0.7727	1742	5	1737	10	1747	0.0057241	0.00563063		1	233	3.27697e-08	233	6.55393e-08	233	2.81285e-10	2.81285e-10
		0.7714	1744	5	1739	10	1749	0.00571755	0.00563063		1	234	3.29103e-08	234	6.58206e-08	234	2.81285e-10	2.81285e-10
		0.7685	1745	5	1740	10	1750	0.00571429	0.00563063		1	235	3.3051e-08	235	6.61019e-08	235	2.81285e-10	2.81285e-10
		0.765	1746	5	1741	10	1751	0.00571102	0.00563063		1	236	3.31916e-08	236	6.63832e-08	236	2.81285e-10	2.81285e-10
		0.7585	1748	5	1743	10	1753	0.00570451	0.00563063		1	237	3.33322e-08	237	6.66645e-08	237	2.81285e-10	2.81285e-10
		0.7578	1751	5	1746	10	1756	0.00569476	0.00563063		1	238	3.34729e-08	238	6.69458e-08	238	2.81285e-10	2.81285e-10
		0.7562	1753	5	1748	10	1758	0.00568828	0.00563063		1	239	3.36135e-08	239	6.72271e-08	239	2.81285e-10	2.81285e-10
		0.7534	1754	5	1749	10	1759	0.00568505	0.00563063		1	240	3.37542e-08	240	6.75083e-08	240	2.81285e-10	2.81285e-10
		0.7424	1755	5	1750	10	1760	0.00568182	0.00563063		1	241	3.38948e-08	241	6.77896e-08	241	2.81285e-10	2.81285e-10
		0.7391	1756	5	1751	10	1761	0.00567859	0.00563063		1	242	3.40355e-08	242	6.80709e-08	242	2.81285e-10	2.81285e-10
		0.7287	1758	5	1753	10	1763	0.00567215	0.00563063		1	243	3.41761e-08	243	6.83522e-08	243	2.81285e-10	2.81285e-10
		0.7242	1759	5	1754	10	1764	0.00566893	0.00563063		1	244	3.43168e-08	244	6.86335e-08	244	2.81285e-10	2.81285e-10
		0.7212	1762	5	1757	10	1767	0.00565931	0.00563063		1	245	3.44574e-08	245	6.89148e-08	245	2.81285e-10	2.81285e-10
		0.717	1763	5	1758	10	1768	0.00565611	0.00563063		1	246	3.4598e-08	246	6.91961e-08	246	2.81285e-10	2.81285e-10
		0.7147	1764	5	1759	10	1769	0.00565291	0.00563063		1	247	3.47387e-08	247	6.94774e-08	247	2.81285e-10	2.81285e-10
		0.7097	1765	5	1760	10	1770	0.00564972	0.00563063		1	248	3.48793e-08	248	6.97587e-08	248	2.81285e-10	2.81285e-10
		0.7088	1766	5	1761	10	1771	0.00564653	0.00563063		1	249	3.502e-08	249	7.00399e-08	249	2.81285e-10	2.81285e-10
		0.7036	1767	5	1762	10	1772	0.00564334	0.00563063		1	250	3.51606e-08	250	7.03212e-08	250	2.81285e-10	2.81285e-10
		0.7023	1770	5	1765	10	1775	0.0056338	0.00563063		1	251	3.53013e-08	251	7.06025e-08	251	2.81285e-10	2.81285e-10
		0.6948	1771	5	1766	10	1776	0.00563063	0.00563063		1	252	3.54419e-08	252	7.08838e-08	252	2.81285e-10	2.81285e-10
		0.6883	1771	6	1765	12	1777	0.00675295	0.00674536		1	253	3.55826e-08	253	7.11651e-08	253	2.81285e-10	2.81285e-10
		0.6872	1772	6	1766	12	1778	0.00674916	0.00674536		1	254	3.57232e-08	254	7.14464e-08	254	2.81285e-10	2.81285e-10
		0.6868	1773	6	1767	12	1779	0.00674536	0.00674536		1	255	3.58638e-08	255	7.17277e-08	255	2.81285e-10	2.81285e-10
		0.6854	1776	7	1769	14	1783	0.00785193	0.00776915		1	256	3.60045e-08	256	7.2009e-08	256	2.81285e-10	2.81285e-10
		0.6796	1777	7	1770	14	1784	0.00784753	0.00776915		1	257	3.61451e-08	257	7.22903e-08	257	2.81285e-10	2.81285e-10
		0.6768	1778	7	1771	14	1785	0.00784314	0.00776915		1	258	3.62858e-08	258	7.25715e-08	258	2.81285e-10	2.81285e-10
		0.6718	1781	7	1774	14	1788	0.00782998	0.00776915		1	259	3.64264e-08	259	7.28528e-08	259	2.81285e-10	2.81285e-10
		0.667	1782	7	1775	14	1789	0.0078256	0.00776915		1	260	3.65671e-08	260	7.31341e-08	260	2.81285e-10	2.81285e-10
		0.664	1783	7	1776	14	1790	0.00782123	0.00776915		1	261	3.67077e-08	261	7.34154e-08	261	2.81285e-10	2.81285e-10
		0.6594	1789	7	1782	14	1796	0.0077951	0.00776915		1	262	3.68484e-08	262	7.36967e-08	262	2.81285e-10	2.81285e-10
		0.655	1790	7	1783	14	1797	0.00779076	0.00776915		1	263	3.6989e-08	263	7.3978e-08	263	2.81285e-10	2.81285e-10
		0.6503	1791	7	1784	14	1798	0.00778643	0.00776915		1	264	3.71296e-08	264	7.42593e-08	264	2.81285e-10	2.81285e-10
		0.6495	1792	7	1785	14	1799	0.0077821	0.00776915		1	265	3.72703e-08	265	7.45406e-08	265	2.81285e-10	2.81285e-10
		0.6485	1793	7	1786	14	1800	0.00777778	0.00776915		1	266	3.74109e-08	266	7.48219e-08	266	2.81285e-10	2.81285e-10
		0.6481	1794	7	1787	14	1801	0.00777346	0.00776915		1	267	3.75516e-08	267	7.51032e-08	267	2.81285e-10	2.81285e-10
		0.632	1795	7	1788	14	1802	0.00776915	0.00776915		1	268	3.76922e-08	268	7.53844e-08	268	2.81285e-10	2.81285e-10
		0.63	1795	8	1787	16	1803	0.0088741	0.0088741		1	269	3.78329e-08	269	7.56657e-08	269	2.81285e-10	2.81285e-10
		0.6236	1795	9	1786	18	1804	0.00997783	0.00995575		1	270	3.79735e-08	270	7.5947e-08	270	2.81285e-10	2.81285e-10
		0.6156	1796	9	1787	18	1805	0.0099723	0.00995575		1	271	3.81142e-08	271	7.62283e-08	271	2.81285e-10	2.81285e-10
		0.6123	1797	9	1788	18	1806	0.00996678	0.00995575		1	272	3.82548e-08	272	7.65096e-08	272	2.81285e-10	2.81285e-10
		0.612	1798	9	1789	18	1807	0.00996126	0.00995575		1	273	3.83954e-08	273	7.67909e-08	273	2.81285e-10	2.81285e-10
		0.6117	1799	9	1790	18	1808	0.00995575	0.00995575		1	274	3.85361e-08	274	7.70722e-08	274	2.81285e-10	2.81285e-10
		0.599	1799	10	1789	20	1809	0.0110558	0.0110375		1	275	3.86767e-08	275	7.73535e-08	275	2.81285e-10	2.81285e-10
		0.5936	1800	10	1790	20	1810	0.0110497	0.0110375		1	276	3.88174e-08	276	7.76348e-08	276	2.81285e-10	2.81285e-10
		0.5915	1801	10	1791	20	1811	0.0110436	0.0110375		1	277	3.8958e-08	277	7.79161e-08	277	2.81285e-10	2.81285e-10
		0.5823	1802	10	1792	20	1812	0.0110375	0.0110375		1	278	3.90987e-08	278	7.81973e-08	278	2.81285e-10	2.81285e-10
		0.5778	1802	11	1791	22	1813	0.0121346	0.012068		1	279	3.92393e-08	279	7.84786e-08	279	2.81285e-10	2.81285e-10
		0.5762	1809	11	1798	22	1820	0.0120879	0.012068		1	280	3.938e-08	280	7.87599e-08	280	2.81285e-10	2.81285e-10
		0.5758	1810	11	1799	22	1821	0.0120813	0.012068		1	281	3.95206e-08	281	7.90412e-08	281	2.81285e-10	2.81285e-10
		0.5753	1811	11	1800	22	1822	0.0120746	0.012068		1	282	3.96613e-08	282	7.93225e-08	282	2.81285e-10	2.81285e-10
		0.5731	1812	11	1801	22	1823	0.012068	0.012068		1	283	3.98019e-08	283	7.96038e-08	283	2.81286e-10	2.81285e-10
		0.5655	1812	12	1800	24	1824	0.0131579	0.0131579		0.9999	284	3.99425e-08	284	7.98851e-08	284	2.81286e-10	2.83128e-10
		0.5585	1812	13	1799	26	1825	0.0142466	0.0141689		0.9999	285	4.00832e-08	285	8.01664e-08	285	2.81286e-10	2.83128e-10
		0.5486	1813	13	1800	26	1826	0.0142388	0.0141689		0.9999	286	4.02238e-08	286	8.04477e-08	286	2.81286e-10	2.83128e-10
		0.543	1814	13	1801	26	1827	0.014231	0.0141689		0.9999	287	4.03645e-08	287	8.0729e-08	287	2.81286e-10	2.83128e-10
		0.5402	1817	13	1804	26	1830	0.0142077	0.0141689		0.9999	288	4.05051e-08	288	8.10102e-08	288	2.81286e-10	2.83128e-10
		0.5334	1818	13	1805	26	1831	0.0141999	0.0141689		0.9999	289	4.06458e-08	289	8.12915e-08	289	2.81286e-10	2.83128e-10
		0.5317	1819	13	1806	26	1832	0.0141921	0.0141689		0.9999	290	4.07864e-08	290	8.15728e-08	290	2.81286e-10	2.83128e-10
		0.5252	1820	13	1807	26	1833	0.0141844	0.0141689		0.9999	291	4.09271e-08	291	8.18541e-08	291	2.81286e-10	2.83128e-10
		0.5233	1822	13	1809	26	1835	0.0141689	0.0141689		0.9999	292	4.10677e-08	292	8.21354e-08	292	2.81286e-10	2.83128e-10
		0.5098	1822	14	1808	28	1836	0.0152505	0.0150943		0.9999	293	4.12084e-08	293	8.24167e-08	293	2.81286e-10	2.83128e-10
		0.5095	1823	14	1809	28	1837	0.0152422	0.0150943		0.9999	294	4.1349e-08	294	8.2698e-08	294	2.81286e-10	2.83128e-10
		0.4981	1824	14	1810	28	1838	0.0152339	0.0150943		0.9999	295	4.14896e-08	295	8.29793e-08	295	2.81286e-10	2.83128e-10
		0.4979	1825	14	1811	28	1839	0.0152257	0.0150943		0.9999	296	4.16303e-08	296	8.32606e-08	296	2.81286e-10	2.83128e-10
		0.495	1826	14	1812	28	1840	0.0152174	0.0150943		0.9999	297	4.17709e-08	297	8.35419e-08	297	2.81286e-10	2.83128e-10
		0.4944	1827	14	1813	28	1841	0.0152091	0.0150943		0.9999	298	4.19116e-08	298	8.38232e-08	298	2.81286e-10	2.83128e-10
		0.4938	1829	14	1815	28	1843	0.0151926	0.0150943		0.9999	299	4.20522e-08	299	8.41045e-08	299	2.81286e-10	2.83128e-10
		0.4899	1830	14	1816	28	1844	0.0151844	0.0150943		0.9999	300	4.21929e-08	300	8.43857e-08	300	2.81286e-10	2.83128e-10
		0.4815	1831	14	1817	28	1845	0.0151762	0.0150943		0.9999	301	4.23335e-08	301	8.4667e-08	301	2.81286e-10	2.83128e-10
		0.4799	1833	14	1819	28	1847	0.0151597	0.0150943		0.9999	302	4.24742e-08	302	8.49483e-08	302	2.81286e-10	2.83128e-10
		0.4752	1834	14	1820	28	1848	0.0151515	0.0150943		0.9999	303	4.26148e-08	303	8.52296e-08	303	2.81286e-10	2.83128e-10
		0.4662	1835	14	1821	28	1849	0.0151433	0.0150943		0.9999	304	4.27555e-08	304	8.55109e-08	304	2.81286e-10	2.83128e-10
		0.4651	1836	14	1822	28	1850	0.0151351	0.0150943		0.9999	305	4.28961e-08	305	8.57922e-08	305	2.81286e-10	2.83128e-10
		0.4639	1837	14	1823	28	1851	0.015127	0.0150943		0.9999	306	4.30367e-08	306	8.60735e-08	306	2.81286e-10	2.83128e-10
		0.4569	1838	14	1824	28	1852	0.0151188	0.0150943		0.9999	307	4.31774e-08	307	8.63548e-08	307	2.81286e-10	2.83128e-10
		0.4553	1841	14	1827	28	1855	0.0150943	0.0150943		0.9999	308	4.3318e-08	308	8.66361e-08	308	2.81286e-10	2.83128e-10
		0.4547	1841	15	1826	30	1856	0.0161638	0.0161204		0.9999	309	4.34587e-08	309	8.69174e-08	309	2.81286e-10	2.83128e-10
		0.4531	1844	15	1829	30	1859	0.0161377	0.0161204		0.9999	310	4.35993e-08	310	8.71987e-08	310	2.81286e-10	2.83128e-10
		0.4489	1845	15	1830	30	1860	0.016129	0.0161204		0.9999	311	4.374e-08	311	8.748e-08	311	2.81286e-10	2.83128e-10
		0.4488	1846	15	1831	30	1861	0.0161204	0.0161204		0.9999	312	4.38806e-08	312	8.77613e-08	312	2.81286e-10	2.83128e-10
		0.4397	1846	16	1830	32	1862	0.0171858	0.0171858		0.9999	313	4.40213e-08	313	8.80426e-08	313	2.81286e-10	2.83128e-10
		0.4329	1846	17	1829	34	1863	0.0182501	0.0181237		0.9999	314	4.41619e-08	314	8.83239e-08	314	2.81286e-10	2.83128e-10
		0.4291	1847	17	1830	34	1864	0.0182403	0.0181237		0.9999	315	4.43026e-08	315	8.86052e-08	315	2.81286e-10	2.83128e-10
		0.4277	1848	17	1831	34	1865	0.0182306	0.0181237		0.9999	316	4.44432e-08	316	8.88865e-08	316	2.81286e-10	2.83128e-10
		0.4246	1849	17	1832	34	1866	0.0182208	0.0181237		0.9999	317	4.45839e-08	317	8.91678e-08	317	2.81286e-10	2.83128e-10
		0.4184	1850	17	1833	34	1867	0.018211	0.0181237		0.9999	318	4.47245e-08	318	8.94491e-08	318	2.81286e-10	2.83128e-10
		0.418	1851	17	1834	34	1868	0.0182013	0.0181237		0.9999	319	4.48652e-08	319	8.97304e-08	319	2.81286e-10	2.83128e-10
		0.4172	1852	17	1835	34	1869	0.0181915	0.0181237		0.9999	320	4.50058e-08	320	9.00117e-08	320	2.81286e-10	2.83128e-10
		0.4168	1854	17	1837	34	1871	0.0181721	0.0181237		0.9999	321	4.51465e-08	321	9.0293e-08	321	2.81286e-10	2.83128e-10
		0.4055	1855	17	1838	34	1872	0.0181624	0.0181237		0.9999	322	4.52871e-08	322	9.05743e-08	322	2.81287e-10	2.83128e-10
		0.4052	1856	17	1839	34	1873	0.0181527	0.0181237		0.9999	323	4.54278e-08	323	9.08556e-08	323	2.81287e-10	2.83128e-10
		0.4019	1857	17	1840	34	1874	0.018143	0.0181237		0.9999	324	4.55684e-08	324	9.11369e-08	324	2.81287e-10	2.83128e-10
		0.401	1858	17	1841	34	1875	0.0181333	0.0181237		0.9999	325	4.57091e-08	325	9.14182e-08	325	2.81287e-10	2.83128e-10
		0.3979	1859	17	1842	34	1876	0.0181237	0.0181237		0.9999	326	4.58498e-08	326	9.16995e-08	326	2.81287e-10	2.83128e-10
		0.3973	1859	18	1841	36	1877	0.0191795	0.0189873		0.9999	327	4.59904e-08	327	9.19808e-08	327	2.81287e-10	2.83128e-10
		0.3887	1864	18	1846	36	1882	0.0191286	0.0189873		0.9999	328	4.61311e-08	328	9.22621e-08	328	2.81287e-10	2.83128e-10
		0.3873	1865	18	1847	36	1883	0.0191184	0.0189873		0.9999	329	4.62717e-08	329	9.25434e-08	329	2.81287e-10	2.83128e-10
		0.3869	1866	18	1848	36	1884	0.0191083	0.0189873		0.9999	330	4.64124e-08	330	9.28248e-08	330	2.81287e-10	2.83128e-10
		0.3853	1870	18	1852	36	1888	0.0190678	0.0189873		0.9999	331	4.6553e-08	331	9.31061e-08	331	2.81287e-10	2.83128e-10
		0.3836	1871	18	1853	36	1889	0.0190577	0.0189873		0.9999	332	4.66937e-08	332	9.33874e-08	332	2.81287e-10	2.83128e-10
		0.3819	1876	18	1858	36	1894	0.0190074	0.0189873		0.9999	333	4.68344e-08	333	9.36687e-08	333	2.81288e-10	2.83128e-10
		0.3805	1877	18	1859	36	1895	0.0189974	0.0189873		0.9999	334	4.6975e-08	334	9.39501e-08	334	2.81288e-10	2.83128e-10
		0.3802	1878	18	1860	36	1896	0.0189873	0.0189873		0.9999	335	4.71157e-08	335	9.42314e-08	335	2.81288e-10	2.83128e-10
		0.38	1878	19	1859	38	1897	0.0200316	0.0199895		0.9999	336	4.72564e-08	336	9.45128e-08	336	2.81288e-10	2.83128e-10
		0.3787	1879	19	1860	38	1898	0.0200211	0.0199895		0.9999	337	4.73971e-08	337	9.47941e-08	337	2.81288e-10	2.83128e-10
		0.3785	1882	19	1863	38	1901	0.0199895	0.0199895		0.9999	338	4.75377e-08	338	9.50755e-08	338	2.81288e-10	2.83128e-10
		0.3781	1882	20	1862	40	1902	0.0210305	0.0210194		0.9999	339	4.76784e-08	339	9.53568e-08	339	2.81289e-10	2.83128e-10
		0.3771	1883	20	1863	40	1903	0.0210194	0.0210194		0.9999	340	4.78191e-08	340	9.56382e-08	340	2.81289e-10	2.83128e-10
		0.3747	1883	21	1862	42	1904	0.0220588	0.0218069		0.9999	341	4.79598e-08	341	9.59196e-08	341	2.81289e-10	2.83128e-10
		0.3741	1884	21	1863	42	1905	0.0220472	0.0218069		0.9999	342	4.81005e-08	342	9.62009e-08	342	2.81289e-10	2.83128e-10
		0.3727	1885	21	1864	42	1906	0.0220357	0.0218069		0.9999	343	4.82412e-08	343	9.64823e-08	343	2.8129e-10	2.83128e-10
		0.3723	1886	21	1865	42	1907	0.0220241	0.0218069		0.9999	344	4.83819e-08	344	9.67637e-08	344	2.8129e-10	2.83128e-10
		0.3719	1887	21	1866	42	1908	0.0220126	0.0218069		0.9999	345	4.85226e-08	345	9.70451e-08	345	2.8129e-10	2.83128e-10
		0.3709	1889	21	1868	42	1910	0.0219895	0.0218069		0.9999	346	4.86633e-08	346	9.73266e-08	346	2.81291e-10	2.83128e-10
		0.3698	1890	21	1869	42	1911	0.021978	0.0218069		0.9999	347	4.8804e-08	347	9.7608e-08	347	2.81291e-10	2.83128e-10
		0.3684	1891	21	1870	42	1912	0.0219665	0.0218069		0.9999	348	4.89447e-08	348	9.78894e-08	348	2.81291e-10	2.83128e-10
		0.3671	1892	21	1871	42	1913	0.021955	0.0218069		0.9999	349	4.90854e-08	349	9.81709e-08	349	2.81292e-10	2.83128e-10
		0.367	1895	21	1874	42	1916	0.0219207	0.0218069		0.9999	350	4.92262e-08	350	9.84524e-08	350	2.81292e-10	2.83128e-10
		0.3656	1896	21	1875	42	1917	0.0219092	0.0218069		0.9999	351	4.93669e-08	351	9.87338e-08	351	2.81293e-10	2.83128e-10
		0.3651	1898	21	1877	42	1919	0.0218864	0.0218069		0.9999	352	4.95077e-08	352	9.90153e-08	352	2.81294e-10	2.83128e-10
		0.3643	1899	21	1878	42	1920	0.021875	0.0218069		0.9999	353	4.96484e-08	353	9.92969e-08	353	2.81294e-10	2.83128e-10
		0.3642	1903	21	1882	42	1924	0.0218295	0.0218069		0.9999	354	4.97892e-08	354	9.95784e-08	354	2.81295e-10	2.83128e-10
		0.3628	1904	21	1883	42	1925	0.0218182	0.0218069		0.9999	355	4.993e-08	355	9.986e-08	355	2.81296e-10	2.83128e-10
		0.362	1905	21	1884	42	1926	0.0218069	0.0218069		0.9999	356	5.00708e-08	356	1.00142e-07	356	2.81297e-10	2.83128e-10
		0.3601	1905	22	1883	44	1927	0.0228334	0.0228334		0.9999	357	5.02116e-08	357	1.00423e-07	357	2.81297e-10	2.83128e-10
		0.3596	1905	23	1882	46	1928	0.0238589	0.0238589		0.9999	358	5.03524e-08	358	1.00705e-07	358	2.81298e-10	2.83128e-10
		0.3581	1905	24	1881	48	1929	0.0248834	0.0248319		0.9999	359	5.04932e-08	359	1.00986e-07	359	2.81299e-10	2.83128e-10
		0.3574	1906	24	1882	48	1930	0.0248705	0.0248319		0.9999	360	5.06341e-08	360	1.01268e-07	360	2.81301e-10	2.83128e-10
		0.3571	1907	24	1883	48	1931	0.0248576	0.0248319		0.9999	361	5.0775e-08	361	1.0155e-07	361	2.81302e-10	2.83128e-10
		0.357	1908	24	1884	48	1932	0.0248447	0.0248319		0.9999	362	5.09159e-08	362	1.01832e-07	362	2.81303e-10	2.83128e-10
		0.3559	1909	24	1885	48	1933	0.0248319	0.0248319		0.9999	363	5.10568e-08	363	1.02114e-07	363	2.81304e-10	2.83128e-10
		0.3548	1909	25	1884	50	1934	0.0258532	0.0258264		0.9999	364	5.11977e-08	364	1.02395e-07	364	2.81306e-10	2.83128e-10
		0.3535	1910	25	1885	50	1935	0.0258398	0.0258264		0.9999	365	5.13386e-08	365	1.02677e-07	365	2.81308e-10	2.83128e-10
		0.3526	1911	25	1886	50	1936	0.0258264	0.0258264		0.9999	366	5.14796e-08	366	1.02959e-07	366	2.81309e-10	2.83128e-10
		0.3522	1912	26	1886	52	1938	0.0268318	0.0267765		0.9999	367	5.16206e-08	367	1.03241e-07	367	2.81311e-10	2.83128e-10
		0.3511	1913	26	1887	52	1939	0.0268179	0.0267765		0.9999	368	5.17617e-08	368	1.03523e-07	368	2.81313e-10	2.83128e-10
		0.3503	1914	26	1888	52	1940	0.0268041	0.0267765		0.9999	369	5.19027e-08	369	1.03805e-07	369	2.81316e-10	2.83128e-10
		0.3497	1915	26	1889	52	1941	0.0267903	0.0267765		0.9999	370	5.20438e-08	370	1.04088e-07	370	2.81318e-10	2.83128e-10
		0.3485	1916	26	1890	52	1942	0.0267765	0.0267765		0.9999	371	5.2185e-08	371	1.0437e-07	371	2.81321e-10	2.83128e-10
		0.3471	1916	27	1889	54	1943	0.0277921	0.0275933		0.9999	372	5.23261e-08	372	1.04652e-07	372	2.81323e-10	2.83128e-10
		0.3462	1920	27	1893	54	1947	0.027735	0.0275933		0.9999	373	5.24673e-08	373	1.04935e-07	373	2.81326e-10	2.83128e-10
		0.3459	1921	27	1894	54	1948	0.0277207	0.0275933		0.9999	374	5.26086e-08	374	1.05217e-07	374	2.81329e-10	2.83128e-10
		0.3446	1922	27	1895	54	1949	0.0277065	0.0275933		0.9999	375	5.27499e-08	375	1.055e-07	375	2.81333e-10	2.83128e-10
		0.3443	1923	27	1896	54	1950	0.0276923	0.0275933		0.9999	376	5.28913e-08	376	1.05783e-07	376	2.81336e-10	2.83128e-10
		0.3439	1925	27	1898	54	1952	0.0276639	0.0275933		0.9999	377	5.30327e-08	377	1.06065e-07	377	2.8134e-10	2.83128e-10
		0.3434	1930	27	1903	54	1957	0.0275933	0.0275933		0.9999	378	5.31741e-08	378	1.06348e-07	378	2.81345e-10	2.83128e-10
		0.3422	1930	28	1902	56	1958	0.0286006	0.0284698		0.9999	379	5.33157e-08	379	1.06631e-07	379	2.81349e-10	2.83128e-10
		0.3398	1931	28	1903	56	1959	0.028586	0.0284698		0.9999	380	5.34573e-08	380	1.06915e-07	380	2.81354e-10	2.83128e-10
		0.3386	1932	28	1904	56	1960	0.0285714	0.0284698		0.9999	381	5.35989e-08	381	1.07198e-07	381	2.81359e-10	2.83128e-10
		0.3379	1933	28	1905	56	1961	0.0285569	0.0284698		0.9999	382	5.37407e-08	382	1.07481e-07	382	2.81365e-10	2.83128e-10
		0.3376	1934	28	1906	56	1962	0.0285423	0.0284698		0.9999	383	5.38825e-08	383	1.07765e-07	383	2.81371e-10	2.83128e-10
		0.3374	1935	28	1907	56	1963	0.0285278	0.0284698		0.9999	384	5.40244e-08	384	1.08049e-07	384	2.81377e-10	2.83128e-10
		0.335	1936	28	1908	56	1964	0.0285132	0.0284698		0.9999	385	5.41664e-08	385	1.08333e-07	385	2.81384e-10	2.83128e-10
		0.3341	1937	28	1909	56	1965	0.0284987	0.0284698		0.9999	386	5.43085e-08	386	1.08617e-07	386	2.81391e-10	2.83128e-10
		0.3316	1938	28	1910	56	1966	0.0284842	0.0284698		0.9999	387	5.44508e-08	387	1.08902e-07	387	2.81399e-10	2.83128e-10
		0.3304	1939	28	1911	56	1967	0.0284698	0.0284698		0.9999	388	5.45931e-08	388	1.09186e-07	388	2.81408e-10	2.83128e-10
		0.3289	1939	29	1910	58	1968	0.0294715	0.0294267		0.9999	389	5.47355e-08	389	1.09471e-07	389	2.81417e-10	2.83128e-10
		0.327	1942	29	1913	58	1971	0.0294267	0.0294267		0.9999	390	5.48781e-08	390	1.09756e-07	390	2.81426e-10	2.83128e-10
		0.3267	1942	30	1912	60	1972	0.030426	0.0300903		0.9999	391	5.50208e-08	391	1.10042e-07	391	2.81436e-10	2.83128e-10
		0.3259	1943	30	1913	60	1973	0.0304105	0.0300903		0.9999	392	5.51637e-08	392	1.10327e-07	392	2.81447e-10	2.83128e-10
		0.3237	1944	30	1914	60	1974	0.0303951	0.0300903		0.9999	393	5.53067e-08	393	1.10613e-07	393	2.81459e-10	2.83128e-10
		0.3194	1945	30	1915	60	1975	0.0303797	0.0300903		0.9999	394	5.54499e-08	394	1.109e-07	394	2.81471e-10	2.83128e-10
		0.3181	1946	30	1916	60	1976	0.0303644	0.0300903		0.9999	395	5.55932e-08	395	1.11186e-07	395	2.81485e-10	2.83128e-10
		0.3173	1947	30	1917	60	1977	0.030349	0.0300903		0.9999	396	5.57368e-08	396	1.11474e-07	396	2.81499e-10	2.83128e-10
		0.3167	1948	30	1918	60	1978	0.0303337	0.0300903		0.9999	397	5.58805e-08	397	1.11761e-07	397	2.81514e-10	2.83128e-10
		0.3165	1949	30	1919	60	1979	0.0303183	0.0300903		0.9999	398	5.60245e-08	398	1.12049e-07	398	2.8153e-10	2.83128e-10
		0.3163	1952	30	1922	60	1982	0.0302725	0.0300903		0.9999	399	5.61687e-08	399	1.12337e-07	399	2.81547e-10	2.83128e-10
		0.3152	1953	30	1923	60	1983	0.0302572	0.0300903		0.9999	400	5.63131e-08	400	1.12626e-07	400	2.81566e-10	2.83128e-10
		0.3142	1954	30	1924	60	1984	0.0302419	0.0300903		0.9999	401	5.64578e-08	401	1.12916e-07	401	2.81585e-10	2.83128e-10
		0.3132	1955	30	1925	60	1985	0.0302267	0.0300903		0.9999	402	5.66027e-08	402	1.13205e-07	402	2.81606e-10	2.83128e-10
		0.313	1957	30	1927	60	1987	0.0301963	0.0300903		0.9999	403	5.6748e-08	403	1.13496e-07	403	2.81628e-10	2.83128e-10
		0.3121	1958	30	1928	60	1988	0.0301811	0.0300903		0.9999	404	5.68935e-08	404	1.13787e-07	404	2.81651e-10	2.83128e-10
		0.31	1959	30	1929	60	1989	0.0301659	0.0300903		0.9999	405	5.70394e-08	405	1.14079e-07	405	2.81676e-10	2.83128e-10
		0.3075	1960	30	1930	60	1990	0.0301508	0.0300903		0.9999	406	5.71856e-08	406	1.14371e-07	406	2.81702e-10	2.83128e-10
		0.3071	1961	30	1931	60	1991	0.0301356	0.0300903		0.9999	407	5.73321e-08	407	1.14664e-07	407	2.8173e-10	2.83128e-10
		0.3058	1962	30	1932	60	1992	0.0301205	0.0300903		0.9999	408	5.74791e-08	408	1.14958e-07	408	2.8176e-10	2.83128e-10
		0.3033	1963	30	1933	60	1993	0.0301054	0.0300903		0.9999	409	5.76265e-08	409	1.15253e-07	409	2.81792e-10	2.83128e-10
		0.3032	1964	30	1934	60	1994	0.0300903	0.0300903		0.9999	410	5.77743e-08	410	1.15549e-07	410	2.81826e-10	2.83128e-10
		0.3028	1964	31	1933	62	1995	0.0310777	0.031		0.9999	411	5.79225e-08	411	1.15845e-07	411	2.81861e-10	2.83128e-10
		0.3014	1965	31	1934	62	1996	0.0310621	0.031		0.9999	412	5.80712e-08	412	1.16142e-07	412	2.81899e-10	2.83128e-10
		0.2994	1966	31	1935	62	1997	0.0310466	0.031		0.9999	413	5.82205e-08	413	1.16441e-07	413	2.81939e-10	2.83128e-10
		0.2991	1967	31	1936	62	1998	0.031031	0.031		0.9999	414	5.83703e-08	414	1.16741e-07	414	2.81982e-10	2.83128e-10
		0.2967	1969	31	1938	62	2000	0.031	0.031		0.9999	415	5.85206e-08	415	1.17041e-07	415	2.82027e-10	2.83128e-10
		0.2961	1969	32	1937	64	2001	0.031984	0.0318091		0.9999	416	5.86716e-08	416	1.17343e-07	416	2.82075e-10	2.83128e-10
		0.2958	1970	32	1938	64	2002	0.031968	0.0318091		0.9999	417	5.88232e-08	417	1.17646e-07	417	2.82126e-10	2.83128e-10
		0.2949	1972	32	1940	64	2004	0.0319361	0.0318091		0.9999	418	5.89755e-08	418	1.17951e-07	418	2.8218e-10	2.83128e-10
		0.2939	1973	32	1941	64	2005	0.0319202	0.0318091		0.9999	419	5.91285e-08	419	1.18257e-07	419	2.82236e-10	2.83128e-10
		0.2928	1975	32	1943	64	2007	0.0318884	0.0318091		0.9999	420	5.92823e-08	420	1.18565e-07	420	2.82297e-10	2.83128e-10
		0.2913	1976	32	1944	64	2008	0.0318725	0.0318091		0.9999	421	5.94368e-08	421	1.18874e-07	421	2.8236e-10	2.83128e-10
		0.2905	1977	32	1945	64	2009	0.0318566	0.0318091		0.9999	422	5.95922e-08	422	1.19184e-07	422	2.82428e-10	2.83128e-10
		0.2887	1978	32	1946	64	2010	0.0318408	0.0318091		0.9999	423	5.97485e-08	423	1.19497e-07	423	2.82499e-10	2.83128e-10
		0.2862	1979	32	1947	64	2011	0.031825	0.0318091		0.9999	424	5.99058e-08	424	1.19812e-07	424	2.82574e-10	2.83128e-10
		0.2846	1980	32	1948	64	2012	0.0318091	0.0318091		0.9999	425	6.0064e-08	425	1.20128e-07	425	2.82654e-10	2.83128e-10
		0.2839	1980	33	1947	66	2013	0.0327869	0.0327706		0.9999	426	6.02232e-08	426	1.20446e-07	426	2.82738e-10	2.83128e-10
		0.2837	1981	33	1948	66	2014	0.0327706	0.0327706		0.9999	427	6.03836e-08	427	1.20767e-07	427	2.82827e-10	2.83128e-10
		0.2824	1981	34	1947	68	2015	0.0337469	0.0335968		0.9999	428	6.05451e-08	428	1.2109e-07	428	2.82921e-10	2.83128e-10
		0.282	1982	34	1948	68	2016	0.0337302	0.0335968		0.9999	429	6.07078e-08	429	1.21416e-07	429	2.8302e-10	2.83128e-10
		0.2812	1983	34	1949	68	2017	0.0337134	0.0335968		0.9999	430	6.08719e-08	430	1.21744e-07	430	2.83125e-10	2.83128e-10
		0.2804	1985	34	1951	68	2019	0.03368	0.0335968		0.9999	431	6.10372e-08	431	1.22074e-07	431	2.83235e-10	2.83128e-10
		0.2797	1986	34	1952	68	2020	0.0336634	0.0335968		0.9999	432	6.1204e-08	432	1.22408e-07	432	2.83352e-10	2.83128e-10
		0.278	1988	34	1954	68	2022	0.0336301	0.0335968		0.9999	433	6.13724e-08	433	1.22745e-07	433	2.83475e-10	2.83128e-10
		0.2777	1990	34	1956	68	2024	0.0335968	0.0335968		0.9999	434	6.15422e-08	434	1.23084e-07	434	2.83605e-10	2.83128e-10
		0.277	1990	35	1955	70	2025	0.0345679	0.0345338		0.9999	435	6.17138e-08	435	1.23428e-07	435	2.83741e-10	2.83128e-10
		0.2769	1991	35	1956	70	2026	0.0345508	0.0345338		0.9999	436	6.18871e-08	436	1.23774e-07	436	2.83886e-10	2.83128e-10
		0.2764	1992	35	1957	70	2027	0.0345338	0.0345338		0.9999	437	6.20622e-08	437	1.24124e-07	437	2.84037e-10	2.83128e-10
		0.2756	1992	36	1956	72	2028	0.035503	0.0353808		0.9999	438	6.22392e-08	438	1.24478e-07	438	2.84197e-10	2.83128e-10
		0.2748	1993	36	1957	72	2029	0.0354855	0.0353808		0.9999	439	6.24183e-08	439	1.24837e-07	439	2.84366e-10	2.83128e-10
		0.2741	1994	36	1958	72	2030	0.035468	0.0353808		0.9999	440	6.25996e-08	440	1.25199e-07	440	2.84543e-10	2.83128e-10
		0.2733	1995	36	1959	72	2031	0.0354505	0.0353808		0.9999	441	6.2783e-08	441	1.25566e-07	441	2.8473e-10	2.83128e-10
		0.2725	1996	36	1960	72	2032	0.0354331	0.0353808		0.9999	442	6.29688e-08	442	1.25938e-07	442	2.84927e-10	2.83128e-10
		0.2715	1997	36	1961	72	2033	0.0354156	0.0353808		0.9999	443	6.31571e-08	443	1.26314e-07	443	2.85134e-10	2.83128e-10
		0.271	1998	36	1962	72	2034	0.0353982	0.0353808		0.9999	444	6.3348e-08	444	1.26696e-07	444	2.85351e-10	2.83128e-10
		0.2703	1999	36	1963	72	2035	0.0353808	0.0353808		0.9999	445	6.35416e-08	445	1.27083e-07	445	2.8558e-10	2.83128e-10
		0.2701	1999	37	1962	74	2036	0.0363458	0.0363458		0.9999	446	6.3738e-08	446	1.27476e-07	446	2.85821e-10	2.83128e-10
		0.2695	1999	38	1961	76	2037	0.0373098	0.0372366		0.9999	447	6.39374e-08	447	1.27875e-07	447	2.86074e-10	2.83128e-10
		0.2689	2000	38	1962	76	2038	0.0372915	0.0372366		0.9999	448	6.414e-08	448	1.2828e-07	448	2.86339e-10	2.83128e-10
		0.2688	2003	38	1965	76	2041	0.0372366	0.0372366		0.9999	449	6.43459e-08	449	1.28692e-07	449	2.86619e-10	2.83128e-10
		0.268	2003	39	1964	78	2042	0.0381978	0.0381978		0.9999	450	6.45552e-08	450	1.2911e-07	450	2.86912e-10	2.83128e-10
		0.2671	2004	40	1964	80	2044	0.0391389	0.0391007		0.9999	451	6.47681e-08	451	1.29536e-07	451	2.8722e-10	2.83128e-10
		0.2666	2005	40	1965	80	2045	0.0391198	0.0391007		0.9999	452	6.49849e-08	452	1.2997e-07	452	2.87544e-10	2.83128e-10
		0.2651	2006	40	1966	80	2046	0.0391007	0.0391007		0.9999	453	6.52056e-08	453	1.30411e-07	453	2.87883e-10	2.83128e-10
		0.2643	2006	41	1965	82	2047	0.0400586	0.0399221		0.9999	454	6.54304e-08	454	1.30861e-07	454	2.8824e-10	2.83128e-10
		0.2639	2007	41	1966	82	2048	0.0400391	0.0399221		0.9999	455	6.56596e-08	455	1.31319e-07	455	2.88614e-10	2.83128e-10
		0.2638	2008	41	1967	82	2049	0.0400195	0.0399221		0.9999	456	6.58934e-08	456	1.31787e-07	456	2.89006e-10	2.83128e-10
		0.2637	2009	41	1968	82	2050	0.04	0.0399221		0.9999	457	6.61319e-08	457	1.32264e-07	457	2.89418e-10	2.83128e-10
		0.263	2010	41	1969	82	2051	0.0399805	0.0399221		0.9999	458	6.63754e-08	458	1.32751e-07	458	2.89849e-10	2.83128e-10
		0.261	2011	41	1970	82	2052	0.039961	0.0399221		0.9999	459	6.66242e-08	459	1.33248e-07	459	2.90301e-10	2.83128e-10
		0.2602	2012	41	1971	82	2053	0.0399415	0.0399221		0.9999	460	6.68784e-08	460	1.33757e-07	460	2.90776e-10	2.83128e-10
		0.2589	2013	41	1972	82	2054	0.0399221	0.0399221		0.9999	461	6.71383e-08	461	1.34277e-07	461	2.91273e-10	2.83128e-10
		0.2582	2013	42	1971	84	2055	0.0408759	0.0406977		0.9999	462	6.74042e-08	462	1.34808e-07	462	2.91793e-10	2.83128e-10
		0.2578	2014	42	1972	84	2056	0.040856	0.0406977		0.9999	463	6.76763e-08	463	1.35353e-07	463	2.92338e-10	2.83128e-10
		0.2576	2015	42	1973	84	2057	0.0408362	0.0406977		0.9999	464	6.7955e-08	464	1.3591e-07	464	2.92909e-10	2.83128e-10
		0.2562	2016	42	1974	84	2058	0.0408163	0.0406977		0.9999	465	6.82405e-08	465	1.36481e-07	465	2.93507e-10	2.83128e-10
		0.256	2018	42	1976	84	2060	0.0407767	0.0406977		0.9999	466	6.85331e-08	466	1.37066e-07	466	2.94133e-10	2.83128e-10
		0.2555	2019	42	1977	84	2061	0.0407569	0.0406977		0.9999	467	6.88331e-08	467	1.37666e-07	467	2.94788e-10	2.83128e-10
		0.2549	2022	42	1980	84	2064	0.0406977	0.0406977		0.9999	468	6.91409e-08	468	1.38282e-07	468	2.95474e-10	2.83128e-10
		0.2529	2022	43	1979	86	2065	0.0416465	0.0416062		0.9999	469	6.94568e-08	469	1.38914e-07	469	2.96191e-10	2.83128e-10
		0.2524	2023	43	1980	86	2066	0.0416263	0.0416062		0.9999	470	6.97812e-08	470	1.39562e-07	470	2.96941e-10	2.83128e-10
		0.2518	2024	43	1981	86	2067	0.0416062	0.0416062		0.9999	471	7.01144e-08	471	1.40229e-07	471	2.97726e-10	2.83128e-10
		0.2516	2024	44	1980	88	2068	0.0425532	0.0424096		0.9999	472	7.04568e-08	472	1.40914e-07	472	2.98546e-10	2.83128e-10
		0.251	2025	44	1981	88	2069	0.0425326	0.0424096		0.9999	473	7.08089e-08	473	1.41618e-07	473	2.99403e-10	2.83128e-10
		0.2497	2026	44	1982	88	2070	0.0425121	0.0424096		0.9999	474	7.11709e-08	474	1.42342e-07	474	3.00299e-10	2.83128e-10
		0.2488	2027	44	1983	88	2071	0.0424915	0.0424096		0.9999	475	7.15435e-08	475	1.43087e-07	475	3.01236e-10	2.83128e-10
		0.2479	2028	44	1984	88	2072	0.042471	0.0424096		0.9998	476	7.19269e-08	476	1.43854e-07	476	3.02214e-10	3.25412e-07
		0.2473	2029	44	1985	88	2073	0.0424506	0.0424096		0.9998	477	7.23217e-08	477	1.44643e-07	477	3.03236e-10	3.25412e-07
		0.2461	2030	44	1986	88	2074	0.0424301	0.0424096		0.9998	478	7.27284e-08	478	1.45457e-07	478	3.04303e-10	3.25412e-07
		0.2459	2031	44	1987	88	2075	0.0424096	0.0424096		0.9998	479	7.31474e-08	479	1.46295e-07	479	3.05417e-10	3.25412e-07
		0.2455	2031	45	1986	90	2076	0.0433526	0.0432692		0.9998	480	7.35793e-08	480	1.47159e-07	480	3.0658e-10	3.25412e-07
		0.2449	2033	45	1988	90	2078	0.0433109	0.0432692		0.9998	481	7.40245e-08	481	1.48049e-07	481	3.07794e-10	3.25412e-07
		0.2431	2034	45	1989	90	2079	0.04329	0.0432692		0.9998	482	7.44838e-08	482	1.48968e-07	482	3.09061e-10	3.25412e-07
		0.243	2035	45	1990	90	2080	0.0432692	0.0432692		0.9998	483	7.49575e-08	483	1.49915e-07	483	3.10383e-10	3.25412e-07
		0.2413	2035	46	1989	92	2081	0.0442095	0.0441883		0.9998	484	7.54464e-08	484	1.50893e-07	484	3.11762e-10	3.25412e-07
		0.2402	2036	46	1990	92	2082	0.0441883	0.0441883		0.9998	485	7.59511e-08	485	1.51902e-07	485	3.132e-10	3.25412e-07
		0.2385	2036	47	1989	94	2083	0.0451272	0.0451272		0.9998	486	7.64721e-08	486	1.52944e-07	486	3.147e-10	3.25412e-07
		0.2375	2036	48	1988	96	2084	0.0460653	0.0460653		0.9998	487	7.70102e-08	487	1.5402e-07	487	3.16264e-10	3.25412e-07
		0.2374	2039	49	1990	98	2088	0.0469349	0.0468004		0.9998	488	7.7566e-08	488	1.55132e-07	488	3.17893e-10	3.25412e-07
		0.2357	2040	49	1991	98	2089	0.0469124	0.0468004		0.9998	489	7.81403e-08	489	1.56281e-07	489	3.19592e-10	3.25412e-07
		0.2346	2041	49	1992	98	2090	0.04689	0.0468004		0.9998	490	7.87338e-08	490	1.57468e-07	490	3.21362e-10	3.25412e-07
		0.2341	2042	49	1993	98	2091	0.0468675	0.0468004		0.9998	491	7.93472e-08	491	1.58694e-07	491	3.23207e-10	3.25412e-07
		0.2331	2045	49	1996	98	2094	0.0468004	0.0468004		0.9998	492	7.99814e-08	492	1.59963e-07	492	3.25128e-10	3.25412e-07
		0.2324	2045	50	1995	100	2095	0.0477327	0.0476872		0.9998	493	8.06372e-08	493	1.61274e-07	493	3.27128e-10	3.25412e-07
		0.2318	2046	50	1996	100	2096	0.0477099	0.0476872		0.9998	494	8.13153e-08	494	1.62631e-07	494	3.29212e-10	3.25412e-07
		0.2317	2047	50	1997	100	2097	0.0476872	0.0476872		0.9998	495	8.20168e-08	495	1.64034e-07	495	3.31381e-10	3.25412e-07
		0.2315	2048	51	1997	102	2099	0.0485946	0.0485021		0.9998	496	8.27425e-08	496	1.65485e-07	496	3.33639e-10	3.25412e-07
		0.2309	2049	51	1998	102	2100	0.0485714	0.0485021		0.9998	497	8.34933e-08	497	1.66987e-07	497	3.35989e-10	3.25412e-07
		0.2304	2051	51	2000	102	2102	0.0485252	0.0485021		0.9998	498	8.42702e-08	498	1.6854e-07	498	3.38435e-10	3.25412e-07
		0.2299	2052	51	2001	102	2103	0.0485021	0.0485021		0.9998	499	8.50742e-08	499	1.70148e-07	499	3.40979e-10	3.25412e-07
		0.229	2052	52	2000	104	2104	0.0494297	0.0494297		0.9998	500	8.59064e-08	500	1.71813e-07	500	3.43626e-10	3.25412e-07
		0.2289	2052	53	1999	106	2105	0.0503563	0.0502846		0.9998	501	8.67678e-08	501	1.73536e-07	501	3.46379e-10	3.25412e-07
		0.2287	2053	53	2000	106	2106	0.0503324	0.0502846		0.9998	502	8.76596e-08	502	1.75319e-07	502	3.49241e-10	3.25412e-07
		0.2281	2055	53	2002	106	2108	0.0502846	0.0502846		0.9998	503	8.85828e-08	503	1.77166e-07	503	3.52218e-10	3.25412e-07
		0.2279	2055	54	2001	108	2109	0.0512091	0.051088		0.9998	504	8.95386e-08	504	1.79077e-07	504	3.55312e-10	3.25412e-07
		0.2269	2056	54	2002	108	2110	0.0511848	0.051088		0.9998	505	9.05284e-08	505	1.81057e-07	505	3.58528e-10	3.25412e-07
		0.2264	2059	54	2005	108	2113	0.0511122	0.051088		0.9998	506	9.15533e-08	506	1.83107e-07	506	3.61871e-10	3.25412e-07
		0.2259	2060	54	2006	108	2114	0.051088	0.051088		0.9998	507	9.26146e-08	507	1.85229e-07	507	3.65344e-10	3.25412e-07
		0.2249	2060	55	2005	110	2115	0.0520095	0.0518623		0.9998	508	9.37137e-08	508	1.87427e-07	508	3.68952e-10	3.25412e-07
		0.2243	2061	55	2006	110	2116	0.0519849	0.0518623		0.9998	509	9.4852e-08	509	1.89704e-07	509	3.72699e-10	3.25412e-07
		0.2238	2062	55	2007	110	2117	0.0519603	0.0518623		0.9998	510	9.60309e-08	510	1.92062e-07	510	3.76592e-10	3.25412e-07
		0.2235	2063	55	2008	110	2118	0.0519358	0.0518623		0.9998	511	9.7252e-08	511	1.94504e-07	511	3.80634e-10	3.25412e-07
		0.2216	2064	55	2009	110	2119	0.0519113	0.0518623		0.9998	512	9.85166e-08	512	1.97033e-07	512	3.8483e-10	3.25412e-07
		0.2211	2065	55	2010	110	2120	0.0518868	0.0518623		0.9998	513	9.98265e-08	513	1.99653e-07	513	3.89187e-10	3.25412e-07
		0.2197	2066	55	2011	110	2121	0.0518623	0.0518623		0.9998	514	1.01183e-07	514	2.02366e-07	514	3.93709e-10	3.25412e-07
		0.2183	2066	56	2010	112	2122	0.0527804	0.0527307		0.9998	515	1.02588e-07	515	2.05177e-07	515	3.98401e-10	3.25412e-07
		0.2181	2068	56	2012	112	2124	0.0527307	0.0527307		0.9998	516	1.04044e-07	516	2.08088e-07	516	4.0327e-10	3.25412e-07
		0.2174	2068	57	2011	114	2125	0.0536471	0.0530233		0.9998	517	1.05551e-07	517	2.11102e-07	517	4.08322e-10	3.25412e-07
		0.2165	2069	57	2012	114	2126	0.0536218	0.0530233		0.9998	518	1.07113e-07	518	2.14225e-07	518	4.13562e-10	3.25412e-07
		0.2154	2072	57	2015	114	2129	0.0535463	0.0530233		0.9998	519	1.0873e-07	519	2.17459e-07	519	4.18997e-10	3.25412e-07
		0.2139	2073	57	2016	114	2130	0.0535211	0.0530233		0.9998	520	1.10404e-07	520	2.20809e-07	520	4.24632e-10	3.25412e-07
		0.2135	2074	57	2017	114	2131	0.053496	0.0530233		0.9998	521	1.12139e-07	521	2.24278e-07	521	4.30476e-10	3.25412e-07
		0.2127	2075	57	2018	114	2132	0.0534709	0.0530233		0.9998	522	1.13935e-07	522	2.27871e-07	522	4.36534e-10	3.25412e-07
		0.2124	2076	57	2019	114	2133	0.0534459	0.0530233		0.9998	523	1.15796e-07	523	2.31591e-07	523	4.42813e-10	3.25412e-07
		0.2117	2079	57	2022	114	2136	0.0533708	0.0530233		0.9998	524	1.17722e-07	524	2.35444e-07	524	4.49321e-10	3.25412e-07
		0.2114	2080	57	2023	114	2137	0.0533458	0.0530233		0.9998	525	1.19717e-07	525	2.39434e-07	525	4.56065e-10	3.25412e-07
		0.211	2081	57	2024	114	2138	0.0533209	0.0530233		0.9998	526	1.21783e-07	526	2.43565e-07	526	4.63052e-10	3.25412e-07
		0.2106	2082	57	2025	114	2139	0.0532959	0.0530233		0.9998	527	1.23921e-07	527	2.47843e-07	527	4.7029e-10	3.25412e-07
		0.21	2087	57	2030	114	2144	0.0531716	0.0530233		0.9998	528	1.26136e-07	528	2.52272e-07	528	4.77788e-10	3.25412e-07
		0.2081	2088	57	2031	114	2145	0.0531469	0.0530233		0.9998	529	1.28429e-07	529	2.56857e-07	529	4.85553e-10	3.25412e-07
		0.2079	2089	57	2032	114	2146	0.0531221	0.0530233		0.9998	530	1.30802e-07	530	2.61605e-07	530	4.93593e-10	3.25412e-07
		0.2066	2090	57	2033	114	2147	0.0530973	0.0530233		0.9998	531	1.33259e-07	531	2.66519e-07	531	5.01919e-10	3.25412e-07
		0.2047	2091	57	2034	114	2148	0.0530726	0.0530233		0.9998	532	1.35803e-07	532	2.71606e-07	532	5.10537e-10	3.25412e-07
		0.2039	2092	57	2035	114	2149	0.0530479	0.0530233		0.9998	533	1.38436e-07	533	2.76871e-07	533	5.19458e-10	3.25412e-07
		0.2035	2093	57	2036	114	2150	0.0530233	0.0530233		0.9998	534	1.4116e-07	534	2.82321e-07	534	5.28691e-10	3.25412e-07
		0.2027	2093	58	2035	116	2151	0.0539284	0.0537784		0.9998	535	1.43981e-07	535	2.87961e-07	535	5.38245e-10	3.25412e-07
		0.2022	2094	58	2036	116	2152	0.0539033	0.0537784		0.9998	536	1.46899e-07	536	2.93798e-07	536	5.4813e-10	3.25412e-07
		0.2021	2095	58	2037	116	2153	0.0538783	0.0537784		0.9998	537	1.49919e-07	537	2.99838e-07	537	5.58357e-10	3.25412e-07
		0.202	2096	58	2038	116	2154	0.0538533	0.0537784		0.9998	538	1.53044e-07	538	3.06087e-07	538	5.68935e-10	3.25412e-07
		0.2018	2097	58	2039	116	2155	0.0538283	0.0537784		0.9998	539	1.56277e-07	539	3.12553e-07	539	5.79876e-10	3.25412e-07
		0.2016	2098	58	2040	116	2156	0.0538033	0.0537784		0.9998	540	1.59621e-07	540	3.19243e-07	540	5.9119e-10	3.25412e-07
		0.1995	2099	58	2041	116	2157	0.0537784	0.0537784		0.9998	541	1.63081e-07	541	3.26163e-07	541	6.02888e-10	3.25412e-07
		0.1991	2099	59	2040	118	2158	0.0546803	0.0546803		0.9998	542	1.6666e-07	542	3.33321e-07	542	6.14983e-10	3.25412e-07
		0.1984	2099	60	2039	120	2159	0.0555813	0.0554017		0.9998	543	1.70362e-07	543	3.40724e-07	543	6.27485e-10	3.25412e-07
		0.1974	2100	60	2040	120	2160	0.0555556	0.0554017		0.9998	544	1.74191e-07	544	3.48382e-07	544	6.40407e-10	3.25412e-07
		0.197	2105	60	2045	120	2165	0.0554273	0.0554017		0.9998	545	1.7815e-07	545	3.563e-07	545	6.53762e-10	3.25412e-07
		0.1969	2106	60	2046	120	2166	0.0554017	0.0554017		0.9998	546	1.82244e-07	546	3.64488e-07	546	6.67561e-10	3.25412e-07
		0.1963	2106	61	2045	122	2167	0.056299	0.055989		0.9998	547	1.86477e-07	547	3.72954e-07	547	6.81818e-10	3.25412e-07
		0.196	2107	61	2046	122	2168	0.0562731	0.055989		0.9998	548	1.90854e-07	548	3.81708e-07	548	6.96547e-10	3.25412e-07
		0.1943	2111	61	2050	122	2172	0.0561694	0.055989		0.9998	549	1.95378e-07	549	3.90756e-07	549	7.1176e-10	3.25412e-07
		0.1927	2112	61	2051	122	2173	0.0561436	0.055989		0.9998	550	2.00055e-07	550	4.0011e-07	550	7.27472e-10	3.25412e-07
		0.1898	2113	61	2052	122	2174	0.0561178	0.055989		0.9998	551	2.04889e-07	551	4.09778e-07	551	7.43698e-10	3.25412e-07
		0.1891	2114	61	2053	122	2175	0.056092	0.055989		0.9998	552	2.09885e-07	552	4.1977e-07	552	7.60452e-10	3.25412e-07
		0.1886	2115	61	2054	122	2176	0.0560662	0.055989		0.9998	553	2.15048e-07	553	4.30095e-07	553	7.77749e-10	3.25412e-07
		0.1883	2116	61	2055	122	2177	0.0560404	0.055989		0.9998	554	2.20382e-07	554	4.40765e-07	554	7.95605e-10	3.25412e-07
		0.1874	2117	61	2056	122	2178	0.0560147	0.055989		0.9998	555	2.25895e-07	555	4.51789e-07	555	8.14034e-10	3.25412e-07
		0.1865	2118	61	2057	122	2179	0.055989	0.055989		0.9998	556	2.31589e-07	556	4.63178e-07	556	8.33055e-10	3.25412e-07
		0.1862	2118	62	2056	124	2180	0.0568807	0.0568547		0.9998	557	2.37472e-07	557	4.74944e-07	557	8.52682e-10	3.25412e-07
		0.1856	2119	62	2057	124	2181	0.0568547	0.0568547		0.9998	558	2.43549e-07	558	4.87097e-07	558	8.72934e-10	3.25412e-07
		0.185	2119	63	2056	126	2182	0.0577452	0.0575868		0.9998	559	2.49825e-07	559	4.99649e-07	559	8.93827e-10	3.25412e-07
		0.1839	2121	63	2058	126	2184	0.0576923	0.0575868		0.9998	560	2.56306e-07	560	5.12612e-07	560	9.15379e-10	3.25412e-07
		0.1833	2122	63	2059	126	2185	0.0576659	0.0575868		0.9998	561	2.62999e-07	561	5.25998e-07	561	9.37609e-10	3.25412e-07
		0.1831	2123	63	2060	126	2186	0.0576395	0.0575868		0.9998	562	2.6991e-07	562	5.3982e-07	562	9.60534e-10	3.25412e-07
		0.1822	2124	63	2061	126	2187	0.0576132	0.0575868		0.9998	563	2.77045e-07	563	5.5409e-07	563	9.84175e-10	3.25412e-07
		0.1817	2125	63	2062	126	2188	0.0575868	0.0575868		0.9998	564	2.84411e-07	564	5.68822e-07	564	1.00855e-09	3.25412e-07
		0.1814	2125	64	2061	128	2189	0.0584742	0.0583942		0.9998	565	2.92015e-07	565	5.84029e-07	565	1.03368e-09	3.25412e-07
		0.1809	2126	64	2062	128	2190	0.0584475	0.0583942		0.9998	566	2.99862e-07	566	5.99725e-07	566	1.05958e-09	3.25412e-07
		0.1804	2128	64	2064	128	2192	0.0583942	0.0583942		0.9998	567	3.07962e-07	567	6.15924e-07	567	1.08628e-09	3.25412e-07
		0.1801	2128	65	2063	130	2193	0.0592795	0.0592795		0.9998	568	3.1632e-07	568	6.3264e-07	568	1.1138e-09	3.25412e-07
		0.178	2128	66	2062	132	2194	0.0601641	0.0601367		0.9998	569	3.24944e-07	569	6.49888e-07	569	1.14216e-09	3.25412e-07
		0.1775	2129	66	2063	132	2195	0.0601367	0.0601367		0.9998	570	3.33842e-07	570	6.67685e-07	570	1.17138e-09	3.25412e-07
		0.1768	2129	67	2062	134	2196	0.06102	0.0609368		0.9998	571	3.43022e-07	571	6.86044e-07	571	1.20148e-09	3.25412e-07
		0.176	2130	67	2063	134	2197	0.0609923	0.0609368		0.9998	572	3.52491e-07	572	7.04983e-07	572	1.23249e-09	3.25412e-07
		0.1755	2131	67	2064	134	2198	0.0609645	0.0609368		0.9998	573	3.62259e-07	573	7.24517e-07	573	1.26443e-09	3.25412e-07
		0.1751	2132	67	2065	134	2199	0.0609368	0.0609368		0.9998	574	3.72332e-07	574	7.44664e-07	574	1.29732e-09	3.25412e-07
		0.174	2132	68	2064	136	2200	0.0618182	0.061762		0.9998	575	3.8272e-07	575	7.6544e-07	575	1.3312e-09	3.25412e-07
		0.1738	2133	68	2065	136	2201	0.0617901	0.061762		0.9998	576	3.93432e-07	576	7.86864e-07	576	1.36608e-09	3.25412e-07
		0.1735	2134	68	2066	136	2202	0.061762	0.061762		0.9998	577	4.04476e-07	577	8.08953e-07	577	1.402e-09	3.25412e-07
		0.1731	2134	69	2065	138	2203	0.0626419	0.0624717		0.9998	578	4.15862e-07	578	8.31725e-07	578	1.43897e-09	3.25412e-07
		0.1728	2135	69	2066	138	2204	0.0626134	0.0624717		0.9998	579	4.276e-07	579	8.552e-07	579	1.47703e-09	3.25412e-07
		0.1724	2136	69	2067	138	2205	0.062585	0.0624717		0.9998	580	4.39698e-07	580	8.79397e-07	580	1.5162e-09	3.25412e-07
		0.1723	2138	69	2069	138	2207	0.0625283	0.0624717		0.9998	581	4.52168e-07	581	9.04335e-07	581	1.55652e-09	3.25412e-07
		0.1717	2139	69	2070	138	2208	0.0625	0.0624717		0.9998	582	4.65018e-07	582	9.30036e-07	582	1.598e-09	3.25412e-07
		0.1712	2140	69	2071	138	2209	0.0624717	0.0624717		0.9998	583	4.7826e-07	583	9.56519e-07	583	1.64068e-09	3.25412e-07
		0.1703	2140	70	2070	140	2210	0.0633484	0.0633484		0.9998	584	4.91903e-07	584	9.83806e-07	584	1.6846e-09	3.25412e-07
		0.1696	2140	71	2069	142	2211	0.0642243	0.0641084		0.9998	585	5.0596e-07	585	1.01192e-06	585	1.72978e-09	3.25412e-07
		0.1687	2141	71	2070	142	2212	0.0641953	0.0641084		0.9998	586	5.2044e-07	586	1.04088e-06	586	1.77625e-09	3.25412e-07
		0.1674	2142	71	2071	142	2213	0.0641663	0.0641084		0.9998	587	5.35356e-07	587	1.07071e-06	587	1.82404e-09	3.25412e-07
		0.1669	2143	71	2072	142	2214	0.0641373	0.0641084		0.9998	588	5.50718e-07	588	1.10144e-06	588	1.87319e-09	3.25412e-07
		0.1664	2144	71	2073	142	2215	0.0641084	0.0641084		0.9998	589	5.6654e-07	589	1.13308e-06	589	1.92373e-09	3.25412e-07
		0.1662	2144	72	2072	144	2216	0.0649819	0.0647482		0.9998	590	5.82832e-07	590	1.16566e-06	590	1.9757e-09	3.25412e-07
		0.1656	2145	72	2073	144	2217	0.0649526	0.0647482		0.9998	591	5.99608e-07	591	1.19922e-06	591	2.02913e-09	3.25412e-07
		0.1648	2146	72	2074	144	2218	0.0649234	0.0647482		0.9998	592	6.1688e-07	592	1.23376e-06	592	2.08405e-09	3.25412e-07
		0.1646	2147	72	2075	144	2219	0.0648941	0.0647482		0.9998	593	6.34661e-07	593	1.26932e-06	593	2.14051e-09	3.25412e-07
		0.1637	2148	72	2076	144	2220	0.0648649	0.0647482		0.9998	594	6.52964e-07	594	1.30593e-06	594	2.19853e-09	3.25412e-07
		0.1632	2149	72	2077	144	2221	0.0648357	0.0647482		0.9998	595	6.71804e-07	595	1.34361e-06	595	2.25816e-09	3.25412e-07
		0.1621	2150	72	2078	144	2222	0.0648065	0.0647482		0.9998	596	6.91193e-07	596	1.38239e-06	596	2.31944e-09	3.25412e-07
		0.1617	2151	72	2079	144	2223	0.0647773	0.0647482		0.9998	597	7.11146e-07	597	1.42229e-06	597	2.3824e-09	3.25412e-07
		0.1612	2152	72	2080	144	2224	0.0647482	0.0647482		0.9998	598	7.31678e-07	598	1.46336e-06	598	2.44708e-09	3.25412e-07
		0.1595	2153	73	2080	146	2226	0.0655885	0.0654709		0.9998	599	7.52804e-07	599	1.50561e-06	599	2.51354e-09	3.25412e-07
		0.1587	2157	73	2084	146	2230	0.0654709	0.0654709		0.9998	600	7.74538e-07	600	1.54908e-06	600	2.58179e-09	3.25412e-07
		0.1586	2159	74	2085	148	2233	0.0662785	0.0662192		0.9998	601	7.96896e-07	601	1.59379e-06	601	2.6519e-09	3.25412e-07
		0.1585	2161	74	2087	148	2235	0.0662192	0.0662192		0.9998	602	8.19894e-07	602	1.63979e-06	602	2.7239e-09	3.25412e-07
		0.1584	2161	76	2085	152	2237	0.0679481	0.0679481		0.9998	603	8.43548e-07	603	1.6871e-06	603	2.79784e-09	3.25412e-07
		0.1581	2161	77	2084	154	2238	0.0688114	0.0687193		0.9998	604	8.67874e-07	604	1.73575e-06	604	2.87376e-09	3.25412e-07
		0.1571	2162	77	2085	154	2239	0.0687807	0.0687193		0.9998	605	8.9289e-07	605	1.78578e-06	605	2.9517e-09	3.25412e-07
		0.1569	2163	77	2086	154	2240	0.06875	0.0687193		0.9998	606	9.18613e-07	606	1.83723e-06	606	3.03173e-09	3.25412e-07
		0.1567	2164	77	2087	154	2241	0.0687193	0.0687193		0.9998	607	9.45059e-07	607	1.89012e-06	607	3.11387e-09	3.25412e-07
		0.1563	2164	78	2086	156	2242	0.0695807	0.0695807		0.9998	608	9.72248e-07	608	1.9445e-06	608	3.19818e-09	3.25412e-07
		0.1554	2164	79	2085	158	2243	0.0704414	0.0704414		0.9998	609	1.0002e-06	609	2.00039e-06	609	3.28472e-09	3.25412e-07
		0.1549	2164	80	2084	160	2244	0.0713012	0.0713012		0.9998	610	1.02893e-06	610	2.05785e-06	610	3.37353e-09	3.25412e-07
		0.1547	2164	81	2083	162	2245	0.0721604	0.0720961		0.9998	611	1.05845e-06	611	2.1169e-06	611	3.46466e-09	3.25412e-07
		0.1546	2165	81	2084	162	2246	0.0721282	0.0720961		0.9998	612	1.0888e-06	612	2.17759e-06	612	3.55816e-09	3.25412e-07
		0.1538	2166	81	2085	162	2247	0.0720961	0.0720961		0.9998	613	1.11998e-06	613	2.23996e-06	613	3.65409e-09	3.25412e-07
		0.1532	2166	82	2084	164	2248	0.0729537	0.0727918		0.9998	614	1.15202e-06	614	2.30404e-06	614	3.7525e-09	3.25412e-07
		0.153	2168	82	2086	164	2250	0.0728889	0.0727918		0.9998	615	1.18494e-06	615	2.36987e-06	615	3.85345e-09	3.25412e-07
		0.1528	2171	82	2089	164	2253	0.0727918	0.0727918		0.9998	616	1.21876e-06	616	2.43751e-06	616	3.957e-09	3.25412e-07
		0.1522	2171	83	2088	166	2254	0.0736469	0.0736142		0.9998	617	1.2535e-06	617	2.50699e-06	617	4.06319e-09	3.25412e-07
		0.1516	2172	83	2089	166	2255	0.0736142	0.0736142		0.9998	618	1.28918e-06	618	2.57836e-06	618	4.1721e-09	3.25412e-07
		0.1511	2172	84	2088	168	2256	0.0744681	0.0744351		0.9998	619	1.32583e-06	619	2.65166e-06	619	4.28377e-09	3.25412e-07
		0.1506	2173	84	2089	168	2257	0.0744351	0.0744351		0.9998	620	1.36347e-06	620	2.72693e-06	620	4.39828e-09	3.25412e-07
		0.1505	2173	85	2088	170	2258	0.0752879	0.0752212		0.9998	621	1.40212e-06	621	2.80423e-06	621	4.51567e-09	3.25412e-07
		0.1503	2174	85	2089	170	2259	0.0752545	0.0752212		0.9998	622	1.4418e-06	622	2.8836e-06	622	4.63602e-09	3.25412e-07
		0.1502	2175	85	2090	170	2260	0.0752212	0.0752212		0.9998	623	1.48255e-06	623	2.9651e-06	623	4.75939e-09	3.25412e-07
		0.1496	2175	86	2089	172	2261	0.0760725	0.0760053		0.9998	624	1.52438e-06	624	3.04876e-06	624	4.88583e-09	3.25412e-07
		0.149	2176	86	2090	172	2262	0.0760389	0.0760053		0.9998	625	1.56732e-06	625	3.13464e-06	625	5.01543e-09	3.25412e-07
		0.1485	2177	86	2091	172	2263	0.0760053	0.0760053		0.9998	626	1.6114e-06	626	3.2228e-06	626	5.14825e-09	3.25412e-07
		0.1479	2177	87	2090	174	2264	0.0768551	0.0768212		0.9998	627	1.65664e-06	627	3.31328e-06	627	5.28434e-09	3.25412e-07
		0.1478	2178	87	2091	174	2265	0.0768212	0.0768212		0.9998	628	1.70307e-06	628	3.40614e-06	628	5.4238e-09	3.25412e-07
		0.1476	2178	88	2090	176	2266	0.0776699	0.0776356		0.9998	629	1.75072e-06	629	3.50144e-06	629	5.56667e-09	3.25412e-07
		0.1474	2179	88	2091	176	2267	0.0776356	0.0776356		0.9998	630	1.79961e-06	630	3.59922e-06	630	5.71305e-09	3.25412e-07
		0.1464	2179	89	2090	178	2268	0.0784832	0.0783796		0.9998	631	1.84977e-06	631	3.69955e-06	631	5.86299e-09	3.25412e-07
		0.1448	2180	89	2091	178	2269	0.0784487	0.0783796		0.9998	632	1.90124e-06	632	3.80248e-06	632	6.01658e-09	3.25412e-07
		0.1446	2181	89	2092	178	2270	0.0784141	0.0783796		0.9998	633	1.95404e-06	633	3.90807e-06	633	6.17389e-09	3.25412e-07
		0.1428	2182	89	2093	178	2271	0.0783796	0.0783796		0.9998	634	2.0082e-06	634	4.01639e-06	634	6.335e-09	3.25412e-07
		0.1418	2182	90	2092	180	2272	0.0792254	0.0791557		0.9998	635	2.06375e-06	635	4.12749e-06	635	6.49999e-09	3.25412e-07
		0.1415	2183	90	2093	180	2273	0.0791905	0.0791557		0.9998	636	2.12072e-06	636	4.24144e-06	636	6.66893e-09	3.25412e-07
		0.1391	2184	90	2094	180	2274	0.0791557	0.0791557		0.9998	637	2.17915e-06	637	4.3583e-06	637	6.84191e-09	3.25412e-07
		0.1389	2184	91	2093	182	2275	0.08	0.08		0.9998	638	2.23906e-06	638	4.47813e-06	638	7.01901e-09	3.25412e-07
		0.1372	2184	92	2092	184	2276	0.0808436	0.0805957		0.9998	639	2.3005e-06	639	4.601e-06	639	7.20031e-09	3.25412e-07
		0.1362	2186	92	2094	184	2278	0.0807726	0.0805957		0.9998	640	2.36349e-06	640	4.72698e-06	640	7.38591e-09	3.25412e-07
		0.1359	2187	92	2095	184	2279	0.0807372	0.0805957		0.9998	641	2.42807e-06	641	4.85614e-06	641	7.57587e-09	3.25412e-07
		0.1343	2189	92	2097	184	2281	0.0806664	0.0805957		0.9998	642	2.49427e-06	642	4.98854e-06	642	7.77031e-09	3.25412e-07
		0.1335	2190	92	2098	184	2282	0.080631	0.0805957		0.9998	643	2.56213e-06	643	5.12426e-06	643	7.96929e-09	3.25412e-07
		0.1327	2191	92	2099	184	2283	0.0805957	0.0805957		0.9998	644	2.63168e-06	644	5.26336e-06	644	8.17292e-09	3.25412e-07
		0.1319	2191	93	2098	186	2284	0.0814361	0.0813293		0.9998	645	2.70297e-06	645	5.40593e-06	645	8.38129e-09	3.25412e-07
		0.1312	2192	93	2099	186	2285	0.0814004	0.0813293		0.9998	646	2.77602e-06	646	5.55204e-06	646	8.59449e-09	3.25412e-07
		0.1305	2193	93	2100	186	2286	0.0813648	0.0813293		0.9998	647	2.85088e-06	647	5.70176e-06	647	8.81262e-09	3.25412e-07
		0.1298	2194	93	2101	186	2287	0.0813293	0.0813293		0.9998	648	2.92759e-06	648	5.85518e-06	648	9.03576e-09	3.25412e-07
		0.1271	2194	94	2100	188	2288	0.0821678	0.0819887		0.9998	649	3.00618e-06	649	6.01236e-06	649	9.26404e-09	3.25412e-07
		0.127	2195	94	2101	188	2289	0.0821319	0.0819887		0.9998	650	3.0867e-06	650	6.17339e-06	650	9.49753e-09	3.25412e-07
		0.1255	2196	94	2102	188	2290	0.0820961	0.0819887		0.9998	651	3.16918e-06	651	6.33836e-06	651	9.73635e-09	3.25412e-07
		0.1251	2197	94	2103	188	2291	0.0820602	0.0819887		0.9998	652	3.25367e-06	652	6.50735e-06	652	9.98059e-09	3.25412e-07
		0.1247	2198	94	2104	188	2292	0.0820244	0.0819887		0.9998	653	3.34022e-06	653	6.68043e-06	653	1.02304e-08	3.25412e-07
		0.1237	2199	94	2105	188	2293	0.0819887	0.0819887		0.9998	654	3.42885e-06	654	6.8577e-06	654	1.04858e-08	3.25412e-07
		0.1235	2199	95	2104	190	2294	0.0828248	0.0828248		0.9998	655	3.51963e-06	655	7.03925e-06	655	1.0747e-08	3.25412e-07
		0.1233	2199	96	2103	192	2295	0.0836601	0.0835509		0.9998	656	3.61258e-06	656	7.22517e-06	656	1.1014e-08	3.25412e-07
		0.1228	2200	96	2104	192	2296	0.0836237	0.0835509		0.9998	657	3.70777e-06	657	7.41553e-06	657	1.1287e-08	3.25412e-07
		0.1224	2201	96	2105	192	2297	0.0835873	0.0835509		0.9998	658	3.80523e-06	658	7.61045e-06	658	1.1566e-08	3.25412e-07
		0.1221	2202	96	2106	192	2298	0.0835509	0.0835509		0.9998	659	3.905e-06	659	7.81001e-06	659	1.18513e-08	3.25412e-07
		0.122	2202	97	2105	194	2299	0.0843845	0.0843478		0.9998	660	4.00715e-06	660	8.01431e-06	660	1.21429e-08	3.25412e-07
		0.1209	2203	97	2106	194	2300	0.0843478	0.0843478		0.9998	661	4.11172e-06	661	8.22344e-06	661	1.24409e-08	3.25412e-07
		0.1202	2203	98	2105	196	2301	0.0851804	0.0851064		0.9998	662	4.21875e-06	662	8.4375e-06	662	1.27455e-08	3.25412e-07
		0.1194	2204	98	2106	196	2302	0.0851434	0.0851064		0.9998	663	4.3283e-06	663	8.65661e-06	663	1.30567e-08	3.25412e-07
		0.1187	2205	98	2107	196	2303	0.0851064	0.0851064		0.9998	664	4.44042e-06	664	8.88085e-06	664	1.33748e-08	3.25412e-07
		0.1176	2205	99	2106	198	2304	0.0859375	0.0859002		0.9998	665	4.55516e-06	665	9.11033e-06	665	1.36997e-08	3.25412e-07
		0.116	2206	99	2107	198	2305	0.0859002	0.0859002		0.9998	666	4.67258e-06	666	9.34515e-06	666	1.40318e-08	3.25412e-07
		0.1157	2206	100	2106	200	2306	0.0867303	0.0867303		0.9998	667	4.79272e-06	667	9.58544e-06	667	1.4371e-08	3.25412e-07
		0.1156	2206	101	2105	202	2307	0.0875596	0.0875217		0.9998	668	4.91564e-06	668	9.83129e-06	668	1.47175e-08	3.25412e-07
		0.1152	2207	101	2106	202	2308	0.0875217	0.0875217		0.9998	669	5.04141e-06	669	1.00828e-05	669	1.50715e-08	3.25412e-07
		0.1145	2207	102	2105	204	2309	0.0883499	0.088159		0.9998	670	5.17006e-06	670	1.03401e-05	670	1.5433e-08	3.25412e-07
		0.1144	2208	102	2106	204	2310	0.0883117	0.088159		0.9998	671	5.30167e-06	671	1.06033e-05	671	1.58023e-08	3.25412e-07
		0.1138	2209	102	2107	204	2311	0.0882735	0.088159		0.9998	672	5.43629e-06	672	1.08726e-05	672	1.61794e-08	3.25412e-07
		0.1136	2210	102	2108	204	2312	0.0882353	0.088159		0.9998	673	5.57398e-06	673	1.1148e-05	673	1.65646e-08	3.25412e-07
		0.1135	2211	102	2109	204	2313	0.0881971	0.088159		0.9998	674	5.7148e-06	674	1.14296e-05	674	1.69579e-08	3.25412e-07
		0.113	2212	102	2110	204	2314	0.088159	0.088159		0.9998	675	5.85881e-06	675	1.17176e-05	675	1.73594e-08	3.25412e-07
		0.1125	2212	103	2109	206	2315	0.0889849	0.0889081		0.9998	676	6.00608e-06	676	1.20122e-05	676	1.77695e-08	3.25412e-07
		0.1122	2213	103	2110	206	2316	0.0889465	0.0889081		0.9998	677	6.15666e-06	677	1.23133e-05	677	1.81881e-08	3.25412e-07
		0.1117	2214	103	2111	206	2317	0.0889081	0.0889081		0.9998	678	6.31063e-06	678	1.26213e-05	678	1.86154e-08	3.25412e-07
		0.1116	2214	104	2110	208	2318	0.0897325	0.0897325		0.9998	679	6.46804e-06	679	1.29361e-05	679	1.90517e-08	3.25412e-07
		0.1113	2214	105	2109	210	2319	0.0905563	0.0904393		0.9998	680	6.62897e-06	680	1.32579e-05	680	1.9497e-08	3.25412e-07
		0.1106	2217	105	2112	210	2322	0.0904393	0.0904393		0.9998	681	6.79348e-06	681	1.3587e-05	681	1.99515e-08	3.25412e-07
		0.1105	2217	106	2111	212	2323	0.0912613	0.0909871		0.9998	682	6.96164e-06	682	1.39233e-05	682	2.04154e-08	3.25412e-07
		0.1103	2218	106	2112	212	2324	0.091222	0.0909871		0.9998	683	7.13351e-06	683	1.4267e-05	683	2.08888e-08	3.25412e-07
		0.1099	2219	106	2113	212	2325	0.0911828	0.0909871		0.9998	684	7.30918e-06	684	1.46184e-05	684	2.13719e-08	3.25412e-07
		0.1089	2220	106	2114	212	2326	0.0911436	0.0909871		0.9998	685	7.48871e-06	685	1.49774e-05	685	2.18649e-08	3.25412e-07
		0.1088	2221	106	2115	212	2327	0.0911044	0.0909871		0.9998	686	7.67218e-06	686	1.53444e-05	686	2.23679e-08	3.25412e-07
		0.1083	2222	106	2116	212	2328	0.0910653	0.0909871		0.9998	687	7.85965e-06	687	1.57193e-05	687	2.28811e-08	3.25412e-07
		0.1075	2223	106	2117	212	2329	0.0910262	0.0909871		0.9998	688	8.05121e-06	688	1.61024e-05	688	2.34047e-08	3.25412e-07
		0.1073	2224	106	2118	212	2330	0.0909871	0.0909871		0.9998	689	8.24694e-06	689	1.64939e-05	689	2.39389e-08	3.25412e-07
		0.1066	2224	107	2117	214	2331	0.0918061	0.0916096		0.9998	690	8.4469e-06	690	1.68938e-05	690	2.44838e-08	3.25412e-07
		0.1065	2225	107	2118	214	2332	0.0917667	0.0916096		0.9998	691	8.65117e-06	691	1.73023e-05	691	2.50396e-08	3.25412e-07
		0.1064	2226	107	2119	214	2333	0.0917274	0.0916096		0.9998	692	8.85985e-06	692	1.77197e-05	692	2.56065e-08	3.25412e-07
		0.106	2228	107	2121	214	2335	0.0916488	0.0916096		0.9998	693	9.073e-06	693	1.8146e-05	693	2.61847e-08	3.25412e-07
		0.1053	2229	107	2122	214	2336	0.0916096	0.0916096		0.9998	694	9.29072e-06	694	1.85814e-05	694	2.67744e-08	3.25412e-07
		0.105	2229	108	2121	216	2337	0.0924262	0.0923077		0.9998	695	9.51308e-06	695	1.90262e-05	695	2.73758e-08	3.25412e-07
		0.1047	2230	108	2122	216	2338	0.0923867	0.0923077		0.9998	696	9.74017e-06	696	1.94803e-05	696	2.7989e-08	3.25412e-07
		0.1046	2231	108	2123	216	2339	0.0923472	0.0923077		0.9998	697	9.97208e-06	697	1.99442e-05	697	2.86143e-08	3.25412e-07
		0.104	2232	108	2124	216	2340	0.0923077	0.0923077		0.9998	698	1.02089e-05	698	2.04178e-05	698	2.92518e-08	3.25412e-07
		0.1037	2233	109	2124	218	2342	0.0930828	0.0930828		0.9998	699	1.04507e-05	699	2.09014e-05	699	2.99019e-08	3.25412e-07
		0.1036	2234	110	2124	220	2344	0.0938567	0.0938166		0.9998	700	1.06976e-05	700	2.13952e-05	700	3.05645e-08	3.25412e-07
		0.1032	2235	110	2125	220	2345	0.0938166	0.0938166		0.9998	701	1.09497e-05	701	2.18993e-05	701	3.12401e-08	3.25412e-07
		0.103	2235	111	2124	222	2346	0.0946292	0.0946292		0.9998	702	1.1207e-05	702	2.2414e-05	702	3.19287e-08	3.25412e-07
		0.1027	2235	112	2123	224	2347	0.095441	0.0953191		0.9998	703	1.14697e-05	703	2.29393e-05	703	3.26306e-08	3.25412e-07
		0.1026	2237	112	2125	224	2349	0.0953597	0.0953191		0.9998	704	1.17378e-05	704	2.34756e-05	704	3.33461e-08	3.25412e-07
		0.1024	2238	112	2126	224	2350	0.0953191	0.0953191		0.9998	705	1.20115e-05	705	2.40231e-05	705	3.40753e-08	3.25412e-07
		0.102	2238	113	2125	226	2351	0.0961293	0.0961293		0.9998	706	1.22909e-05	706	2.45818e-05	706	3.48184e-08	3.25412e-07
		0.1018	2238	114	2124	228	2352	0.0969388	0.0969388		0.9998	707	1.2576e-05	707	2.5152e-05	707	3.55756e-08	3.25412e-07
		0.1016	2238	115	2123	230	2353	0.0977476	0.0977476		0.9998	708	1.2867e-05	708	2.57339e-05	708	3.63473e-08	3.25412e-07
		0.1014	2238	116	2122	232	2354	0.0985556	0.098472		0.9998	709	1.31639e-05	709	2.63277e-05	709	3.71336e-08	3.25412e-07
		0.1008	2239	116	2123	232	2355	0.0985138	0.098472		0.9998	710	1.34669e-05	710	2.69337e-05	710	3.79348e-08	3.25412e-07
		0.1006	2240	116	2124	232	2356	0.098472	0.098472		0.9998	711	1.3776e-05	711	2.7552e-05	711	3.87511e-08	3.25412e-07
		0.1005	2240	117	2123	234	2357	0.0992787	0.0992787		0.9998	712	1.40914e-05	712	2.81828e-05	712	3.95826e-08	3.25412e-07
		0.1001	2241	118	2123	236	2359	0.100042	0.0998308		0.9998	713	1.44132e-05	713	2.88264e-05	713	4.04298e-08	3.25412e-07
		0.09991	2242	118	2124	236	2360	0.1	0.0998308		0.9998	714	1.47415e-05	714	2.9483e-05	714	4.12928e-08	3.25412e-07
		0.09985	2243	118	2125	236	2361	0.0999576	0.0998308		0.9998	715	1.50764e-05	715	3.01528e-05	715	4.21718e-08	3.25412e-07
		0.0998	2244	118	2126	236	2362	0.0999153	0.0998308		0.9998	716	1.5418e-05	716	3.08361e-05	716	4.30671e-08	3.25412e-07
		0.09946	2245	118	2127	236	2363	0.099873	0.0998308		0.9998	717	1.57665e-05	717	3.1533e-05	717	4.3979e-08	3.25412e-07
		0.09925	2246	118	2128	236	2364	0.0998308	0.0998308		0.9998	718	1.61219e-05	718	3.22438e-05	718	4.49078e-08	3.25412e-07
		0.09909	2247	120	2127	240	2367	0.101394	0.101223		0.9998	719	1.64844e-05	719	3.29687e-05	719	4.58536e-08	3.25412e-07
		0.09904	2248	120	2128	240	2368	0.101351	0.101223		0.9998	720	1.6854e-05	720	3.3708e-05	720	4.68167e-08	3.25412e-07
		0.09893	2249	120	2129	240	2369	0.101309	0.101223		0.9998	721	1.7231e-05	721	3.44619e-05	721	4.77974e-08	3.25412e-07
		0.09883	2250	120	2130	240	2370	0.101266	0.101223		0.9998	722	1.76154e-05	722	3.52307e-05	722	4.8796e-08	3.25412e-07
		0.09878	2251	120	2131	240	2371	0.101223	0.101223		0.9998	723	1.80073e-05	723	3.60146e-05	723	4.98128e-08	3.25412e-07
		0.09873	2251	121	2130	242	2372	0.102024	0.101895		0.9998	724	1.84069e-05	724	3.68139e-05	724	5.08479e-08	3.25412e-07
		0.09863	2252	121	2131	242	2373	0.101981	0.101895		0.9998	725	1.88144e-05	725	3.76288e-05	725	5.19018e-08	3.25412e-07
		0.09853	2253	121	2132	242	2374	0.101938	0.101895		0.9998	726	1.92298e-05	726	3.84596e-05	726	5.29746e-08	3.25412e-07
		0.09844	2254	121	2133	242	2375	0.101895	0.101895		0.9998	727	1.96532e-05	727	3.93065e-05	727	5.40667e-08	3.25412e-07
		0.09834	2254	122	2132	244	2376	0.102694	0.102349		0.9998	728	2.00849e-05	728	4.01698e-05	728	5.51783e-08	3.25412e-07
		0.09825	2255	122	2133	244	2377	0.10265	0.102349		0.9998	729	2.05249e-05	729	4.10498e-05	729	5.63098e-08	3.25412e-07
		0.09815	2256	122	2134	244	2378	0.102607	0.102349		0.9998	730	2.09734e-05	730	4.19468e-05	730	5.74613e-08	3.25412e-07
		0.09806	2257	122	2135	244	2379	0.102564	0.102349		0.9998	731	2.14305e-05	731	4.2861e-05	731	5.86334e-08	3.25412e-07
		0.09801	2259	122	2137	244	2381	0.102478	0.102349		0.9998	732	2.18964e-05	732	4.37927e-05	732	5.98261e-08	3.25412e-07
		0.09797	2260	122	2138	244	2382	0.102435	0.102349		0.9998	733	2.23711e-05	733	4.47422e-05	733	6.10399e-08	3.25412e-07
		0.09788	2261	122	2139	244	2383	0.102392	0.102349		0.9998	734	2.28549e-05	734	4.57098e-05	734	6.2275e-08	3.25412e-07
		0.09783	2262	122	2140	244	2384	0.102349	0.102349		0.9998	735	2.33479e-05	735	4.66958e-05	735	6.35318e-08	3.25412e-07
		0.09779	2262	123	2139	246	2385	0.103145	0.103145		0.9998	736	2.38503e-05	736	4.77005e-05	736	6.48105e-08	3.25412e-07
		0.0977	2262	124	2138	248	2386	0.10394	0.103853		0.9998	737	2.43621e-05	737	4.87242e-05	737	6.61115e-08	3.25412e-07
		0.09753	2263	124	2139	248	2387	0.103896	0.103853		0.9998	738	2.48836e-05	738	4.97671e-05	738	6.74351e-08	3.25412e-07
		0.09727	2264	124	2140	248	2388	0.103853	0.103853		0.9998	739	2.54148e-05	739	5.08296e-05	739	6.87817e-08	3.25412e-07
		0.09719	2264	125	2139	250	2389	0.104646	0.104646		0.9998	740	2.5956e-05	740	5.19121e-05	740	7.01515e-08	3.25412e-07
		0.09711	2264	126	2138	252	2390	0.105439	0.105263		0.9998	741	2.65074e-05	741	5.30147e-05	741	7.15448e-08	3.25412e-07
		0.09703	2265	126	2139	252	2391	0.105395	0.105263		0.9998	742	2.7069e-05	742	5.41379e-05	742	7.29622e-08	3.25412e-07
		0.09701	2267	126	2141	252	2393	0.105307	0.105263		0.9998	743	2.7641e-05	743	5.5282e-05	743	7.44038e-08	3.25412e-07
		0.09699	2268	126	2142	252	2394	0.105263	0.105263		0.9998	744	2.82236e-05	744	5.64472e-05	744	7.587e-08	3.25412e-07
		0.09695	2268	127	2141	254	2395	0.106054	0.105789		0.9998	745	2.8817e-05	745	5.7634e-05	745	7.73611e-08	3.25412e-07
		0.09691	2269	127	2142	254	2396	0.10601	0.105789		0.9998	746	2.94213e-05	746	5.88427e-05	746	7.88776e-08	3.25412e-07
		0.09687	2270	127	2143	254	2397	0.105966	0.105789		0.9998	747	3.00368e-05	747	6.00735e-05	747	8.04197e-08	3.25412e-07
		0.09683	2271	127	2144	254	2398	0.105922	0.105789		0.9998	748	3.06635e-05	748	6.13269e-05	748	8.19878e-08	3.25412e-07
		0.09675	2274	127	2147	254	2401	0.105789	0.105789		0.9998	749	3.13016e-05	749	6.26032e-05	749	8.35824e-08	3.25412e-07
		0.09664	2274	128	2146	256	2402	0.106578	0.106578		0.9998	750	3.19514e-05	750	6.39028e-05	750	8.52037e-08	3.25412e-07
		0.09649	2274	129	2145	258	2403	0.107366	0.107321		0.9998	751	3.2613e-05	751	6.52259e-05	751	8.68521e-08	3.25412e-07
		0.09648	2275	129	2146	258	2404	0.107321	0.107321		0.9998	752	3.32865e-05	752	6.6573e-05	752	8.8528e-08	3.25412e-07
		0.09634	2275	130	2145	260	2405	0.108108	0.108108		0.9998	753	3.39723e-05	753	6.79445e-05	753	9.02318e-08	3.25412e-07
		0.09613	2275	131	2144	262	2406	0.108894	0.108894		0.9998	754	3.46703e-05	754	6.93407e-05	754	9.19638e-08	3.25412e-07
		0.09606	2275	132	2143	264	2407	0.10968	0.109635		0.9998	755	3.5381e-05	755	7.0762e-05	755	9.37245e-08	3.25412e-07
		0.09599	2276	132	2144	264	2408	0.109635	0.109635		0.9998	756	3.61044e-05	756	7.22087e-05	756	9.55142e-08	3.25412e-07
		0.09592	2276	133	2143	266	2409	0.110419	0.110419		0.9998	757	3.68407e-05	757	7.36813e-05	757	9.73333e-08	3.25412e-07
		0.0958	2276	134	2142	268	2410	0.111203	0.111203		0.9998	758	3.75901e-05	758	7.51802e-05	758	9.91823e-08	3.25412e-07
		0.09572	2276	135	2141	270	2411	0.111987	0.111801		0.9998	759	3.83528e-05	759	7.67056e-05	759	1.01061e-07	3.25412e-07
		0.09566	2277	135	2142	270	2412	0.11194	0.111801		0.9998	760	3.91291e-05	760	7.82582e-05	760	1.02971e-07	3.25412e-07
		0.09559	2278	135	2143	270	2413	0.111894	0.111801		0.9998	761	3.99191e-05	761	7.98381e-05	761	1.04912e-07	3.25412e-07
		0.09553	2279	135	2144	270	2414	0.111848	0.111801		0.9998	762	4.0723e-05	762	8.1446e-05	762	1.06884e-07	3.25412e-07
		0.09548	2280	135	2145	270	2415	0.111801	0.111801		0.9998	763	4.1541e-05	763	8.3082e-05	763	1.08889e-07	3.25412e-07
		0.09546	2280	136	2144	272	2416	0.112583	0.112583		0.9998	764	4.23734e-05	764	8.47468e-05	764	1.10925e-07	3.25412e-07
		0.09534	2280	137	2143	274	2417	0.113364	0.113364		0.9998	765	4.32204e-05	765	8.64407e-05	765	1.12994e-07	3.25412e-07
		0.09528	2280	138	2142	276	2418	0.114144	0.114002		0.9998	766	4.40821e-05	766	8.81641e-05	766	1.15097e-07	3.25412e-07
		0.09522	2281	138	2143	276	2419	0.114097	0.114002		0.9998	767	4.49588e-05	767	8.99175e-05	767	1.17233e-07	3.25412e-07
		0.09516	2283	138	2145	276	2421	0.114002	0.114002		0.9998	768	4.58507e-05	768	9.17013e-05	768	1.19403e-07	3.25412e-07
		0.0951	2283	139	2144	278	2422	0.114781	0.114781		0.9998	769	4.6758e-05	769	9.3516e-05	769	1.21607e-07	3.25412e-07
		0.09504	2283	140	2143	280	2423	0.115559	0.115559		0.9998	770	4.7681e-05	770	9.5362e-05	770	1.23847e-07	3.25412e-07
		0.09498	2283	141	2142	282	2424	0.116337	0.116337		0.9998	771	4.86199e-05	771	9.72397e-05	771	1.26122e-07	3.25412e-07
		0.09492	2283	142	2141	284	2425	0.117113	0.117065		0.9998	772	4.95748e-05	772	9.91497e-05	772	1.28432e-07	3.25412e-07
		0.09489	2284	142	2142	284	2426	0.117065	0.117065		0.9998	773	5.05462e-05	773	0.000101092	773	1.30779e-07	3.25412e-07
		0.09456	2284	143	2141	286	2427	0.117841	0.117841		0.9998	774	5.15341e-05	774	0.000103068	774	1.33163e-07	3.25412e-07
		0.09447	2284	144	2140	288	2428	0.118616	0.118616		0.9998	775	5.25388e-05	775	0.000105078	775	1.35584e-07	3.25412e-07
		0.09399	2284	145	2139	290	2429	0.119391	0.119391		0.9998	776	5.35606e-05	776	0.000107121	776	1.38043e-07	3.25412e-07
		0.09345	2284	146	2138	292	2430	0.120165	0.120115		0.9998	777	5.45996e-05	777	0.000109199	777	1.4054e-07	3.25412e-07
		0.09294	2285	146	2139	292	2431	0.120115	0.120115		0.9998	778	5.56563e-05	778	0.000111313	778	1.43075e-07	3.25412e-07
		0.09223	2286	147	2139	294	2433	0.120838	0.12064		0.9998	779	5.67307e-05	779	0.000113461	779	1.4565e-07	3.25412e-07
		0.09219	2288	147	2141	294	2435	0.120739	0.12064		0.9998	780	5.78232e-05	780	0.000115646	780	1.48264e-07	3.25412e-07
		0.09136	2290	147	2143	294	2437	0.12064	0.12064		0.9998	781	5.89339e-05	781	0.000117868	781	1.50919e-07	3.25412e-07
		0.09116	2290	148	2142	296	2438	0.121411	0.121411		0.9998	782	6.00632e-05	782	0.000120126	782	1.53614e-07	3.25412e-07
		0.09077	2290	149	2141	298	2439	0.122181	0.122181		0.9998	783	6.12114e-05	783	0.000122423	783	1.56351e-07	3.25412e-07
		0.0904	2290	150	2140	300	2440	0.122951	0.1228		0.9998	784	6.23786e-05	784	0.000124757	784	1.59129e-07	3.25412e-07
		0.08992	2291	150	2141	300	2441	0.1229	0.1228		0.9998	785	6.35652e-05	785	0.00012713	785	1.6195e-07	3.25412e-07
		0.08955	2292	150	2142	300	2442	0.12285	0.1228		0.9998	786	6.47714e-05	786	0.000129543	786	1.64813e-07	3.25412e-07
		0.08906	2293	150	2143	300	2443	0.1228	0.1228		0.9998	787	6.59975e-05	787	0.000131995	787	1.67719e-07	3.25412e-07
		0.0888	2293	151	2142	302	2444	0.123568	0.123467		0.9998	788	6.72438e-05	788	0.000134488	788	1.70669e-07	3.25412e-07
		0.08852	2294	151	2143	302	2445	0.123517	0.123467		0.9998	789	6.85105e-05	789	0.000137021	789	1.73664e-07	3.25412e-07
		0.08826	2295	151	2144	302	2446	0.123467	0.123467		0.9998	790	6.97979e-05	790	0.000139596	790	1.76704e-07	3.25412e-07
		0.08776	2295	152	2143	304	2447	0.124234	0.12398		0.9998	791	7.11063e-05	791	0.000142213	791	1.79788e-07	3.25412e-07
		0.08753	2296	152	2144	304	2448	0.124183	0.12398		0.9998	792	7.24361e-05	792	0.000144872	792	1.82919e-07	3.25412e-07
		0.08709	2297	152	2145	304	2449	0.124132	0.12398		0.9998	793	7.37874e-05	793	0.000147575	793	1.86097e-07	3.25412e-07
		0.08691	2298	152	2146	304	2450	0.124082	0.12398		0.9998	794	7.51606e-05	794	0.000150321	794	1.89321e-07	3.25412e-07
		0.08688	2299	152	2147	304	2451	0.124031	0.12398		0.9998	795	7.65559e-05	795	0.000153112	795	1.92594e-07	3.25412e-07
		0.08649	2300	152	2148	304	2452	0.12398	0.12398		0.9998	796	7.79738e-05	796	0.000155948	796	1.95914e-07	3.25412e-07
		0.0863	2300	153	2147	306	2453	0.124745	0.124593		0.9998	797	7.94144e-05	797	0.000158829	797	1.99283e-07	3.25412e-07
		0.08621	2301	153	2148	306	2454	0.124694	0.124593		0.9998	798	8.08781e-05	798	0.000161756	798	2.02702e-07	3.25412e-07
		0.08613	2302	153	2149	306	2455	0.124644	0.124593		0.9998	799	8.23652e-05	799	0.00016473	799	2.06171e-07	3.25412e-07
		0.08595	2303	153	2150	306	2456	0.124593	0.124593		0.9998	800	8.38761e-05	800	0.000167752	800	2.0969e-07	3.25412e-07
		0.08578	2303	154	2149	308	2457	0.125356	0.125305		0.9998	801	8.54109e-05	801	0.000170822	801	2.13261e-07	3.25412e-07
		0.0857	2304	154	2150	308	2458	0.125305	0.125305		0.9998	802	8.69701e-05	802	0.00017394	802	2.16883e-07	3.25412e-07
		0.08562	2304	155	2149	310	2459	0.126068	0.126016		0.9998	803	8.85539e-05	803	0.000177108	803	2.20558e-07	3.25412e-07
		0.08547	2305	155	2150	310	2460	0.126016	0.126016		0.9998	804	9.01628e-05	804	0.000180326	804	2.24286e-07	3.25412e-07
		0.0854	2305	156	2149	312	2461	0.126778	0.126778		0.9998	805	9.17969e-05	805	0.000183594	805	2.28067e-07	3.25412e-07
		0.08502	2305	157	2148	314	2462	0.127539	0.127539		0.9998	806	9.34568e-05	806	0.000186914	806	2.31903e-07	3.25412e-07
		0.08481	2306	158	2148	316	2464	0.128247	0.128247		0.9998	807	9.51426e-05	807	0.000190285	807	2.35793e-07	3.25412e-07
		0.08461	2306	159	2147	318	2465	0.129006	0.129006		0.9998	808	9.68547e-05	808	0.000193709	808	2.39739e-07	3.25412e-07
		0.08448	2306	160	2146	320	2466	0.129765	0.129765		0.9998	809	9.85935e-05	809	0.000197187	809	2.43742e-07	3.25412e-07
		0.08394	2307	161	2146	322	2468	0.13047	0.130364		0.9998	810	0.000100359	810	0.000200719	810	2.47801e-07	3.25412e-07
		0.08377	2308	161	2147	322	2469	0.130417	0.130364		0.9998	811	0.000102153	811	0.000204305	811	2.51918e-07	3.25412e-07
		0.08371	2309	161	2148	322	2470	0.130364	0.130364		0.9998	812	0.000103973	812	0.000207947	812	2.56092e-07	3.25412e-07
		0.08366	2309	162	2147	324	2471	0.131121	0.131121		0.9998	813	0.000105822	813	0.000211645	813	2.60326e-07	3.25412e-07
		0.08355	2309	163	2146	326	2472	0.131877	0.131824		0.9998	814	0.0001077	814	0.0002154	814	2.64619e-07	3.25412e-07
		0.08344	2310	163	2147	326	2473	0.131824	0.131824		0.9998	815	0.000109606	815	0.000219212	815	2.68972e-07	3.25412e-07
		0.08334	2310	164	2146	328	2474	0.132579	0.132151		0.9998	816	0.000111542	816	0.000223083	816	2.73386e-07	3.25412e-07
		0.08324	2311	164	2147	328	2475	0.132525	0.132151		0.9998	817	0.000113507	817	0.000227013	817	2.77862e-07	3.25412e-07
		0.08314	2312	164	2148	328	2476	0.132472	0.132151		0.9998	818	0.000115502	818	0.000231003	818	2.824e-07	3.25412e-07
		0.08309	2314	164	2150	328	2478	0.132365	0.132151		0.9998	819	0.000117527	819	0.000235053	819	2.87001e-07	3.25412e-07
		0.08304	2315	164	2151	328	2479	0.132311	0.132151		0.9998	820	0.000119583	820	0.000239165	820	2.91665e-07	3.25412e-07
		0.08285	2316	164	2152	328	2480	0.132258	0.132151		0.9998	821	0.00012167	821	0.000243339	821	2.96394e-07	3.25412e-07
		0.08276	2318	164	2154	328	2482	0.132151	0.132151		0.9998	822	0.000123788	822	0.000247576	822	3.01187e-07	3.25412e-07
		0.08249	2318	165	2153	330	2483	0.132904	0.13285		0.9998	823	0.000125938	823	0.000251877	823	3.06047e-07	3.25412e-07
		0.08223	2319	165	2154	330	2484	0.13285	0.13285		0.9998	824	0.000128121	824	0.000256242	824	3.10973e-07	3.25412e-07
		0.08206	2319	166	2153	332	2485	0.133602	0.133494		0.9998	825	0.000130336	825	0.000260672	825	3.15966e-07	3.25412e-07
		0.08194	2321	166	2155	332	2487	0.133494	0.133494		0.9998	826	0.000132584	826	0.000265169	826	3.21028e-07	3.25412e-07
		0.0819	2321	167	2154	334	2488	0.134244	0.13419		0.9998	827	0.000134866	827	0.000269732	827	3.26158e-07	3.25412e-07
		0.08186	2322	167	2155	334	2489	0.13419	0.13419		0.9998	828	0.000137182	828	0.000274364	828	3.31357e-07	3.25412e-07
		0.08167	2322	168	2154	336	2490	0.13494	0.134886		0.9998	829	0.000139532	829	0.000279064	829	3.36627e-07	3.25412e-07
		0.08159	2323	168	2155	336	2491	0.134886	0.134886		0.9998	830	0.000141917	830	0.000283833	830	3.41968e-07	3.25412e-07
		0.08145	2323	169	2154	338	2492	0.135634	0.135634		0.9998	831	0.000144336	831	0.000288673	831	3.4738e-07	3.25412e-07
		0.0813	2323	170	2153	340	2493	0.136382	0.136163		0.9998	832	0.000146792	832	0.000293584	832	3.52865e-07	3.25412e-07
		0.08127	2324	170	2154	340	2494	0.136327	0.136163		0.9998	833	0.000149283	833	0.000298567	833	3.58423e-07	3.25412e-07
		0.08109	2325	170	2155	340	2495	0.136273	0.136163		0.9998	834	0.000151811	834	0.000303623	834	3.64056e-07	3.25412e-07
		0.08096	2326	170	2156	340	2496	0.136218	0.136163		0.9998	835	0.000154376	835	0.000308752	835	3.69763e-07	3.25412e-07
		0.0809	2327	170	2157	340	2497	0.136163	0.136163		0.9998	836	0.000156978	836	0.000313957	836	3.75546e-07	3.25412e-07
		0.08089	2327	171	2156	342	2498	0.13691	0.13691		0.9998	837	0.000159618	837	0.000319237	837	3.81406e-07	3.25412e-07
		0.08082	2327	172	2155	344	2499	0.137655	0.137655		0.9998	838	0.000162297	838	0.000324593	838	3.87343e-07	3.25412e-07
		0.08076	2327	174	2153	348	2501	0.139144	0.138922		0.9998	839	0.000165014	839	0.000330027	839	3.93358e-07	3.25412e-07
		0.08063	2328	174	2154	348	2502	0.139089	0.138922		0.9998	840	0.00016777	840	0.00033554	840	3.99452e-07	3.25412e-07
		0.0805	2331	174	2157	348	2505	0.138922	0.138922		0.9998	841	0.000170566	841	0.000341132	841	4.05626e-07	3.25412e-07
		0.08038	2331	175	2156	350	2506	0.139665	0.139609		0.9998	842	0.000173402	842	0.000346804	842	4.11881e-07	3.25412e-07
		0.08035	2332	175	2157	350	2507	0.139609	0.139609		0.9998	843	0.000176278	843	0.000352557	843	4.18217e-07	3.25412e-07
		0.08023	2334	177	2157	354	2511	0.14098	0.140811		0.9998	844	0.000179196	844	0.000358392	844	4.24635e-07	3.25412e-07
		0.08021	2335	177	2158	354	2512	0.140924	0.140811		0.9998	845	0.000182155	845	0.000364311	845	4.31137e-07	3.25412e-07
		0.08012	2336	177	2159	354	2513	0.140867	0.140811		0.9998	846	0.000185157	846	0.000370313	846	4.37723e-07	3.25412e-07
		0.08009	2337	177	2160	354	2514	0.140811	0.140811		0.9998	847	0.000188201	847	0.000376401	847	4.44393e-07	3.25412e-07
		0.08006	2337	178	2159	356	2515	0.141551	0.141551		0.9998	848	0.000191288	848	0.000382575	848	4.5115e-07	3.25412e-07
		0.07997	2337	179	2158	358	2516	0.142289	0.14212		0.9998	849	0.000194418	849	0.000388836	849	4.57993e-07	3.25412e-07
		0.07992	2338	179	2159	358	2517	0.142233	0.14212		0.9998	850	0.000197593	850	0.000395185	850	4.64924e-07	3.25412e-07
		0.07981	2339	179	2160	358	2518	0.142176	0.14212		0.9998	851	0.000200812	851	0.000401624	851	4.71943e-07	3.25412e-07
		0.0797	2340	179	2161	358	2519	0.14212	0.14212		0.9998	852	0.000204076	852	0.000408153	852	4.79052e-07	3.25412e-07
		0.07965	2340	180	2160	360	2520	0.142857	0.142857		0.9998	853	0.000207386	853	0.000414772	853	4.86251e-07	3.25412e-07
		0.07959	2340	181	2159	362	2521	0.143594	0.143594		0.9998	854	0.000210742	854	0.000421485	854	4.93542e-07	3.25412e-07
		0.07949	2340	182	2158	364	2522	0.14433	0.143874		0.9998	855	0.000214145	855	0.00042829	855	5.00924e-07	3.25412e-07
		0.07947	2341	182	2159	364	2523	0.144273	0.143874		0.9998	856	0.000217595	856	0.00043519	856	5.084e-07	3.25412e-07
		0.07946	2342	182	2160	364	2524	0.144216	0.143874		0.9998	857	0.000221093	857	0.000442186	857	5.1597e-07	3.25412e-07
		0.07939	2343	182	2161	364	2525	0.144158	0.143874		0.9998	858	0.000224639	858	0.000449278	858	5.23634e-07	3.25412e-07
		0.07934	2344	182	2162	364	2526	0.144101	0.143874		0.9998	859	0.000228234	859	0.000456468	859	5.31395e-07	3.25412e-07
		0.07917	2347	182	2165	364	2529	0.14393	0.143874		0.9998	860	0.000231879	860	0.000463757	860	5.39253e-07	3.25412e-07
		0.07909	2348	182	2166	364	2530	0.143874	0.143874		0.9998	861	0.000235573	861	0.000471146	861	5.47208e-07	3.25412e-07
		0.07905	2348	183	2165	366	2531	0.144607	0.144607		0.9998	862	0.000239318	862	0.000478636	862	5.55262e-07	3.25412e-07
		0.079	2348	184	2164	368	2532	0.14534	0.144768		0.9998	863	0.000243114	863	0.000486228	863	5.63417e-07	3.25412e-07
		0.07898	2349	184	2165	368	2533	0.145282	0.144768		0.9998	864	0.000246962	864	0.000493924	864	5.71671e-07	3.25412e-07
		0.07895	2350	184	2166	368	2534	0.145225	0.144768		0.9998	865	0.000250862	864.999	0.000501724	865	5.80028e-07	3.25412e-07
		0.07891	2351	184	2167	368	2535	0.145168	0.144768		0.9998	866	0.000254815	865.999	0.00050963	866	5.88488e-07	3.25412e-07
		0.07886	2352	184	2168	368	2536	0.14511	0.144768		0.9998	867	0.000258822	866.999	0.000517643	867	5.97051e-07	3.25412e-07
		0.07882	2353	184	2169	368	2537	0.145053	0.144768		0.9998	868	0.000262882	867.999	0.000525765	868	6.0572e-07	3.25412e-07
		0.07877	2354	184	2170	368	2538	0.144996	0.144768		0.9998	869	0.000266998	868.999	0.000533995	869	6.14494e-07	3.25412e-07
		0.07875	2355	184	2171	368	2539	0.144939	0.144768		0.9998	870	0.000271168	869.999	0.000542336	870	6.23375e-07	3.25412e-07
		0.07873	2356	184	2172	368	2540	0.144882	0.144768		0.9998	871	0.000275394	870.999	0.000550789	871	6.32364e-07	3.25412e-07
		0.07868	2357	184	2173	368	2541	0.144825	0.144768		0.9998	872	0.000279677	871.999	0.000559355	872	6.41462e-07	3.25412e-07
		0.07866	2358	184	2174	368	2542	0.144768	0.144768		0.9998	873	0.000284017	872.999	0.000568035	873	6.5067e-07	3.25412e-07
		0.07862	2359	185	2174	370	2544	0.14544	0.14544		0.9998	874	0.000288415	873.999	0.00057683	874	6.59989e-07	3.25412e-07
		0.07849	2359	186	2173	372	2545	0.146169	0.145768		0.9998	875	0.000292871	874.999	0.000585743	875	6.6942e-07	3.25412e-07
		0.07845	2360	186	2174	372	2546	0.146112	0.145768		0.9998	876	0.000297387	875.999	0.000594773	876	6.78965e-07	3.25412e-07
		0.07843	2361	186	2175	372	2547	0.146054	0.145768		0.9998	877	0.000301962	876.999	0.000603923	877	6.88624e-07	3.25412e-07
		0.07839	2362	186	2176	372	2548	0.145997	0.145768		0.9998	878	0.000306597	877.999	0.000613194	878	6.98398e-07	3.25412e-07
		0.07835	2363	186	2177	372	2549	0.14594	0.145768		0.9998	879	0.000311293	878.999	0.000622586	879	7.08289e-07	3.25412e-07
		0.07827	2364	186	2178	372	2550	0.145882	0.145768		0.9998	880	0.000316051	879.999	0.000632102	880	7.18298e-07	3.25412e-07
		0.07821	2366	186	2180	372	2552	0.145768	0.145768		0.9998	881	0.000320871	880.999	0.000641743	881	7.28425e-07	3.25412e-07
		0.07807	2370	187	2183	374	2557	0.146265	0.146265		0.9998	882	0.000325754	881.999	0.000651509	882	7.38672e-07	3.25412e-07
		0.07796	2370	188	2182	376	2558	0.14699	0.146875		0.9998	883	0.000330701	882.999	0.000661403	883	7.49041e-07	3.25412e-07
		0.07789	2371	188	2183	376	2559	0.146932	0.146875		0.9998	884	0.000335713	883.999	0.000671425	884	7.59531e-07	3.25412e-07
		0.07787	2372	188	2184	376	2560	0.146875	0.146875		0.9998	885	0.000340789	884.999	0.000681578	885	7.70145e-07	3.25412e-07
		0.0778	2372	190	2182	380	2562	0.148322	0.148264		0.9997	886	0.000345931	885.999	0.000691862	886	7.80883e-07	1.55766e-05
		0.07773	2373	190	2183	380	2563	0.148264	0.148264		0.9997	887	0.000351139	886.999	0.000702279	887	7.91746e-07	1.55766e-05
		0.07771	2373	191	2182	382	2564	0.148986	0.148928		0.9997	888	0.000356415	887.999	0.00071283	888	8.02737e-07	1.55766e-05
		0.0776	2374	191	2183	382	2565	0.148928	0.148928		0.9997	889	0.000361759	888.999	0.000723517	889	8.13855e-07	1.55766e-05
		0.07757	2374	192	2182	384	2566	0.149649	0.149591		0.9997	890	0.000367171	889.999	0.000734341	890	8.25103e-07	1.55766e-05
		0.07754	2375	192	2183	384	2567	0.149591	0.149591		0.9997	891	0.000372652	890.999	0.000745304	891	8.36481e-07	1.55766e-05
		0.0775	2375	193	2182	386	2568	0.150312	0.150312		0.9997	892	0.000378204	891.999	0.000756407	892	8.4799e-07	1.55766e-05
		0.07747	2375	194	2181	388	2569	0.151032	0.150914		0.9997	893	0.000383826	892.999	0.000767652	893	8.59632e-07	1.55766e-05
		0.07745	2376	194	2182	388	2570	0.150973	0.150914		0.9997	894	0.00038952	893.999	0.000779039	894	8.71408e-07	1.55766e-05
		0.07744	2377	194	2183	388	2571	0.150914	0.150914		0.9997	895	0.000395286	894.999	0.000790571	895	8.8332e-07	1.55766e-05
		0.07737	2377	195	2182	390	2572	0.151633	0.151633		0.9997	896	0.000401125	895.999	0.000802249	896	8.95368e-07	1.55766e-05
		0.07734	2377	196	2181	392	2573	0.152351	0.152351		0.9997	897	0.000407038	896.999	0.000814075	897	9.07553e-07	1.55766e-05
		0.07729	2377	197	2180	394	2574	0.153069	0.152891		0.9997	898	0.000413025	897.999	0.00082605	898	9.19877e-07	1.55766e-05
		0.0772	2378	197	2181	394	2575	0.15301	0.152891		0.9997	899	0.000419088	898.999	0.000838175	899	9.32342e-07	1.55766e-05
		0.07717	2379	197	2182	394	2576	0.15295	0.152891		0.9997	900	0.000425226	899.999	0.000850453	900	9.44948e-07	1.55766e-05
		0.07644	2380	197	2183	394	2577	0.152891	0.152891		0.9997	901	0.000431442	900.999	0.000862884	901	9.57696e-07	1.55766e-05
		0.07237	2380	198	2182	396	2578	0.153607	0.153548		0.9997	902	0.000437736	901.999	0.000875471	902	9.70589e-07	1.55766e-05
		0.06979	2381	198	2183	396	2579	0.153548	0.153548		0.9997	903	0.000444108	902.999	0.000888215	903	9.83627e-07	1.55766e-05
		0.06759	2381	199	2182	398	2580	0.154264	0.153846		0.9997	904	0.000450559	903.999	0.000901118	904	9.96812e-07	1.55766e-05
		0.0654	2382	199	2183	398	2581	0.154204	0.153846		0.9997	905	0.00045709	904.999	0.00091418	905	1.01014e-06	1.55766e-05
		0.06536	2383	199	2184	398	2582	0.154144	0.153846		0.9997	906	0.000463702	905.999	0.000927405	906	1.02363e-06	1.55766e-05
		0.06321	2384	199	2185	398	2583	0.154084	0.153846		0.9997	907	0.000470396	906.999	0.000940793	907	1.03726e-06	1.55766e-05
		0.06103	2387	199	2188	398	2586	0.153906	0.153846		0.9997	908	0.000477173	907.999	0.000954346	908	1.05104e-06	1.55766e-05
		0.05991	2388	199	2189	398	2587	0.153846	0.153846		0.9997	909	0.000484033	908.999	0.000968066	909	1.06498e-06	1.55766e-05
		0.05908	2388	200	2188	400	2588	0.15456	0.154143		0.9997	910	0.000490977	909.999	0.000981955	910	1.07907e-06	1.55766e-05
		0.0569	2389	200	2189	400	2589	0.1545	0.154143		0.9997	911	0.000498007	910.999	0.000996014	911	1.09332e-06	1.55766e-05
		0.05669	2390	200	2190	400	2590	0.15444	0.154143		0.9997	911.999	0.000505122	911.999	0.00101024	912	1.10772e-06	1.55766e-05
		0.05637	2391	200	2191	400	2591	0.154381	0.154143		0.9997	912.999	0.000512324	912.999	0.00102465	913	1.12229e-06	1.55766e-05
		0.05341	2392	200	2192	400	2592	0.154321	0.154143		0.9997	913.999	0.000519614	913.999	0.00103923	914	1.13701e-06	1.55766e-05
		0.05023	2393	200	2193	400	2593	0.154261	0.154143		0.9997	914.999	0.000526993	914.999	0.00105399	915	1.1519e-06	1.55766e-05
		0.04898	2395	200	2195	400	2595	0.154143	0.154143		0.9997	915.999	0.000534461	915.999	0.00106892	916	1.16695e-06	1.55766e-05
		0.04829	2395	201	2194	402	2596	0.154854	0.154854		0.9997	916.999	0.000542019	916.999	0.00108404	917	1.18216e-06	1.55766e-05
		0.04828	2395	202	2193	404	2597	0.155564	0.155206		0.9997	917.999	0.000549669	917.999	0.00109934	918	1.19754e-06	1.55766e-05
		0.04664	2396	202	2194	404	2598	0.155504	0.155206		0.9997	918.999	0.000557411	918.999	0.00111482	919	1.21308e-06	1.55766e-05
		0.04596	2397	202	2195	404	2599	0.155444	0.155206		0.9997	919.999	0.000565246	919.999	0.00113049	920	1.2288e-06	1.55766e-05
		0.0444	2398	202	2196	404	2600	0.155385	0.155206		0.9997	920.999	0.000573175	920.999	0.00114635	921	1.24468e-06	1.55766e-05
		0.04383	2399	202	2197	404	2601	0.155325	0.155206		0.9997	921.999	0.000581199	921.999	0.0011624	922	1.26074e-06	1.55766e-05
		0.04361	2400	202	2198	404	2602	0.155265	0.155206		0.9997	922.999	0.000589319	922.999	0.00117864	923	1.27696e-06	1.55766e-05
		0.04023	2401	202	2199	404	2603	0.155206	0.155206		0.9997	923.999	0.000597535	923.999	0.00119507	924	1.29337e-06	1.55766e-05
		0.03933	2401	203	2198	406	2604	0.155914	0.155914		0.9997	924.999	0.00060585	924.999	0.0012117	925	1.30995e-06	1.55766e-05
		0.03749	2401	204	2197	408	2605	0.156622	0.156382		0.9997	925.999	0.000614263	925.999	0.00122853	926	1.3267e-06	1.55766e-05
		0.03541	2402	204	2198	408	2606	0.156562	0.156382		0.9997	926.999	0.000622776	926.999	0.00124555	927	1.34364e-06	1.55766e-05
		0.03539	2404	204	2200	408	2608	0.156442	0.156382		0.9997	927.999	0.000631389	927.999	0.00126278	928	1.36075e-06	1.55766e-05
		0.03453	2405	204	2201	408	2609	0.156382	0.156382		0.9997	928.999	0.000640105	928.999	0.00128021	929	1.37805e-06	1.55766e-05
		0.03446	2405	205	2200	410	2610	0.157088	0.157088		0.9997	929.999	0.000648922	929.999	0.00129784	930	1.39553e-06	1.55766e-05
		0.0318	2405	206	2199	412	2611	0.157794	0.157132		0.9997	930.999	0.000657844	930.999	0.00131569	931	1.4132e-06	1.55766e-05
		0.03121	2407	206	2201	412	2613	0.157673	0.157132		0.9997	931.999	0.00066687	931.999	0.00133374	932	1.43105e-06	1.55766e-05
		0.02913	2408	206	2202	412	2614	0.157613	0.157132		0.9997	932.999	0.000676002	932.999	0.001352	933	1.44909e-06	1.55766e-05
		0.02846	2409	206	2203	412	2615	0.157553	0.157132		0.9997	933.999	0.00068524	933.999	0.00137048	934	1.46732e-06	1.55766e-05
		0.02607	2411	206	2205	412	2617	0.157432	0.157132		0.9997	934.999	0.000694586	934.999	0.00138917	935	1.48575e-06	1.55766e-05
		0.02536	2412	206	2206	412	2618	0.157372	0.157132		0.9997	935.999	0.000704041	935.999	0.00140808	936	1.50436e-06	1.55766e-05
		0.02499	2413	206	2207	412	2619	0.157312	0.157132		0.9997	936.999	0.000713605	936.999	0.00142721	937	1.52317e-06	1.55766e-05
		0.02313	2414	206	2208	412	2620	0.157252	0.157132		0.9997	937.999	0.000723281	937.999	0.00144656	938	1.54218e-06	1.55766e-05
		0.02088	2415	206	2209	412	2621	0.157192	0.157132		0.9997	938.999	0.000733068	938.999	0.00146614	939	1.56138e-06	1.55766e-05
		0.01883	2416	206	2210	412	2622	0.157132	0.157132		0.9997	939.999	0.000742968	939.999	0.00148594	940	1.58078e-06	1.55766e-05
		0.01679	2416	207	2209	414	2623	0.157835	0.157835		0.9997	940.999	0.000752982	940.998	0.00150596	941	1.60039e-06	1.55766e-05
		0.01295	2416	208	2208	416	2624	0.158537	0.158115		0.9997	941.999	0.000763112	941.998	0.00152622	942	1.62019e-06	1.55766e-05
		0.01272	2417	208	2209	416	2625	0.158476	0.158115		0.9997	942.999	0.000773357	942.998	0.00154671	943	1.64021e-06	1.55766e-05
		0.01263	2418	208	2210	416	2626	0.158416	0.158115		0.9997	943.999	0.00078372	943.998	0.00156744	944	1.66042e-06	1.55766e-05
		0.006494	2422	208	2214	416	2630	0.158175	0.158115		0.9997	944.999	0.000794201	944.998	0.0015884	945	1.68085e-06	1.55766e-05
		0.001679	2423	208	2215	416	2631	0.158115	0.158115		0.9997	945.999	0.000804801	945.998	0.0016096	946	1.70148e-06	1.55766e-05
											0.9997	946.999	0.000815522	946.998	0.00163104	947	1.72233e-06	1.55766e-05
											0.9997	947.999	0.000826365	947.998	0.00165273	948	1.74339e-06	1.55766e-05
											0.9997	948.999	0.000837331	948.998	0.00167466	949	1.76466e-06	1.55766e-05
											0.9997	949.999	0.000848421	949.998	0.00169684	950	1.78615e-06	1.55766e-05
											0.9997	950.999	0.000859636	950.998	0.00171927	951	1.80786e-06	1.55766e-05
											0.9997	951.999	0.000870977	951.998	0.00174195	952	1.82978e-06	1.55766e-05
											0.9997	952.999	0.000882446	952.998	0.00176489	953	1.85193e-06	1.55766e-05
											0.9996	953.999	0.000894044	953.998	0.00178809	954	1.87431e-06	2.50646e-05
											0.9996	954.999	0.000905771	954.998	0.00181154	955	1.8969e-06	2.50646e-05
											0.9996	955.999	0.00091763	955.998	0.00183526	956	1.91973e-06	2.50646e-05
											0.9996	956.999	0.000929621	956.998	0.00185924	957	1.94278e-06	2.50646e-05
											0.9996	957.999	0.000941745	957.998	0.00188349	958	1.96607e-06	2.50646e-05
											0.9996	958.999	0.000954004	958.998	0.00190801	959	1.98958e-06	2.50646e-05
											0.9996	959.999	0.000966399	959.998	0.0019328	960	2.01333e-06	2.50646e-05
											0.9996	960.999	0.000978932	960.998	0.00195786	961	2.03732e-06	2.50646e-05
											0.9996	961.999	0.000991603	961.998	0.00198321	962	2.06154e-06	2.50646e-05
											0.9996	962.999	0.00100441	962.998	0.00200883	963	2.08601e-06	2.50646e-05
											0.9996	963.999	0.00101736	963.998	0.00203473	964	2.11072e-06	2.50646e-05
											0.9996	964.999	0.00103046	964.998	0.00206092	965	2.13567e-06	2.50646e-05
											0.9996	965.999	0.0010437	965.998	0.00208739	966	2.16086e-06	2.50646e-05
											0.9996	966.999	0.00105708	966.998	0.00211416	967	2.18631e-06	2.50646e-05
											0.9996	967.999	0.00107061	967.998	0.00214121	968	2.212e-06	2.50646e-05
											0.9995	968.999	0.00108428	968.998	0.00216857	969	2.23794e-06	3.01294e-05
											0.9995	969.999	0.00109811	969.998	0.00219622	970	2.26414e-06	3.01294e-05
											0.9995	970.999	0.00111208	970.998	0.00222417	971	2.29059e-06	3.01294e-05
											0.9995	971.999	0.00112621	971.998	0.00225242	972	2.3173e-06	3.01294e-05
											0.9995	972.999	0.00114049	972.998	0.00228098	973	2.34427e-06	3.01294e-05
											0.9995	973.999	0.00115492	973.998	0.00230985	974	2.37151e-06	3.01294e-05
											0.9995	974.999	0.00116951	974.998	0.00233903	975	2.399e-06	3.01294e-05
											0.9995	975.999	0.00118426	975.998	0.00236852	976	2.42676e-06	3.01294e-05
											0.9995	976.999	0.00119916	976.998	0.00239833	977	2.45479e-06	3.01294e-05
											0.9995	977.999	0.00121423	977.998	0.00242846	978	2.48309e-06	3.01294e-05
											0.9995	978.999	0.00122946	978.998	0.00245891	979	2.51166e-06	3.01294e-05
											0.9995	979.999	0.00124484	979.998	0.00248969	980	2.5405e-06	3.01294e-05
											0.9995	980.999	0.0012604	980.997	0.00252079	981	2.56962e-06	3.01294e-05
											0.9995	981.999	0.00127612	981.997	0.00255223	982	2.59901e-06	3.01294e-05
											0.9995	982.999	0.001292	982.997	0.002584	983	2.62869e-06	3.01294e-05
											0.9995	983.999	0.00130805	983.997	0.00261611	984	2.65865e-06	3.01294e-05
											0.9995	984.999	0.00132428	984.997	0.00264856	985	2.68889e-06	3.01294e-05
											0.9995	985.999	0.00134067	985.997	0.00268135	986	2.71942e-06	3.01294e-05
											0.9995	986.999	0.00135724	986.997	0.00271448	987	2.75024e-06	3.01294e-05
											0.9994	987.999	0.00137399	987.997	0.00274797	988	2.78135e-06	4.05166e-05
											0.9994	988.999	0.0013909	988.997	0.00278181	989	2.81275e-06	4.05166e-05
											0.9994	989.999	0.001408	989.997	0.002816	990	2.84445e-06	4.05166e-05
											0.9994	990.999	0.00142528	990.997	0.00285055	991	2.87644e-06	4.05166e-05
											0.9994	991.999	0.00144273	991.997	0.00288547	992	2.90874e-06	4.05166e-05
											0.9994	992.999	0.00146037	992.997	0.00292074	993	2.94133e-06	4.05166e-05
											0.9994	993.999	0.00147819	993.997	0.00295639	994	2.97423e-06	4.05166e-05
											0.9994	994.999	0.0014962	994.997	0.0029924	995	3.00744e-06	4.05166e-05
											0.9994	995.998	0.0015144	995.997	0.00302879	996	3.04096e-06	4.05166e-05
											0.9994	996.998	0.00153278	996.997	0.00306556	997	3.07478e-06	4.05166e-05
											0.9994	997.998	0.00155135	997.997	0.00310271	998	3.10892e-06	4.05166e-05
											0.9994	998.998	0.00157012	998.997	0.00314024	999	3.14338e-06	4.05166e-05
											0.9994	999.998	0.00158908	999.997	0.00317816	1000	3.17816e-06	4.05166e-05
											0.9994	1001	0.00160823	1001	0.00321647	1001	3.21325e-06	4.05166e-05
											0.9994	1002	0.00162758	1002	0.00325517	1002	3.24867e-06	4.05166e-05
											0.9994	1003	0.00164713	1003	0.00329427	1003	3.28441e-06	4.05166e-05
											0.9994	1004	0.00166688	1004	0.00333377	1004	3.32049e-06	4.05166e-05
											0.9994	1005	0.00168684	1005	0.00337367	1005	3.35689e-06	4.05166e-05
											0.9994	1006	0.00170699	1006	0.00341398	1006	3.39362e-06	4.05166e-05
											0.9994	1007	0.00172735	1007	0.00345471	1007	3.43069e-06	4.05166e-05
											0.9994	1008	0.00174792	1008	0.00349584	1008	3.4681e-06	4.05166e-05
											0.9994	1009	0.0017687	1009	0.0035374	1009	3.50585e-06	4.05166e-05
											0.9994	1010	0.00178969	1010	0.00357937	1010	3.54394e-06	4.05166e-05
											0.9994	1011	0.00181089	1011	0.00362178	1011	3.58237e-06	4.05166e-05
											0.9994	1012	0.0018323	1012	0.00366461	1012	3.62115e-06	4.05166e-05
											0.9994	1013	0.00185393	1013	0.00370787	1013	3.66029e-06	4.05166e-05
											0.9994	1014	0.00187578	1014	0.00375157	1014	3.69977e-06	4.05166e-05
											0.9994	1015	0.00189785	1015	0.00379571	1015	3.73961e-06	4.05166e-05
											0.9994	1016	0.00192014	1016	0.00384029	1016	3.77981e-06	4.05166e-05
											0.9994	1017	0.00194266	1017	0.00388532	1017	3.82037e-06	4.05166e-05
											0.9994	1018	0.0019654	1018	0.00393079	1018	3.86129e-06	4.05166e-05
											0.9994	1019	0.00198836	1019	0.00397673	1019	3.90258e-06	4.05166e-05
											0.9994	1020	0.00201156	1020	0.00402312	1020	3.94424e-06	4.05166e-05
											0.9994	1021	0.00203499	1021	0.00406998	1021	3.98626e-06	4.05166e-05
											0.9994	1022	0.00205865	1022	0.0041173	1022	4.02867e-06	4.05166e-05
											0.9994	1023	0.00208254	1023	0.00416509	1023	4.07144e-06	4.05166e-05
											0.9994	1024	0.00210668	1024	0.00421335	1024	4.1146e-06	4.05166e-05
											0.9994	1025	0.00213105	1025	0.00426209	1025	4.15814e-06	4.05166e-05
											0.9993	1026	0.00215566	1026	0.00431132	1026	4.20206e-06	5.53287e-05
											0.9993	1027	0.00218051	1027	0.00436103	1027	4.24638e-06	5.53287e-05
											0.9993	1028	0.00220561	1028	0.00441123	1028	4.29108e-06	5.53287e-05
											0.9993	1029	0.00223096	1029	0.00446192	1029	4.33617e-06	5.53287e-05
											0.9993	1030	0.00225656	1030	0.00451312	1030	4.38167e-06	5.53287e-05
											0.9993	1031	0.00228241	1031	0.00456481	1031	4.42756e-06	5.53287e-05
											0.9993	1032	0.00230851	1032	0.00461701	1032	4.47385e-06	5.53287e-05
											0.9993	1033	0.00233486	1033	0.00466972	1033	4.52055e-06	5.53287e-05
											0.9993	1034	0.00236148	1034	0.00472295	1034	4.56765e-06	5.53287e-05
											0.9993	1035	0.00238835	1035	0.0047767	1035	4.61517e-06	5.53287e-05
											0.9993	1036	0.00241548	1036	0.00483097	1036	4.66309e-06	5.53287e-05
											0.9993	1037	0.00244288	1037	0.00488576	1037	4.71144e-06	5.53287e-05
											0.9993	1038	0.00247055	1038	0.00494109	1038	4.7602e-06	5.53287e-05
											0.9993	1039	0.00249848	1039	0.00499696	1039	4.80939e-06	5.53287e-05
											0.9993	1040	0.00252668	1039.99	0.00505336	1040	4.859e-06	5.53287e-05
											0.9993	1041	0.00255516	1040.99	0.00511031	1041	4.90904e-06	5.53287e-05
											0.9993	1042	0.00258391	1041.99	0.00516781	1042	4.95952e-06	5.53287e-05
											0.9993	1043	0.00261294	1042.99	0.00522587	1043	5.01042e-06	5.53287e-05
											0.9993	1044	0.00264224	1043.99	0.00528448	1044	5.06177e-06	5.53287e-05
											0.9993	1045	0.00267183	1044.99	0.00534366	1045	5.11355e-06	5.53287e-05
											0.9993	1046	0.0027017	1045.99	0.00540341	1046	5.16578e-06	5.53287e-05
											0.9993	1047	0.00273186	1046.99	0.00546373	1047	5.21846e-06	5.53287e-05
											0.9993	1048	0.00276231	1047.99	0.00552462	1048	5.27159e-06	5.53287e-05
											0.9993	1049	0.00279305	1048.99	0.0055861	1049	5.32517e-06	5.53287e-05
											0.9993	1050	0.00282408	1049.99	0.00564816	1050	5.3792e-06	5.53287e-05
											0.9992	1051	0.00285541	1050.99	0.00571082	1051	5.4337e-06	6.94888e-05
											0.9992	1052	0.00288704	1051.99	0.00577407	1052	5.48866e-06	6.94888e-05
											0.9992	1053	0.00291896	1052.99	0.00583792	1053	5.54409e-06	6.94888e-05
											0.9992	1054	0.00295119	1053.99	0.00590238	1054	5.59999e-06	6.94888e-05
											0.9992	1055	0.00298373	1054.99	0.00596746	1055	5.65636e-06	6.94888e-05
											0.9992	1056	0.00301657	1055.99	0.00603314	1056	5.7132e-06	6.94888e-05
											0.9992	1057	0.00304972	1056.99	0.00609945	1057	5.77053e-06	6.94888e-05
											0.9992	1058	0.00308319	1057.99	0.00616638	1058	5.82834e-06	6.94888e-05
											0.9992	1059	0.00311697	1058.99	0.00623395	1059	5.88664e-06	6.94888e-05
											0.9992	1060	0.00315107	1059.99	0.00630215	1060	5.94542e-06	6.94888e-05
											0.9992	1061	0.0031855	1060.99	0.00637099	1061	6.0047e-06	6.94888e-05
											0.9992	1062	0.00322024	1061.99	0.00644048	1062	6.06448e-06	6.94888e-05
											0.9992	1063	0.00325531	1062.99	0.00651062	1063	6.12476e-06	6.94888e-05
											0.9992	1064	0.00329071	1063.99	0.00658142	1064	6.18554e-06	6.94888e-05
											0.9992	1065	0.00332644	1064.99	0.00665288	1065	6.24684e-06	6.94888e-05
											0.9992	1066	0.0033625	1065.99	0.00672501	1066	6.30864e-06	6.94888e-05
											0.9992	1067	0.0033989	1066.99	0.00679781	1067	6.37095e-06	6.94888e-05
											0.9992	1068	0.00343564	1067.99	0.00687129	1068	6.43379e-06	6.94888e-05
											0.9992	1069	0.00347273	1068.99	0.00694545	1069	6.49715e-06	6.94888e-05
											0.9992	1070	0.00351015	1069.99	0.0070203	1070	6.56103e-06	6.94888e-05
											0.9992	1071	0.00354793	1070.99	0.00709585	1071	6.62545e-06	6.94888e-05
											0.9992	1072	0.00358605	1071.99	0.0071721	1072	6.69039e-06	6.94888e-05
											0.9992	1073	0.00362453	1072.99	0.00724906	1073	6.75588e-06	6.94888e-05
											0.9991	1074	0.00366336	1073.99	0.00732672	1074	6.8219e-06	8.7064e-05
											0.9991	1075	0.00370255	1074.99	0.00740511	1075	6.88847e-06	8.7064e-05
											0.9991	1076	0.00374211	1075.99	0.00748422	1076	6.95559e-06	8.7064e-05
											0.9991	1077	0.00378203	1076.99	0.00756406	1077	7.02326e-06	8.7064e-05
											0.9991	1078	0.00382231	1077.99	0.00764463	1078	7.09149e-06	8.7064e-05
											0.9991	1079	0.00386297	1078.99	0.00772594	1079	7.16028e-06	8.7064e-05
											0.9991	1080	0.003904	1079.99	0.007808	1080	7.22963e-06	8.7064e-05
											0.9991	1081	0.00394541	1080.99	0.00789082	1081	7.29955e-06	8.7064e-05
											0.9991	1082	0.00398719	1081.99	0.00797439	1082	7.37005e-06	8.7064e-05
											0.9991	1083	0.00402936	1082.99	0.00805873	1083	7.44111e-06	8.7064e-05
											0.9991	1084	0.00407192	1083.99	0.00814384	1084	7.51276e-06	8.7064e-05
											0.9991	1085	0.00411486	1084.99	0.00822972	1085	7.585e-06	8.7064e-05
											0.9991	1086	0.0041582	1085.99	0.00831639	1086	7.65782e-06	8.7064e-05
											0.9991	1087	0.00420193	1086.99	0.00840385	1087	7.73123e-06	8.7064e-05
											0.9991	1088	0.00424605	1087.99	0.00849211	1088	7.80525e-06	8.7064e-05
											0.9991	1089	0.00429058	1088.99	0.00858117	1089	7.87986e-06	8.7064e-05
											0.9991	1090	0.00433552	1089.99	0.00867104	1090	7.95508e-06	8.7064e-05
											0.9991	1091	0.00438086	1090.99	0.00876172	1091	8.03091e-06	8.7064e-05
											0.9991	1092	0.00442661	1091.99	0.00885322	1092	8.10735e-06	8.7064e-05
											0.9991	1093	0.00447278	1092.99	0.00894556	1093	8.18441e-06	8.7064e-05
											0.9991	1094	0.00451936	1093.99	0.00903873	1094	8.26209e-06	8.7064e-05
											0.9991	1095	0.00456637	1094.99	0.00913274	1095	8.3404e-06	8.7064e-05
											0.9991	1096	0.0046138	1095.99	0.0092276	1096	8.41934e-06	8.7064e-05
											0.9991	1097	0.00466166	1096.99	0.00932331	1097	8.49892e-06	8.7064e-05
											0.9991	1098	0.00470994	1097.99	0.00941989	1098	8.57913e-06	8.7064e-05
											0.9991	1099	0.00475867	1098.99	0.00951734	1099	8.66e-06	8.7064e-05
											0.999	1100	0.00480783	1099.99	0.00961566	1100	8.74151e-06	0.000101897
											0.999	1101	0.00485743	1100.99	0.00971486	1101	8.82367e-06	0.000101897
											0.999	1102	0.00490748	1101.99	0.00981496	1102	8.9065e-06	0.000101897
											0.999	1103	0.00495798	1102.99	0.00991595	1103	8.98998e-06	0.000101897
											0.999	1103.99	0.00500892	1103.99	0.0100178	1104	9.07414e-06	0.000101897
											0.999	1104.99	0.00506033	1104.99	0.0101207	1105	9.15897e-06	0.000101897
											0.999	1105.99	0.00511219	1105.99	0.0102244	1106	9.24447e-06	0.000101897
											0.999	1106.99	0.00516452	1106.99	0.010329	1107	9.33066e-06	0.000101897
											0.999	1107.99	0.00521731	1107.99	0.0104346	1108	9.41753e-06	0.000101897
											0.9989	1108.99	0.00527058	1108.99	0.0105412	1109	9.5051e-06	0.000110857
											0.9989	1109.99	0.00532432	1109.99	0.0106486	1110	9.59336e-06	0.000110857
											0.9989	1110.99	0.00537853	1110.99	0.0107571	1111	9.68233e-06	0.000110857
											0.9989	1111.99	0.00543323	1111.99	0.0108665	1112	9.772e-06	0.000110857
											0.9989	1112.99	0.00548842	1112.99	0.0109768	1113	9.86239e-06	0.000110857
											0.9989	1113.99	0.00554409	1113.99	0.0110882	1114	9.95349e-06	0.000110857
											0.9989	1114.99	0.00560026	1114.99	0.0112005	1115	1.00453e-05	0.000110857
											0.9989	1115.99	0.00565692	1115.99	0.0113138	1116	1.01379e-05	0.000110857
											0.9989	1116.99	0.00571409	1116.99	0.0114282	1117	1.02311e-05	0.000110857
											0.9989	1117.99	0.00577176	1117.99	0.0115435	1118	1.03252e-05	0.000110857
											0.9988	1118.99	0.00582995	1118.99	0.0116599	1119	1.04199e-05	0.000129248
											0.9988	1119.99	0.00588864	1119.99	0.0117773	1120	1.05154e-05	0.000129248
											0.9988	1120.99	0.00594785	1120.99	0.0118957	1121	1.06117e-05	0.000129248
											0.9988	1121.99	0.00600759	1121.99	0.0120152	1122	1.07087e-05	0.000129248
											0.9988	1122.99	0.00606785	1122.99	0.0121357	1123	1.08065e-05	0.000129248
											0.9988	1123.99	0.00612864	1123.99	0.0122573	1124	1.09051e-05	0.000129248
											0.9988	1124.99	0.00618997	1124.99	0.0123799	1125	1.10044e-05	0.000129248
											0.9988	1125.99	0.00625183	1125.99	0.0125037	1126	1.11045e-05	0.000129248
											0.9988	1126.99	0.00631424	1126.99	0.0126285	1127	1.12054e-05	0.000129248
											0.9988	1127.99	0.0063772	1127.99	0.0127544	1128	1.13071e-05	0.000129248
											0.9988	1128.99	0.0064407	1128.99	0.0128814	1129	1.14096e-05	0.000129248
											0.9988	1129.99	0.00650477	1129.99	0.0130095	1130	1.15129e-05	0.000129248
											0.9988	1130.99	0.00656939	1130.99	0.0131388	1131	1.1617e-05	0.000129248
											0.9988	1131.99	0.00663458	1131.99	0.0132692	1132	1.17219e-05	0.000129248
											0.9988	1132.99	0.00670034	1132.99	0.0134007	1133	1.18276e-05	0.000129248
											0.9988	1133.99	0.00676667	1133.99	0.0135333	1134	1.19342e-05	0.000129248
											0.9988	1134.99	0.00683359	1134.99	0.0136672	1135	1.20416e-05	0.000129248
											0.9988	1135.99	0.00690108	1135.99	0.0138022	1136	1.21498e-05	0.000129248
											0.9988	1136.99	0.00696917	1136.99	0.0139383	1137	1.22589e-05	0.000129248
											0.9988	1137.99	0.00703785	1137.99	0.0140757	1138	1.23688e-05	0.000129248
											0.9988	1138.99	0.00710712	1138.99	0.0142142	1139	1.24796e-05	0.000129248
											0.9988	1139.99	0.007177	1139.99	0.014354	1140	1.25912e-05	0.000129248
											0.9988	1140.99	0.00724749	1140.99	0.014495	1141	1.27037e-05	0.000129248
											0.9988	1141.99	0.00731858	1141.99	0.0146372	1142	1.28171e-05	0.000129248
											0.9988	1142.99	0.0073903	1142.99	0.0147806	1143	1.29314e-05	0.000129248
											0.9987	1143.99	0.00746264	1143.99	0.0149253	1144	1.30466e-05	0.000151052
											0.9987	1144.99	0.0075356	1144.98	0.0150712	1145	1.31626e-05	0.000151052
											0.9987	1145.99	0.0076092	1145.98	0.0152184	1146	1.32796e-05	0.000151052
											0.9987	1146.99	0.00768344	1146.98	0.0153669	1147	1.33975e-05	0.000151052
											0.9987	1147.99	0.00775832	1147.98	0.0155166	1148	1.35162e-05	0.000151052
											0.9987	1148.99	0.00783384	1148.98	0.0156677	1149	1.36359e-05	0.000151052
											0.9987	1149.99	0.00791002	1149.98	0.01582	1150	1.37566e-05	0.000151052
											0.9987	1150.99	0.00798686	1150.98	0.0159737	1151	1.38781e-05	0.000151052
											0.9987	1151.99	0.00806436	1151.98	0.0161287	1152	1.40006e-05	0.000151052
											0.9987	1152.99	0.00814253	1152.98	0.0162851	1153	1.41241e-05	0.000151052
											0.9987	1153.99	0.00822138	1153.98	0.0164428	1154	1.42485e-05	0.000151052
											0.9986	1154.99	0.0083009	1154.98	0.0166018	1155	1.43739e-05	0.000161112
											0.9986	1155.99	0.00838112	1155.98	0.0167622	1156	1.45002e-05	0.000161112
											0.9986	1156.99	0.00846202	1156.98	0.016924	1157	1.46275e-05	0.000161112
											0.9986	1157.99	0.00854362	1157.98	0.0170872	1158	1.47558e-05	0.000161112
											0.9985	1158.99	0.00862592	1158.98	0.0172518	1159	1.48851e-05	0.000174766
											0.9985	1159.99	0.00870893	1159.98	0.0174179	1160	1.50154e-05	0.000174766
											0.9985	1160.99	0.00879266	1160.98	0.0175853	1161	1.51467e-05	0.000174766
											0.9985	1161.99	0.0088771	1161.98	0.0177542	1162	1.5279e-05	0.000174766
											0.9985	1162.99	0.00896227	1162.98	0.0179245	1163	1.54123e-05	0.000174766
											0.9985	1163.99	0.00904817	1163.98	0.0180963	1164	1.55467e-05	0.000174766
											0.9985	1164.99	0.00913481	1164.98	0.0182696	1165	1.56821e-05	0.000174766
											0.9985	1165.99	0.00922219	1165.98	0.0184444	1166	1.58185e-05	0.000174766
											0.9985	1166.99	0.00931033	1166.98	0.0186207	1167	1.5956e-05	0.000174766
											0.9985	1167.99	0.00939922	1167.98	0.0187984	1168	1.60945e-05	0.000174766
											0.9985	1168.99	0.00948887	1168.98	0.0189777	1169	1.62342e-05	0.000174766
											0.9985	1169.99	0.00957929	1169.98	0.0191586	1170	1.63749e-05	0.000174766
											0.9985	1170.99	0.00967048	1170.98	0.019341	1171	1.65166e-05	0.000174766
											0.9985	1171.99	0.00976246	1171.98	0.0195249	1172	1.66595e-05	0.000174766
											0.9985	1172.99	0.00985522	1172.98	0.0197104	1173	1.68034e-05	0.000174766
											0.9984	1173.99	0.00994878	1173.98	0.0198976	1174	1.69485e-05	0.000189521
											0.9984	1174.99	0.0100431	1174.98	0.0200863	1175	1.70947e-05	0.000189521
											0.9984	1175.99	0.0101383	1175.98	0.0202766	1176	1.7242e-05	0.000189521
											0.9984	1176.99	0.0102343	1176.98	0.0204686	1177	1.73905e-05	0.000189521
											0.9983	1177.99	0.0103311	1177.98	0.0206622	1178	1.754e-05	0.000201156
											0.9983	1178.99	0.0104287	1178.98	0.0208574	1179	1.76908e-05	0.000201156
											0.9983	1179.99	0.0105272	1179.98	0.0210543	1180	1.78427e-05	0.000201156
											0.9983	1180.99	0.0106265	1180.98	0.021253	1181	1.79957e-05	0.000201156
											0.9983	1181.99	0.0107266	1181.98	0.0214533	1182	1.815e-05	0.000201156
											0.9983	1182.99	0.0108276	1182.98	0.0216553	1183	1.83054e-05	0.000201156
											0.9983	1183.99	0.0109295	1183.98	0.021859	1184	1.8462e-05	0.000201156
											0.9983	1184.99	0.0110322	1184.98	0.0220645	1185	1.86198e-05	0.000201156
											0.9983	1185.99	0.0111359	1185.98	0.0222717	1186	1.87788e-05	0.000201156
											0.9983	1186.99	0.0112404	1186.98	0.0224807	1187	1.89391e-05	0.000201156
											0.9982	1187.99	0.0113457	1187.98	0.0226915	1188	1.91006e-05	0.00021168
											0.9982	1188.99	0.011452	1188.98	0.0229041	1189	1.92633e-05	0.00021168
											0.9981	1189.99	0.0115592	1189.98	0.0231185	1190	1.94273e-05	0.000220861
											0.9981	1190.99	0.0116673	1190.98	0.0233347	1191	1.95925e-05	0.000220861
											0.9981	1191.99	0.0117764	1191.98	0.0235528	1192	1.9759e-05	0.000220861
											0.9981	1192.99	0.0118863	1192.98	0.0237727	1193	1.99268e-05	0.000220861
											0.9981	1193.99	0.0119972	1193.98	0.0239945	1194	2.00959e-05	0.000220861
											0.9981	1194.99	0.0121091	1194.98	0.0242182	1195	2.02663e-05	0.000220861
											0.9981	1195.99	0.0122219	1195.98	0.0244438	1196	2.04379e-05	0.000220861
											0.9981	1196.99	0.0123357	1196.98	0.0246713	1197	2.06109e-05	0.000220861
											0.998	1197.99	0.0124504	1197.98	0.0249008	1198	2.07853e-05	0.00022946
											0.9979	1198.99	0.0125661	1198.97	0.0251322	1199	2.09609e-05	0.000238391
											0.9979	1199.99	0.0126828	1199.97	0.0253656	1200	2.1138e-05	0.000238391
											0.9979	1200.99	0.0128005	1200.97	0.0256009	1201	2.13164e-05	0.000238391
											0.9979	1201.99	0.0129192	1201.97	0.0258383	1202	2.14961e-05	0.000238391
											0.9979	1202.99	0.0130389	1202.97	0.0260777	1203	2.16772e-05	0.000238391
											0.9979	1203.99	0.0131596	1203.97	0.0263192	1204	2.18598e-05	0.000238391
											0.9979	1204.99	0.0132813	1204.97	0.0265627	1205	2.20437e-05	0.000238391
											0.9979	1205.99	0.0134041	1205.97	0.0268083	1206	2.22291e-05	0.000238391
											0.9978	1206.99	0.013528	1206.97	0.0270559	1207	2.24158e-05	0.000250842
											0.9978	1207.99	0.0136529	1207.97	0.0273057	1208	2.26041e-05	0.000250842
											0.9978	1208.99	0.0137788	1208.97	0.0275576	1209	2.27937e-05	0.000250842
											0.9978	1209.99	0.0139058	1209.97	0.0278117	1210	2.29849e-05	0.000250842
											0.9977	1210.99	0.0140339	1210.97	0.0280679	1211	2.31774e-05	0.00025622
											0.9976	1211.99	0.0141631	1211.97	0.0283263	1212	2.33715e-05	0.00026507
											0.9976	1212.99	0.0142935	1212.97	0.0285869	1213	2.35671e-05	0.00026507
											0.9976	1213.99	0.0144249	1213.97	0.0288497	1214	2.37642e-05	0.00026507
											0.9976	1214.99	0.0145574	1214.97	0.0291148	1215	2.39628e-05	0.00026507
											0.9976	1215.99	0.0146911	1215.97	0.0293821	1216	2.41629e-05	0.00026507
											0.9976	1216.99	0.0148259	1216.97	0.0296517	1217	2.43646e-05	0.00026507
											0.9976	1217.99	0.0149618	1217.97	0.0299237	1218	2.45679e-05	0.00026507
											0.9975	1218.98	0.0150989	1218.97	0.0301979	1219	2.47727e-05	0.000281309
											0.9975	1219.98	0.0152372	1219.97	0.0304745	1220	2.49791e-05	0.000281309
											0.9975	1220.98	0.0153767	1220.97	0.0307534	1221	2.5187e-05	0.000281309
											0.9975	1221.98	0.0155173	1221.97	0.0310347	1222	2.53966e-05	0.000281309
											0.9975	1222.98	0.0156592	1222.97	0.0313184	1223	2.56079e-05	0.000281309
											0.9975	1223.98	0.0158023	1223.97	0.0316045	1224	2.58207e-05	0.000281309
											0.9975	1224.98	0.0159466	1224.97	0.0318931	1225	2.60352e-05	0.000281309
											0.9974	1225.98	0.0160921	1225.97	0.0321842	1226	2.62514e-05	0.0002973
											0.9974	1226.98	0.0162388	1226.97	0.0324777	1227	2.64692e-05	0.0002973
											0.9974	1227.98	0.0163869	1227.97	0.0327737	1228	2.66887e-05	0.0002973
											0.9974	1228.98	0.0165361	1228.97	0.0330723	1229	2.69099e-05	0.0002973
											0.9974	1229.98	0.0166867	1229.97	0.0333734	1230	2.71329e-05	0.0002973
											0.9974	1230.98	0.0168386	1230.97	0.0336771	1231	2.73575e-05	0.0002973
											0.9973	1231.98	0.0169917	1231.97	0.0339834	1232	2.75839e-05	0.000307602
											0.9973	1232.98	0.0171462	1232.97	0.0342923	1233	2.78121e-05	0.000307602
											0.9972	1233.98	0.0173019	1233.97	0.0346039	1234	2.80421e-05	0.000312892
											0.9972	1234.98	0.0174591	1234.97	0.0349181	1235	2.82738e-05	0.000312892
											0.9971	1235.98	0.0176175	1235.96	0.035235	1236	2.85073e-05	0.000318275
											0.9971	1236.98	0.0177773	1236.96	0.0355547	1237	2.87427e-05	0.000318275
											0.9969	1237.98	0.0179385	1237.96	0.0358771	1238	2.89798e-05	0.000326532
											0.9969	1238.98	0.0181011	1238.96	0.0362022	1239	2.92189e-05	0.000326532
											0.9969	1239.98	0.0182651	1239.96	0.0365301	1240	2.94598e-05	0.000326532
											0.9969	1240.98	0.0184304	1240.96	0.0368609	1241	2.97026e-05	0.000326532
											0.9968	1241.98	0.0185972	1241.96	0.0371945	1242	2.99472e-05	0.000333583
											0.9967	1242.98	0.0187655	1242.96	0.0375309	1243	3.01938e-05	0.00036499
											0.9967	1243.98	0.0189351	1243.96	0.0378702	1244	3.04423e-05	0.00036499
											0.9967	1244.98	0.0191062	1244.96	0.0382125	1245	3.06928e-05	0.00036499
											0.9967	1245.98	0.0192788	1245.96	0.0385577	1246	3.09452e-05	0.00036499
											0.9967	1246.98	0.0194529	1246.96	0.0389059	1247	3.11996e-05	0.00036499
											0.9967	1247.98	0.0196285	1247.96	0.039257	1248	3.1456e-05	0.00036499
											0.9967	1248.98	0.0198056	1248.96	0.0396112	1249	3.17143e-05	0.00036499
											0.9967	1249.98	0.0199842	1249.96	0.0399685	1250	3.19748e-05	0.00036499
											0.9967	1250.98	0.0201644	1250.96	0.0403288	1251	3.22372e-05	0.00036499
											0.9967	1251.98	0.0203461	1251.96	0.0406922	1252	3.25018e-05	0.00036499
											0.9967	1252.98	0.0205294	1252.96	0.0410588	1253	3.27684e-05	0.00036499
											0.9967	1253.98	0.0207142	1253.96	0.0414285	1254	3.30371e-05	0.00036499
											0.9967	1254.98	0.0209007	1254.96	0.0418014	1255	3.33079e-05	0.00036499
											0.9967	1255.98	0.0210888	1255.96	0.0421776	1256	3.35809e-05	0.00036499
											0.9967	1256.98	0.0212785	1256.96	0.042557	1257	3.3856e-05	0.00036499
											0.9967	1257.98	0.0214698	1257.96	0.0429396	1258	3.41332e-05	0.00036499
											0.9967	1258.98	0.0216628	1258.96	0.0433256	1259	3.44127e-05	0.00036499
											0.9967	1259.98	0.0218575	1259.96	0.0437149	1260	3.46944e-05	0.00036499
											0.9967	1260.98	0.0220538	1260.96	0.0441077	1261	3.49783e-05	0.00036499
											0.9967	1261.98	0.0222519	1261.96	0.0445038	1262	3.52645e-05	0.00036499
											0.9966	1262.98	0.0224517	1262.96	0.0449033	1263	3.55529e-05	0.000411827
											0.9966	1263.98	0.0226532	1263.95	0.0453063	1264	3.58436e-05	0.000411827
											0.9966	1264.98	0.0228564	1264.95	0.0457128	1265	3.61366e-05	0.000411827
											0.9966	1265.98	0.0230614	1265.95	0.0461229	1266	3.6432e-05	0.000411827
											0.9966	1266.98	0.0232683	1266.95	0.0465365	1267	3.67297e-05	0.000411827
											0.9966	1267.98	0.0234769	1267.95	0.0469537	1268	3.70297e-05	0.000411827
											0.9966	1268.98	0.0236873	1268.95	0.0473746	1269	3.73322e-05	0.000411827
											0.9966	1269.98	0.0238995	1269.95	0.0477991	1270	3.76371e-05	0.000411827
											0.9964	1270.98	0.0241137	1270.95	0.0482273	1271	3.79444e-05	0.000428218
											0.9963	1271.98	0.0243296	1271.95	0.0486593	1272	3.82541e-05	0.000435727
											0.9963	1272.98	0.0245475	1272.95	0.049095	1273	3.85664e-05	0.000435727
											0.9963	1273.98	0.0247673	1273.95	0.0495345	1274	3.88811e-05	0.000435727
											0.9962	1274.98	0.024989	1274.95	0.0499779	1275	3.91984e-05	0.000445315
											0.9962	1275.97	0.0252126	1275.95	0.0504252	1276	3.95182e-05	0.000445315
											0.9961	1276.97	0.0254382	1276.95	0.0508763	1277	3.98405e-05	0.000455132
											0.9961	1277.97	0.0256657	1277.95	0.0513315	1278	4.01655e-05	0.000455132
											0.9961	1278.97	0.0258953	1278.95	0.0517906	1279	4.0493e-05	0.000455132
											0.9959	1279.97	0.0261269	1279.95	0.0522538	1280	4.08233e-05	0.000465185
											0.9959	1280.97	0.0263605	1280.95	0.052721	1281	4.11561e-05	0.000465185
											0.9958	1281.97	0.0265962	1281.95	0.0531923	1282	4.14917e-05	0.000471333
											0.9957	1282.97	0.0268339	1282.95	0.0536678	1283	4.18299e-05	0.000494646
											0.9957	1283.97	0.0270737	1283.95	0.0541475	1284	4.21709e-05	0.000494646
											0.9957	1284.97	0.0273157	1284.95	0.0546314	1285	4.25147e-05	0.000494646
											0.9957	1285.97	0.0275598	1285.94	0.0551195	1286	4.28612e-05	0.000494646
											0.9957	1286.97	0.027806	1286.94	0.055612	1287	4.32106e-05	0.000494646
											0.9957	1287.97	0.0280544	1287.94	0.0561089	1288	4.35628e-05	0.000494646
											0.9957	1288.97	0.028305	1288.94	0.0566101	1289	4.39178e-05	0.000494646
											0.9957	1289.97	0.0285579	1289.94	0.0571157	1290	4.42758e-05	0.000494646
											0.9957	1290.97	0.0288129	1290.94	0.0576259	1291	4.46366e-05	0.000494646
											0.9957	1291.97	0.0290703	1291.94	0.0581405	1292	4.50004e-05	0.000494646
											0.9956	1292.97	0.0293299	1292.94	0.0586598	1293	4.53672e-05	0.000533205
											0.9956	1293.97	0.0295918	1293.94	0.0591836	1294	4.5737e-05	0.000533205
											0.9956	1294.97	0.0298561	1294.94	0.0597121	1295	4.61097e-05	0.000533205
											0.9956	1295.97	0.0301227	1295.94	0.0602453	1296	4.64856e-05	0.000533205
											0.9956	1296.97	0.0303916	1296.94	0.0607833	1297	4.68645e-05	0.000533205
											0.9956	1297.97	0.030663	1297.94	0.061326	1298	4.72466e-05	0.000533205
											0.9956	1298.97	0.0309368	1298.94	0.0618736	1299	4.76317e-05	0.000533205
											0.9955	1299.97	0.0312131	1299.94	0.0624261	1300	4.80201e-05	0.000552489
											0.9954	1300.97	0.0314918	1300.94	0.0629836	1301	4.84117e-05	0.000557431
											0.9953	1301.97	0.031773	1301.94	0.063546	1302	4.88064e-05	0.000569999
											0.9953	1302.97	0.0320567	1302.94	0.0641134	1303	4.92045e-05	0.000569999
											0.9953	1303.97	0.032343	1303.94	0.064686	1304	4.96058e-05	0.000569999
											0.9953	1304.97	0.0326318	1304.93	0.0652637	1305	5.00105e-05	0.000569999
											0.9951	1305.97	0.0329233	1305.93	0.0658466	1306	5.04185e-05	0.000590771
											0.9951	1306.97	0.0332174	1306.93	0.0664347	1307	5.08299e-05	0.000590771
											0.9951	1307.97	0.0335141	1307.93	0.0670281	1308	5.12448e-05	0.000590771
											0.9951	1308.97	0.0338135	1308.93	0.0676269	1309	5.1663e-05	0.000590771
											0.995	1309.97	0.0341156	1309.93	0.0682311	1310	5.20848e-05	0.000604181
											0.9948	1310.97	0.0344204	1310.93	0.0688407	1311	5.25101e-05	0.000615155
											0.9948	1311.97	0.034728	1311.93	0.0694559	1312	5.29389e-05	0.000615155
											0.9948	1312.96	0.0350383	1312.93	0.0700766	1313	5.33714e-05	0.000615155
											0.9946	1313.96	0.0353515	1313.93	0.070703	1314	5.38074e-05	0.000626352
											0.9944	1314.96	0.0356675	1314.93	0.071335	1315	5.42472e-05	0.000652393
											0.9944	1315.96	0.0359864	1315.93	0.0719728	1316	5.46906e-05	0.000652393
											0.9944	1316.96	0.0363082	1316.93	0.0726164	1317	5.51377e-05	0.000652393
											0.9944	1317.96	0.0366329	1317.93	0.0732658	1318	5.55886e-05	0.000652393
											0.9944	1318.96	0.0369606	1318.93	0.0739212	1319	5.60434e-05	0.000652393
											0.9944	1319.96	0.0372913	1319.93	0.0745825	1320	5.65019e-05	0.000652393
											0.9944	1320.96	0.037625	1320.92	0.0752499	1321	5.69644e-05	0.000652393
											0.9944	1321.96	0.0379617	1321.92	0.0759234	1322	5.74307e-05	0.000652393
											0.9943	1322.96	0.0383015	1322.92	0.0766031	1323	5.7901e-05	0.000692189
											0.9943	1323.96	0.0386445	1323.92	0.077289	1324	5.83754e-05	0.000692189
											0.9943	1324.96	0.0389906	1324.92	0.0779812	1325	5.88537e-05	0.000692189
											0.9943	1325.96	0.0393399	1325.92	0.0786797	1326	5.93361e-05	0.000692189
											0.9943	1326.96	0.0396924	1326.92	0.0793847	1327	5.98227e-05	0.000692189
											0.9942	1327.96	0.0400481	1327.92	0.0800962	1328	6.03134e-05	0.000721348
											0.9942	1328.96	0.0404071	1328.92	0.0808142	1329	6.08083e-05	0.000721348
											0.9942	1329.96	0.0407695	1329.92	0.0815389	1330	6.13074e-05	0.000721348
											0.9942	1330.96	0.0411351	1330.92	0.0822703	1331	6.18109e-05	0.000721348
											0.9941	1331.96	0.0415042	1331.92	0.0830084	1332	6.23186e-05	0.000738147
											0.994	1332.96	0.0418767	1332.92	0.0837534	1333	6.28308e-05	0.000744992
											0.9938	1333.96	0.0422527	1333.92	0.0845053	1334	6.33473e-05	0.000755393
											0.9938	1334.96	0.0426321	1334.91	0.0852642	1335	6.38683e-05	0.000755393
											0.9937	1335.96	0.0430151	1335.91	0.0860302	1336	6.43939e-05	0.000773099
											0.9937	1336.96	0.0434017	1336.91	0.0868033	1337	6.49239e-05	0.000773099
											0.9937	1337.96	0.0437918	1337.91	0.0875836	1338	6.54586e-05	0.000773099
											0.9936	1338.96	0.0441856	1338.91	0.0883712	1339	6.59979e-05	0.000794974
											0.9936	1339.96	0.0445831	1339.91	0.0891662	1340	6.65419e-05	0.000794974
											0.9936	1340.96	0.0449843	1340.91	0.0899686	1341	6.70907e-05	0.000794974
											0.9934	1341.95	0.0453893	1341.91	0.0907786	1342	6.76443e-05	0.00080995
											0.9933	1342.95	0.0457981	1342.91	0.0915961	1343	6.82026e-05	0.000821394
											0.9933	1343.95	0.0462107	1343.91	0.0924214	1344	6.87659e-05	0.000821394
											0.9929	1344.95	0.0466272	1344.91	0.0932544	1345	6.93341e-05	0.000833024
											0.9928	1345.95	0.0470477	1345.91	0.0940953	1346	6.99074e-05	0.000856853
											0.9928	1346.95	0.0474721	1346.91	0.0949441	1347	7.04856e-05	0.000856853
											0.9928	1347.95	0.0479005	1347.9	0.095801	1348	7.1069e-05	0.000856853
											0.9928	1348.95	0.048333	1348.9	0.096666	1349	7.16575e-05	0.000856853
											0.9928	1349.95	0.0487696	1349.9	0.0975391	1350	7.22512e-05	0.000856853
											0.9926	1350.95	0.0492103	1350.9	0.0984206	1351	7.28502e-05	0.000881467
											0.9924	1351.95	0.0496552	1351.9	0.0993105	1352	7.34545e-05	0.000894078
											0.9924	1352.95	0.0501044	1352.9	0.100209	1353	7.40642e-05	0.000894078
											0.992	1353.95	0.0505579	1353.9	0.101116	1354	7.46792e-05	0.000915561
											0.992	1354.95	0.0510156	1354.9	0.102031	1355	7.52998e-05	0.000915561
											0.992	1355.95	0.0514778	1355.9	0.102956	1356	7.5926e-05	0.000915561
											0.9919	1356.95	0.0519444	1356.9	0.103889	1357	7.65577e-05	0.00093764
											0.9919	1357.95	0.0524155	1357.9	0.104831	1358	7.71951e-05	0.00093764
											0.9915	1358.95	0.052891	1358.89	0.105782	1359	7.78382e-05	0.000951182
											0.9913	1359.95	0.0533712	1359.89	0.106742	1360	7.84871e-05	0.000960335
											0.9912	1360.95	0.053856	1360.89	0.107712	1361	7.91418e-05	0.00096959
											0.9911	1361.95	0.0543455	1361.89	0.108691	1362	7.98025e-05	0.000978949
											0.991	1362.95	0.0548397	1362.89	0.109679	1363	8.04691e-05	0.000988411
											0.9909	1363.94	0.0553387	1363.89	0.110677	1364	8.11418e-05	0.00100766
											0.9909	1364.94	0.0558425	1364.89	0.111685	1365	8.18205e-05	0.00100766
											0.9909	1365.94	0.0563512	1365.89	0.112702	1366	8.25055e-05	0.00100766
											0.9907	1366.94	0.0568649	1366.89	0.11373	1367	8.31967e-05	0.00102734
											0.9906	1367.94	0.0573836	1367.89	0.114767	1368	8.38941e-05	0.00103734
											0.9903	1368.94	0.0579073	1368.88	0.115815	1369	8.4598e-05	0.00105769
											0.9903	1369.94	0.0584362	1369.88	0.116872	1370	8.53083e-05	0.00105769
											0.9903	1370.94	0.0589702	1370.88	0.11794	1371	8.60251e-05	0.00105769
											0.9902	1371.94	0.0595095	1371.88	0.119019	1372	8.67485e-05	0.00109444
											0.9902	1372.94	0.060054	1372.88	0.120108	1373	8.74785e-05	0.00109444
											0.9902	1373.94	0.0606039	1373.88	0.121208	1374	8.82153e-05	0.00109444
											0.9902	1374.94	0.0611592	1374.88	0.122318	1375	8.89589e-05	0.00109444
											0.9901	1375.94	0.06172	1375.88	0.12344	1376	8.97093e-05	0.00112159
											0.9899	1376.94	0.0622864	1376.88	0.124573	1377	9.04668e-05	0.00113267
											0.9895	1377.94	0.0628583	1377.87	0.125717	1378	9.12312e-05	0.00128895
											0.9895	1378.94	0.0634359	1378.87	0.126872	1379	9.20028e-05	0.00128895
											0.9895	1379.94	0.0640193	1379.87	0.128039	1380	9.27815e-05	0.00128895
											0.9895	1380.94	0.0646084	1380.87	0.129217	1381	9.35676e-05	0.00128895
											0.9895	1381.93	0.0652034	1381.87	0.130407	1382	9.43609e-05	0.00128895
											0.9895	1382.93	0.0658044	1382.87	0.131609	1383	9.51618e-05	0.00128895
											0.9895	1383.93	0.0664113	1383.87	0.132823	1384	9.59701e-05	0.00128895
											0.9895	1384.93	0.0670243	1384.87	0.134049	1385	9.6786e-05	0.00128895
											0.9895	1385.93	0.0676435	1385.86	0.135287	1386	9.76097e-05	0.00128895
											0.9895	1386.93	0.0682689	1386.86	0.136538	1387	9.84411e-05	0.00128895
											0.9895	1387.93	0.0689006	1387.86	0.137801	1388	9.92803e-05	0.00128895
											0.9895	1388.93	0.0695386	1388.86	0.139077	1389	0.000100128	0.00128895
											0.9895	1389.93	0.0701831	1389.86	0.140366	1390	0.000100983	0.00128895
											0.9895	1390.93	0.0708341	1390.86	0.141668	1391	0.000101846	0.00128895
											0.9895	1391.93	0.0714916	1391.86	0.142983	1392	0.000102718	0.00128895
											0.9895	1392.93	0.0721559	1392.86	0.144312	1393	0.000103598	0.00128895
											0.9895	1393.93	0.0728269	1393.85	0.145654	1394	0.000104486	0.00128895
											0.9895	1394.93	0.0735047	1394.85	0.147009	1395	0.000105383	0.00128895
											0.9895	1395.93	0.0741895	1395.85	0.148379	1396	0.000106289	0.00128895
											0.9895	1396.93	0.0748812	1396.85	0.149762	1397	0.000107203	0.00128895
											0.9895	1397.92	0.07558	1397.85	0.15116	1398	0.000108126	0.00128895
											0.9895	1398.92	0.076286	1398.85	0.152572	1399	0.000109058	0.00128895
											0.9895	1399.92	0.0769992	1399.85	0.153998	1400	0.000109999	0.00128895
											0.9895	1400.92	0.0777198	1400.84	0.15544	1401	0.000110949	0.00128895
											0.9895	1401.92	0.0784477	1401.84	0.156895	1402	0.000111908	0.00128895
											0.9894	1402.92	0.0791832	1402.84	0.158366	1403	0.000112877	0.00150156
											0.9894	1403.92	0.0799263	1403.84	0.159853	1404	0.000113855	0.00150156
											0.9894	1404.92	0.0806771	1404.84	0.161354	1405	0.000114843	0.00150156
											0.9894	1405.92	0.0814357	1405.84	0.162871	1406	0.00011584	0.00150156
											0.9894	1406.92	0.0822021	1406.84	0.164404	1407	0.000116847	0.00150156
											0.9893	1407.92	0.0829765	1407.83	0.165953	1408	0.000117864	0.00154886
											0.9892	1408.92	0.0837591	1408.83	0.167518	1409	0.000118891	0.00156501
											0.9891	1409.92	0.0845497	1409.83	0.169099	1410	0.000119929	0.00158136
											0.9888	1410.91	0.0853487	1410.83	0.170697	1411	0.000120976	0.00162312
											0.9888	1411.91	0.086156	1411.83	0.172312	1412	0.000122034	0.00162312
											0.9888	1412.91	0.0869719	1412.83	0.173944	1413	0.000123102	0.00162312
											0.9888	1413.91	0.0877963	1413.82	0.175593	1414	0.000124181	0.00162312
											0.9884	1414.91	0.0886294	1414.82	0.177259	1415	0.000125271	0.00166618
											0.9883	1415.91	0.0894712	1415.82	0.178942	1416	0.000126372	0.00168378
											0.9879	1416.91	0.090322	1416.82	0.180644	1417	0.000127483	0.00176571
											0.9879	1417.91	0.0911819	1417.82	0.182364	1418	0.000128606	0.00176571
											0.9879	1418.91	0.0920508	1418.82	0.184102	1419	0.00012974	0.00176571
											0.9879	1419.91	0.092929	1419.81	0.185858	1420	0.000130886	0.00176571
											0.9879	1420.91	0.0938166	1420.81	0.187633	1421	0.000132043	0.00176571
											0.9879	1421.91	0.0947136	1421.81	0.189427	1422	0.000133212	0.00176571
											0.9879	1422.9	0.0956202	1422.81	0.19124	1423	0.000134392	0.00176571
											0.9879	1423.9	0.0965366	1423.81	0.193073	1424	0.000135585	0.00176571
											0.9877	1424.9	0.0974627	1424.81	0.194925	1425	0.00013679	0.00185235
											0.9875	1425.9	0.0983989	1425.8	0.196798	1426	0.000138007	0.00187227
											0.9872	1426.9	0.0993451	1426.8	0.19869	1427	0.000139236	0.00189245
											0.9871	1427.9	0.100302	1427.8	0.200603	1428	0.000140478	0.00193357
											0.9871	1428.9	0.101268	1428.8	0.202537	1429	0.000141733	0.00193357
											0.9871	1429.9	0.102246	1429.8	0.204491	1430	0.000143001	0.00193357
											0.9866	1430.9	0.103233	1430.79	0.206467	1431	0.000144282	0.00197575
											0.9861	1431.9	0.104232	1431.79	0.208464	1432	0.000145576	0.00200809
											0.9861	1432.89	0.105242	1432.79	0.210483	1433	0.000146883	0.00200809
											0.9859	1433.89	0.106262	1433.79	0.212524	1434	0.000148204	0.0021089
											0.9859	1434.89	0.107294	1434.79	0.214588	1435	0.000149538	0.0021089
											0.9859	1435.89	0.108337	1435.78	0.216674	1436	0.000150887	0.0021089
											0.9859	1436.89	0.109391	1436.78	0.218783	1437	0.00015225	0.0021089
											0.9859	1437.89	0.110457	1437.78	0.220915	1438	0.000153626	0.0021089
											0.9859	1438.89	0.111535	1438.78	0.22307	1439	0.000155018	0.0021089
											0.9859	1439.89	0.112625	1439.77	0.22525	1440	0.000156423	0.0021089
											0.9857	1440.89	0.113727	1440.77	0.227453	1441	0.000157844	0.00227776
											0.9857	1441.89	0.114841	1441.77	0.229681	1442	0.00015928	0.00227776
											0.9857	1442.88	0.115967	1442.77	0.231934	1443	0.00016073	0.00227776
											0.9857	1443.88	0.117106	1443.77	0.234212	1444	0.000162196	0.00227776
											0.9857	1444.88	0.118257	1444.76	0.236515	1445	0.000163678	0.00227776
											0.9857	1445.88	0.119422	1445.76	0.238844	1446	0.000165176	0.00227776
											0.9857	1446.88	0.120599	1446.76	0.241199	1447	0.000166689	0.00227776
											0.9856	1447.88	0.12179	1447.76	0.24358	1448	0.000168218	0.00238136
											0.9852	1448.88	0.122994	1448.75	0.245988	1449	0.000169764	0.00240811
											0.9851	1449.88	0.124212	1449.75	0.248424	1450	0.000171327	0.00243522
											0.9846	1450.87	0.125443	1450.75	0.250886	1451	0.000172906	0.00246269
											0.9845	1451.87	0.126688	1451.75	0.253377	1452	0.000174502	0.00249052
											0.9842	1452.87	0.127948	1452.74	0.255895	1453	0.000176115	0.00272691
											0.9842	1453.87	0.129221	1453.74	0.258443	1454	0.000177746	0.00272691
											0.9842	1454.87	0.13051	1454.74	0.261019	1455	0.000179395	0.00272691
											0.9842	1455.87	0.131812	1455.74	0.263625	1456	0.000181061	0.00272691
											0.9842	1456.87	0.13313	1456.73	0.26626	1457	0.000182745	0.00272691
											0.9842	1457.87	0.134463	1457.73	0.268925	1458	0.000184448	0.00272691
											0.9842	1458.86	0.135811	1458.73	0.271621	1459	0.00018617	0.00272691
											0.9842	1459.86	0.137174	1459.73	0.274348	1460	0.00018791	0.00272691
											0.9842	1460.86	0.138553	1460.72	0.277107	1461	0.000189669	0.00272691
											0.9842	1461.86	0.139948	1461.72	0.279897	1462	0.000191448	0.00272691
											0.9842	1462.86	0.141359	1462.72	0.282719	1463	0.000193246	0.00272691
											0.9842	1463.86	0.142787	1463.71	0.285574	1464	0.000195064	0.00272691
											0.9842	1464.86	0.144231	1464.71	0.288462	1465	0.000196902	0.00272691
											0.9842	1465.85	0.145692	1465.71	0.291383	1466	0.000198761	0.00272691
											0.9842	1466.85	0.14717	1466.71	0.294339	1467	0.00020064	0.00272691
											0.9834	1467.85	0.148664	1467.7	0.297329	1468	0.00020254	0.00298998
											0.9833	1468.85	0.150177	1468.7	0.300354	1469	0.000204461	0.0030249
											0.9831	1469.85	0.151707	1469.7	0.303414	1470	0.000206404	0.0030603
											0.9828	1470.85	0.153255	1470.69	0.30651	1471	0.000208369	0.00316944
											0.9828	1471.85	0.154822	1471.69	0.309643	1472	0.000210355	0.00316944
											0.9828	1472.84	0.156406	1472.69	0.312812	1473	0.000212364	0.00316944
											0.9828	1473.84	0.15801	1473.68	0.316019	1474	0.000214396	0.00316944
											0.9828	1474.84	0.159632	1474.68	0.319264	1475	0.00021645	0.00316944
											0.9822	1475.84	0.161274	1475.68	0.322547	1476	0.000218528	0.00328315
											0.9816	1476.84	0.162935	1476.67	0.325869	1477	0.000220629	0.00340163
											0.9816	1477.84	0.164615	1477.67	0.329231	1478	0.000222754	0.00340163
											0.9816	1478.83	0.166316	1478.67	0.332633	1479	0.000224904	0.00340163
											0.9816	1479.83	0.168037	1479.66	0.336075	1480	0.000227078	0.00340163
											0.9816	1480.83	0.169779	1480.66	0.339558	1481	0.000229276	0.00340163
											0.9814	1481.83	0.171542	1481.66	0.343083	1482	0.0002315	0.00352513
											0.9809	1482.83	0.173325	1482.65	0.346651	1483	0.00023375	0.00356744
											0.9805	1483.82	0.175131	1483.65	0.350261	1484	0.000236025	0.00369798
											0.9805	1484.82	0.176958	1484.65	0.353915	1485	0.000238327	0.00369798
											0.9805	1485.82	0.178807	1485.64	0.357613	1486	0.000240655	0.00369798
											0.9805	1486.82	0.180678	1486.64	0.361356	1487	0.00024301	0.00369798
											0.9805	1487.82	0.182572	1487.63	0.365144	1488	0.000245393	0.00369798
											0.9802	1488.82	0.184489	1488.63	0.368978	1489	0.000247803	0.00385736
											0.9802	1489.81	0.18643	1489.63	0.372859	1490	0.000250241	0.00385736
											0.9796	1490.81	0.188394	1490.62	0.376787	1491	0.000252708	0.00392809
											0.9795	1491.81	0.190382	1491.62	0.380763	1492	0.000255203	0.00412418
											0.9795	1492.81	0.192394	1492.62	0.384788	1493	0.000257728	0.00412418
											0.9795	1493.81	0.194431	1493.61	0.388862	1494	0.000260283	0.00412418
											0.9795	1494.8	0.196493	1494.61	0.392986	1495	0.000262867	0.00412418
											0.9795	1495.8	0.198581	1495.6	0.397161	1496	0.000265482	0.00412418
											0.9795	1496.8	0.200694	1496.6	0.401388	1497	0.000268128	0.00412418
											0.9795	1497.8	0.202833	1497.59	0.405667	1498	0.000270805	0.00412418
											0.9788	1498.8	0.204999	1498.59	0.409998	1499	0.000273515	0.00460826
											0.9788	1499.79	0.207192	1499.59	0.414384	1500	0.000276256	0.00460826
											0.9788	1500.79	0.209412	1500.58	0.418824	1501	0.00027903	0.00460826
											0.9788	1501.79	0.21166	1501.58	0.423319	1502	0.000281837	0.00460826
											0.9788	1502.79	0.213935	1502.57	0.42787	1503	0.000284678	0.00460826
											0.9788	1503.78	0.216239	1503.57	0.432479	1504	0.000287552	0.00460826
											0.9788	1504.78	0.218572	1504.56	0.437145	1505	0.000290462	0.00460826
											0.9788	1505.78	0.220935	1505.56	0.441869	1506	0.000293406	0.00460826
											0.9788	1506.78	0.223327	1506.55	0.446653	1507	0.000296386	0.00460826
											0.9788	1507.77	0.225749	1507.55	0.451498	1508	0.000299402	0.00460826
											0.9788	1508.77	0.228202	1508.54	0.456403	1509	0.000302454	0.00460826
											0.978	1509.77	0.230685	1509.54	0.461371	1510	0.000305543	0.00496745
											0.9777	1510.77	0.2332	1510.53	0.466401	1511	0.00030867	0.00503039
											0.9775	1511.76	0.235748	1511.53	0.471495	1512	0.000311835	0.00509426
											0.9772	1512.76	0.238327	1512.52	0.476654	1513	0.000315039	0.00515905
											0.9764	1513.76	0.24094	1513.52	0.481879	1514	0.000318282	0.0052248
											0.9762	1514.76	0.243585	1514.51	0.487171	1515	0.000321565	0.00532523
											0.9762	1515.75	0.246265	1515.51	0.49253	1516	0.000324888	0.00532523
											0.9753	1516.75	0.248979	1516.5	0.497958	1517	0.000328252	0.00549757
											0.9753	1517.75	0.251728	1517.5	0.503456	1518	0.000331657	0.00549757
											0.9753	1518.75	0.254512	1518.49	0.509024	1519	0.000335105	0.00549757
											0.9747	1519.74	0.257332	1519.49	0.514664	1520	0.000338595	0.00567632
											0.9747	1520.74	0.260188	1520.48	0.520377	1521	0.000342128	0.00567632
											0.9738	1521.74	0.263082	1521.47	0.526164	1522	0.000345705	0.00578676
											0.9733	1522.73	0.266013	1522.47	0.532025	1523	0.000349327	0.00613308
											0.9733	1523.73	0.268982	1523.46	0.537963	1524	0.000352994	0.00613308
											0.9733	1524.73	0.271989	1524.46	0.543978	1525	0.000356707	0.00613308
											0.9733	1525.72	0.275036	1525.45	0.550072	1526	0.000360467	0.00613308
											0.9733	1526.72	0.278123	1526.44	0.556245	1527	0.000364273	0.00613308
											0.9733	1527.72	0.281249	1527.44	0.562499	1528	0.000368127	0.00613308
											0.9733	1528.72	0.284417	1528.43	0.568834	1529	0.00037203	0.00613308
											0.9733	1529.71	0.287627	1529.42	0.575253	1530	0.000375983	0.00613308
											0.9729	1530.71	0.290878	1530.42	0.581757	1531	0.000379985	0.00650321
											0.9728	1531.71	0.294173	1531.41	0.588346	1532	0.000384038	0.00658887
											0.9726	1532.7	0.297511	1532.4	0.595021	1533	0.000388142	0.00667581
											0.9719	1533.7	0.300893	1533.4	0.601786	1534	0.000392298	0.00676405
											0.9709	1534.7	0.30432	1534.39	0.608639	1535	0.000396508	0.00685362
											0.9707	1535.69	0.307792	1535.38	0.615584	1536	0.000400771	0.00713049
											0.9707	1536.69	0.31131	1536.38	0.622621	1537	0.000405088	0.00713049
											0.9707	1537.69	0.314876	1537.37	0.629751	1538	0.000409461	0.00713049
											0.9707	1538.68	0.318488	1538.36	0.636977	1539	0.00041389	0.00713049
											0.9707	1539.68	0.322149	1539.36	0.644299	1540	0.000418376	0.00713049
											0.9688	1540.67	0.32586	1540.35	0.651719	1541	0.00042292	0.0074696
											0.9688	1541.67	0.329619	1541.34	0.659239	1542	0.000427522	0.0074696
											0.9686	1542.67	0.33343	1542.33	0.666859	1543	0.000432184	0.00777478
											0.9686	1543.66	0.337291	1543.33	0.674582	1544	0.000436906	0.00777478
											0.9686	1544.66	0.341205	1544.32	0.682409	1545	0.000441689	0.00777478
											0.9686	1545.65	0.345171	1545.31	0.690342	1546	0.000446534	0.00777478
											0.9671	1546.65	0.349191	1546.3	0.698382	1547	0.000451443	0.00803984
											0.9665	1547.65	0.353265	1547.29	0.706531	1548	0.000456415	0.00837138
											0.9665	1548.64	0.357395	1548.29	0.71479	1549	0.000461452	0.00837138
											0.9665	1549.64	0.361581	1549.28	0.723161	1550	0.000466556	0.00837138
											0.9665	1550.63	0.365823	1550.27	0.731647	1551	0.000471726	0.00837138
											0.9665	1551.63	0.370124	1551.26	0.740248	1552	0.000476964	0.00837138
											0.9664	1552.63	0.374483	1552.25	0.748966	1553	0.00048227	0.0087183
											0.9641	1553.62	0.378902	1553.24	0.757804	1554	0.000487647	0.00883748
											0.9635	1554.62	0.383381	1554.23	0.766762	1555	0.000493095	0.00901968
											0.9635	1555.61	0.387922	1555.22	0.775844	1556	0.000498614	0.00901968
											0.9621	1556.61	0.392525	1556.21	0.78505	1557	0.000504207	0.00920607
											0.9615	1557.6	0.397191	1557.21	0.794383	1558	0.000509873	0.00933271
											0.9614	1558.6	0.401922	1558.2	0.803844	1559	0.000515615	0.00946129
											0.9602	1559.59	0.406718	1559.19	0.813436	1560	0.000521433	0.00959184
											0.9601	1560.59	0.41158	1560.18	0.82316	1561	0.000527329	0.00972439
											0.9587	1561.58	0.41651	1561.17	0.833019	1562	0.000533303	0.00985897
											0.9573	1562.58	0.421508	1562.16	0.843015	1563	0.000539357	0.00999561
											0.9572	1563.57	0.426575	1563.15	0.853149	1564	0.000545492	0.0102752
											0.9572	1564.57	0.431712	1564.14	0.863425	1565	0.000551709	0.0102752
											0.9572	1565.56	0.436922	1565.13	0.873843	1566	0.00055801	0.0102752
											0.9563	1566.56	0.442203	1566.12	0.884407	1567	0.000564395	0.0107855
											0.9563	1567.55	0.447559	1567.1	0.895118	1568	0.000570866	0.0107855
											0.9563	1568.55	0.452989	1568.09	0.905979	1569	0.000577424	0.0107855
											0.9563	1569.54	0.458496	1569.08	0.916991	1570	0.000584071	0.0107855
											0.9557	1570.54	0.464079	1570.07	0.928159	1571	0.000590808	0.0112452
											0.9557	1571.53	0.469741	1571.06	0.939483	1572	0.000597635	0.0112452
											0.9541	1572.52	0.475483	1572.05	0.950966	1573	0.000604555	0.0115635
											0.9541	1573.52	0.481305	1573.04	0.96261	1574	0.00061157	0.0115635
											0.9525	1574.51	0.48721	1574.03	0.974419	1575	0.000618679	0.0118087
											0.952	1575.51	0.493197	1575.01	0.986395	1576	0.000625885	0.0119754
											0.9508	1576.5	0.49927	1576	0.998539	1577	0.000633189	0.0130304
											0.9508	1577.49	0.505428	1576.99	1.01086	1578	0.000640593	0.0130304
											0.9508	1578.49	0.511673	1577.98	1.02335	1579	0.000648098	0.0130304
											0.9508	1579.48	0.518007	1578.96	1.03601	1580	0.000655706	0.0130304
											0.9508	1580.48	0.524431	1579.95	1.04886	1581	0.000663417	0.0130304
											0.9508	1581.47	0.530947	1580.94	1.06189	1582	0.000671235	0.0130304
											0.9508	1582.46	0.537555	1581.92	1.07511	1583	0.000679159	0.0130304
											0.9508	1583.46	0.544257	1582.91	1.08851	1584	0.000687193	0.0130304
											0.9508	1584.45	0.551054	1583.9	1.10211	1585	0.000695337	0.0130304
											0.9508	1585.44	0.557949	1584.88	1.1159	1586	0.000703593	0.0130304
											0.9508	1586.44	0.564942	1585.87	1.12988	1587	0.000711963	0.0130304
											0.9492	1587.43	0.572036	1586.86	1.14407	1588	0.000720448	0.0141866
											0.9487	1588.42	0.579231	1587.84	1.15846	1589	0.000729051	0.0144926
											0.9487	1589.41	0.586529	1588.83	1.17306	1590	0.000737772	0.0144926
											0.9473	1590.41	0.593932	1589.81	1.18786	1591	0.000746614	0.0152343
											0.9473	1591.4	0.601441	1590.8	1.20288	1592	0.000755579	0.0152343
											0.9473	1592.39	0.609058	1591.78	1.21812	1593	0.000764668	0.0152343
											0.9473	1593.38	0.616785	1592.77	1.23357	1594	0.000773883	0.0152343
											0.9473	1594.38	0.624623	1593.75	1.24925	1595	0.000783226	0.0152343
											0.9455	1595.37	0.632574	1594.73	1.26515	1596	0.0007927	0.0159022
											0.9436	1596.36	0.64064	1595.72	1.28128	1597	0.000802304	0.0168414
											0.9436	1597.35	0.648823	1596.7	1.29765	1598	0.000812043	0.0168414
											0.9436	1598.34	0.657123	1597.69	1.31425	1599	0.000821918	0.0168414
											0.9436	1599.33	0.665544	1598.67	1.33109	1600	0.00083193	0.0168414
											0.9436	1600.33	0.674087	1599.65	1.34817	1601	0.000842082	0.0168414
											0.9436	1601.32	0.682753	1600.63	1.36551	1602	0.000852376	0.0168414
											0.9436	1602.31	0.691545	1601.62	1.38309	1603	0.000862814	0.0168414
											0.942	1603.3	0.700465	1602.6	1.40093	1604	0.000873397	0.0178391
											0.9417	1604.29	0.709514	1603.58	1.41903	1605	0.000884129	0.018098
											0.9416	1605.28	0.718694	1604.56	1.43739	1606	0.000895012	0.0183609
											0.9405	1606.27	0.728008	1605.54	1.45602	1607	0.000906046	0.0186278
											0.9377	1607.26	0.737458	1606.53	1.47492	1608	0.000917236	0.0190356
											0.9377	1608.25	0.747045	1607.51	1.49409	1609	0.000928583	0.0190356
											0.9374	1609.24	0.756771	1608.49	1.51354	1610	0.000940088	0.0194528
											0.9363	1610.23	0.766639	1609.47	1.53328	1611	0.000951756	0.0200237
											0.9363	1611.22	0.776651	1610.45	1.5533	1612	0.000963587	0.0200237
											0.9363	1612.21	0.786809	1611.43	1.57362	1613	0.000975585	0.0200237
											0.9353	1613.2	0.797115	1612.41	1.59423	1614	0.000987751	0.0207616
											0.9353	1614.19	0.807571	1613.38	1.61514	1615	0.00100009	0.0207616
											0.9334	1615.18	0.81818	1614.36	1.63636	1616	0.0010126	0.0212176
											0.933	1616.17	0.828944	1615.34	1.65789	1617	0.00102529	0.0215273
											0.9319	1617.16	0.839865	1616.32	1.67973	1618	0.00103815	0.0224842
											0.9319	1618.15	0.850945	1617.3	1.70189	1619	0.0010512	0.0224842
											0.9319	1619.14	0.862187	1618.28	1.72437	1620	0.00106443	0.0224842
											0.9319	1620.13	0.873594	1619.25	1.74719	1621	0.00107785	0.0224842
											0.9319	1621.11	0.885167	1620.23	1.77033	1622	0.00109145	0.0224842
											0.9311	1622.1	0.896909	1621.21	1.79382	1623	0.00110525	0.0234841
											0.9301	1623.09	0.908823	1622.18	1.81765	1624	0.00111924	0.0238272
											0.9287	1624.08	0.920911	1623.16	1.84182	1625	0.00113343	0.0241754
											0.9283	1625.07	0.933175	1624.13	1.86635	1626	0.00114782	0.0245286
											0.9238	1626.05	0.945619	1625.11	1.89124	1627	0.00116241	0.0248869
											0.9234	1627.04	0.958244	1626.08	1.91649	1628	0.0011772	0.0256193
											0.9234	1628.03	0.971054	1627.06	1.94211	1629	0.00119221	0.0256193
											0.9234	1629.02	0.98405	1628.03	1.9681	1630	0.00120742	0.0256193
											0.9233	1630	0.997237	1629.01	1.99447	1631	0.00122285	0.0263728
											0.9206	1630.99	1.01062	1629.98	2.02123	1632	0.0012385	0.0267578
											0.9186	1631.98	1.02419	1630.95	2.04838	1633	0.00125437	0.028353
											0.9186	1632.96	1.03796	1631.92	2.07592	1634	0.00127046	0.028353
											0.9186	1633.95	1.05194	1632.9	2.10387	1635	0.00128677	0.028353
											0.9186	1634.93	1.06611	1633.87	2.13222	1636	0.00130332	0.028353
											0.9186	1635.92	1.0805	1634.84	2.16099	1637	0.00132009	0.028353
											0.9186	1636.9	1.09509	1635.81	2.19018	1638	0.0013371	0.028353
											0.9186	1637.89	1.10989	1636.78	2.21978	1639	0.00135435	0.028353
											0.918	1638.88	1.12491	1637.75	2.24982	1640	0.00137184	0.0300399
											0.916	1639.86	1.14015	1638.72	2.2803	1641	0.00138958	0.0304764
											0.9152	1640.84	1.15561	1639.69	2.31122	1642	0.00140756	0.0311425
											0.9152	1641.83	1.17129	1640.66	2.34259	1643	0.0014258	0.0311425
											0.913	1642.81	1.18721	1641.63	2.37441	1644	0.00144429	0.0318223
											0.9123	1643.8	1.20335	1642.59	2.40669	1645	0.00146304	0.0322832
											0.9094	1644.78	1.21972	1643.56	2.43945	1646	0.00148204	0.0327504
											0.9081	1645.76	1.23633	1644.53	2.47267	1647	0.00150132	0.0339461
											0.9081	1646.75	1.25319	1645.49	2.50637	1648	0.00152086	0.0339461
											0.9081	1647.73	1.27028	1646.46	2.54056	1649	0.00154067	0.0339461
											0.9081	1648.71	1.28762	1647.42	2.57525	1650	0.00156076	0.0339461
											0.9071	1649.69	1.30521	1648.39	2.61043	1651	0.00158112	0.0356878
											0.9071	1650.68	1.32306	1649.35	2.64612	1652	0.00160177	0.0356878
											0.9071	1651.66	1.34116	1650.32	2.68232	1653	0.0016227	0.0356878
											0.9063	1652.64	1.35952	1651.28	2.71904	1654	0.00164392	0.0367193
											0.9032	1653.62	1.37814	1652.24	2.75628	1655	0.00166543	0.0375106
											0.9032	1654.6	1.39703	1653.21	2.79406	1656	0.00168723	0.0375106
											0.9008	1655.58	1.41619	1654.17	2.83238	1657	0.00170934	0.0383171
											0.8999	1656.56	1.43562	1655.13	2.87124	1658	0.00173175	0.0388633
											0.8994	1657.54	1.45533	1656.09	2.91066	1659	0.00175447	0.0394164
											0.8941	1658.52	1.47532	1657.05	2.95063	1660	0.00177749	0.0405435
											0.8941	1659.5	1.49559	1658.01	2.99118	1661	0.00180083	0.0405435
											0.8941	1660.48	1.51615	1658.97	3.0323	1662	0.00182449	0.0405435
											0.8932	1661.46	1.537	1659.93	3.074	1663	0.00184846	0.0416986
											0.8927	1662.44	1.55814	1660.88	3.11628	1664	0.00187277	0.0422867
											0.8901	1663.42	1.57958	1661.84	3.15916	1665	0.0018974	0.042882
											0.8896	1664.4	1.60132	1662.8	3.20265	1666	0.00192236	0.0444015
											0.8896	1665.38	1.62337	1663.75	3.24674	1667	0.00194766	0.0444015
											0.8896	1666.35	1.64573	1664.71	3.29145	1668	0.00197329	0.0444015
											0.8896	1667.33	1.6684	1665.66	3.33679	1669	0.00199928	0.0444015
											0.8871	1668.31	1.69138	1666.62	3.38276	1670	0.0020256	0.0459661
											0.886	1669.29	1.71468	1667.57	3.42936	1671	0.00205228	0.0466047
											0.8823	1670.26	1.73831	1668.52	3.47661	1672	0.00207931	0.0472506
											0.8801	1671.24	1.76226	1669.48	3.52452	1673	0.0021067	0.0479038
											0.8796	1672.21	1.78654	1670.43	3.57308	1674	0.00213446	0.0488973
											0.8796	1673.19	1.81116	1671.38	3.62231	1675	0.00216258	0.0488973
											0.8784	1674.16	1.83611	1672.33	3.67222	1676	0.00219106	0.0499073
											0.8756	1675.14	1.86141	1673.28	3.72281	1677	0.00221992	0.0512798
											0.8756	1676.11	1.88705	1674.23	3.77409	1678	0.00224916	0.0512798
											0.8756	1677.09	1.91303	1675.17	3.82607	1679	0.00227878	0.0512798
											0.8718	1678.06	1.93938	1676.12	3.87875	1680	0.00230878	0.0526818
											0.8693	1679.03	1.96607	1677.07	3.93215	1681	0.00233917	0.0552061
											0.8693	1680.01	1.99313	1678.01	3.98626	1682	0.00236995	0.0552061
											0.8693	1680.98	2.02055	1678.96	4.0411	1683	0.00240113	0.0552061
											0.8693	1681.95	2.04834	1679.9	4.09667	1684	0.0024327	0.0552061
											0.8693	1682.92	2.07649	1680.85	4.15299	1685	0.00246468	0.0552061
											0.8693	1683.89	2.10503	1681.79	4.21005	1686	0.00249707	0.0552061
											0.8663	1684.87	2.13394	1682.73	4.26787	1687	0.00252986	0.0578203
											0.8635	1685.84	2.16323	1683.67	4.32646	1688	0.00256307	0.0621079
											0.8635	1686.81	2.19291	1684.61	4.38581	1689	0.00259669	0.0621079
											0.8635	1687.78	2.22297	1685.55	4.44595	1690	0.00263074	0.0621079
											0.8635	1688.75	2.25343	1686.49	4.50686	1691	0.00266521	0.0621079
											0.8635	1689.72	2.28429	1687.43	4.56857	1692	0.0027001	0.0621079
											0.8635	1690.68	2.31554	1688.37	4.63108	1693	0.00273543	0.0621079
											0.8635	1691.65	2.3472	1689.31	4.6944	1694	0.00277119	0.0621079
											0.8635	1692.62	2.37926	1690.24	4.75852	1695	0.00280739	0.0621079
											0.8635	1693.59	2.41174	1691.18	4.82347	1696	0.00284403	0.0621079
											0.8635	1694.56	2.44462	1692.11	4.88925	1697	0.00288111	0.0621079
											0.862	1695.52	2.47793	1693.04	4.95586	1698	0.00291864	0.0666099
											0.8577	1696.49	2.51166	1693.98	5.02331	1699	0.00295663	0.0674508
											0.8548	1697.45	2.5458	1694.91	5.09161	1700	0.00299506	0.0682986
											0.8531	1698.42	2.58038	1695.84	5.16076	1701	0.00303396	0.069153
											0.8454	1699.38	2.61539	1696.77	5.23078	1702	0.00307331	0.0713179
											0.8454	1700.35	2.65083	1697.7	5.30166	1703	0.00311313	0.0713179
											0.8454	1701.31	2.68671	1698.63	5.37341	1704	0.00315341	0.0713179
											0.8454	1702.28	2.72303	1699.55	5.44605	1705	0.00319416	0.0713179
											0.8447	1703.24	2.75979	1700.48	5.51957	1706	0.00323539	0.0735231
											0.8438	1704.2	2.797	1701.41	5.59399	1707	0.00327709	0.0744161
											0.8389	1705.17	2.83465	1702.33	5.66931	1708	0.00331927	0.0757672
											0.8389	1706.13	2.87276	1703.25	5.74553	1709	0.00336192	0.0757672
											0.8344	1707.09	2.91133	1704.18	5.82266	1710	0.00340506	0.0803668
											0.8344	1708.05	2.95035	1705.1	5.90071	1711	0.00344869	0.0803668
											0.8344	1709.01	2.98984	1706.02	5.97968	1712	0.0034928	0.0803668
											0.8344	1709.97	3.02979	1706.94	6.05958	1713	0.00353741	0.0803668
											0.8344	1710.93	3.07021	1707.86	6.14042	1714	0.00358251	0.0803668
											0.8344	1711.89	3.1111	1708.78	6.22219	1715	0.0036281	0.0803668
											0.8344	1712.85	3.15245	1709.7	6.30491	1716	0.00367419	0.0803668
											0.8344	1713.81	3.19429	1710.61	6.38858	1717	0.00372078	0.0803668
											0.834	1714.76	3.2366	1711.53	6.4732	1718	0.00376787	0.0846245
											0.8324	1715.72	3.27939	1712.44	6.55879	1719	0.00381547	0.0855848
											0.8289	1716.68	3.32267	1713.35	6.64534	1720	0.00386357	0.0880065
											0.8289	1717.63	3.36643	1714.27	6.73286	1721	0.00391218	0.0880065
											0.8289	1718.59	3.41068	1715.18	6.82135	1722	0.0039613	0.0880065
											0.8289	1719.54	3.45541	1716.09	6.91083	1723	0.00401093	0.0880065
											0.8259	1720.5	3.50064	1717	7.00128	1724	0.00406107	0.0904567
											0.8237	1721.45	3.54636	1717.91	7.09273	1725	0.00411173	0.0914443
											0.8154	1722.41	3.59258	1718.81	7.18516	1726	0.0041629	0.0924359
											0.8129	1723.36	3.6393	1719.72	7.2786	1727	0.00421459	0.0934315
											0.8073	1724.31	3.68651	1720.63	7.37303	1728	0.0042668	0.095937
											0.8073	1725.27	3.73423	1721.53	7.46846	1729	0.00431953	0.095937
											0.8073	1726.22	3.78245	1722.44	7.5649	1730	0.00437278	0.095937
											0.8073	1727.17	3.83118	1723.34	7.66235	1731	0.00442655	0.095937
											0.8043	1728.12	3.88041	1724.24	7.76082	1732	0.00448084	0.098464
											0.804	1729.07	3.93015	1725.14	7.8603	1733	0.00453566	0.0994803
											0.8037	1730.02	3.9804	1726.04	7.9608	1734	0.004591	0.1005
											0.7929	1730.97	4.03116	1726.94	8.06232	1735	0.00464687	0.101522
											0.7899	1731.92	4.08243	1727.84	8.16487	1736	0.00470326	0.102546
											0.7887	1732.87	4.13422	1728.73	8.26844	1737	0.00476018	0.103574
											0.7881	1733.81	4.18652	1729.63	8.37304	1738	0.00481763	0.106151
											0.7881	1734.76	4.23934	1730.52	8.47868	1739	0.0048756	0.106151
											0.7881	1735.71	4.29267	1731.41	8.58535	1740	0.00493411	0.106151
											0.7881	1736.65	4.34652	1732.31	8.69305	1741	0.00499314	0.106151
											0.7839	1737.6	4.4009	1733.2	8.80179	1742	0.00505269	0.108741
											0.783	1738.54	4.45579	1734.09	8.91157	1743	0.00511278	0.1103
											0.783	1739.49	4.5112	1734.98	9.02239	1744	0.00517339	0.1103
											0.7809	1740.43	4.56713	1735.87	9.13426	1745	0.00523453	0.111862
											0.7777	1741.38	4.62358	1736.75	9.24716	1746	0.0052962	0.112905
											0.7727	1742.32	4.68055	1737.64	9.36111	1747	0.00535839	0.113949
											0.7714	1743.26	4.73805	1738.52	9.4761	1748	0.00542111	0.115516
											0.7714	1744.2	4.79607	1739.41	9.59214	1749	0.00548436	0.115516
											0.7685	1745.15	4.85461	1740.29	9.70922	1750	0.00554813	0.117084
											0.765	1746.09	4.91368	1741.17	9.82735	1751	0.00561242	0.11813
											0.7585	1747.03	4.97327	1742.05	9.94653	1752	0.00567724	0.119699
											0.7585	1747.97	5.03338	1742.93	10.0668	1753	0.00574259	0.119699
											0.7578	1748.91	5.09401	1743.81	10.188	1754	0.00580845	0.122315
											0.7578	1749.84	5.15517	1744.69	10.3103	1755	0.00587484	0.122315
											0.7578	1750.78	5.21685	1745.57	10.4337	1756	0.00594174	0.122315
											0.7562	1751.72	5.27905	1746.44	10.5581	1757	0.00600917	0.124928
											0.7562	1752.66	5.34178	1747.32	10.6836	1758	0.00607711	0.124928
											0.7534	1753.59	5.40502	1748.19	10.81	1759	0.00614556	0.126494
											0.7424	1754.53	5.46879	1749.06	10.9376	1760	0.00621454	0.127537
											0.7391	1755.47	5.53308	1749.93	11.0662	1761	0.00628402	0.128578
											0.7287	1756.4	5.59789	1750.8	11.1958	1762	0.00635402	0.130139
											0.7287	1757.34	5.66322	1751.67	11.3264	1763	0.00642453	0.130139
											0.7242	1758.27	5.72907	1752.54	11.4581	1764	0.00649554	0.131696
											0.7212	1759.2	5.79543	1753.41	11.5909	1765	0.00656706	0.133767
											0.7212	1760.14	5.86232	1754.28	11.7246	1766	0.00663909	0.133767
											0.7212	1761.07	5.92972	1755.14	11.8594	1767	0.00671162	0.133767
											0.717	1762	5.99763	1756	11.9953	1768	0.00678465	0.135831
											0.7147	1762.93	6.06606	1756.87	12.1321	1769	0.00685818	0.13686
											0.7097	1763.86	6.13501	1757.73	12.27	1770	0.00693221	0.137887
											0.7088	1764.8	6.20446	1758.59	12.4089	1771	0.00700673	0.138911
											0.7036	1765.73	6.27443	1759.45	12.5489	1772	0.00708175	0.139933
											0.7023	1766.66	6.3449	1760.31	12.6898	1773	0.00715725	0.14197
											0.7023	1767.58	6.41589	1761.17	12.8318	1774	0.00723325	0.14197
											0.7023	1768.51	6.48738	1762.03	12.9748	1775	0.00730973	0.14197
											0.6948	1769.44	6.55938	1762.88	13.1188	1776	0.00738669	0.143997
											0.6883	1770.37	6.63188	1763.74	13.2638	1777	0.00746413	0.145006
											0.6872	1771.3	6.70489	1764.59	13.4098	1778	0.00754206	0.146012
											0.6868	1772.22	6.7784	1765.44	13.5568	1779	0.00762046	0.147015
											0.6854	1773.15	6.8524	1766.3	13.7048	1780	0.00769933	0.14951
											0.6854	1774.07	6.92691	1767.15	13.8538	1781	0.00777868	0.14951
											0.6854	1775	7.00191	1768	14.0038	1782	0.00785849	0.14951
											0.6854	1775.92	7.07741	1768.85	14.1548	1783	0.00793877	0.14951
											0.6796	1776.85	7.1534	1769.69	14.3068	1784	0.00801951	0.151984
											0.6768	1777.77	7.22989	1770.54	14.4598	1785	0.00810071	0.152967
											0.6718	1778.69	7.30686	1771.39	14.6137	1786	0.00818238	0.154924
											0.6718	1779.62	7.38432	1772.23	14.7686	1787	0.00826449	0.154924
											0.6718	1780.54	7.46227	1773.08	14.9245	1788	0.00834706	0.154924
											0.667	1781.46	7.54071	1773.92	15.0814	1789	0.00843008	0.156867
											0.664	1782.38	7.61962	1774.76	15.2392	1790	0.00851354	0.157833
											0.6594	1783.3	7.69902	1775.6	15.398	1791	0.00859745	0.161184
											0.6594	1784.22	7.7789	1776.44	15.5578	1792	0.0086818	0.161184
											0.6594	1785.14	7.85925	1777.28	15.7185	1793	0.00876659	0.161184
											0.6594	1786.06	7.94008	1778.12	15.8802	1794	0.00885182	0.161184
											0.6594	1786.98	8.02138	1778.96	16.0428	1795	0.00893747	0.161184
											0.6594	1787.9	8.10316	1779.79	16.2063	1796	0.00902356	0.161184
											0.655	1788.81	8.1854	1780.63	16.3708	1797	0.00911007	0.164487
											0.6503	1789.73	8.26811	1781.46	16.5362	1798	0.00919701	0.165422
											0.6495	1790.65	8.35129	1782.3	16.7026	1799	0.00928436	0.166353
											0.6485	1791.57	8.43493	1783.13	16.8699	1800	0.00937214	0.16728
											0.6481	1792.48	8.51903	1783.96	17.0381	1801	0.00946033	0.168203
											0.632	1793.4	8.60359	1784.79	17.2072	1802	0.00954893	0.169122
											0.63	1794.31	8.68861	1785.62	17.3772	1803	0.00963794	0.170037
											0.6236	1795.23	8.77408	1786.45	17.5482	1804	0.00972736	0.170948
											0.6156	1796.14	8.86001	1787.28	17.72	1805	0.00981718	0.171855
											0.6123	1797.05	8.94639	1788.11	17.8928	1806	0.00990741	0.172758
											0.612	1797.97	9.03322	1788.93	18.0664	1807	0.00999803	0.173657
											0.6117	1798.88	9.12049	1789.76	18.241	1808	0.010089	0.174552
											0.599	1799.79	9.20821	1790.58	18.4164	1809	0.0101804	0.175443
											0.5936	1800.7	9.29638	1791.41	18.5928	1810	0.0102722	0.176329
											0.5915	1801.62	9.38498	1792.23	18.77	1811	0.0103644	0.177212
											0.5823	1802.53	9.47403	1793.05	18.9481	1812	0.010457	0.178091
											0.5778	1803.44	9.56351	1793.87	19.127	1813	0.0105499	0.178965
											0.5762	1804.35	9.65343	1794.69	19.3069	1814	0.0106433	0.182425
											0.5762	1805.26	9.74378	1795.51	19.4876	1815	0.0107369	0.182425
											0.5762	1806.17	9.83456	1796.33	19.6691	1816	0.010831	0.182425
											0.5762	1807.07	9.92578	1797.15	19.8516	1817	0.0109255	0.182425
											0.5762	1807.98	10.0174	1797.97	20.0348	1818	0.0110203	0.182425
											0.5762	1808.89	10.1095	1798.78	20.219	1819	0.0111154	0.182425
											0.5762	1809.8	10.202	1799.6	20.4039	1820	0.011211	0.182425
											0.5758	1810.71	10.2949	1800.41	20.5898	1821	0.0113068	0.185822
											0.5753	1811.61	10.3882	1801.22	20.7764	1822	0.0114031	0.186661
											0.5731	1812.52	10.482	1802.04	20.9639	1823	0.0114997	0.187497
											0.5655	1813.42	10.5761	1802.85	21.1522	1824	0.0115966	0.188329
											0.5585	1814.33	10.6707	1803.66	21.3414	1825	0.0116939	0.189158
											0.5486	1815.23	10.7657	1804.47	21.5314	1826	0.0117916	0.189983
											0.543	1816.14	10.8611	1805.28	21.7222	1827	0.0118895	0.190804
											0.5402	1817.04	10.9569	1806.09	21.9138	1828	0.0119879	0.192436
											0.5402	1817.95	11.0531	1806.89	22.1062	1829	0.0120865	0.192436
											0.5402	1818.85	11.1497	1807.7	22.2995	1830	0.0121855	0.192436
											0.5334	1819.75	11.2468	1808.51	22.4935	1831	0.0122848	0.194053
											0.5317	1820.66	11.3442	1809.31	22.6884	1832	0.0123845	0.194857
											0.5252	1821.56	11.442	1810.12	22.8841	1833	0.0124845	0.195657
											0.5233	1822.46	11.5403	1810.92	23.0805	1834	0.0125848	0.196851
											0.5233	1823.36	11.6389	1811.72	23.2778	1835	0.0126854	0.196851
											0.5098	1824.26	11.7379	1812.52	23.4758	1836	0.0127864	0.198038
											0.5095	1825.16	11.8373	1813.33	23.6746	1837	0.0128877	0.198825
											0.4981	1826.06	11.9371	1814.13	23.8742	1838	0.0129892	0.199609
											0.4979	1826.96	12.0373	1814.93	24.0746	1839	0.0130912	0.20039
											0.495	1827.86	12.1379	1815.72	24.2758	1840	0.0131934	0.201168
											0.4944	1828.76	12.2389	1816.52	24.4777	1841	0.0132959	0.201943
											0.4938	1829.66	12.3402	1817.32	24.6805	1842	0.0133987	0.203099
											0.4938	1830.56	12.442	1818.12	24.8839	1843	0.0135019	0.203099
											0.4899	1831.46	12.5441	1818.91	25.0882	1844	0.0136053	0.204249
											0.4815	1832.35	12.6466	1819.71	25.2932	1845	0.013709	0.205012
											0.4799	1833.25	12.7495	1820.5	25.499	1846	0.0138131	0.206152
											0.4799	1834.15	12.8527	1821.29	25.7055	1847	0.0139174	0.206152
											0.4752	1835.04	12.9564	1822.09	25.9128	1848	0.0140221	0.207285
											0.4662	1835.94	13.0604	1822.88	26.1208	1849	0.014127	0.208038
											0.4651	1836.84	13.1648	1823.67	26.3296	1850	0.0142322	0.208787
											0.4639	1837.73	13.2696	1824.46	26.5391	1851	0.0143377	0.209534
											0.4569	1838.63	13.3747	1825.25	26.7494	1852	0.0144435	0.210279
											0.4553	1839.52	13.4802	1826.04	26.9604	1853	0.0145496	0.211761
											0.4553	1840.41	13.5861	1826.83	27.1722	1854	0.014656	0.211761
											0.4553	1841.31	13.6924	1827.62	27.3847	1855	0.0147626	0.211761
											0.4547	1842.2	13.799	1828.4	27.5979	1856	0.0148696	0.213234
											0.4531	1843.09	13.906	1829.19	27.8119	1857	0.0149768	0.214697
											0.4531	1843.99	14.0133	1829.97	28.0266	1858	0.0150843	0.214697
											0.4531	1844.88	14.121	1830.76	28.242	1859	0.0151921	0.214697
											0.4489	1845.77	14.2291	1831.54	28.4582	1860	0.0153001	0.216152
											0.4488	1846.66	14.3375	1832.32	28.6751	1861	0.0154084	0.216877
											0.4397	1847.55	14.4463	1833.11	28.8927	1862	0.015517	0.217599
											0.4329	1848.44	14.5555	1833.89	29.111	1863	0.0156259	0.21832
											0.4291	1849.33	14.665	1834.67	29.33	1864	0.015735	0.219038
											0.4277	1850.23	14.7749	1835.45	29.5498	1865	0.0158444	0.219755
											0.4246	1851.11	14.8851	1836.23	29.7702	1866	0.015954	0.22047
											0.4184	1852	14.9957	1837.01	29.9914	1867	0.016064	0.221183
											0.418	1852.89	15.1067	1837.79	30.2133	1868	0.0161741	0.221894
											0.4172	1853.78	15.218	1838.56	30.4359	1869	0.0162846	0.222604
											0.4168	1854.67	15.3296	1839.34	30.6592	1870	0.0163953	0.223665
											0.4168	1855.56	15.4416	1840.12	30.8832	1871	0.0165063	0.223665
											0.4055	1856.45	15.554	1840.89	31.108	1872	0.0166175	0.224723
											0.4052	1857.33	15.6667	1841.67	31.3334	1873	0.016729	0.225427
											0.4019	1858.22	15.7798	1842.44	31.5595	1874	0.0168407	0.226129
											0.401	1859.11	15.8932	1843.21	31.7864	1875	0.0169527	0.226829
											0.3979	1859.99	16.0069	1843.99	32.0139	1876	0.017065	0.227529
											0.3973	1860.88	16.1211	1844.76	32.2421	1877	0.0171775	0.228226
											0.3887	1861.76	16.2355	1845.53	32.471	1878	0.0172902	0.230313
											0.3887	1862.65	16.3503	1846.3	32.7006	1879	0.0174032	0.230313
											0.3887	1863.53	16.4655	1847.07	32.931	1880	0.0175165	0.230313
											0.3887	1864.42	16.581	1847.84	33.162	1881	0.01763	0.230313
											0.3887	1865.3	16.6968	1848.61	33.3937	1882	0.0177437	0.230313
											0.3873	1866.19	16.813	1849.37	33.6261	1883	0.0178577	0.232388
											0.3869	1867.07	16.9296	1850.14	33.8591	1884	0.0179719	0.233078
											0.3853	1867.95	17.0464	1850.91	34.0929	1885	0.0180864	0.234798
											0.3853	1868.84	17.1637	1851.67	34.3274	1886	0.0182011	0.234798
											0.3853	1869.72	17.2812	1852.44	34.5625	1887	0.0183161	0.234798
											0.3853	1870.6	17.3992	1853.2	34.7983	1888	0.0184313	0.234798
											0.3836	1871.48	17.5174	1853.97	35.0348	1889	0.0185468	0.236513
											0.3819	1872.36	17.636	1854.73	35.272	1890	0.0186625	0.238563
											0.3819	1873.25	17.755	1855.49	35.5099	1891	0.0187784	0.238563
											0.3819	1874.13	17.8742	1856.25	35.7485	1892	0.0188945	0.238563
											0.3819	1875.01	17.9939	1857.01	35.9877	1893	0.0190109	0.238563
											0.3819	1875.89	18.1138	1857.77	36.2276	1894	0.0191276	0.238563
											0.3805	1876.77	18.2341	1858.53	36.4683	1895	0.0192445	0.240607
											0.3802	1877.65	18.3548	1859.29	36.7095	1896	0.0193616	0.241288
											0.38	1878.52	18.4758	1860.05	36.9515	1897	0.0194789	0.241967
											0.3787	1879.4	18.5971	1860.81	37.1942	1898	0.0195965	0.242646
											0.3785	1880.28	18.7187	1861.56	37.4375	1899	0.0197143	0.244003
											0.3785	1881.16	18.8407	1862.32	37.6815	1900	0.0198324	0.244003
											0.3785	1882.04	18.9631	1863.07	37.9262	1901	0.0199506	0.244003
											0.3781	1882.91	19.0858	1863.83	38.1715	1902	0.0200691	0.245358
											0.3771	1883.79	19.2088	1864.58	38.4176	1903	0.0201879	0.246034
											0.3747	1884.67	19.3321	1865.34	38.6643	1904	0.0203069	0.246711
											0.3741	1885.54	19.4558	1866.09	38.9117	1905	0.0204261	0.247387
											0.3727	1886.42	19.5799	1866.84	39.1597	1906	0.0205455	0.248063
											0.3723	1887.3	19.7042	1867.59	39.4085	1907	0.0206652	0.248738
											0.3719	1888.17	19.8289	1868.34	39.6579	1908	0.020785	0.249413
											0.3709	1889.05	19.954	1869.09	39.908	1909	0.0209052	0.250426
											0.3709	1889.92	20.0794	1869.84	40.1587	1910	0.0210255	0.250426
											0.3698	1890.79	20.2051	1870.59	40.4102	1911	0.0211461	0.251438
											0.3684	1891.67	20.3311	1871.34	40.6623	1912	0.0212669	0.252112
											0.3671	1892.54	20.4575	1872.08	40.9151	1913	0.0213879	0.252787
											0.367	1893.42	20.5843	1872.83	41.1685	1914	0.0215092	0.254135
											0.367	1894.29	20.7113	1873.58	41.4226	1915	0.0216306	0.254135
											0.367	1895.16	20.8387	1874.32	41.6775	1916	0.0217523	0.254135
											0.3656	1896.03	20.9665	1875.07	41.9329	1917	0.0218743	0.255483
											0.3651	1896.91	21.0945	1875.81	42.1891	1918	0.0219964	0.256494
											0.3651	1897.78	21.223	1876.55	42.4459	1919	0.0221188	0.256494
											0.3643	1898.65	21.3517	1877.3	42.7034	1920	0.0222414	0.257505
											0.3642	1899.52	21.4808	1878.04	42.9616	1921	0.0223642	0.259191
											0.3642	1900.39	21.6102	1878.78	43.2205	1922	0.0224872	0.259191
											0.3642	1901.26	21.74	1879.52	43.48	1923	0.0226105	0.259191
											0.3642	1902.13	21.8701	1880.26	43.7402	1924	0.022734	0.259191
											0.3628	1903	22.0005	1881	44.0011	1925	0.0228577	0.260877
											0.362	1903.87	22.1313	1881.74	44.2626	1926	0.0229816	0.261552
											0.3601	1904.74	22.2624	1882.48	44.5249	1927	0.0231058	0.262227
											0.3596	1905.61	22.3939	1883.21	44.7878	1928	0.0232302	0.262902
											0.3581	1906.47	22.5257	1883.95	45.0513	1929	0.0233548	0.263577
											0.3574	1907.34	22.6578	1884.68	45.3156	1930	0.0234796	0.264253
											0.3571	1908.21	22.7903	1885.42	45.5805	1931	0.0236046	0.264928
											0.357	1909.08	22.9231	1886.15	45.8461	1932	0.0237299	0.265604
											0.3559	1909.94	23.0562	1886.89	46.1124	1933	0.0238554	0.266281
											0.3548	1910.81	23.1897	1887.62	46.3794	1934	0.0239811	0.266957
											0.3535	1911.68	23.3235	1888.35	46.647	1935	0.024107	0.267634
											0.3526	1912.54	23.4577	1889.08	46.9153	1936	0.0242331	0.268311
											0.3522	1913.41	23.5921	1889.82	47.1843	1937	0.0243595	0.269328
											0.3522	1914.27	23.727	1890.55	47.454	1938	0.024486	0.269328
											0.3511	1915.14	23.8622	1891.28	47.7243	1939	0.0246128	0.270345
											0.3503	1916	23.9977	1892	47.9953	1940	0.0247399	0.271024
											0.3497	1916.87	24.1335	1892.73	48.267	1941	0.0248671	0.271702
											0.3485	1917.73	24.2697	1893.46	48.5394	1942	0.0249945	0.272382
											0.3471	1918.59	24.4062	1894.19	48.8125	1943	0.0251222	0.273062
											0.3462	1919.46	24.5431	1894.91	49.0862	1944	0.0252501	0.274763
											0.3462	1920.32	24.6803	1895.64	49.3606	1945	0.0253782	0.274763
											0.3462	1921.18	24.8179	1896.36	49.6357	1946	0.0255065	0.274763
											0.3462	1922.04	24.9558	1897.09	49.9115	1947	0.0256351	0.274763
											0.3459	1922.91	25.094	1897.81	50.188	1948	0.0257639	0.276467
											0.3446	1923.77	25.2326	1898.53	50.4651	1949	0.0258928	0.27715
											0.3443	1924.63	25.3715	1899.26	50.743	1950	0.026022	0.277833
											0.3439	1925.49	25.5107	1899.98	51.0215	1951	0.0261515	0.278858
											0.3439	1926.35	25.6503	1900.7	51.3007	1952	0.0262811	0.278858
											0.3434	1927.21	25.7903	1901.42	51.5806	1953	0.0264109	0.281256
											0.3434	1928.07	25.9306	1902.14	51.8611	1954	0.026541	0.281256
											0.3434	1928.93	26.0712	1902.86	52.1424	1955	0.0266713	0.281256
											0.3434	1929.79	26.2122	1903.58	52.4243	1956	0.0268018	0.281256
											0.3434	1930.65	26.3535	1904.29	52.707	1957	0.0269325	0.281256
											0.3422	1931.5	26.4951	1905.01	52.9903	1958	0.0270635	0.283316
											0.3398	1932.36	26.6371	1905.73	53.2743	1959	0.0271946	0.284004
											0.3386	1933.22	26.7795	1906.44	53.559	1960	0.027326	0.284693
											0.3379	1934.08	26.9222	1907.16	53.8444	1961	0.0274576	0.285382
											0.3376	1934.93	27.0652	1907.87	54.1304	1962	0.0275894	0.286071
											0.3374	1935.79	27.2086	1908.58	54.4172	1963	0.0277214	0.286762
											0.335	1936.65	27.3523	1909.3	54.7047	1964	0.0278537	0.287453
											0.3341	1937.5	27.4964	1910.01	54.9928	1965	0.0279862	0.288144
											0.3316	1938.36	27.6408	1910.72	55.2816	1966	0.0281188	0.288836
											0.3304	1939.21	27.7856	1911.43	55.5712	1967	0.0282517	0.289529
											0.3289	1940.07	27.9307	1912.14	55.8614	1968	0.0283849	0.290223
											0.327	1940.92	28.0762	1912.85	56.1523	1969	0.0285182	0.291612
											0.327	1941.78	28.222	1913.56	56.4439	1970	0.0286517	0.291612
											0.327	1942.63	28.3681	1914.26	56.7362	1971	0.0287855	0.291612
											0.3267	1943.49	28.5146	1914.97	57.0292	1972	0.0289195	0.293003
											0.3259	1944.34	28.6615	1915.68	57.3229	1973	0.0290537	0.2937
											0.3237	1945.19	28.8087	1916.38	57.6173	1974	0.0291881	0.294398
											0.3194	1946.04	28.9562	1917.09	57.9124	1975	0.0293227	0.295096
											0.3181	1946.9	29.1041	1917.79	58.2082	1976	0.0294576	0.295795
											0.3173	1947.75	29.2524	1918.5	58.5047	1977	0.0295927	0.296494
											0.3167	1948.6	29.401	1919.2	58.8019	1978	0.029728	0.297194
											0.3165	1949.45	29.5499	1919.9	59.0998	1979	0.0298635	0.297895
											0.3163	1950.3	29.6992	1920.6	59.3984	1980	0.0299992	0.2993
											0.3163	1951.15	29.8488	1921.3	59.6977	1981	0.0301351	0.2993
											0.3163	1952	29.9988	1922	59.9977	1982	0.0302713	0.2993
											0.3152	1952.85	30.1492	1922.7	60.2984	1983	0.0304077	0.300707
											0.3142	1953.7	30.2999	1923.4	60.5998	1984	0.0305443	0.301411
											0.3132	1954.55	30.451	1924.1	60.9019	1985	0.0306811	0.302117
											0.313	1955.4	30.6024	1924.8	61.2048	1986	0.0308181	0.303176
											0.313	1956.25	30.7541	1925.49	61.5083	1987	0.0309554	0.303176
											0.3121	1957.09	30.9063	1926.19	61.8125	1988	0.0310928	0.304237
											0.31	1957.94	31.0587	1926.88	62.1175	1989	0.0312305	0.304945
											0.3075	1958.79	31.2116	1927.58	62.4231	1990	0.0313684	0.305654
											0.3071	1959.64	31.3647	1928.27	62.7295	1991	0.0315065	0.306364
											0.3058	1960.48	31.5183	1928.96	63.0366	1992	0.0316449	0.307075
											0.3033	1961.33	31.6722	1929.66	63.3443	1993	0.0317834	0.307786
											0.3032	1962.17	31.8264	1930.35	63.6528	1994	0.0319222	0.308498
											0.3028	1963.02	31.981	1931.04	63.9621	1995	0.0320612	0.309211
											0.3014	1963.86	32.136	1931.73	64.272	1996	0.0322004	0.309925
											0.2994	1964.71	32.2913	1932.42	64.5826	1997	0.0323398	0.310639
											0.2991	1965.55	32.447	1933.11	64.894	1998	0.0324795	0.311354
											0.2967	1966.4	32.603	1933.79	65.206	1999	0.0326193	0.312429
[truncated: 632 more rows]

## Sheet: Spectral Level Data
Spectral Level Data		Confidence Threshold	Forward	Reverse	Correct	Incorrect	Total	Global FDR	q-value		Fit Confidence Threshold	Fit Forward	Fit Reverse	Fit Correct	Fit Incorrect	Fit Total	Fit Global FDR	Fit Local FDR
		1	726	0	726	0	726	0	0		1	1	1.20831e-12	1	2.41661e-12	1	2.41661e-12	2.41906e-12
		0.9999	1159	0	1159	0	1159	0	0		1	2	2.42152e-12	2	4.84304e-12	2	2.42152e-12	2.41906e-12
		0.9998	1949	0	1949	0	1949	0	0		1	3	3.62966e-12	3	7.25932e-12	3	2.41977e-12	2.41906e-12
		0.9997	2124	0	2124	0	2124	0	0		1	4	4.83797e-12	4	9.67593e-12	4	2.41898e-12	2.41906e-12
		0.9996	2173	0	2173	0	2173	0	0		1	5	6.05118e-12	5	1.21024e-11	5	2.42047e-12	2.41906e-12
		0.9995	2215	0	2215	0	2215	0	0		1	6	7.25949e-12	6	1.4519e-11	6	2.41983e-12	2.41906e-12
		0.9994	2304	0	2304	0	2304	0	0		1	7	8.46763e-12	7	1.69353e-11	7	2.41932e-12	2.41906e-12
		0.9993	2368	0	2368	0	2368	0	0		1	8	9.67593e-12	8	1.93519e-11	8	2.41898e-12	2.41906e-12
		0.9992	2411	0	2411	0	2411	0	0		1	9	1.08891e-11	9	2.17783e-11	9	2.41981e-12	2.41906e-12
		0.9991	2464	0	2464	0	2464	0	0		1	10	1.20973e-11	10	2.41946e-11	10	2.41946e-12	2.41906e-12
		0.999	2487	0	2487	0	2487	0	0		1	11	1.33056e-11	11	2.66112e-11	11	2.4192e-12	2.41906e-12
		0.9989	2518	0	2518	0	2518	0	0		1	12	1.45139e-11	12	2.90278e-11	12	2.41898e-12	2.41906e-12
		0.9988	2577	0	2577	0	2577	0	0		1	13	1.57271e-11	13	3.14542e-11	13	2.41956e-12	2.41906e-12
		0.9987	2609	0	2609	0	2609	0	0		1	14	1.69353e-11	14	3.38705e-11	14	2.41932e-12	2.41906e-12
		0.9986	2615	0	2615	0	2615	0	0		1	15	1.81436e-11	15	3.62871e-11	15	2.41914e-12	2.41906e-12
		0.9985	2642	0	2642	0	2642	0	0		1	16	1.93517e-11	16	3.87034e-11	16	2.41896e-12	2.41906e-12
		0.9984	2652	0	2652	0	2652	0	0		1	17	2.05649e-11	17	4.11298e-11	17	2.4194e-12	2.41906e-12
		0.9983	2672	0	2672	0	2672	0	0		1	18	2.17732e-11	18	4.35464e-11	18	2.41925e-12	2.41906e-12
		0.9982	2674	0	2674	0	2674	0	0		1	19	2.29815e-11	19	4.59631e-11	19	2.41911e-12	2.41906e-12
		0.9981	2690	0	2690	0	2690	0	0		1	20	2.41897e-11	20	4.83793e-11	20	2.41897e-12	2.41906e-12
		0.998	2693	0	2693	0	2693	0	0		1	21	2.54029e-11	21	5.08058e-11	21	2.41932e-12	2.41906e-12
		0.9979	2706	0	2706	0	2706	0	0		1	22	2.66112e-11	22	5.32224e-11	22	2.4192e-12	2.41906e-12
		0.9978	2710	0	2710	0	2710	0	0		1	23	2.78193e-11	23	5.56387e-11	23	2.41907e-12	2.41906e-12
		0.9977	2717	0	2717	0	2717	0	0		1	24	2.90276e-11	24	5.80553e-11	24	2.41897e-12	2.41906e-12
		0.9976	2734	0	2734	0	2734	0	0		1	25	3.02409e-11	25	6.04817e-11	25	2.41927e-12	2.41906e-12
		0.9975	2749	0	2749	0	2749	0	0		1	26	3.14492e-11	26	6.28983e-11	26	2.41917e-12	2.41906e-12
		0.9974	2757	0	2757	0	2757	0	0		1	27	3.26573e-11	27	6.53146e-11	27	2.41906e-12	2.41906e-12
		0.9973	2759	0	2759	0	2759	0	0		1	28	3.38656e-11	28	6.77312e-11	28	2.41897e-12	2.41906e-12
		0.9972	2769	0	2769	0	2769	0	0		1	29	3.50788e-11	29	7.01576e-11	29	2.41923e-12	2.41906e-12
		0.9971	2772	0	2772	0	2772	0	0		1	30	3.62871e-11	30	7.25743e-11	30	2.41914e-12	2.41906e-12
		0.9969	2778	0	2778	0	2778	0	0		1	31	3.74953e-11	31	7.49905e-11	31	2.41905e-12	2.41906e-12
		0.9968	2780	0	2780	0	2780	0	0		1	32	3.87085e-11	32	7.7417e-11	32	2.41928e-12	2.41906e-12
		0.9967	2835	0	2835	0	2835	0	0		1	33	3.99168e-11	33	7.98336e-11	33	2.4192e-12	2.41906e-12
		0.9966	2851	0	2851	0	2851	0	0		1	34	4.11249e-11	34	8.22499e-11	34	2.41911e-12	2.41906e-12
		0.9965	2854	0	2854	0	2854	0	0		1	35	4.23332e-11	35	8.46665e-11	35	2.41904e-12	2.41906e-12
		0.9964	2855	0	2855	0	2855	0	0		1	36	4.35464e-11	36	8.70929e-11	36	2.41925e-12	2.41906e-12
		0.9963	2859	0	2859	0	2859	0	0		1	37	4.47546e-11	37	8.95092e-11	37	2.41917e-12	2.41906e-12
		0.9962	2861	0	2861	0	2861	0	0		1	38	4.59629e-11	38	9.19258e-11	38	2.4191e-12	2.41906e-12
		0.9961	2865	0	2865	0	2865	0	0		1	39	4.71712e-11	39	9.43424e-11	39	2.41904e-12	2.41906e-12
		0.9959	2867	0	2867	0	2867	0	0		1	40	4.83844e-11	40	9.67688e-11	40	2.41922e-12	2.41906e-12
		0.9958	2869	0	2869	0	2869	0	0		1	41	4.95926e-11	41	9.91851e-11	41	2.41915e-12	2.41906e-12
		0.9957	2893	0	2893	0	2893	0	0		1	42	5.08009e-11	42	1.01602e-10	42	2.41909e-12	2.41906e-12
		0.9956	2908	0	2908	0	2908	0	0		1	43	5.2009e-11	43	1.04018e-10	43	2.41902e-12	2.41906e-12
		0.9955	2911	0	2911	0	2911	0	0		1	44	5.32224e-11	44	1.06445e-10	44	2.4192e-12	2.41906e-12
		0.9954	2912	0	2912	0	2912	0	0		1	45	5.44305e-11	45	1.08861e-10	45	2.41913e-12	2.41906e-12
		0.9953	2918	0	2918	0	2918	0	0		1	46	5.56388e-11	46	1.11278e-10	46	2.41908e-12	2.41906e-12
		0.9951	2925	0	2925	0	2925	0	0		1	47	5.6847e-11	47	1.13694e-10	47	2.41902e-12	2.41906e-12
		0.995	2927	0	2927	0	2927	0	0		1	48	5.80602e-11	48	1.1612e-10	48	2.41917e-12	2.41906e-12
		0.9948	2934	0	2934	0	2934	0	0		1	49	5.92685e-11	49	1.18537e-10	49	2.41912e-12	2.41906e-12
		0.9946	2935	0	2935	0	2935	0	0		1	50	6.04768e-11	50	1.20954e-10	50	2.41907e-12	2.41906e-12
		0.9944	2961	0	2961	0	2961	0	0		1	51	6.16849e-11	51	1.2337e-10	51	2.41902e-12	2.41906e-12
		0.9943	2977	0	2977	0	2977	0	0		1	52	6.28982e-11	52	1.25796e-10	52	2.41916e-12	2.41906e-12
		0.9942	2985	0	2985	0	2985	0	0		1	53	6.41065e-11	53	1.28213e-10	53	2.41911e-12	2.41906e-12
		0.9941	2986	0	2986	0	2986	0	0		1	54	6.53146e-11	54	1.30629e-10	54	2.41906e-12	2.41906e-12
		0.994	2989	0	2989	0	2989	0	0		1	55	6.65229e-11	55	1.33046e-10	55	2.41901e-12	2.41906e-12
		0.9938	2991	0	2991	0	2991	0	0		1	56	6.77361e-11	56	1.35472e-10	56	2.41915e-12	2.41906e-12
		0.9937	2995	0	2995	0	2995	0	0		1	57	6.89444e-11	57	1.37889e-10	57	2.4191e-12	2.41906e-12
		0.9936	3001	0	3001	0	3001	0	0		1	58	7.01526e-11	58	1.40305e-10	58	2.41905e-12	2.41906e-12
		0.9934	3002	0	3002	0	3002	0	0		1	59	7.13658e-11	59	1.42732e-10	59	2.41918e-12	2.41906e-12
		0.9933	3004	0	3004	0	3004	0	0		1	60	7.25741e-11	60	1.45148e-10	60	2.41914e-12	2.41906e-12
		0.9929	3005	0	3005	0	3005	0	0		1	61	7.37822e-11	61	1.47564e-10	61	2.41909e-12	2.41906e-12
		0.9928	3017	0	3017	0	3017	0	0		1	62	7.49905e-11	62	1.49981e-10	62	2.41905e-12	2.41906e-12
		0.9926	3019	0	3019	0	3019	0	0		1	63	7.62037e-11	63	1.52407e-10	63	2.41917e-12	2.41906e-12
		0.9924	3021	0	3021	0	3021	0	0		1	64	7.74121e-11	64	1.54824e-10	64	2.41913e-12	2.41906e-12
		0.992	3025	0	3025	0	3025	0	0		1	65	7.86202e-11	65	1.5724e-10	65	2.41908e-12	2.41906e-12
		0.9919	3028	0	3028	0	3028	0	0		1	66	7.98285e-11	66	1.59657e-10	66	2.41905e-12	2.41906e-12
		0.9918	3029	0	3029	0	3029	0	0		1	67	8.10417e-11	67	1.62083e-10	67	2.41916e-12	2.41906e-12
		0.9915	3031	0	3031	0	3031	0	0		1	68	8.22499e-11	68	1.645e-10	68	2.41911e-12	2.41906e-12
		0.9913	3032	0	3032	0	3032	0	0		1	69	8.34582e-11	69	1.66916e-10	69	2.41908e-12	2.41906e-12
		0.9912	3033	0	3033	0	3033	0	0		1	70	8.46665e-11	70	1.69333e-10	70	2.41904e-12	2.41906e-12
		0.9911	3034	0	3034	0	3034	0	0		1	71	8.58797e-11	71	1.71759e-10	71	2.41915e-12	2.41906e-12
		0.991	3035	0	3035	0	3035	0	0		1	72	8.70878e-11	72	1.74176e-10	72	2.41911e-12	2.41906e-12
		0.9909	3039	0	3039	0	3039	0	0		1	73	8.82961e-11	73	1.76592e-10	73	2.41907e-12	2.41906e-12
		0.9907	3041	0	3041	0	3041	0	0		1	74	8.95043e-11	74	1.79009e-10	74	2.41903e-12	2.41906e-12
		0.9906	3042	0	3042	0	3042	0	0		1	75	9.07175e-11	75	1.81435e-10	75	2.41913e-12	2.41906e-12
		0.9903	3049	0	3049	0	3049	0	0		1	76	9.19258e-11	76	1.83852e-10	76	2.4191e-12	2.41906e-12
		0.9902	3055	0	3055	0	3055	0	0		1	77	9.31341e-11	77	1.86268e-10	77	2.41907e-12	2.41906e-12
[truncated: 5,804 more rows]

## Sheet: Search Summary
	ProteinPilot™ Software Report
[truncated: 41 more rows]

[truncated: 12 more sheets: Advanced Metadata, Speed and Distribution Analysis, Single Results Table, Protein FDR Summary, Distinct Peptide FDR Summary, Spectrum FDR Summary, PDST Controls, Protein Summary, Peptide Summary, Distinct Peptide Summary, Feature Summary, Single Column Summary]
