# Supplementary material for: Plasma small-extracellular vesicles’ proteomic signature in neoadjuvant chemotherapy–naïve breast cancer patients
Source: PLoS One. 2026 May 5;21(5):e0348500. doi: 10.1371/journal.pone.0348500 (PMC13143105; doi:10.1371/journal.pone.0348500)
Supplement: S6_File — (XLSX) [file pone.0348500.s016.xlsx]

## Sheet: Metadata
_RESULTS_version	5
RESULTS_SEARCH_STAT_search_begin_time_clock	2023-02-14 09:01:21
RESULTS_SEARCH_STAT_search_end_time_clock	2023-02-14 14:50:24
RESULTS_SEARCH_STAT_search_time_duration	#VALUE!
RESULTS_SEARCH_STAT_stage_signal_processing_begin_time_clock	2023-02-14 09:01:22
RESULTS_SEARCH_STAT_stage_signal_processing_end_time_clock	2023-02-14 13:28:57
RESULTS_SEARCH_STAT_stage_signal_processing_time_duration	#VALUE!
RESULTS_SEARCH_STAT_stage_waiting_begin_time_clock	2023-02-14 13:28:57
RESULTS_SEARCH_STAT_stage_waiting_end_time_clock	2023-02-14 13:28:58
RESULTS_SEARCH_STAT_stage_waiting_time_duration	1903-04-07
RESULTS_SEARCH_STAT_stage_searching_begin_time_clock	2023-02-14 13:28:58
RESULTS_SEARCH_STAT_stage_searching_end_time_clock	2023-02-14 14:46:47
RESULTS_SEARCH_STAT_stage_searching_time_duration	#VALUE!
RESULTS_SEARCH_STAT_stage_fdr_begin_time_clock	2023-02-14 14:46:47
RESULTS_SEARCH_STAT_stage_fdr_end_time_clock	2023-02-14 14:50:24
RESULTS_SEARCH_STAT_stage_fdr_time_duration	2492-04-24
RESULTS_SEARCH_STAT_task_fraglet_exe_begin_time_clock	2023-02-14 14:03:57
RESULTS_SEARCH_STAT_task_fraglet_exe_end_time_clock	2023-02-14 14:18:26
RESULTS_SEARCH_STAT_task_fraglet_exe_time_duration	868812
RESULTS_SEARCH_STAT_task_fraglet_exe_time_cpu	8685-11-24
RESULTS_SEARCH_STAT_task_taglet_exe_begin_time_clock	2023-02-14 14:20:55
RESULTS_SEARCH_STAT_task_taglet_exe_end_time_clock	2023-02-14 14:43:13
RESULTS_SEARCH_STAT_task_taglet_exe_time_duration	1338036
RESULTS_SEARCH_STAT_task_taglet_exe_time_cpu	#VALUE!
RESULTS_SEARCH_STAT_task_progroup_begin_time_clock	2023-02-14 14:43:13
RESULTS_SEARCH_STAT_task_progroup_end_time_clock	2023-02-14 14:46:47
RESULTS_SEARCH_STAT_task_progroup_time_duration	213555
RESULTS_SEARCH_STAT_task_progroup_time_cpu	2500-11-17
RESULTS_SEARCH_STAT_task_focusing_begin_time_clock	2023-02-14 14:18:26
RESULTS_SEARCH_STAT_task_focusing_end_time_clock	2023-02-14 14:20:55
RESULTS_SEARCH_STAT_task_focusing_time_duration	149712
RESULTS_SEARCH_STAT_task_focusing_time_cpu	140296
RESULTS_SEARCH_STAT_computer_memory	65406
RESULTS_SEARCH_STAT_computer_name	WIN-PVT3EI9I5O2
RESULTS_SEARCH_STAT_num_proteins	458592
RESULTS_SEARCH_STAT_num_residues	151812384
RESULTS_SEARCH_STAT_number_cores	8
RESULTS_SEARCH_STAT_number_licensed_tasks	16
RESULTS_SEARCH_STAT_number_processors	16
RESULTS_SEARCH_STAT_os	Windows Server 2012 R2 Datacenter (6.2.9200)
RESULTS_SEARCH_1_time_cpu	209546
RESULTS_SEARCH_1_time_duration	233813
RESULTS_SEARCH_1_version	5.0.1.4874
RESULTS_SEARCH_1_xml:id	SEARCH:1:638119620813268053_0
RESULTS_SEARCH_1_PARAMETERS_chemical_data_edited	FALSE
RESULTS_SEARCH_1_PARAMETERS_do_multiprecursor_search	TRUE
RESULTS_SEARCH_1_PARAMETERS_do_reverse_search	TRUE
RESULTS_SEARCH_1_PARAMETERS_max_quant_labels	35
RESULTS_SEARCH_1_PARAMETERS_maxresults	15
RESULTS_SEARCH_1_PARAMETERS_separate_searches	FALSE
RESULTS_SEARCH_1_PARAMETERS_MSTOLERANCE_type	dalton
RESULTS_SEARCH_1_PARAMETERS_MSTOLERANCE_value	0.05
RESULTS_SEARCH_1_PARAMETERS_MSMSTOLERANCE_type	dalton
RESULTS_SEARCH_1_PARAMETERS_MSMSTOLERANCE_value	0.1
RESULTS_SEARCH_1_PARAMETERS_MS_STANDARD_DEVIATION_type	dalton
RESULTS_SEARCH_1_PARAMETERS_MS_STANDARD_DEVIATION_value	0.0011
RESULTS_SEARCH_1_PARAMETERS_MSMS_STANDARD_DEVIATION_type	dalton
RESULTS_SEARCH_1_PARAMETERS_MSMS_STANDARD_DEVIATION_value	0.01
RESULTS_SEARCH_1_PARAMETERS_FASTA_filename	C:\AB SCIEX\ProteinPilot Data\SearchDatabases\uniprot-Homo sapiens-swissTrEMBL-isof-14022023.fasta
RESULTS_SEARCH_1_PARAMETERS_AUTO_CALIBRATION_ms	TRUE
RESULTS_SEARCH_1_PARAMETERS_AUTO_CALIBRATION_msexport	FALSE
RESULTS_SEARCH_1_PARAMETERS_AUTO_CALIBRATION_msms	TRUE
RESULTS_SEARCH_1_PARAMETERS_AUTO_CALIBRATION_msmstolsdratio	2.75
RESULTS_SEARCH_1_PARAMETERS_AUTO_CALIBRATION_mstolsdratio	7
RESULTS_SEARCH_1_PARAMETERS_AUTO_CALIBRATION_squareroot	TRUE
RESULTS_SEARCH_1_PARAMETERS_AUTO_CALIBRATION_type	dalton
RESULTS_SEARCH_1_PARAMETERS_AUTO_CALIBRATION_MCP_d_s_s_f	0.0666667
RESULTS_SEARCH_1_PARAMETERS_AUTO_CALIBRATION_MCP_d_s_w_f	3
RESULTS_SEARCH_1_PARAMETERS_AUTO_CALIBRATION_MCP_m_f_r_mbc	200
RESULTS_SEARCH_1_PARAMETERS_AUTO_CALIBRATION_MCP_m_m_c	10
RESULTS_SEARCH_1_PARAMETERS_AUTO_CALIBRATION_MCP_m_m_f_s	0.25
RESULTS_SEARCH_1_PARAMETERS_AUTO_CALIBRATION_MCP_m_m_p_f	0.33
RESULTS_SEARCH_1_PARAMETERS_AUTO_CALIBRATION_MCP_m_m_p_rms_f	1
RESULTS_SEARCH_1_PARAMETERS_AUTO_CALIBRATION_MCP_m_p_t_f	1
RESULTS_SEARCH_1_PARAMETERS_AUTO_CALIBRATION_MCP_m_r_h_n_b	15
RESULTS_SEARCH_1_PARAMETERS_AUTO_CALIBRATION_MCP_m_z_n_s	99
RESULTS_SEARCH_1_PARAMETERS_AUTO_CALIBRATION_MCP_m_z_s_mn_f_r	0.0666667
RESULTS_SEARCH_1_PARAMETERS_AUTO_CALIBRATION_MCP_m_z_s_mx_f_r	0.1
RESULTS_SEARCH_1_PARAMETERS_MS_AUTO_CALIBRATION_OUT_avres	1.31738e-08
RESULTS_SEARCH_1_PARAMETERS_MS_AUTO_CALIBRATION_OUT_c0	6.12108e-05
RESULTS_SEARCH_1_PARAMETERS_MS_AUTO_CALIBRATION_OUT_c1minus1	7.58152e-06
RESULTS_SEARCH_1_PARAMETERS_MS_AUTO_CALIBRATION_OUT_c2	0
RESULTS_SEARCH_1_PARAMETERS_MS_AUTO_CALIBRATION_OUT_file	1
RESULTS_SEARCH_1_PARAMETERS_MS_AUTO_CALIBRATION_OUT_partnumber	1
RESULTS_SEARCH_1_PARAMETERS_MS_AUTO_CALIBRATION_OUT_polyorder	1
RESULTS_SEARCH_1_PARAMETERS_MS_AUTO_CALIBRATION_OUT_sample	1
RESULTS_SEARCH_1_PARAMETERS_MS_AUTO_CALIBRATION_OUT_squareroot	TRUE
RESULTS_SEARCH_1_PARAMETERS_MSMS_AUTO_CALIBRATION_OUT_avres	-7.48576e-08
RESULTS_SEARCH_1_PARAMETERS_MSMS_AUTO_CALIBRATION_OUT_c0	-0.000107877
RESULTS_SEARCH_1_PARAMETERS_MSMS_AUTO_CALIBRATION_OUT_c1minus1	1.18211e-05
RESULTS_SEARCH_1_PARAMETERS_MSMS_AUTO_CALIBRATION_OUT_c2	0
RESULTS_SEARCH_1_PARAMETERS_MSMS_AUTO_CALIBRATION_OUT_file	1
RESULTS_SEARCH_1_PARAMETERS_MSMS_AUTO_CALIBRATION_OUT_partnumber	1
RESULTS_SEARCH_1_PARAMETERS_MSMS_AUTO_CALIBRATION_OUT_polyorder	1
RESULTS_SEARCH_1_PARAMETERS_MSMS_AUTO_CALIBRATION_OUT_sample	1
RESULTS_SEARCH_1_PARAMETERS_MSMS_AUTO_CALIBRATION_OUT_squareroot	TRUE
RESULTS_SEARCH_1_PARAMETERS_MAX_PRECURSORS_FRAGLET	5
RESULTS_SEARCH_1_PARAMETERS_MAX_PRECURSORS_TAGLET	1
RESULTS_SEARCH_1_PARAMETERS_PRECURSORS_DR_FRAGLET	10
RESULTS_SEARCH_1_PARAMETERS_PRECURSORS_DR_TAGLET	3
RESULTS_SEARCH_1_PARAMETERS_DEFAULT_CHARGE_STATE_1_charge	2
RESULTS_SEARCH_1_PARAMETERS_DEFAULT_CHARGE_STATE_1_probability	1
RESULTS_SEARCH_1_PARAMETERS_DEFAULT_CHARGE_STATE_2_charge	3
RESULTS_SEARCH_1_PARAMETERS_DEFAULT_CHARGE_STATE_2_probability	1
RESULTS_SEARCH_1_PARAMETERS_DEFAULT_CHARGE_STATE_3_charge	4
RESULTS_SEARCH_1_PARAMETERS_DEFAULT_CHARGE_STATE_3_probability	1
RESULTS_SEARCH_1_PARAMETERS_VERSION	5.0.1.0, 4895
RESULTS_SEARCH_1_PARAMETERS_PARAGON_VERSION	5.0.1.0, 4874
RESULTS_SEARCH_1_PARAMETERS_APPLICATION	ProteinPilot(tm) Software
RESULTS_SEARCH_1_PARAMETERS_PROGROUP_alternativedispositionmaximumfoldprobabilitydrop	100
RESULTS_SEARCH_1_PARAMETERS_PROGROUP_alternativedispositionmaximumfoldscoredrop	2
RESULTS_SEARCH_1_PARAMETERS_PROGROUP_autodiscordantpeptidethreshold	0.3
RESULTS_SEARCH_1_PARAMETERS_PROGROUP_bayesconfidencecalclulation	TRUE
RESULTS_SEARCH_1_PARAMETERS_PROGROUP_calibrateconfidence	TRUE
RESULTS_SEARCH_1_PARAMETERS_PROGROUP_compresspeptides	FALSE
RESULTS_SEARCH_1_PARAMETERS_PROGROUP_confidencepercentthresholdforexcludingothersfromquant	15
RESULTS_SEARCH_1_PARAMETERS_PROGROUP_confidencepercentthresholdforincludingselfinquant	15
RESULTS_SEARCH_1_PARAMETERS_PROGROUP_donotstoremspeaklists	FALSE
RESULTS_SEARCH_1_PARAMETERS_PROGROUP_fasta	C:\AB SCIEX\ProteinPilot Data\SearchDatabases\uniprot-Homo sapiens-swissTrEMBL-isof-14022023.fasta
RESULTS_SEARCH_1_PARAMETERS_PROGROUP_featuregroupminpepconf	0.66
RESULTS_SEARCH_1_PARAMETERS_PROGROUP_featuregroupminups	0.47
RESULTS_SEARCH_1_PARAMETERS_PROGROUP_focusingintersection	4
RESULTS_SEARCH_1_PARAMETERS_PROGROUP_focusingminimummatchconfidence	0.1
RESULTS_SEARCH_1_PARAMETERS_PROGROUP_focusingminunusedprotscore	0.1
RESULTS_SEARCH_1_PARAMETERS_PROGROUP_focusingsubsetcutoff	6
RESULTS_SEARCH_1_PARAMETERS_PROGROUP_intersection	1.3
RESULTS_SEARCH_1_PARAMETERS_PROGROUP_minimummatchconfidencecutoff	0.001
RESULTS_SEARCH_1_PARAMETERS_PROGROUP_minunusedprotscore	0.0458
RESULTS_SEARCH_1_PARAMETERS_PROGROUP_subsetcutoff	2
RESULTS_SEARCH_1_PARAMETERS_PROGROUP_unusedprotscorethresholdforexcludingothersfromquant	1.3
RESULTS_SEARCH_1_PARAMETERS_PEAKLIST_count	1910-02-19
RESULTS_SEARCH_1_PARAMETERS_PEAKLIST_filenumber	1
RESULTS_SEARCH_1_PARAMETERS_PEAKLIST_original_count	3703
RESULTS_SEARCH_1_PARAMETERS_PEAKLIST_originalfilename	Z:\PC2-Raw-Data\Proteomics\Data\Service\SP0059\230206-SP0059-Exo-5.wiff
RESULTS_SEARCH_1_PARAMETERS_PEAKLIST_partnumber	1
RESULTS_SEARCH_1_PARAMETERS_QUANT_TYPE_background_correction	FALSE
RESULTS_SEARCH_1_PARAMETERS_QUANT_TYPE_bias_correction	TRUE
RESULTS_SEARCH_1_PARAMETERS_QUANT_TYPE_keep_extreme_peptides_over_fraction	0
RESULTS_SEARCH_1_PARAMETERS_QUANT_TYPE_low_confidence_check	TRUE
RESULTS_SEARCH_1_PARAMETERS_QUANT_TYPE_low_intensity_check	TRUE
RESULTS_SEARCH_1_PARAMETERS_QUANT_TYPE_median_statistic	TRUE
RESULTS_SEARCH_1_PARAMETERS_QUANT_TYPE_mod_check	TRUE
RESULTS_SEARCH_1_PARAMETERS_QUANT_TYPE_quant_threshold	-1
RESULTS_SEARCH_1_PARAMETERS_QUANT_TYPE_quant_threshold_sn	9
RESULTS_SEARCH_1_PARAMETERS_QUANT_TYPE_separate_searches	FALSE
RESULTS_SEARCH_1_PARAMETERS_QUANT_TYPE_shared_msms_check	TRUE
RESULTS_SEARCH_1_PARAMETERS_PARAGON_METHOD_SETTINGS_UI_SAMPLE_TYPE	Identification
RESULTS_SEARCH_1_PARAMETERS_PARAGON_METHOD_SETTINGS_UI_CYS_ALKYLATION	Iodoacetamide
RESULTS_SEARCH_1_PARAMETERS_PARAGON_METHOD_SETTINGS_UI_DIGESTION	Trypsin
RESULTS_SEARCH_1_PARAMETERS_PARAGON_METHOD_SETTINGS_UI_SPECIAL_FACTOR	Urea denaturation
RESULTS_SEARCH_1_PARAMETERS_PARAGON_METHOD_SETTINGS_UI_INSTRUMENT	TripleTOF 5600
RESULTS_SEARCH_1_PARAMETERS_PARAGON_METHOD_SETTINGS_UI_SEARCH_EFFORT	Thorough
RESULTS_SEARCH_1_PARAMETERS_PARAGON_METHOD_SETTINGS_UI_ID_FOCUS	Biological modifications
RESULTS_SEARCH_1_PARAMETERS_PARAGON_METHOD_SETTINGS_UI_USER_NAME	WIN-PVT3EI9I5O2\Administrator
RESULTS_SEARCH_1_PARAMETERS_PARAGON_METHOD_SETTINGS_UI_MACHINE_NAME	WIN-PVT3EI9I5O2
RESULTS_SEARCH_1_PARAMETERS_PARAGON_METHOD_SETTINGS_UI_SEARCH_ID	#VALUE!
RESULTS_SEARCH_1_PARAMETERS_PARAGON_METHOD_SETTINGS_UI_START_TIME	2023-02-14 09:01:21
RESULTS_SEARCH_1_PARAMETERS_PARAGON_METHOD_SETTINGS_UI_MIN_UNUSED_PROTSCORE	01:05:57.120000
RESULTS_SEARCH_1_PARAMETERS_PARAGON_METHOD_SETTINGS_UI_PSPEP	TRUE
RESULTS_SEARCH_2_time_cpu	513843
RESULTS_SEARCH_2_time_duration	536012
RESULTS_SEARCH_2_version	5.0.1.4874
RESULTS_SEARCH_2_xml:id	SEARCH:2:638119620813268053_0
RESULTS_SEARCH_2_PARAMETERS_chemical_data_edited	FALSE
RESULTS_SEARCH_2_PARAMETERS_do_multiprecursor_search	TRUE
RESULTS_SEARCH_2_PARAMETERS_do_reverse_search	TRUE
RESULTS_SEARCH_2_PARAMETERS_max_quant_labels	35
RESULTS_SEARCH_2_PARAMETERS_maxresults	15
RESULTS_SEARCH_2_PARAMETERS_separate_searches	FALSE
RESULTS_SEARCH_2_PARAMETERS_MSTOLERANCE_type	dalton
RESULTS_SEARCH_2_PARAMETERS_MSTOLERANCE_value	0.05
RESULTS_SEARCH_2_PARAMETERS_MSMSTOLERANCE_type	dalton
RESULTS_SEARCH_2_PARAMETERS_MSMSTOLERANCE_value	0.1
RESULTS_SEARCH_2_PARAMETERS_MS_STANDARD_DEVIATION_type	dalton
RESULTS_SEARCH_2_PARAMETERS_MS_STANDARD_DEVIATION_value	0.0011
RESULTS_SEARCH_2_PARAMETERS_MSMS_STANDARD_DEVIATION_type	dalton
RESULTS_SEARCH_2_PARAMETERS_MSMS_STANDARD_DEVIATION_value	0.01
RESULTS_SEARCH_2_PARAMETERS_FASTA_filename	C:\AB SCIEX\ProteinPilot Data\SearchDatabases\uniprot-Homo sapiens-swissTrEMBL-isof-14022023.fasta
RESULTS_SEARCH_2_PARAMETERS_AUTO_CALIBRATION_ms	TRUE
RESULTS_SEARCH_2_PARAMETERS_AUTO_CALIBRATION_msexport	FALSE
RESULTS_SEARCH_2_PARAMETERS_AUTO_CALIBRATION_msms	TRUE
RESULTS_SEARCH_2_PARAMETERS_AUTO_CALIBRATION_msmstolsdratio	2.75
RESULTS_SEARCH_2_PARAMETERS_AUTO_CALIBRATION_mstolsdratio	7
RESULTS_SEARCH_2_PARAMETERS_AUTO_CALIBRATION_squareroot	TRUE
RESULTS_SEARCH_2_PARAMETERS_AUTO_CALIBRATION_type	dalton
RESULTS_SEARCH_2_PARAMETERS_AUTO_CALIBRATION_MCP_d_s_s_f	0.0666667
RESULTS_SEARCH_2_PARAMETERS_AUTO_CALIBRATION_MCP_d_s_w_f	3
RESULTS_SEARCH_2_PARAMETERS_AUTO_CALIBRATION_MCP_m_f_r_mbc	200
RESULTS_SEARCH_2_PARAMETERS_AUTO_CALIBRATION_MCP_m_m_c	10
RESULTS_SEARCH_2_PARAMETERS_AUTO_CALIBRATION_MCP_m_m_f_s	0.25
RESULTS_SEARCH_2_PARAMETERS_AUTO_CALIBRATION_MCP_m_m_p_f	0.33
RESULTS_SEARCH_2_PARAMETERS_AUTO_CALIBRATION_MCP_m_m_p_rms_f	1
RESULTS_SEARCH_2_PARAMETERS_AUTO_CALIBRATION_MCP_m_p_t_f	1
RESULTS_SEARCH_2_PARAMETERS_AUTO_CALIBRATION_MCP_m_r_h_n_b	15
RESULTS_SEARCH_2_PARAMETERS_AUTO_CALIBRATION_MCP_m_z_n_s	99
RESULTS_SEARCH_2_PARAMETERS_AUTO_CALIBRATION_MCP_m_z_s_mn_f_r	0.0666667
RESULTS_SEARCH_2_PARAMETERS_AUTO_CALIBRATION_MCP_m_z_s_mx_f_r	0.1
RESULTS_SEARCH_2_PARAMETERS_MS_AUTO_CALIBRATION_OUT_avres	1.31738e-08
RESULTS_SEARCH_2_PARAMETERS_MS_AUTO_CALIBRATION_OUT_c0	6.12108e-05
RESULTS_SEARCH_2_PARAMETERS_MS_AUTO_CALIBRATION_OUT_c1minus1	7.58152e-06
RESULTS_SEARCH_2_PARAMETERS_MS_AUTO_CALIBRATION_OUT_c2	0
RESULTS_SEARCH_2_PARAMETERS_MS_AUTO_CALIBRATION_OUT_file	1900-01-01
RESULTS_SEARCH_2_PARAMETERS_MS_AUTO_CALIBRATION_OUT_partnumber	1
RESULTS_SEARCH_2_PARAMETERS_MS_AUTO_CALIBRATION_OUT_polyorder	1
RESULTS_SEARCH_2_PARAMETERS_MS_AUTO_CALIBRATION_OUT_sample	1
RESULTS_SEARCH_2_PARAMETERS_MS_AUTO_CALIBRATION_OUT_squareroot	TRUE
RESULTS_SEARCH_2_PARAMETERS_MSMS_AUTO_CALIBRATION_OUT_avres	-7.48576e-08
RESULTS_SEARCH_2_PARAMETERS_MSMS_AUTO_CALIBRATION_OUT_c0	-0.000107877
RESULTS_SEARCH_2_PARAMETERS_MSMS_AUTO_CALIBRATION_OUT_c1minus1	1.18211e-05
RESULTS_SEARCH_2_PARAMETERS_MSMS_AUTO_CALIBRATION_OUT_c2	0
RESULTS_SEARCH_2_PARAMETERS_MSMS_AUTO_CALIBRATION_OUT_file	1
RESULTS_SEARCH_2_PARAMETERS_MSMS_AUTO_CALIBRATION_OUT_partnumber	1
RESULTS_SEARCH_2_PARAMETERS_MSMS_AUTO_CALIBRATION_OUT_polyorder	1
RESULTS_SEARCH_2_PARAMETERS_MSMS_AUTO_CALIBRATION_OUT_sample	1
RESULTS_SEARCH_2_PARAMETERS_MSMS_AUTO_CALIBRATION_OUT_squareroot	TRUE
RESULTS_SEARCH_2_PARAMETERS_MAX_PRECURSORS_FRAGLET	5
RESULTS_SEARCH_2_PARAMETERS_MAX_PRECURSORS_TAGLET	1
RESULTS_SEARCH_2_PARAMETERS_PRECURSORS_DR_FRAGLET	10
RESULTS_SEARCH_2_PARAMETERS_PRECURSORS_DR_TAGLET	3
RESULTS_SEARCH_2_PARAMETERS_DEFAULT_CHARGE_STATE_1_charge	2
RESULTS_SEARCH_2_PARAMETERS_DEFAULT_CHARGE_STATE_1_probability	1
RESULTS_SEARCH_2_PARAMETERS_DEFAULT_CHARGE_STATE_2_charge	3
RESULTS_SEARCH_2_PARAMETERS_DEFAULT_CHARGE_STATE_2_probability	1
RESULTS_SEARCH_2_PARAMETERS_DEFAULT_CHARGE_STATE_3_charge	4
RESULTS_SEARCH_2_PARAMETERS_DEFAULT_CHARGE_STATE_3_probability	1
RESULTS_SEARCH_2_PARAMETERS_VERSION	5.0.1.0, 4895
RESULTS_SEARCH_2_PARAMETERS_PARAGON_VERSION	5.0.1.0, 4874
RESULTS_SEARCH_2_PARAMETERS_APPLICATION	ProteinPilot(tm) Software
RESULTS_SEARCH_2_PARAMETERS_PROGROUP_alternativedispositionmaximumfoldprobabilitydrop	100
RESULTS_SEARCH_2_PARAMETERS_PROGROUP_alternativedispositionmaximumfoldscoredrop	2
RESULTS_SEARCH_2_PARAMETERS_PROGROUP_autodiscordantpeptidethreshold	0.3
RESULTS_SEARCH_2_PARAMETERS_PROGROUP_bayesconfidencecalclulation	TRUE
RESULTS_SEARCH_2_PARAMETERS_PROGROUP_calibrateconfidence	TRUE
RESULTS_SEARCH_2_PARAMETERS_PROGROUP_compresspeptides	FALSE
RESULTS_SEARCH_2_PARAMETERS_PROGROUP_confidencepercentthresholdforexcludingothersfromquant	15
RESULTS_SEARCH_2_PARAMETERS_PROGROUP_confidencepercentthresholdforincludingselfinquant	15
RESULTS_SEARCH_2_PARAMETERS_PROGROUP_donotstoremspeaklists	FALSE
RESULTS_SEARCH_2_PARAMETERS_PROGROUP_fasta	C:\AB SCIEX\ProteinPilot Data\SearchDatabases\uniprot-Homo sapiens-swissTrEMBL-isof-14022023.fasta
RESULTS_SEARCH_2_PARAMETERS_PROGROUP_featuregroupminpepconf	0.66
RESULTS_SEARCH_2_PARAMETERS_PROGROUP_featuregroupminups	0.47
RESULTS_SEARCH_2_PARAMETERS_PROGROUP_focusingintersection	4
RESULTS_SEARCH_2_PARAMETERS_PROGROUP_focusingminimummatchconfidence	0.1
RESULTS_SEARCH_2_PARAMETERS_PROGROUP_focusingminunusedprotscore	0.1
RESULTS_SEARCH_2_PARAMETERS_PROGROUP_focusingsubsetcutoff	6
RESULTS_SEARCH_2_PARAMETERS_PROGROUP_intersection	1.3
RESULTS_SEARCH_2_PARAMETERS_PROGROUP_minimummatchconfidencecutoff	0.001
RESULTS_SEARCH_2_PARAMETERS_PROGROUP_minunusedprotscore	0.0458
RESULTS_SEARCH_2_PARAMETERS_PROGROUP_subsetcutoff	2
RESULTS_SEARCH_2_PARAMETERS_PROGROUP_unusedprotscorethresholdforexcludingothersfromquant	1.3
RESULTS_SEARCH_2_PARAMETERS_PEAKLIST_count	3703
RESULTS_SEARCH_2_PARAMETERS_PEAKLIST_filenumber	1
RESULTS_SEARCH_2_PARAMETERS_PEAKLIST_original_count	3703
RESULTS_SEARCH_2_PARAMETERS_PEAKLIST_originalfilename	Z:\PC2-Raw-Data\Proteomics\Data\Service\SP0059\230206-SP0059-Exo-5.wiff
RESULTS_SEARCH_2_PARAMETERS_PEAKLIST_partnumber	1
RESULTS_SEARCH_2_PARAMETERS_QUANT_TYPE_background_correction	FALSE
RESULTS_SEARCH_2_PARAMETERS_QUANT_TYPE_bias_correction	TRUE
RESULTS_SEARCH_2_PARAMETERS_QUANT_TYPE_keep_extreme_peptides_over_fraction	0
RESULTS_SEARCH_2_PARAMETERS_QUANT_TYPE_low_confidence_check	TRUE
RESULTS_SEARCH_2_PARAMETERS_QUANT_TYPE_low_intensity_check	TRUE
RESULTS_SEARCH_2_PARAMETERS_QUANT_TYPE_median_statistic	TRUE
RESULTS_SEARCH_2_PARAMETERS_QUANT_TYPE_mod_check	TRUE
RESULTS_SEARCH_2_PARAMETERS_QUANT_TYPE_quant_threshold	-1
RESULTS_SEARCH_2_PARAMETERS_QUANT_TYPE_quant_threshold_sn	9
RESULTS_SEARCH_2_PARAMETERS_QUANT_TYPE_separate_searches	FALSE
RESULTS_SEARCH_2_PARAMETERS_QUANT_TYPE_shared_msms_check	TRUE
RESULTS_SEARCH_2_PARAMETERS_PARAGON_METHOD_SETTINGS_UI_SAMPLE_TYPE	Identification
RESULTS_SEARCH_2_PARAMETERS_PARAGON_METHOD_SETTINGS_UI_CYS_ALKYLATION	Iodoacetamide
RESULTS_SEARCH_2_PARAMETERS_PARAGON_METHOD_SETTINGS_UI_DIGESTION	Trypsin
RESULTS_SEARCH_2_PARAMETERS_PARAGON_METHOD_SETTINGS_UI_SPECIAL_FACTOR	Urea denaturation
RESULTS_SEARCH_2_PARAMETERS_PARAGON_METHOD_SETTINGS_UI_INSTRUMENT	TripleTOF 5600
RESULTS_SEARCH_2_PARAMETERS_PARAGON_METHOD_SETTINGS_UI_SEARCH_EFFORT	Thorough
RESULTS_SEARCH_2_PARAMETERS_PARAGON_METHOD_SETTINGS_UI_ID_FOCUS	Biological modifications
RESULTS_SEARCH_2_PARAMETERS_PARAGON_METHOD_SETTINGS_UI_USER_NAME	WIN-PVT3EI9I5O2\Administrator
RESULTS_SEARCH_2_PARAMETERS_PARAGON_METHOD_SETTINGS_UI_MACHINE_NAME	WIN-PVT3EI9I5O2
RESULTS_SEARCH_2_PARAMETERS_PARAGON_METHOD_SETTINGS_UI_SEARCH_ID	6.3812e+17
RESULTS_SEARCH_2_PARAMETERS_PARAGON_METHOD_SETTINGS_UI_START_TIME	2023-02-14 09:01:21
RESULTS_SEARCH_2_PARAMETERS_PARAGON_METHOD_SETTINGS_UI_MIN_UNUSED_PROTSCORE	0.0458
RESULTS_SEARCH_2_PARAMETERS_PARAGON_METHOD_SETTINGS_UI_PSPEP	TRUE
RESULTS_SEARCH_3_time_cpu	206671
RESULTS_SEARCH_3_time_duration	215350
RESULTS_SEARCH_3_version	5.0.1.4874
RESULTS_SEARCH_3_xml:id	SEARCH:1:638119620813268053_1
RESULTS_SEARCH_3_PARAMETERS_chemical_data_edited	FALSE
RESULTS_SEARCH_3_PARAMETERS_do_multiprecursor_search	TRUE
RESULTS_SEARCH_3_PARAMETERS_do_reverse_search	TRUE
RESULTS_SEARCH_3_PARAMETERS_max_quant_labels	35
RESULTS_SEARCH_3_PARAMETERS_maxresults	15
RESULTS_SEARCH_3_PARAMETERS_separate_searches	FALSE
RESULTS_SEARCH_3_PARAMETERS_MSTOLERANCE_type	dalton
RESULTS_SEARCH_3_PARAMETERS_MSTOLERANCE_value	0.05
RESULTS_SEARCH_3_PARAMETERS_MSMSTOLERANCE_type	dalton
RESULTS_SEARCH_3_PARAMETERS_MSMSTOLERANCE_value	0.1
RESULTS_SEARCH_3_PARAMETERS_MS_STANDARD_DEVIATION_type	dalton
RESULTS_SEARCH_3_PARAMETERS_MS_STANDARD_DEVIATION_value	0.0011
RESULTS_SEARCH_3_PARAMETERS_MSMS_STANDARD_DEVIATION_type	dalton
RESULTS_SEARCH_3_PARAMETERS_MSMS_STANDARD_DEVIATION_value	0.01
RESULTS_SEARCH_3_PARAMETERS_FASTA_filename	C:\AB SCIEX\ProteinPilot Data\SearchDatabases\uniprot-Homo sapiens-swissTrEMBL-isof-14022023.fasta
RESULTS_SEARCH_3_PARAMETERS_AUTO_CALIBRATION_ms	TRUE
RESULTS_SEARCH_3_PARAMETERS_AUTO_CALIBRATION_msexport	FALSE
RESULTS_SEARCH_3_PARAMETERS_AUTO_CALIBRATION_msms	TRUE
RESULTS_SEARCH_3_PARAMETERS_AUTO_CALIBRATION_msmstolsdratio	2.75
RESULTS_SEARCH_3_PARAMETERS_AUTO_CALIBRATION_mstolsdratio	7
RESULTS_SEARCH_3_PARAMETERS_AUTO_CALIBRATION_squareroot	TRUE
RESULTS_SEARCH_3_PARAMETERS_AUTO_CALIBRATION_type	dalton
RESULTS_SEARCH_3_PARAMETERS_AUTO_CALIBRATION_MCP_d_s_s_f	0.0666667
RESULTS_SEARCH_3_PARAMETERS_AUTO_CALIBRATION_MCP_d_s_w_f	3
RESULTS_SEARCH_3_PARAMETERS_AUTO_CALIBRATION_MCP_m_f_r_mbc	200
RESULTS_SEARCH_3_PARAMETERS_AUTO_CALIBRATION_MCP_m_m_c	10
RESULTS_SEARCH_3_PARAMETERS_AUTO_CALIBRATION_MCP_m_m_f_s	0.25
RESULTS_SEARCH_3_PARAMETERS_AUTO_CALIBRATION_MCP_m_m_p_f	0.33
RESULTS_SEARCH_3_PARAMETERS_AUTO_CALIBRATION_MCP_m_m_p_rms_f	1
RESULTS_SEARCH_3_PARAMETERS_AUTO_CALIBRATION_MCP_m_p_t_f	1
RESULTS_SEARCH_3_PARAMETERS_AUTO_CALIBRATION_MCP_m_r_h_n_b	15
RESULTS_SEARCH_3_PARAMETERS_AUTO_CALIBRATION_MCP_m_z_n_s	99
RESULTS_SEARCH_3_PARAMETERS_AUTO_CALIBRATION_MCP_m_z_s_mn_f_r	0.0666667
RESULTS_SEARCH_3_PARAMETERS_AUTO_CALIBRATION_MCP_m_z_s_mx_f_r	0.1
RESULTS_SEARCH_3_PARAMETERS_MS_AUTO_CALIBRATION_OUT_avres	-6.23406e-09
RESULTS_SEARCH_3_PARAMETERS_MS_AUTO_CALIBRATION_OUT_c0	0.000172655
RESULTS_SEARCH_3_PARAMETERS_MS_AUTO_CALIBRATION_OUT_c1minus1	3.63589e-06
RESULTS_SEARCH_3_PARAMETERS_MS_AUTO_CALIBRATION_OUT_c2	0
RESULTS_SEARCH_3_PARAMETERS_MS_AUTO_CALIBRATION_OUT_file	1
RESULTS_SEARCH_3_PARAMETERS_MS_AUTO_CALIBRATION_OUT_partnumber	2
RESULTS_SEARCH_3_PARAMETERS_MS_AUTO_CALIBRATION_OUT_polyorder	1
RESULTS_SEARCH_3_PARAMETERS_MS_AUTO_CALIBRATION_OUT_sample	1
RESULTS_SEARCH_3_PARAMETERS_MS_AUTO_CALIBRATION_OUT_squareroot	TRUE
RESULTS_SEARCH_3_PARAMETERS_MSMS_AUTO_CALIBRATION_OUT_avres	-1.15594e-07
RESULTS_SEARCH_3_PARAMETERS_MSMS_AUTO_CALIBRATION_OUT_c0	-0.000111789
RESULTS_SEARCH_3_PARAMETERS_MSMS_AUTO_CALIBRATION_OUT_c1minus1	1.29796e-05
RESULTS_SEARCH_3_PARAMETERS_MSMS_AUTO_CALIBRATION_OUT_c2	0
RESULTS_SEARCH_3_PARAMETERS_MSMS_AUTO_CALIBRATION_OUT_file	1
RESULTS_SEARCH_3_PARAMETERS_MSMS_AUTO_CALIBRATION_OUT_partnumber	2
RESULTS_SEARCH_3_PARAMETERS_MSMS_AUTO_CALIBRATION_OUT_polyorder	1
RESULTS_SEARCH_3_PARAMETERS_MSMS_AUTO_CALIBRATION_OUT_sample	1900-01-01
RESULTS_SEARCH_3_PARAMETERS_MSMS_AUTO_CALIBRATION_OUT_squareroot	TRUE
RESULTS_SEARCH_3_PARAMETERS_MAX_PRECURSORS_FRAGLET	5
RESULTS_SEARCH_3_PARAMETERS_MAX_PRECURSORS_TAGLET	1
RESULTS_SEARCH_3_PARAMETERS_PRECURSORS_DR_FRAGLET	10
RESULTS_SEARCH_3_PARAMETERS_PRECURSORS_DR_TAGLET	3
RESULTS_SEARCH_3_PARAMETERS_DEFAULT_CHARGE_STATE_1_charge	2
RESULTS_SEARCH_3_PARAMETERS_DEFAULT_CHARGE_STATE_1_probability	1
RESULTS_SEARCH_3_PARAMETERS_DEFAULT_CHARGE_STATE_2_charge	3
RESULTS_SEARCH_3_PARAMETERS_DEFAULT_CHARGE_STATE_2_probability	1
RESULTS_SEARCH_3_PARAMETERS_DEFAULT_CHARGE_STATE_3_charge	4
RESULTS_SEARCH_3_PARAMETERS_DEFAULT_CHARGE_STATE_3_probability	1
RESULTS_SEARCH_3_PARAMETERS_VERSION	5.0.1.0, 4895
RESULTS_SEARCH_3_PARAMETERS_PARAGON_VERSION	5.0.1.0, 4874
RESULTS_SEARCH_3_PARAMETERS_APPLICATION	ProteinPilot(tm) Software
RESULTS_SEARCH_3_PARAMETERS_PROGROUP_alternativedispositionmaximumfoldprobabilitydrop	100
RESULTS_SEARCH_3_PARAMETERS_PROGROUP_alternativedispositionmaximumfoldscoredrop	2
RESULTS_SEARCH_3_PARAMETERS_PROGROUP_autodiscordantpeptidethreshold	0.3
RESULTS_SEARCH_3_PARAMETERS_PROGROUP_bayesconfidencecalclulation	TRUE
RESULTS_SEARCH_3_PARAMETERS_PROGROUP_calibrateconfidence	TRUE
RESULTS_SEARCH_3_PARAMETERS_PROGROUP_compresspeptides	FALSE
RESULTS_SEARCH_3_PARAMETERS_PROGROUP_confidencepercentthresholdforexcludingothersfromquant	15
RESULTS_SEARCH_3_PARAMETERS_PROGROUP_confidencepercentthresholdforincludingselfinquant	15
RESULTS_SEARCH_3_PARAMETERS_PROGROUP_donotstoremspeaklists	FALSE
RESULTS_SEARCH_3_PARAMETERS_PROGROUP_fasta	C:\AB SCIEX\ProteinPilot Data\SearchDatabases\uniprot-Homo sapiens-swissTrEMBL-isof-14022023.fasta
RESULTS_SEARCH_3_PARAMETERS_PROGROUP_featuregroupminpepconf	0.66
RESULTS_SEARCH_3_PARAMETERS_PROGROUP_featuregroupminups	0.47
RESULTS_SEARCH_3_PARAMETERS_PROGROUP_focusingintersection	4
RESULTS_SEARCH_3_PARAMETERS_PROGROUP_focusingminimummatchconfidence	0.1
RESULTS_SEARCH_3_PARAMETERS_PROGROUP_focusingminunusedprotscore	0.1
RESULTS_SEARCH_3_PARAMETERS_PROGROUP_focusingsubsetcutoff	6
RESULTS_SEARCH_3_PARAMETERS_PROGROUP_intersection	1.3
RESULTS_SEARCH_3_PARAMETERS_PROGROUP_minimummatchconfidencecutoff	0.001
RESULTS_SEARCH_3_PARAMETERS_PROGROUP_minunusedprotscore	01:05:57.120000
RESULTS_SEARCH_3_PARAMETERS_PROGROUP_subsetcutoff	2
RESULTS_SEARCH_3_PARAMETERS_PROGROUP_unusedprotscorethresholdforexcludingothersfromquant	1.3
RESULTS_SEARCH_3_PARAMETERS_PEAKLIST_count	3701
RESULTS_SEARCH_3_PARAMETERS_PEAKLIST_filenumber	1
RESULTS_SEARCH_3_PARAMETERS_PEAKLIST_original_count	3701
RESULTS_SEARCH_3_PARAMETERS_PEAKLIST_originalfilename	Z:\PC2-Raw-Data\Proteomics\Data\Service\SP0059\230206-SP0059-Exo-5.wiff
RESULTS_SEARCH_3_PARAMETERS_PEAKLIST_partnumber	2
RESULTS_SEARCH_3_PARAMETERS_QUANT_TYPE_background_correction	FALSE
RESULTS_SEARCH_3_PARAMETERS_QUANT_TYPE_bias_correction	TRUE
RESULTS_SEARCH_3_PARAMETERS_QUANT_TYPE_keep_extreme_peptides_over_fraction	0
RESULTS_SEARCH_3_PARAMETERS_QUANT_TYPE_low_confidence_check	TRUE
RESULTS_SEARCH_3_PARAMETERS_QUANT_TYPE_low_intensity_check	TRUE
RESULTS_SEARCH_3_PARAMETERS_QUANT_TYPE_median_statistic	TRUE
RESULTS_SEARCH_3_PARAMETERS_QUANT_TYPE_mod_check	TRUE
RESULTS_SEARCH_3_PARAMETERS_QUANT_TYPE_quant_threshold	-1
RESULTS_SEARCH_3_PARAMETERS_QUANT_TYPE_quant_threshold_sn	9
RESULTS_SEARCH_3_PARAMETERS_QUANT_TYPE_separate_searches	FALSE
RESULTS_SEARCH_3_PARAMETERS_QUANT_TYPE_shared_msms_check	TRUE
RESULTS_SEARCH_3_PARAMETERS_PARAGON_METHOD_SETTINGS_UI_SAMPLE_TYPE	Identification
RESULTS_SEARCH_3_PARAMETERS_PARAGON_METHOD_SETTINGS_UI_CYS_ALKYLATION	Iodoacetamide
RESULTS_SEARCH_3_PARAMETERS_PARAGON_METHOD_SETTINGS_UI_DIGESTION	Trypsin
RESULTS_SEARCH_3_PARAMETERS_PARAGON_METHOD_SETTINGS_UI_SPECIAL_FACTOR	Urea denaturation
RESULTS_SEARCH_3_PARAMETERS_PARAGON_METHOD_SETTINGS_UI_INSTRUMENT	TripleTOF 5600
RESULTS_SEARCH_3_PARAMETERS_PARAGON_METHOD_SETTINGS_UI_SEARCH_EFFORT	Thorough
RESULTS_SEARCH_3_PARAMETERS_PARAGON_METHOD_SETTINGS_UI_ID_FOCUS	Biological modifications
RESULTS_SEARCH_3_PARAMETERS_PARAGON_METHOD_SETTINGS_UI_USER_NAME	WIN-PVT3EI9I5O2\Administrator
RESULTS_SEARCH_3_PARAMETERS_PARAGON_METHOD_SETTINGS_UI_MACHINE_NAME	WIN-PVT3EI9I5O2
RESULTS_SEARCH_3_PARAMETERS_PARAGON_METHOD_SETTINGS_UI_SEARCH_ID	6.3812e+17
RESULTS_SEARCH_3_PARAMETERS_PARAGON_METHOD_SETTINGS_UI_START_TIME	2023-02-14 09:01:21
RESULTS_SEARCH_3_PARAMETERS_PARAGON_METHOD_SETTINGS_UI_MIN_UNUSED_PROTSCORE	0.0458
RESULTS_SEARCH_3_PARAMETERS_PARAGON_METHOD_SETTINGS_UI_PSPEP	TRUE
RESULTS_SEARCH_4_time_cpu	3359-01-31
RESULTS_SEARCH_4_time_duration	546276
RESULTS_SEARCH_4_version	5.0.1.4874
RESULTS_SEARCH_4_xml:id	SEARCH:2:638119620813268053_1
RESULTS_SEARCH_4_PARAMETERS_chemical_data_edited	FALSE
RESULTS_SEARCH_4_PARAMETERS_do_multiprecursor_search	TRUE
RESULTS_SEARCH_4_PARAMETERS_do_reverse_search	TRUE
RESULTS_SEARCH_4_PARAMETERS_max_quant_labels	35
RESULTS_SEARCH_4_PARAMETERS_maxresults	15
RESULTS_SEARCH_4_PARAMETERS_separate_searches	FALSE
RESULTS_SEARCH_4_PARAMETERS_MSTOLERANCE_type	dalton
RESULTS_SEARCH_4_PARAMETERS_MSTOLERANCE_value	0.05
RESULTS_SEARCH_4_PARAMETERS_MSMSTOLERANCE_type	dalton
RESULTS_SEARCH_4_PARAMETERS_MSMSTOLERANCE_value	0.1
RESULTS_SEARCH_4_PARAMETERS_MS_STANDARD_DEVIATION_type	dalton
RESULTS_SEARCH_4_PARAMETERS_MS_STANDARD_DEVIATION_value	0.0011
RESULTS_SEARCH_4_PARAMETERS_MSMS_STANDARD_DEVIATION_type	dalton
RESULTS_SEARCH_4_PARAMETERS_MSMS_STANDARD_DEVIATION_value	0.01
RESULTS_SEARCH_4_PARAMETERS_FASTA_filename	C:\AB SCIEX\ProteinPilot Data\SearchDatabases\uniprot-Homo sapiens-swissTrEMBL-isof-14022023.fasta
RESULTS_SEARCH_4_PARAMETERS_AUTO_CALIBRATION_ms	TRUE
RESULTS_SEARCH_4_PARAMETERS_AUTO_CALIBRATION_msexport	FALSE
RESULTS_SEARCH_4_PARAMETERS_AUTO_CALIBRATION_msms	TRUE
RESULTS_SEARCH_4_PARAMETERS_AUTO_CALIBRATION_msmstolsdratio	2.75
RESULTS_SEARCH_4_PARAMETERS_AUTO_CALIBRATION_mstolsdratio	7
RESULTS_SEARCH_4_PARAMETERS_AUTO_CALIBRATION_squareroot	TRUE
RESULTS_SEARCH_4_PARAMETERS_AUTO_CALIBRATION_type	dalton
RESULTS_SEARCH_4_PARAMETERS_AUTO_CALIBRATION_MCP_d_s_s_f	0.0666667
RESULTS_SEARCH_4_PARAMETERS_AUTO_CALIBRATION_MCP_d_s_w_f	3
RESULTS_SEARCH_4_PARAMETERS_AUTO_CALIBRATION_MCP_m_f_r_mbc	200
RESULTS_SEARCH_4_PARAMETERS_AUTO_CALIBRATION_MCP_m_m_c	10
RESULTS_SEARCH_4_PARAMETERS_AUTO_CALIBRATION_MCP_m_m_f_s	0.25
RESULTS_SEARCH_4_PARAMETERS_AUTO_CALIBRATION_MCP_m_m_p_f	0.33
RESULTS_SEARCH_4_PARAMETERS_AUTO_CALIBRATION_MCP_m_m_p_rms_f	1
RESULTS_SEARCH_4_PARAMETERS_AUTO_CALIBRATION_MCP_m_p_t_f	1
RESULTS_SEARCH_4_PARAMETERS_AUTO_CALIBRATION_MCP_m_r_h_n_b	15
RESULTS_SEARCH_4_PARAMETERS_AUTO_CALIBRATION_MCP_m_z_n_s	99
RESULTS_SEARCH_4_PARAMETERS_AUTO_CALIBRATION_MCP_m_z_s_mn_f_r	0.0666667
RESULTS_SEARCH_4_PARAMETERS_AUTO_CALIBRATION_MCP_m_z_s_mx_f_r	0.1
RESULTS_SEARCH_4_PARAMETERS_MS_AUTO_CALIBRATION_OUT_avres	-6.23406e-09
RESULTS_SEARCH_4_PARAMETERS_MS_AUTO_CALIBRATION_OUT_c0	0.000172655
RESULTS_SEARCH_4_PARAMETERS_MS_AUTO_CALIBRATION_OUT_c1minus1	3.63589e-06
RESULTS_SEARCH_4_PARAMETERS_MS_AUTO_CALIBRATION_OUT_c2	0
RESULTS_SEARCH_4_PARAMETERS_MS_AUTO_CALIBRATION_OUT_file	1
RESULTS_SEARCH_4_PARAMETERS_MS_AUTO_CALIBRATION_OUT_partnumber	2
RESULTS_SEARCH_4_PARAMETERS_MS_AUTO_CALIBRATION_OUT_polyorder	1
RESULTS_SEARCH_4_PARAMETERS_MS_AUTO_CALIBRATION_OUT_sample	1
RESULTS_SEARCH_4_PARAMETERS_MS_AUTO_CALIBRATION_OUT_squareroot	TRUE
RESULTS_SEARCH_4_PARAMETERS_MSMS_AUTO_CALIBRATION_OUT_avres	-1.15594e-07
RESULTS_SEARCH_4_PARAMETERS_MSMS_AUTO_CALIBRATION_OUT_c0	-0.000111789
RESULTS_SEARCH_4_PARAMETERS_MSMS_AUTO_CALIBRATION_OUT_c1minus1	1.29796e-05
RESULTS_SEARCH_4_PARAMETERS_MSMS_AUTO_CALIBRATION_OUT_c2	0
RESULTS_SEARCH_4_PARAMETERS_MSMS_AUTO_CALIBRATION_OUT_file	1
RESULTS_SEARCH_4_PARAMETERS_MSMS_AUTO_CALIBRATION_OUT_partnumber	2
RESULTS_SEARCH_4_PARAMETERS_MSMS_AUTO_CALIBRATION_OUT_polyorder	1
RESULTS_SEARCH_4_PARAMETERS_MSMS_AUTO_CALIBRATION_OUT_sample	1
RESULTS_SEARCH_4_PARAMETERS_MSMS_AUTO_CALIBRATION_OUT_squareroot	TRUE
RESULTS_SEARCH_4_PARAMETERS_MAX_PRECURSORS_FRAGLET	5
RESULTS_SEARCH_4_PARAMETERS_MAX_PRECURSORS_TAGLET	1
RESULTS_SEARCH_4_PARAMETERS_PRECURSORS_DR_FRAGLET	10
RESULTS_SEARCH_4_PARAMETERS_PRECURSORS_DR_TAGLET	3
RESULTS_SEARCH_4_PARAMETERS_DEFAULT_CHARGE_STATE_1_charge	2
RESULTS_SEARCH_4_PARAMETERS_DEFAULT_CHARGE_STATE_1_probability	1
RESULTS_SEARCH_4_PARAMETERS_DEFAULT_CHARGE_STATE_2_charge	3
RESULTS_SEARCH_4_PARAMETERS_DEFAULT_CHARGE_STATE_2_probability	1
RESULTS_SEARCH_4_PARAMETERS_DEFAULT_CHARGE_STATE_3_charge	4
RESULTS_SEARCH_4_PARAMETERS_DEFAULT_CHARGE_STATE_3_probability	1
RESULTS_SEARCH_4_PARAMETERS_VERSION	5.0.1.0, 4895
RESULTS_SEARCH_4_PARAMETERS_PARAGON_VERSION	5.0.1.0, 4874
RESULTS_SEARCH_4_PARAMETERS_APPLICATION	ProteinPilot(tm) Software
RESULTS_SEARCH_4_PARAMETERS_PROGROUP_alternativedispositionmaximumfoldprobabilitydrop	100
RESULTS_SEARCH_4_PARAMETERS_PROGROUP_alternativedispositionmaximumfoldscoredrop	2
RESULTS_SEARCH_4_PARAMETERS_PROGROUP_autodiscordantpeptidethreshold	0.3
RESULTS_SEARCH_4_PARAMETERS_PROGROUP_bayesconfidencecalclulation	TRUE
RESULTS_SEARCH_4_PARAMETERS_PROGROUP_calibrateconfidence	TRUE
RESULTS_SEARCH_4_PARAMETERS_PROGROUP_compresspeptides	FALSE
RESULTS_SEARCH_4_PARAMETERS_PROGROUP_confidencepercentthresholdforexcludingothersfromquant	15
RESULTS_SEARCH_4_PARAMETERS_PROGROUP_confidencepercentthresholdforincludingselfinquant	15
RESULTS_SEARCH_4_PARAMETERS_PROGROUP_donotstoremspeaklists	FALSE
RESULTS_SEARCH_4_PARAMETERS_PROGROUP_fasta	C:\AB SCIEX\ProteinPilot Data\SearchDatabases\uniprot-Homo sapiens-swissTrEMBL-isof-14022023.fasta
RESULTS_SEARCH_4_PARAMETERS_PROGROUP_featuregroupminpepconf	0.66
RESULTS_SEARCH_4_PARAMETERS_PROGROUP_featuregroupminups	0.47
RESULTS_SEARCH_4_PARAMETERS_PROGROUP_focusingintersection	4
RESULTS_SEARCH_4_PARAMETERS_PROGROUP_focusingminimummatchconfidence	0.1
RESULTS_SEARCH_4_PARAMETERS_PROGROUP_focusingminunusedprotscore	0.1
RESULTS_SEARCH_4_PARAMETERS_PROGROUP_focusingsubsetcutoff	6
RESULTS_SEARCH_4_PARAMETERS_PROGROUP_intersection	1.3
RESULTS_SEARCH_4_PARAMETERS_PROGROUP_minimummatchconfidencecutoff	0.001
RESULTS_SEARCH_4_PARAMETERS_PROGROUP_minunusedprotscore	0.0458
RESULTS_SEARCH_4_PARAMETERS_PROGROUP_subsetcutoff	2
RESULTS_SEARCH_4_PARAMETERS_PROGROUP_unusedprotscorethresholdforexcludingothersfromquant	1.3
RESULTS_SEARCH_4_PARAMETERS_PEAKLIST_count	3701
RESULTS_SEARCH_4_PARAMETERS_PEAKLIST_filenumber	1
RESULTS_SEARCH_4_PARAMETERS_PEAKLIST_original_count	3701
RESULTS_SEARCH_4_PARAMETERS_PEAKLIST_originalfilename	Z:\PC2-Raw-Data\Proteomics\Data\Service\SP0059\230206-SP0059-Exo-5.wiff
RESULTS_SEARCH_4_PARAMETERS_PEAKLIST_partnumber	2
RESULTS_SEARCH_4_PARAMETERS_QUANT_TYPE_background_correction	FALSE
RESULTS_SEARCH_4_PARAMETERS_QUANT_TYPE_bias_correction	TRUE
RESULTS_SEARCH_4_PARAMETERS_QUANT_TYPE_keep_extreme_peptides_over_fraction	0
RESULTS_SEARCH_4_PARAMETERS_QUANT_TYPE_low_confidence_check	TRUE
RESULTS_SEARCH_4_PARAMETERS_QUANT_TYPE_low_intensity_check	TRUE
RESULTS_SEARCH_4_PARAMETERS_QUANT_TYPE_median_statistic	TRUE
RESULTS_SEARCH_4_PARAMETERS_QUANT_TYPE_mod_check	TRUE
RESULTS_SEARCH_4_PARAMETERS_QUANT_TYPE_quant_threshold	-1
RESULTS_SEARCH_4_PARAMETERS_QUANT_TYPE_quant_threshold_sn	9
RESULTS_SEARCH_4_PARAMETERS_QUANT_TYPE_separate_searches	FALSE
RESULTS_SEARCH_4_PARAMETERS_QUANT_TYPE_shared_msms_check	TRUE
RESULTS_SEARCH_4_PARAMETERS_PARAGON_METHOD_SETTINGS_UI_SAMPLE_TYPE	Identification
RESULTS_SEARCH_4_PARAMETERS_PARAGON_METHOD_SETTINGS_UI_CYS_ALKYLATION	Iodoacetamide
RESULTS_SEARCH_4_PARAMETERS_PARAGON_METHOD_SETTINGS_UI_DIGESTION	Trypsin
RESULTS_SEARCH_4_PARAMETERS_PARAGON_METHOD_SETTINGS_UI_SPECIAL_FACTOR	Urea denaturation
RESULTS_SEARCH_4_PARAMETERS_PARAGON_METHOD_SETTINGS_UI_INSTRUMENT	TripleTOF 5600
RESULTS_SEARCH_4_PARAMETERS_PARAGON_METHOD_SETTINGS_UI_SEARCH_EFFORT	Thorough
RESULTS_SEARCH_4_PARAMETERS_PARAGON_METHOD_SETTINGS_UI_ID_FOCUS	Biological modifications
RESULTS_SEARCH_4_PARAMETERS_PARAGON_METHOD_SETTINGS_UI_USER_NAME	WIN-PVT3EI9I5O2\Administrator
RESULTS_SEARCH_4_PARAMETERS_PARAGON_METHOD_SETTINGS_UI_MACHINE_NAME	WIN-PVT3EI9I5O2
RESULTS_SEARCH_4_PARAMETERS_PARAGON_METHOD_SETTINGS_UI_SEARCH_ID	6.3812e+17
RESULTS_SEARCH_4_PARAMETERS_PARAGON_METHOD_SETTINGS_UI_START_TIME	2023-02-14 09:01:21
RESULTS_SEARCH_4_PARAMETERS_PARAGON_METHOD_SETTINGS_UI_MIN_UNUSED_PROTSCORE	0.0458
RESULTS_SEARCH_4_PARAMETERS_PARAGON_METHOD_SETTINGS_UI_PSPEP	TRUE
RESULTS_SEARCH_5_time_cpu	197500
RESULTS_SEARCH_5_time_duration	2484-09-19
RESULTS_SEARCH_5_version	5.0.1.4874
RESULTS_SEARCH_5_xml:id	SEARCH:1:638119620813268053_2
RESULTS_SEARCH_5_PARAMETERS_chemical_data_edited	FALSE
RESULTS_SEARCH_5_PARAMETERS_do_multiprecursor_search	TRUE
RESULTS_SEARCH_5_PARAMETERS_do_reverse_search	TRUE
RESULTS_SEARCH_5_PARAMETERS_max_quant_labels	35
RESULTS_SEARCH_5_PARAMETERS_maxresults	15
RESULTS_SEARCH_5_PARAMETERS_separate_searches	FALSE
RESULTS_SEARCH_5_PARAMETERS_MSTOLERANCE_type	dalton
RESULTS_SEARCH_5_PARAMETERS_MSTOLERANCE_value	0.05
RESULTS_SEARCH_5_PARAMETERS_MSMSTOLERANCE_type	dalton
RESULTS_SEARCH_5_PARAMETERS_MSMSTOLERANCE_value	0.1
RESULTS_SEARCH_5_PARAMETERS_MS_STANDARD_DEVIATION_type	dalton
RESULTS_SEARCH_5_PARAMETERS_MS_STANDARD_DEVIATION_value	0.0011
RESULTS_SEARCH_5_PARAMETERS_MSMS_STANDARD_DEVIATION_type	dalton
RESULTS_SEARCH_5_PARAMETERS_MSMS_STANDARD_DEVIATION_value	0.01
RESULTS_SEARCH_5_PARAMETERS_FASTA_filename	C:\AB SCIEX\ProteinPilot Data\SearchDatabases\uniprot-Homo sapiens-swissTrEMBL-isof-14022023.fasta
RESULTS_SEARCH_5_PARAMETERS_AUTO_CALIBRATION_ms	TRUE
RESULTS_SEARCH_5_PARAMETERS_AUTO_CALIBRATION_msexport	FALSE
RESULTS_SEARCH_5_PARAMETERS_AUTO_CALIBRATION_msms	TRUE
RESULTS_SEARCH_5_PARAMETERS_AUTO_CALIBRATION_msmstolsdratio	2.75
RESULTS_SEARCH_5_PARAMETERS_AUTO_CALIBRATION_mstolsdratio	7
RESULTS_SEARCH_5_PARAMETERS_AUTO_CALIBRATION_squareroot	TRUE
RESULTS_SEARCH_5_PARAMETERS_AUTO_CALIBRATION_type	dalton
RESULTS_SEARCH_5_PARAMETERS_AUTO_CALIBRATION_MCP_d_s_s_f	0.0666667
RESULTS_SEARCH_5_PARAMETERS_AUTO_CALIBRATION_MCP_d_s_w_f	3
RESULTS_SEARCH_5_PARAMETERS_AUTO_CALIBRATION_MCP_m_f_r_mbc	200
RESULTS_SEARCH_5_PARAMETERS_AUTO_CALIBRATION_MCP_m_m_c	10
RESULTS_SEARCH_5_PARAMETERS_AUTO_CALIBRATION_MCP_m_m_f_s	0.25
RESULTS_SEARCH_5_PARAMETERS_AUTO_CALIBRATION_MCP_m_m_p_f	0.33
RESULTS_SEARCH_5_PARAMETERS_AUTO_CALIBRATION_MCP_m_m_p_rms_f	1
RESULTS_SEARCH_5_PARAMETERS_AUTO_CALIBRATION_MCP_m_p_t_f	1
RESULTS_SEARCH_5_PARAMETERS_AUTO_CALIBRATION_MCP_m_r_h_n_b	15
RESULTS_SEARCH_5_PARAMETERS_AUTO_CALIBRATION_MCP_m_z_n_s	99
RESULTS_SEARCH_5_PARAMETERS_AUTO_CALIBRATION_MCP_m_z_s_mn_f_r	0.0666667
RESULTS_SEARCH_5_PARAMETERS_AUTO_CALIBRATION_MCP_m_z_s_mx_f_r	0.1
RESULTS_SEARCH_5_PARAMETERS_MS_AUTO_CALIBRATION_OUT_avres	1.55692e-08
RESULTS_SEARCH_5_PARAMETERS_MS_AUTO_CALIBRATION_OUT_c0	0.000143833
RESULTS_SEARCH_5_PARAMETERS_MS_AUTO_CALIBRATION_OUT_c1minus1	5.28906e-06
RESULTS_SEARCH_5_PARAMETERS_MS_AUTO_CALIBRATION_OUT_c2	0
RESULTS_SEARCH_5_PARAMETERS_MS_AUTO_CALIBRATION_OUT_file	1
RESULTS_SEARCH_5_PARAMETERS_MS_AUTO_CALIBRATION_OUT_partnumber	3
RESULTS_SEARCH_5_PARAMETERS_MS_AUTO_CALIBRATION_OUT_polyorder	1
RESULTS_SEARCH_5_PARAMETERS_MS_AUTO_CALIBRATION_OUT_sample	1
RESULTS_SEARCH_5_PARAMETERS_MS_AUTO_CALIBRATION_OUT_squareroot	TRUE
RESULTS_SEARCH_5_PARAMETERS_MSMS_AUTO_CALIBRATION_OUT_avres	-1.26191e-07
RESULTS_SEARCH_5_PARAMETERS_MSMS_AUTO_CALIBRATION_OUT_c0	-5.43436e-05
RESULTS_SEARCH_5_PARAMETERS_MSMS_AUTO_CALIBRATION_OUT_c1minus1	1.14886e-05
RESULTS_SEARCH_5_PARAMETERS_MSMS_AUTO_CALIBRATION_OUT_c2	0
RESULTS_SEARCH_5_PARAMETERS_MSMS_AUTO_CALIBRATION_OUT_file	1
RESULTS_SEARCH_5_PARAMETERS_MSMS_AUTO_CALIBRATION_OUT_partnumber	3
RESULTS_SEARCH_5_PARAMETERS_MSMS_AUTO_CALIBRATION_OUT_polyorder	1
RESULTS_SEARCH_5_PARAMETERS_MSMS_AUTO_CALIBRATION_OUT_sample	1
RESULTS_SEARCH_5_PARAMETERS_MSMS_AUTO_CALIBRATION_OUT_squareroot	TRUE
RESULTS_SEARCH_5_PARAMETERS_MAX_PRECURSORS_FRAGLET	5
RESULTS_SEARCH_5_PARAMETERS_MAX_PRECURSORS_TAGLET	1
RESULTS_SEARCH_5_PARAMETERS_PRECURSORS_DR_FRAGLET	10
RESULTS_SEARCH_5_PARAMETERS_PRECURSORS_DR_TAGLET	3
RESULTS_SEARCH_5_PARAMETERS_DEFAULT_CHARGE_STATE_1_charge	2
RESULTS_SEARCH_5_PARAMETERS_DEFAULT_CHARGE_STATE_1_probability	1
RESULTS_SEARCH_5_PARAMETERS_DEFAULT_CHARGE_STATE_2_charge	3
RESULTS_SEARCH_5_PARAMETERS_DEFAULT_CHARGE_STATE_2_probability	1
RESULTS_SEARCH_5_PARAMETERS_DEFAULT_CHARGE_STATE_3_charge	4
RESULTS_SEARCH_5_PARAMETERS_DEFAULT_CHARGE_STATE_3_probability	1
RESULTS_SEARCH_5_PARAMETERS_VERSION	5.0.1.0, 4895
RESULTS_SEARCH_5_PARAMETERS_PARAGON_VERSION	5.0.1.0, 4874
RESULTS_SEARCH_5_PARAMETERS_APPLICATION	ProteinPilot(tm) Software
RESULTS_SEARCH_5_PARAMETERS_PROGROUP_alternativedispositionmaximumfoldprobabilitydrop	100
RESULTS_SEARCH_5_PARAMETERS_PROGROUP_alternativedispositionmaximumfoldscoredrop	2
RESULTS_SEARCH_5_PARAMETERS_PROGROUP_autodiscordantpeptidethreshold	0.3
RESULTS_SEARCH_5_PARAMETERS_PROGROUP_bayesconfidencecalclulation	TRUE
RESULTS_SEARCH_5_PARAMETERS_PROGROUP_calibrateconfidence	TRUE
RESULTS_SEARCH_5_PARAMETERS_PROGROUP_compresspeptides	FALSE
RESULTS_SEARCH_5_PARAMETERS_PROGROUP_confidencepercentthresholdforexcludingothersfromquant	15
RESULTS_SEARCH_5_PARAMETERS_PROGROUP_confidencepercentthresholdforincludingselfinquant	15
RESULTS_SEARCH_5_PARAMETERS_PROGROUP_donotstoremspeaklists	FALSE
RESULTS_SEARCH_5_PARAMETERS_PROGROUP_fasta	C:\AB SCIEX\ProteinPilot Data\SearchDatabases\uniprot-Homo sapiens-swissTrEMBL-isof-14022023.fasta
RESULTS_SEARCH_5_PARAMETERS_PROGROUP_featuregroupminpepconf	0.66
RESULTS_SEARCH_5_PARAMETERS_PROGROUP_featuregroupminups	0.47
RESULTS_SEARCH_5_PARAMETERS_PROGROUP_focusingintersection	4
RESULTS_SEARCH_5_PARAMETERS_PROGROUP_focusingminimummatchconfidence	0.1
RESULTS_SEARCH_5_PARAMETERS_PROGROUP_focusingminunusedprotscore	0.1
RESULTS_SEARCH_5_PARAMETERS_PROGROUP_focusingsubsetcutoff	6
RESULTS_SEARCH_5_PARAMETERS_PROGROUP_intersection	1.3
RESULTS_SEARCH_5_PARAMETERS_PROGROUP_minimummatchconfidencecutoff	0.001
RESULTS_SEARCH_5_PARAMETERS_PROGROUP_minunusedprotscore	0.0458
RESULTS_SEARCH_5_PARAMETERS_PROGROUP_subsetcutoff	2
RESULTS_SEARCH_5_PARAMETERS_PROGROUP_unusedprotscorethresholdforexcludingothersfromquant	1.3
RESULTS_SEARCH_5_PARAMETERS_PEAKLIST_count	3735
RESULTS_SEARCH_5_PARAMETERS_PEAKLIST_filenumber	1
RESULTS_SEARCH_5_PARAMETERS_PEAKLIST_original_count	3735
RESULTS_SEARCH_5_PARAMETERS_PEAKLIST_originalfilename	Z:\PC2-Raw-Data\Proteomics\Data\Service\SP0059\230206-SP0059-Exo-5.wiff
RESULTS_SEARCH_5_PARAMETERS_PEAKLIST_partnumber	3
RESULTS_SEARCH_5_PARAMETERS_QUANT_TYPE_background_correction	FALSE
RESULTS_SEARCH_5_PARAMETERS_QUANT_TYPE_bias_correction	TRUE
RESULTS_SEARCH_5_PARAMETERS_QUANT_TYPE_keep_extreme_peptides_over_fraction	0
RESULTS_SEARCH_5_PARAMETERS_QUANT_TYPE_low_confidence_check	TRUE
RESULTS_SEARCH_5_PARAMETERS_QUANT_TYPE_low_intensity_check	TRUE
RESULTS_SEARCH_5_PARAMETERS_QUANT_TYPE_median_statistic	TRUE
RESULTS_SEARCH_5_PARAMETERS_QUANT_TYPE_mod_check	TRUE
RESULTS_SEARCH_5_PARAMETERS_QUANT_TYPE_quant_threshold	-1
RESULTS_SEARCH_5_PARAMETERS_QUANT_TYPE_quant_threshold_sn	9
RESULTS_SEARCH_5_PARAMETERS_QUANT_TYPE_separate_searches	FALSE
RESULTS_SEARCH_5_PARAMETERS_QUANT_TYPE_shared_msms_check	TRUE
RESULTS_SEARCH_5_PARAMETERS_PARAGON_METHOD_SETTINGS_UI_SAMPLE_TYPE	Identification
RESULTS_SEARCH_5_PARAMETERS_PARAGON_METHOD_SETTINGS_UI_CYS_ALKYLATION	Iodoacetamide
RESULTS_SEARCH_5_PARAMETERS_PARAGON_METHOD_SETTINGS_UI_DIGESTION	Trypsin
RESULTS_SEARCH_5_PARAMETERS_PARAGON_METHOD_SETTINGS_UI_SPECIAL_FACTOR	Urea denaturation
RESULTS_SEARCH_5_PARAMETERS_PARAGON_METHOD_SETTINGS_UI_INSTRUMENT	TripleTOF 5600
RESULTS_SEARCH_5_PARAMETERS_PARAGON_METHOD_SETTINGS_UI_SEARCH_EFFORT	Thorough
RESULTS_SEARCH_5_PARAMETERS_PARAGON_METHOD_SETTINGS_UI_ID_FOCUS	Biological modifications
RESULTS_SEARCH_5_PARAMETERS_PARAGON_METHOD_SETTINGS_UI_USER_NAME	WIN-PVT3EI9I5O2\Administrator
RESULTS_SEARCH_5_PARAMETERS_PARAGON_METHOD_SETTINGS_UI_MACHINE_NAME	WIN-PVT3EI9I5O2
RESULTS_SEARCH_5_PARAMETERS_PARAGON_METHOD_SETTINGS_UI_SEARCH_ID	6.3812e+17
RESULTS_SEARCH_5_PARAMETERS_PARAGON_METHOD_SETTINGS_UI_START_TIME	2023-02-14 09:01:21
RESULTS_SEARCH_5_PARAMETERS_PARAGON_METHOD_SETTINGS_UI_MIN_UNUSED_PROTSCORE	0.0458
RESULTS_SEARCH_5_PARAMETERS_PARAGON_METHOD_SETTINGS_UI_PSPEP	TRUE
RESULTS_SEARCH_6_time_cpu	3475-09-30
RESULTS_SEARCH_6_time_duration	586600
RESULTS_SEARCH_6_version	5.0.1.4874
RESULTS_SEARCH_6_xml:id	SEARCH:2:638119620813268053_2
RESULTS_SEARCH_6_PARAMETERS_chemical_data_edited	FALSE
RESULTS_SEARCH_6_PARAMETERS_do_multiprecursor_search	TRUE
RESULTS_SEARCH_6_PARAMETERS_do_reverse_search	TRUE
RESULTS_SEARCH_6_PARAMETERS_max_quant_labels	35
RESULTS_SEARCH_6_PARAMETERS_maxresults	15
RESULTS_SEARCH_6_PARAMETERS_separate_searches	FALSE
RESULTS_SEARCH_6_PARAMETERS_MSTOLERANCE_type	dalton
RESULTS_SEARCH_6_PARAMETERS_MSTOLERANCE_value	0.05
RESULTS_SEARCH_6_PARAMETERS_MSMSTOLERANCE_type	dalton
RESULTS_SEARCH_6_PARAMETERS_MSMSTOLERANCE_value	0.1
RESULTS_SEARCH_6_PARAMETERS_MS_STANDARD_DEVIATION_type	dalton
RESULTS_SEARCH_6_PARAMETERS_MS_STANDARD_DEVIATION_value	0.0011
RESULTS_SEARCH_6_PARAMETERS_MSMS_STANDARD_DEVIATION_type	dalton
RESULTS_SEARCH_6_PARAMETERS_MSMS_STANDARD_DEVIATION_value	0.01
RESULTS_SEARCH_6_PARAMETERS_FASTA_filename	C:\AB SCIEX\ProteinPilot Data\SearchDatabases\uniprot-Homo sapiens-swissTrEMBL-isof-14022023.fasta
RESULTS_SEARCH_6_PARAMETERS_AUTO_CALIBRATION_ms	TRUE
RESULTS_SEARCH_6_PARAMETERS_AUTO_CALIBRATION_msexport	FALSE
RESULTS_SEARCH_6_PARAMETERS_AUTO_CALIBRATION_msms	TRUE
RESULTS_SEARCH_6_PARAMETERS_AUTO_CALIBRATION_msmstolsdratio	2.75
RESULTS_SEARCH_6_PARAMETERS_AUTO_CALIBRATION_mstolsdratio	7
RESULTS_SEARCH_6_PARAMETERS_AUTO_CALIBRATION_squareroot	TRUE
RESULTS_SEARCH_6_PARAMETERS_AUTO_CALIBRATION_type	dalton
RESULTS_SEARCH_6_PARAMETERS_AUTO_CALIBRATION_MCP_d_s_s_f	0.0666667
RESULTS_SEARCH_6_PARAMETERS_AUTO_CALIBRATION_MCP_d_s_w_f	3
RESULTS_SEARCH_6_PARAMETERS_AUTO_CALIBRATION_MCP_m_f_r_mbc	200
RESULTS_SEARCH_6_PARAMETERS_AUTO_CALIBRATION_MCP_m_m_c	10
RESULTS_SEARCH_6_PARAMETERS_AUTO_CALIBRATION_MCP_m_m_f_s	0.25
RESULTS_SEARCH_6_PARAMETERS_AUTO_CALIBRATION_MCP_m_m_p_f	0.33
RESULTS_SEARCH_6_PARAMETERS_AUTO_CALIBRATION_MCP_m_m_p_rms_f	1
RESULTS_SEARCH_6_PARAMETERS_AUTO_CALIBRATION_MCP_m_p_t_f	1
RESULTS_SEARCH_6_PARAMETERS_AUTO_CALIBRATION_MCP_m_r_h_n_b	15
RESULTS_SEARCH_6_PARAMETERS_AUTO_CALIBRATION_MCP_m_z_n_s	99
RESULTS_SEARCH_6_PARAMETERS_AUTO_CALIBRATION_MCP_m_z_s_mn_f_r	0.0666667
RESULTS_SEARCH_6_PARAMETERS_AUTO_CALIBRATION_MCP_m_z_s_mx_f_r	0.1
RESULTS_SEARCH_6_PARAMETERS_MS_AUTO_CALIBRATION_OUT_avres	1.55692e-08
RESULTS_SEARCH_6_PARAMETERS_MS_AUTO_CALIBRATION_OUT_c0	0.000143833
RESULTS_SEARCH_6_PARAMETERS_MS_AUTO_CALIBRATION_OUT_c1minus1	5.28906e-06
RESULTS_SEARCH_6_PARAMETERS_MS_AUTO_CALIBRATION_OUT_c2	0
RESULTS_SEARCH_6_PARAMETERS_MS_AUTO_CALIBRATION_OUT_file	1
RESULTS_SEARCH_6_PARAMETERS_MS_AUTO_CALIBRATION_OUT_partnumber	3
RESULTS_SEARCH_6_PARAMETERS_MS_AUTO_CALIBRATION_OUT_polyorder	1
RESULTS_SEARCH_6_PARAMETERS_MS_AUTO_CALIBRATION_OUT_sample	1
RESULTS_SEARCH_6_PARAMETERS_MS_AUTO_CALIBRATION_OUT_squareroot	TRUE
RESULTS_SEARCH_6_PARAMETERS_MSMS_AUTO_CALIBRATION_OUT_avres	-1.26191e-07
RESULTS_SEARCH_6_PARAMETERS_MSMS_AUTO_CALIBRATION_OUT_c0	-5.43436e-05
RESULTS_SEARCH_6_PARAMETERS_MSMS_AUTO_CALIBRATION_OUT_c1minus1	1.14886e-05
RESULTS_SEARCH_6_PARAMETERS_MSMS_AUTO_CALIBRATION_OUT_c2	0
RESULTS_SEARCH_6_PARAMETERS_MSMS_AUTO_CALIBRATION_OUT_file	1
RESULTS_SEARCH_6_PARAMETERS_MSMS_AUTO_CALIBRATION_OUT_partnumber	3
RESULTS_SEARCH_6_PARAMETERS_MSMS_AUTO_CALIBRATION_OUT_polyorder	1
RESULTS_SEARCH_6_PARAMETERS_MSMS_AUTO_CALIBRATION_OUT_sample	1
RESULTS_SEARCH_6_PARAMETERS_MSMS_AUTO_CALIBRATION_OUT_squareroot	TRUE
RESULTS_SEARCH_6_PARAMETERS_MAX_PRECURSORS_FRAGLET	5
RESULTS_SEARCH_6_PARAMETERS_MAX_PRECURSORS_TAGLET	1
RESULTS_SEARCH_6_PARAMETERS_PRECURSORS_DR_FRAGLET	1900-01-10
RESULTS_SEARCH_6_PARAMETERS_PRECURSORS_DR_TAGLET	3
RESULTS_SEARCH_6_PARAMETERS_DEFAULT_CHARGE_STATE_1_charge	2
RESULTS_SEARCH_6_PARAMETERS_DEFAULT_CHARGE_STATE_1_probability	1
RESULTS_SEARCH_6_PARAMETERS_DEFAULT_CHARGE_STATE_2_charge	3
RESULTS_SEARCH_6_PARAMETERS_DEFAULT_CHARGE_STATE_2_probability	1
RESULTS_SEARCH_6_PARAMETERS_DEFAULT_CHARGE_STATE_3_charge	4
RESULTS_SEARCH_6_PARAMETERS_DEFAULT_CHARGE_STATE_3_probability	1
RESULTS_SEARCH_6_PARAMETERS_VERSION	5.0.1.0, 4895
RESULTS_SEARCH_6_PARAMETERS_PARAGON_VERSION	5.0.1.0, 4874
RESULTS_SEARCH_6_PARAMETERS_APPLICATION	ProteinPilot(tm) Software
RESULTS_SEARCH_6_PARAMETERS_PROGROUP_alternativedispositionmaximumfoldprobabilitydrop	100
RESULTS_SEARCH_6_PARAMETERS_PROGROUP_alternativedispositionmaximumfoldscoredrop	2
RESULTS_SEARCH_6_PARAMETERS_PROGROUP_autodiscordantpeptidethreshold	0.3
RESULTS_SEARCH_6_PARAMETERS_PROGROUP_bayesconfidencecalclulation	TRUE
RESULTS_SEARCH_6_PARAMETERS_PROGROUP_calibrateconfidence	TRUE
RESULTS_SEARCH_6_PARAMETERS_PROGROUP_compresspeptides	FALSE
RESULTS_SEARCH_6_PARAMETERS_PROGROUP_confidencepercentthresholdforexcludingothersfromquant	15
RESULTS_SEARCH_6_PARAMETERS_PROGROUP_confidencepercentthresholdforincludingselfinquant	15
RESULTS_SEARCH_6_PARAMETERS_PROGROUP_donotstoremspeaklists	FALSE
RESULTS_SEARCH_6_PARAMETERS_PROGROUP_fasta	C:\AB SCIEX\ProteinPilot Data\SearchDatabases\uniprot-Homo sapiens-swissTrEMBL-isof-14022023.fasta
RESULTS_SEARCH_6_PARAMETERS_PROGROUP_featuregroupminpepconf	0.66
RESULTS_SEARCH_6_PARAMETERS_PROGROUP_featuregroupminups	0.47
RESULTS_SEARCH_6_PARAMETERS_PROGROUP_focusingintersection	4
RESULTS_SEARCH_6_PARAMETERS_PROGROUP_focusingminimummatchconfidence	0.1
RESULTS_SEARCH_6_PARAMETERS_PROGROUP_focusingminunusedprotscore	0.1
RESULTS_SEARCH_6_PARAMETERS_PROGROUP_focusingsubsetcutoff	6
RESULTS_SEARCH_6_PARAMETERS_PROGROUP_intersection	1.3
RESULTS_SEARCH_6_PARAMETERS_PROGROUP_minimummatchconfidencecutoff	0.001
RESULTS_SEARCH_6_PARAMETERS_PROGROUP_minunusedprotscore	0.0458
RESULTS_SEARCH_6_PARAMETERS_PROGROUP_subsetcutoff	2
RESULTS_SEARCH_6_PARAMETERS_PROGROUP_unusedprotscorethresholdforexcludingothersfromquant	1.3
RESULTS_SEARCH_6_PARAMETERS_PEAKLIST_count	3735
RESULTS_SEARCH_6_PARAMETERS_PEAKLIST_filenumber	1
RESULTS_SEARCH_6_PARAMETERS_PEAKLIST_original_count	3735
RESULTS_SEARCH_6_PARAMETERS_PEAKLIST_originalfilename	Z:\PC2-Raw-Data\Proteomics\Data\Service\SP0059\230206-SP0059-Exo-5.wiff
RESULTS_SEARCH_6_PARAMETERS_PEAKLIST_partnumber	3
RESULTS_SEARCH_6_PARAMETERS_QUANT_TYPE_background_correction	FALSE
RESULTS_SEARCH_6_PARAMETERS_QUANT_TYPE_bias_correction	TRUE
RESULTS_SEARCH_6_PARAMETERS_QUANT_TYPE_keep_extreme_peptides_over_fraction	0
RESULTS_SEARCH_6_PARAMETERS_QUANT_TYPE_low_confidence_check	TRUE
RESULTS_SEARCH_6_PARAMETERS_QUANT_TYPE_low_intensity_check	TRUE
RESULTS_SEARCH_6_PARAMETERS_QUANT_TYPE_median_statistic	TRUE
RESULTS_SEARCH_6_PARAMETERS_QUANT_TYPE_mod_check	TRUE
RESULTS_SEARCH_6_PARAMETERS_QUANT_TYPE_quant_threshold	-1
RESULTS_SEARCH_6_PARAMETERS_QUANT_TYPE_quant_threshold_sn	9
RESULTS_SEARCH_6_PARAMETERS_QUANT_TYPE_separate_searches	FALSE
RESULTS_SEARCH_6_PARAMETERS_QUANT_TYPE_shared_msms_check	TRUE
RESULTS_SEARCH_6_PARAMETERS_PARAGON_METHOD_SETTINGS_UI_SAMPLE_TYPE	Identification
RESULTS_SEARCH_6_PARAMETERS_PARAGON_METHOD_SETTINGS_UI_CYS_ALKYLATION	Iodoacetamide
RESULTS_SEARCH_6_PARAMETERS_PARAGON_METHOD_SETTINGS_UI_DIGESTION	Trypsin
RESULTS_SEARCH_6_PARAMETERS_PARAGON_METHOD_SETTINGS_UI_SPECIAL_FACTOR	Urea denaturation
RESULTS_SEARCH_6_PARAMETERS_PARAGON_METHOD_SETTINGS_UI_INSTRUMENT	TripleTOF 5600
RESULTS_SEARCH_6_PARAMETERS_PARAGON_METHOD_SETTINGS_UI_SEARCH_EFFORT	Thorough
RESULTS_SEARCH_6_PARAMETERS_PARAGON_METHOD_SETTINGS_UI_ID_FOCUS	Biological modifications
RESULTS_SEARCH_6_PARAMETERS_PARAGON_METHOD_SETTINGS_UI_USER_NAME	WIN-PVT3EI9I5O2\Administrator
RESULTS_SEARCH_6_PARAMETERS_PARAGON_METHOD_SETTINGS_UI_MACHINE_NAME	WIN-PVT3EI9I5O2
RESULTS_SEARCH_6_PARAMETERS_PARAGON_METHOD_SETTINGS_UI_SEARCH_ID	6.3812e+17
RESULTS_SEARCH_6_PARAMETERS_PARAGON_METHOD_SETTINGS_UI_START_TIME	2023-02-14 09:01:21
RESULTS_SEARCH_6_PARAMETERS_PARAGON_METHOD_SETTINGS_UI_MIN_UNUSED_PROTSCORE	0.0458
RESULTS_SEARCH_6_PARAMETERS_PARAGON_METHOD_SETTINGS_UI_PSPEP	TRUE
RESULTS_SEARCH_7_time_cpu	191078
RESULTS_SEARCH_7_time_duration	205044
RESULTS_SEARCH_7_version	5.0.1.4874
RESULTS_SEARCH_7_xml:id	SEARCH:1:638119620813268053_3
RESULTS_SEARCH_7_PARAMETERS_chemical_data_edited	FALSE
RESULTS_SEARCH_7_PARAMETERS_do_multiprecursor_search	TRUE
RESULTS_SEARCH_7_PARAMETERS_do_reverse_search	TRUE
RESULTS_SEARCH_7_PARAMETERS_max_quant_labels	35
RESULTS_SEARCH_7_PARAMETERS_maxresults	15
RESULTS_SEARCH_7_PARAMETERS_separate_searches	FALSE
RESULTS_SEARCH_7_PARAMETERS_MSTOLERANCE_type	dalton
RESULTS_SEARCH_7_PARAMETERS_MSTOLERANCE_value	0.05
RESULTS_SEARCH_7_PARAMETERS_MSMSTOLERANCE_type	dalton
RESULTS_SEARCH_7_PARAMETERS_MSMSTOLERANCE_value	0.1
RESULTS_SEARCH_7_PARAMETERS_MS_STANDARD_DEVIATION_type	dalton
RESULTS_SEARCH_7_PARAMETERS_MS_STANDARD_DEVIATION_value	0.0011
RESULTS_SEARCH_7_PARAMETERS_MSMS_STANDARD_DEVIATION_type	dalton
RESULTS_SEARCH_7_PARAMETERS_MSMS_STANDARD_DEVIATION_value	0.01
RESULTS_SEARCH_7_PARAMETERS_FASTA_filename	C:\AB SCIEX\ProteinPilot Data\SearchDatabases\uniprot-Homo sapiens-swissTrEMBL-isof-14022023.fasta
RESULTS_SEARCH_7_PARAMETERS_AUTO_CALIBRATION_ms	TRUE
RESULTS_SEARCH_7_PARAMETERS_AUTO_CALIBRATION_msexport	FALSE
RESULTS_SEARCH_7_PARAMETERS_AUTO_CALIBRATION_msms	TRUE
RESULTS_SEARCH_7_PARAMETERS_AUTO_CALIBRATION_msmstolsdratio	2.75
RESULTS_SEARCH_7_PARAMETERS_AUTO_CALIBRATION_mstolsdratio	7
RESULTS_SEARCH_7_PARAMETERS_AUTO_CALIBRATION_squareroot	TRUE
RESULTS_SEARCH_7_PARAMETERS_AUTO_CALIBRATION_type	dalton
RESULTS_SEARCH_7_PARAMETERS_AUTO_CALIBRATION_MCP_d_s_s_f	0.0666667
RESULTS_SEARCH_7_PARAMETERS_AUTO_CALIBRATION_MCP_d_s_w_f	3
RESULTS_SEARCH_7_PARAMETERS_AUTO_CALIBRATION_MCP_m_f_r_mbc	200
RESULTS_SEARCH_7_PARAMETERS_AUTO_CALIBRATION_MCP_m_m_c	10
RESULTS_SEARCH_7_PARAMETERS_AUTO_CALIBRATION_MCP_m_m_f_s	0.25
RESULTS_SEARCH_7_PARAMETERS_AUTO_CALIBRATION_MCP_m_m_p_f	0.33
RESULTS_SEARCH_7_PARAMETERS_AUTO_CALIBRATION_MCP_m_m_p_rms_f	1
RESULTS_SEARCH_7_PARAMETERS_AUTO_CALIBRATION_MCP_m_p_t_f	1
RESULTS_SEARCH_7_PARAMETERS_AUTO_CALIBRATION_MCP_m_r_h_n_b	15
RESULTS_SEARCH_7_PARAMETERS_AUTO_CALIBRATION_MCP_m_z_n_s	99
RESULTS_SEARCH_7_PARAMETERS_AUTO_CALIBRATION_MCP_m_z_s_mn_f_r	0.0666667
RESULTS_SEARCH_7_PARAMETERS_AUTO_CALIBRATION_MCP_m_z_s_mx_f_r	0.1
RESULTS_SEARCH_7_PARAMETERS_MS_AUTO_CALIBRATION_OUT_avres	-9.97651e-08
RESULTS_SEARCH_7_PARAMETERS_MS_AUTO_CALIBRATION_OUT_c0	0.000127807
RESULTS_SEARCH_7_PARAMETERS_MS_AUTO_CALIBRATION_OUT_c1minus1	5.78412e-06
RESULTS_SEARCH_7_PARAMETERS_MS_AUTO_CALIBRATION_OUT_c2	0
RESULTS_SEARCH_7_PARAMETERS_MS_AUTO_CALIBRATION_OUT_file	1
RESULTS_SEARCH_7_PARAMETERS_MS_AUTO_CALIBRATION_OUT_partnumber	4
RESULTS_SEARCH_7_PARAMETERS_MS_AUTO_CALIBRATION_OUT_polyorder	1
RESULTS_SEARCH_7_PARAMETERS_MS_AUTO_CALIBRATION_OUT_sample	1
RESULTS_SEARCH_7_PARAMETERS_MS_AUTO_CALIBRATION_OUT_squareroot	TRUE
RESULTS_SEARCH_7_PARAMETERS_MSMS_AUTO_CALIBRATION_OUT_avres	-1.44145e-07
RESULTS_SEARCH_7_PARAMETERS_MSMS_AUTO_CALIBRATION_OUT_c0	-3.55909e-05
RESULTS_SEARCH_7_PARAMETERS_MSMS_AUTO_CALIBRATION_OUT_c1minus1	1.03461e-05
RESULTS_SEARCH_7_PARAMETERS_MSMS_AUTO_CALIBRATION_OUT_c2	0
RESULTS_SEARCH_7_PARAMETERS_MSMS_AUTO_CALIBRATION_OUT_file	1
RESULTS_SEARCH_7_PARAMETERS_MSMS_AUTO_CALIBRATION_OUT_partnumber	4
RESULTS_SEARCH_7_PARAMETERS_MSMS_AUTO_CALIBRATION_OUT_polyorder	1
RESULTS_SEARCH_7_PARAMETERS_MSMS_AUTO_CALIBRATION_OUT_sample	1
RESULTS_SEARCH_7_PARAMETERS_MSMS_AUTO_CALIBRATION_OUT_squareroot	TRUE
RESULTS_SEARCH_7_PARAMETERS_MAX_PRECURSORS_FRAGLET	5
RESULTS_SEARCH_7_PARAMETERS_MAX_PRECURSORS_TAGLET	1
RESULTS_SEARCH_7_PARAMETERS_PRECURSORS_DR_FRAGLET	10
RESULTS_SEARCH_7_PARAMETERS_PRECURSORS_DR_TAGLET	3
RESULTS_SEARCH_7_PARAMETERS_DEFAULT_CHARGE_STATE_1_charge	2
RESULTS_SEARCH_7_PARAMETERS_DEFAULT_CHARGE_STATE_1_probability	1
RESULTS_SEARCH_7_PARAMETERS_DEFAULT_CHARGE_STATE_2_charge	3
RESULTS_SEARCH_7_PARAMETERS_DEFAULT_CHARGE_STATE_2_probability	1
RESULTS_SEARCH_7_PARAMETERS_DEFAULT_CHARGE_STATE_3_charge	4
RESULTS_SEARCH_7_PARAMETERS_DEFAULT_CHARGE_STATE_3_probability	1
RESULTS_SEARCH_7_PARAMETERS_VERSION	5.0.1.0, 4895
RESULTS_SEARCH_7_PARAMETERS_PARAGON_VERSION	5.0.1.0, 4874
RESULTS_SEARCH_7_PARAMETERS_APPLICATION	ProteinPilot(tm) Software
RESULTS_SEARCH_7_PARAMETERS_PROGROUP_alternativedispositionmaximumfoldprobabilitydrop	100
RESULTS_SEARCH_7_PARAMETERS_PROGROUP_alternativedispositionmaximumfoldscoredrop	2
RESULTS_SEARCH_7_PARAMETERS_PROGROUP_autodiscordantpeptidethreshold	0.3
RESULTS_SEARCH_7_PARAMETERS_PROGROUP_bayesconfidencecalclulation	TRUE
RESULTS_SEARCH_7_PARAMETERS_PROGROUP_calibrateconfidence	TRUE
RESULTS_SEARCH_7_PARAMETERS_PROGROUP_compresspeptides	FALSE
RESULTS_SEARCH_7_PARAMETERS_PROGROUP_confidencepercentthresholdforexcludingothersfromquant	15
RESULTS_SEARCH_7_PARAMETERS_PROGROUP_confidencepercentthresholdforincludingselfinquant	15
RESULTS_SEARCH_7_PARAMETERS_PROGROUP_donotstoremspeaklists	FALSE
RESULTS_SEARCH_7_PARAMETERS_PROGROUP_fasta	C:\AB SCIEX\ProteinPilot Data\SearchDatabases\uniprot-Homo sapiens-swissTrEMBL-isof-14022023.fasta
RESULTS_SEARCH_7_PARAMETERS_PROGROUP_featuregroupminpepconf	0.66
RESULTS_SEARCH_7_PARAMETERS_PROGROUP_featuregroupminups	0.47
RESULTS_SEARCH_7_PARAMETERS_PROGROUP_focusingintersection	4
RESULTS_SEARCH_7_PARAMETERS_PROGROUP_focusingminimummatchconfidence	0.1
RESULTS_SEARCH_7_PARAMETERS_PROGROUP_focusingminunusedprotscore	0.1
RESULTS_SEARCH_7_PARAMETERS_PROGROUP_focusingsubsetcutoff	6
RESULTS_SEARCH_7_PARAMETERS_PROGROUP_intersection	1.3
RESULTS_SEARCH_7_PARAMETERS_PROGROUP_minimummatchconfidencecutoff	0.001
RESULTS_SEARCH_7_PARAMETERS_PROGROUP_minunusedprotscore	0.0458
RESULTS_SEARCH_7_PARAMETERS_PROGROUP_subsetcutoff	2
RESULTS_SEARCH_7_PARAMETERS_PROGROUP_unusedprotscorethresholdforexcludingothersfromquant	1.3
RESULTS_SEARCH_7_PARAMETERS_PEAKLIST_count	3673
RESULTS_SEARCH_7_PARAMETERS_PEAKLIST_filenumber	1
RESULTS_SEARCH_7_PARAMETERS_PEAKLIST_original_count	3673
RESULTS_SEARCH_7_PARAMETERS_PEAKLIST_originalfilename	Z:\PC2-Raw-Data\Proteomics\Data\Service\SP0059\230206-SP0059-Exo-5.wiff
RESULTS_SEARCH_7_PARAMETERS_PEAKLIST_partnumber	4
RESULTS_SEARCH_7_PARAMETERS_QUANT_TYPE_background_correction	FALSE
RESULTS_SEARCH_7_PARAMETERS_QUANT_TYPE_bias_correction	TRUE
RESULTS_SEARCH_7_PARAMETERS_QUANT_TYPE_keep_extreme_peptides_over_fraction	0
RESULTS_SEARCH_7_PARAMETERS_QUANT_TYPE_low_confidence_check	TRUE
RESULTS_SEARCH_7_PARAMETERS_QUANT_TYPE_low_intensity_check	TRUE
RESULTS_SEARCH_7_PARAMETERS_QUANT_TYPE_median_statistic	TRUE
RESULTS_SEARCH_7_PARAMETERS_QUANT_TYPE_mod_check	TRUE
RESULTS_SEARCH_7_PARAMETERS_QUANT_TYPE_quant_threshold	-1
RESULTS_SEARCH_7_PARAMETERS_QUANT_TYPE_quant_threshold_sn	1900-01-09
RESULTS_SEARCH_7_PARAMETERS_QUANT_TYPE_separate_searches	FALSE
RESULTS_SEARCH_7_PARAMETERS_QUANT_TYPE_shared_msms_check	TRUE
RESULTS_SEARCH_7_PARAMETERS_PARAGON_METHOD_SETTINGS_UI_SAMPLE_TYPE	Identification
RESULTS_SEARCH_7_PARAMETERS_PARAGON_METHOD_SETTINGS_UI_CYS_ALKYLATION	Iodoacetamide
RESULTS_SEARCH_7_PARAMETERS_PARAGON_METHOD_SETTINGS_UI_DIGESTION	Trypsin
RESULTS_SEARCH_7_PARAMETERS_PARAGON_METHOD_SETTINGS_UI_SPECIAL_FACTOR	Urea denaturation
RESULTS_SEARCH_7_PARAMETERS_PARAGON_METHOD_SETTINGS_UI_INSTRUMENT	TripleTOF 5600
RESULTS_SEARCH_7_PARAMETERS_PARAGON_METHOD_SETTINGS_UI_SEARCH_EFFORT	Thorough
RESULTS_SEARCH_7_PARAMETERS_PARAGON_METHOD_SETTINGS_UI_ID_FOCUS	Biological modifications
RESULTS_SEARCH_7_PARAMETERS_PARAGON_METHOD_SETTINGS_UI_USER_NAME	WIN-PVT3EI9I5O2\Administrator
RESULTS_SEARCH_7_PARAMETERS_PARAGON_METHOD_SETTINGS_UI_MACHINE_NAME	WIN-PVT3EI9I5O2
RESULTS_SEARCH_7_PARAMETERS_PARAGON_METHOD_SETTINGS_UI_SEARCH_ID	6.3812e+17
RESULTS_SEARCH_7_PARAMETERS_PARAGON_METHOD_SETTINGS_UI_START_TIME	2023-02-14 09:01:21
RESULTS_SEARCH_7_PARAMETERS_PARAGON_METHOD_SETTINGS_UI_MIN_UNUSED_PROTSCORE	0.0458
RESULTS_SEARCH_7_PARAMETERS_PARAGON_METHOD_SETTINGS_UI_PSPEP	TRUE
RESULTS_SEARCH_8_time_cpu	607812
RESULTS_SEARCH_8_time_duration	613361
RESULTS_SEARCH_8_version	5.0.1.4874
RESULTS_SEARCH_8_xml:id	SEARCH:2:638119620813268053_3
RESULTS_SEARCH_8_PARAMETERS_chemical_data_edited	FALSE
RESULTS_SEARCH_8_PARAMETERS_do_multiprecursor_search	TRUE
RESULTS_SEARCH_8_PARAMETERS_do_reverse_search	TRUE
RESULTS_SEARCH_8_PARAMETERS_max_quant_labels	35
RESULTS_SEARCH_8_PARAMETERS_maxresults	15
RESULTS_SEARCH_8_PARAMETERS_separate_searches	FALSE
RESULTS_SEARCH_8_PARAMETERS_MSTOLERANCE_type	dalton
RESULTS_SEARCH_8_PARAMETERS_MSTOLERANCE_value	0.05
RESULTS_SEARCH_8_PARAMETERS_MSMSTOLERANCE_type	dalton
RESULTS_SEARCH_8_PARAMETERS_MSMSTOLERANCE_value	0.1
RESULTS_SEARCH_8_PARAMETERS_MS_STANDARD_DEVIATION_type	dalton
RESULTS_SEARCH_8_PARAMETERS_MS_STANDARD_DEVIATION_value	0.0011
RESULTS_SEARCH_8_PARAMETERS_MSMS_STANDARD_DEVIATION_type	dalton
RESULTS_SEARCH_8_PARAMETERS_MSMS_STANDARD_DEVIATION_value	0.01
RESULTS_SEARCH_8_PARAMETERS_FASTA_filename	C:\AB SCIEX\ProteinPilot Data\SearchDatabases\uniprot-Homo sapiens-swissTrEMBL-isof-14022023.fasta
RESULTS_SEARCH_8_PARAMETERS_AUTO_CALIBRATION_ms	TRUE
RESULTS_SEARCH_8_PARAMETERS_AUTO_CALIBRATION_msexport	FALSE
RESULTS_SEARCH_8_PARAMETERS_AUTO_CALIBRATION_msms	TRUE
RESULTS_SEARCH_8_PARAMETERS_AUTO_CALIBRATION_msmstolsdratio	2.75
RESULTS_SEARCH_8_PARAMETERS_AUTO_CALIBRATION_mstolsdratio	7
RESULTS_SEARCH_8_PARAMETERS_AUTO_CALIBRATION_squareroot	TRUE
RESULTS_SEARCH_8_PARAMETERS_AUTO_CALIBRATION_type	dalton
RESULTS_SEARCH_8_PARAMETERS_AUTO_CALIBRATION_MCP_d_s_s_f	0.0666667
RESULTS_SEARCH_8_PARAMETERS_AUTO_CALIBRATION_MCP_d_s_w_f	3
RESULTS_SEARCH_8_PARAMETERS_AUTO_CALIBRATION_MCP_m_f_r_mbc	200
RESULTS_SEARCH_8_PARAMETERS_AUTO_CALIBRATION_MCP_m_m_c	10
RESULTS_SEARCH_8_PARAMETERS_AUTO_CALIBRATION_MCP_m_m_f_s	0.25
RESULTS_SEARCH_8_PARAMETERS_AUTO_CALIBRATION_MCP_m_m_p_f	0.33
RESULTS_SEARCH_8_PARAMETERS_AUTO_CALIBRATION_MCP_m_m_p_rms_f	1
RESULTS_SEARCH_8_PARAMETERS_AUTO_CALIBRATION_MCP_m_p_t_f	1
RESULTS_SEARCH_8_PARAMETERS_AUTO_CALIBRATION_MCP_m_r_h_n_b	15
RESULTS_SEARCH_8_PARAMETERS_AUTO_CALIBRATION_MCP_m_z_n_s	99
RESULTS_SEARCH_8_PARAMETERS_AUTO_CALIBRATION_MCP_m_z_s_mn_f_r	0.0666667
RESULTS_SEARCH_8_PARAMETERS_AUTO_CALIBRATION_MCP_m_z_s_mx_f_r	0.1
RESULTS_SEARCH_8_PARAMETERS_MS_AUTO_CALIBRATION_OUT_avres	-9.97651e-08
RESULTS_SEARCH_8_PARAMETERS_MS_AUTO_CALIBRATION_OUT_c0	0.000127807
RESULTS_SEARCH_8_PARAMETERS_MS_AUTO_CALIBRATION_OUT_c1minus1	5.78412e-06
RESULTS_SEARCH_8_PARAMETERS_MS_AUTO_CALIBRATION_OUT_c2	0
RESULTS_SEARCH_8_PARAMETERS_MS_AUTO_CALIBRATION_OUT_file	1
RESULTS_SEARCH_8_PARAMETERS_MS_AUTO_CALIBRATION_OUT_partnumber	4
RESULTS_SEARCH_8_PARAMETERS_MS_AUTO_CALIBRATION_OUT_polyorder	1
RESULTS_SEARCH_8_PARAMETERS_MS_AUTO_CALIBRATION_OUT_sample	1
RESULTS_SEARCH_8_PARAMETERS_MS_AUTO_CALIBRATION_OUT_squareroot	TRUE
RESULTS_SEARCH_8_PARAMETERS_MSMS_AUTO_CALIBRATION_OUT_avres	-1.44145e-07
RESULTS_SEARCH_8_PARAMETERS_MSMS_AUTO_CALIBRATION_OUT_c0	-3.55909e-05
RESULTS_SEARCH_8_PARAMETERS_MSMS_AUTO_CALIBRATION_OUT_c1minus1	1.03461e-05
RESULTS_SEARCH_8_PARAMETERS_MSMS_AUTO_CALIBRATION_OUT_c2	0
RESULTS_SEARCH_8_PARAMETERS_MSMS_AUTO_CALIBRATION_OUT_file	1
RESULTS_SEARCH_8_PARAMETERS_MSMS_AUTO_CALIBRATION_OUT_partnumber	4
RESULTS_SEARCH_8_PARAMETERS_MSMS_AUTO_CALIBRATION_OUT_polyorder	1
RESULTS_SEARCH_8_PARAMETERS_MSMS_AUTO_CALIBRATION_OUT_sample	1
RESULTS_SEARCH_8_PARAMETERS_MSMS_AUTO_CALIBRATION_OUT_squareroot	TRUE
RESULTS_SEARCH_8_PARAMETERS_MAX_PRECURSORS_FRAGLET	1900-01-05
RESULTS_SEARCH_8_PARAMETERS_MAX_PRECURSORS_TAGLET	1
RESULTS_SEARCH_8_PARAMETERS_PRECURSORS_DR_FRAGLET	10
RESULTS_SEARCH_8_PARAMETERS_PRECURSORS_DR_TAGLET	3
RESULTS_SEARCH_8_PARAMETERS_DEFAULT_CHARGE_STATE_1_charge	1900-01-02
RESULTS_SEARCH_8_PARAMETERS_DEFAULT_CHARGE_STATE_1_probability	1
RESULTS_SEARCH_8_PARAMETERS_DEFAULT_CHARGE_STATE_2_charge	3
RESULTS_SEARCH_8_PARAMETERS_DEFAULT_CHARGE_STATE_2_probability	1
RESULTS_SEARCH_8_PARAMETERS_DEFAULT_CHARGE_STATE_3_charge	4
RESULTS_SEARCH_8_PARAMETERS_DEFAULT_CHARGE_STATE_3_probability	1
RESULTS_SEARCH_8_PARAMETERS_VERSION	5.0.1.0, 4895
RESULTS_SEARCH_8_PARAMETERS_PARAGON_VERSION	5.0.1.0, 4874
RESULTS_SEARCH_8_PARAMETERS_APPLICATION	ProteinPilot(tm) Software
RESULTS_SEARCH_8_PARAMETERS_PROGROUP_alternativedispositionmaximumfoldprobabilitydrop	100
RESULTS_SEARCH_8_PARAMETERS_PROGROUP_alternativedispositionmaximumfoldscoredrop	2
RESULTS_SEARCH_8_PARAMETERS_PROGROUP_autodiscordantpeptidethreshold	0.3
RESULTS_SEARCH_8_PARAMETERS_PROGROUP_bayesconfidencecalclulation	TRUE
RESULTS_SEARCH_8_PARAMETERS_PROGROUP_calibrateconfidence	TRUE
RESULTS_SEARCH_8_PARAMETERS_PROGROUP_compresspeptides	FALSE
RESULTS_SEARCH_8_PARAMETERS_PROGROUP_confidencepercentthresholdforexcludingothersfromquant	15
RESULTS_SEARCH_8_PARAMETERS_PROGROUP_confidencepercentthresholdforincludingselfinquant	15
RESULTS_SEARCH_8_PARAMETERS_PROGROUP_donotstoremspeaklists	FALSE
RESULTS_SEARCH_8_PARAMETERS_PROGROUP_fasta	C:\AB SCIEX\ProteinPilot Data\SearchDatabases\uniprot-Homo sapiens-swissTrEMBL-isof-14022023.fasta
RESULTS_SEARCH_8_PARAMETERS_PROGROUP_featuregroupminpepconf	0.66
RESULTS_SEARCH_8_PARAMETERS_PROGROUP_featuregroupminups	0.47
RESULTS_SEARCH_8_PARAMETERS_PROGROUP_focusingintersection	4
RESULTS_SEARCH_8_PARAMETERS_PROGROUP_focusingminimummatchconfidence	0.1
RESULTS_SEARCH_8_PARAMETERS_PROGROUP_focusingminunusedprotscore	0.1
RESULTS_SEARCH_8_PARAMETERS_PROGROUP_focusingsubsetcutoff	6
RESULTS_SEARCH_8_PARAMETERS_PROGROUP_intersection	1.3
RESULTS_SEARCH_8_PARAMETERS_PROGROUP_minimummatchconfidencecutoff	0.001
RESULTS_SEARCH_8_PARAMETERS_PROGROUP_minunusedprotscore	0.0458
RESULTS_SEARCH_8_PARAMETERS_PROGROUP_subsetcutoff	2
RESULTS_SEARCH_8_PARAMETERS_PROGROUP_unusedprotscorethresholdforexcludingothersfromquant	1.3
RESULTS_SEARCH_8_PARAMETERS_PEAKLIST_count	3673
RESULTS_SEARCH_8_PARAMETERS_PEAKLIST_filenumber	1
RESULTS_SEARCH_8_PARAMETERS_PEAKLIST_original_count	3673
RESULTS_SEARCH_8_PARAMETERS_PEAKLIST_originalfilename	Z:\PC2-Raw-Data\Proteomics\Data\Service\SP0059\230206-SP0059-Exo-5.wiff
RESULTS_SEARCH_8_PARAMETERS_PEAKLIST_partnumber	4
RESULTS_SEARCH_8_PARAMETERS_QUANT_TYPE_background_correction	FALSE
RESULTS_SEARCH_8_PARAMETERS_QUANT_TYPE_bias_correction	TRUE
RESULTS_SEARCH_8_PARAMETERS_QUANT_TYPE_keep_extreme_peptides_over_fraction	0
RESULTS_SEARCH_8_PARAMETERS_QUANT_TYPE_low_confidence_check	TRUE
RESULTS_SEARCH_8_PARAMETERS_QUANT_TYPE_low_intensity_check	TRUE
RESULTS_SEARCH_8_PARAMETERS_QUANT_TYPE_median_statistic	TRUE
RESULTS_SEARCH_8_PARAMETERS_QUANT_TYPE_mod_check	TRUE
RESULTS_SEARCH_8_PARAMETERS_QUANT_TYPE_quant_threshold	-1
RESULTS_SEARCH_8_PARAMETERS_QUANT_TYPE_quant_threshold_sn	9
RESULTS_SEARCH_8_PARAMETERS_QUANT_TYPE_separate_searches	FALSE
RESULTS_SEARCH_8_PARAMETERS_QUANT_TYPE_shared_msms_check	TRUE
RESULTS_SEARCH_8_PARAMETERS_PARAGON_METHOD_SETTINGS_UI_SAMPLE_TYPE	Identification
RESULTS_SEARCH_8_PARAMETERS_PARAGON_METHOD_SETTINGS_UI_CYS_ALKYLATION	Iodoacetamide
RESULTS_SEARCH_8_PARAMETERS_PARAGON_METHOD_SETTINGS_UI_DIGESTION	Trypsin
RESULTS_SEARCH_8_PARAMETERS_PARAGON_METHOD_SETTINGS_UI_SPECIAL_FACTOR	Urea denaturation
RESULTS_SEARCH_8_PARAMETERS_PARAGON_METHOD_SETTINGS_UI_INSTRUMENT	TripleTOF 5600
RESULTS_SEARCH_8_PARAMETERS_PARAGON_METHOD_SETTINGS_UI_SEARCH_EFFORT	Thorough
RESULTS_SEARCH_8_PARAMETERS_PARAGON_METHOD_SETTINGS_UI_ID_FOCUS	Biological modifications
RESULTS_SEARCH_8_PARAMETERS_PARAGON_METHOD_SETTINGS_UI_USER_NAME	WIN-PVT3EI9I5O2\Administrator
RESULTS_SEARCH_8_PARAMETERS_PARAGON_METHOD_SETTINGS_UI_MACHINE_NAME	WIN-PVT3EI9I5O2
RESULTS_SEARCH_8_PARAMETERS_PARAGON_METHOD_SETTINGS_UI_SEARCH_ID	6.3812e+17
RESULTS_SEARCH_8_PARAMETERS_PARAGON_METHOD_SETTINGS_UI_START_TIME	2023-02-14 09:01:21
RESULTS_SEARCH_8_PARAMETERS_PARAGON_METHOD_SETTINGS_UI_MIN_UNUSED_PROTSCORE	0.0458
RESULTS_SEARCH_8_PARAMETERS_PARAGON_METHOD_SETTINGS_UI_PSPEP	TRUE
RESULTS_SEARCH_9_time_cpu	195375
RESULTS_SEARCH_9_time_duration	2489-01-29
RESULTS_SEARCH_9_version	5.0.1.4874
RESULTS_SEARCH_9_xml:id	SEARCH:1:638119620813268053_4
RESULTS_SEARCH_9_PARAMETERS_chemical_data_edited	FALSE
RESULTS_SEARCH_9_PARAMETERS_do_multiprecursor_search	TRUE
RESULTS_SEARCH_9_PARAMETERS_do_reverse_search	TRUE
RESULTS_SEARCH_9_PARAMETERS_max_quant_labels	35
RESULTS_SEARCH_9_PARAMETERS_maxresults	15
RESULTS_SEARCH_9_PARAMETERS_separate_searches	FALSE
RESULTS_SEARCH_9_PARAMETERS_MSTOLERANCE_type	dalton
RESULTS_SEARCH_9_PARAMETERS_MSTOLERANCE_value	0.05
RESULTS_SEARCH_9_PARAMETERS_MSMSTOLERANCE_type	dalton
RESULTS_SEARCH_9_PARAMETERS_MSMSTOLERANCE_value	0.1
RESULTS_SEARCH_9_PARAMETERS_MS_STANDARD_DEVIATION_type	dalton
RESULTS_SEARCH_9_PARAMETERS_MS_STANDARD_DEVIATION_value	0.0011
RESULTS_SEARCH_9_PARAMETERS_MSMS_STANDARD_DEVIATION_type	dalton
RESULTS_SEARCH_9_PARAMETERS_MSMS_STANDARD_DEVIATION_value	0.01
RESULTS_SEARCH_9_PARAMETERS_FASTA_filename	C:\AB SCIEX\ProteinPilot Data\SearchDatabases\uniprot-Homo sapiens-swissTrEMBL-isof-14022023.fasta
RESULTS_SEARCH_9_PARAMETERS_AUTO_CALIBRATION_ms	TRUE
RESULTS_SEARCH_9_PARAMETERS_AUTO_CALIBRATION_msexport	FALSE
RESULTS_SEARCH_9_PARAMETERS_AUTO_CALIBRATION_msms	TRUE
RESULTS_SEARCH_9_PARAMETERS_AUTO_CALIBRATION_msmstolsdratio	2.75
RESULTS_SEARCH_9_PARAMETERS_AUTO_CALIBRATION_mstolsdratio	7
RESULTS_SEARCH_9_PARAMETERS_AUTO_CALIBRATION_squareroot	TRUE
RESULTS_SEARCH_9_PARAMETERS_AUTO_CALIBRATION_type	dalton
RESULTS_SEARCH_9_PARAMETERS_AUTO_CALIBRATION_MCP_d_s_s_f	0.0666667
RESULTS_SEARCH_9_PARAMETERS_AUTO_CALIBRATION_MCP_d_s_w_f	3
RESULTS_SEARCH_9_PARAMETERS_AUTO_CALIBRATION_MCP_m_f_r_mbc	200
RESULTS_SEARCH_9_PARAMETERS_AUTO_CALIBRATION_MCP_m_m_c	1900-01-10
RESULTS_SEARCH_9_PARAMETERS_AUTO_CALIBRATION_MCP_m_m_f_s	0.25
RESULTS_SEARCH_9_PARAMETERS_AUTO_CALIBRATION_MCP_m_m_p_f	0.33
RESULTS_SEARCH_9_PARAMETERS_AUTO_CALIBRATION_MCP_m_m_p_rms_f	1
RESULTS_SEARCH_9_PARAMETERS_AUTO_CALIBRATION_MCP_m_p_t_f	1
RESULTS_SEARCH_9_PARAMETERS_AUTO_CALIBRATION_MCP_m_r_h_n_b	15
RESULTS_SEARCH_9_PARAMETERS_AUTO_CALIBRATION_MCP_m_z_n_s	99
RESULTS_SEARCH_9_PARAMETERS_AUTO_CALIBRATION_MCP_m_z_s_mn_f_r	0.0666667
RESULTS_SEARCH_9_PARAMETERS_AUTO_CALIBRATION_MCP_m_z_s_mx_f_r	0.1
RESULTS_SEARCH_9_PARAMETERS_MS_AUTO_CALIBRATION_OUT_avres	5.21536e-08
RESULTS_SEARCH_9_PARAMETERS_MS_AUTO_CALIBRATION_OUT_c0	0.000176298
RESULTS_SEARCH_9_PARAMETERS_MS_AUTO_CALIBRATION_OUT_c1minus1	5.20738e-06
RESULTS_SEARCH_9_PARAMETERS_MS_AUTO_CALIBRATION_OUT_c2	0
RESULTS_SEARCH_9_PARAMETERS_MS_AUTO_CALIBRATION_OUT_file	1
RESULTS_SEARCH_9_PARAMETERS_MS_AUTO_CALIBRATION_OUT_partnumber	5
RESULTS_SEARCH_9_PARAMETERS_MS_AUTO_CALIBRATION_OUT_polyorder	1
RESULTS_SEARCH_9_PARAMETERS_MS_AUTO_CALIBRATION_OUT_sample	1
RESULTS_SEARCH_9_PARAMETERS_MS_AUTO_CALIBRATION_OUT_squareroot	TRUE
RESULTS_SEARCH_9_PARAMETERS_MSMS_AUTO_CALIBRATION_OUT_avres	-1.25951e-07
RESULTS_SEARCH_9_PARAMETERS_MSMS_AUTO_CALIBRATION_OUT_c0	-4.25107e-05
RESULTS_SEARCH_9_PARAMETERS_MSMS_AUTO_CALIBRATION_OUT_c1minus1	1.15437e-05
RESULTS_SEARCH_9_PARAMETERS_MSMS_AUTO_CALIBRATION_OUT_c2	0
RESULTS_SEARCH_9_PARAMETERS_MSMS_AUTO_CALIBRATION_OUT_file	1
RESULTS_SEARCH_9_PARAMETERS_MSMS_AUTO_CALIBRATION_OUT_partnumber	5
RESULTS_SEARCH_9_PARAMETERS_MSMS_AUTO_CALIBRATION_OUT_polyorder	1
RESULTS_SEARCH_9_PARAMETERS_MSMS_AUTO_CALIBRATION_OUT_sample	1
RESULTS_SEARCH_9_PARAMETERS_MSMS_AUTO_CALIBRATION_OUT_squareroot	TRUE
RESULTS_SEARCH_9_PARAMETERS_MAX_PRECURSORS_FRAGLET	5
RESULTS_SEARCH_9_PARAMETERS_MAX_PRECURSORS_TAGLET	1
RESULTS_SEARCH_9_PARAMETERS_PRECURSORS_DR_FRAGLET	10
RESULTS_SEARCH_9_PARAMETERS_PRECURSORS_DR_TAGLET	3
RESULTS_SEARCH_9_PARAMETERS_DEFAULT_CHARGE_STATE_1_charge	2
RESULTS_SEARCH_9_PARAMETERS_DEFAULT_CHARGE_STATE_1_probability	1
RESULTS_SEARCH_9_PARAMETERS_DEFAULT_CHARGE_STATE_2_charge	3
RESULTS_SEARCH_9_PARAMETERS_DEFAULT_CHARGE_STATE_2_probability	1
RESULTS_SEARCH_9_PARAMETERS_DEFAULT_CHARGE_STATE_3_charge	4
RESULTS_SEARCH_9_PARAMETERS_DEFAULT_CHARGE_STATE_3_probability	1
RESULTS_SEARCH_9_PARAMETERS_VERSION	5.0.1.0, 4895
RESULTS_SEARCH_9_PARAMETERS_PARAGON_VERSION	5.0.1.0, 4874
RESULTS_SEARCH_9_PARAMETERS_APPLICATION	ProteinPilot(tm) Software
RESULTS_SEARCH_9_PARAMETERS_PROGROUP_alternativedispositionmaximumfoldprobabilitydrop	100
RESULTS_SEARCH_9_PARAMETERS_PROGROUP_alternativedispositionmaximumfoldscoredrop	2
RESULTS_SEARCH_9_PARAMETERS_PROGROUP_autodiscordantpeptidethreshold	0.3
RESULTS_SEARCH_9_PARAMETERS_PROGROUP_bayesconfidencecalclulation	TRUE
RESULTS_SEARCH_9_PARAMETERS_PROGROUP_calibrateconfidence	TRUE
RESULTS_SEARCH_9_PARAMETERS_PROGROUP_compresspeptides	FALSE
RESULTS_SEARCH_9_PARAMETERS_PROGROUP_confidencepercentthresholdforexcludingothersfromquant	1900-01-15
RESULTS_SEARCH_9_PARAMETERS_PROGROUP_confidencepercentthresholdforincludingselfinquant	15
RESULTS_SEARCH_9_PARAMETERS_PROGROUP_donotstoremspeaklists	FALSE
RESULTS_SEARCH_9_PARAMETERS_PROGROUP_fasta	C:\AB SCIEX\ProteinPilot Data\SearchDatabases\uniprot-Homo sapiens-swissTrEMBL-isof-14022023.fasta
RESULTS_SEARCH_9_PARAMETERS_PROGROUP_featuregroupminpepconf	0.66
RESULTS_SEARCH_9_PARAMETERS_PROGROUP_featuregroupminups	0.47
RESULTS_SEARCH_9_PARAMETERS_PROGROUP_focusingintersection	4
RESULTS_SEARCH_9_PARAMETERS_PROGROUP_focusingminimummatchconfidence	0.1
RESULTS_SEARCH_9_PARAMETERS_PROGROUP_focusingminunusedprotscore	0.1
RESULTS_SEARCH_9_PARAMETERS_PROGROUP_focusingsubsetcutoff	6
RESULTS_SEARCH_9_PARAMETERS_PROGROUP_intersection	1.3
RESULTS_SEARCH_9_PARAMETERS_PROGROUP_minimummatchconfidencecutoff	0.001
RESULTS_SEARCH_9_PARAMETERS_PROGROUP_minunusedprotscore	0.0458
RESULTS_SEARCH_9_PARAMETERS_PROGROUP_subsetcutoff	2
RESULTS_SEARCH_9_PARAMETERS_PROGROUP_unusedprotscorethresholdforexcludingothersfromquant	1.3
RESULTS_SEARCH_9_PARAMETERS_PEAKLIST_count	3716
RESULTS_SEARCH_9_PARAMETERS_PEAKLIST_filenumber	1
RESULTS_SEARCH_9_PARAMETERS_PEAKLIST_original_count	3716
RESULTS_SEARCH_9_PARAMETERS_PEAKLIST_originalfilename	Z:\PC2-Raw-Data\Proteomics\Data\Service\SP0059\230206-SP0059-Exo-5.wiff
RESULTS_SEARCH_9_PARAMETERS_PEAKLIST_partnumber	5
RESULTS_SEARCH_9_PARAMETERS_QUANT_TYPE_background_correction	FALSE
RESULTS_SEARCH_9_PARAMETERS_QUANT_TYPE_bias_correction	TRUE
RESULTS_SEARCH_9_PARAMETERS_QUANT_TYPE_keep_extreme_peptides_over_fraction	0
RESULTS_SEARCH_9_PARAMETERS_QUANT_TYPE_low_confidence_check	TRUE
RESULTS_SEARCH_9_PARAMETERS_QUANT_TYPE_low_intensity_check	TRUE
RESULTS_SEARCH_9_PARAMETERS_QUANT_TYPE_median_statistic	TRUE
RESULTS_SEARCH_9_PARAMETERS_QUANT_TYPE_mod_check	TRUE
RESULTS_SEARCH_9_PARAMETERS_QUANT_TYPE_quant_threshold	-1
RESULTS_SEARCH_9_PARAMETERS_QUANT_TYPE_quant_threshold_sn	9
RESULTS_SEARCH_9_PARAMETERS_QUANT_TYPE_separate_searches	FALSE
RESULTS_SEARCH_9_PARAMETERS_QUANT_TYPE_shared_msms_check	TRUE
RESULTS_SEARCH_9_PARAMETERS_PARAGON_METHOD_SETTINGS_UI_SAMPLE_TYPE	Identification
RESULTS_SEARCH_9_PARAMETERS_PARAGON_METHOD_SETTINGS_UI_CYS_ALKYLATION	Iodoacetamide
RESULTS_SEARCH_9_PARAMETERS_PARAGON_METHOD_SETTINGS_UI_DIGESTION	Trypsin
RESULTS_SEARCH_9_PARAMETERS_PARAGON_METHOD_SETTINGS_UI_SPECIAL_FACTOR	Urea denaturation
RESULTS_SEARCH_9_PARAMETERS_PARAGON_METHOD_SETTINGS_UI_INSTRUMENT	TripleTOF 5600
RESULTS_SEARCH_9_PARAMETERS_PARAGON_METHOD_SETTINGS_UI_SEARCH_EFFORT	Thorough
RESULTS_SEARCH_9_PARAMETERS_PARAGON_METHOD_SETTINGS_UI_ID_FOCUS	Biological modifications
RESULTS_SEARCH_9_PARAMETERS_PARAGON_METHOD_SETTINGS_UI_USER_NAME	WIN-PVT3EI9I5O2\Administrator
RESULTS_SEARCH_9_PARAMETERS_PARAGON_METHOD_SETTINGS_UI_MACHINE_NAME	WIN-PVT3EI9I5O2
RESULTS_SEARCH_9_PARAMETERS_PARAGON_METHOD_SETTINGS_UI_SEARCH_ID	6.3812e+17
RESULTS_SEARCH_9_PARAMETERS_PARAGON_METHOD_SETTINGS_UI_START_TIME	2023-02-14 09:01:21
RESULTS_SEARCH_9_PARAMETERS_PARAGON_METHOD_SETTINGS_UI_MIN_UNUSED_PROTSCORE	0.0458
RESULTS_SEARCH_9_PARAMETERS_PARAGON_METHOD_SETTINGS_UI_PSPEP	TRUE
RESULTS_SEARCH_10_time_cpu	612468
RESULTS_SEARCH_10_time_duration	628606
RESULTS_SEARCH_10_version	5.0.1.4874
RESULTS_SEARCH_10_xml:id	SEARCH:2:638119620813268053_4
RESULTS_SEARCH_10_PARAMETERS_chemical_data_edited	FALSE
RESULTS_SEARCH_10_PARAMETERS_do_multiprecursor_search	TRUE
RESULTS_SEARCH_10_PARAMETERS_do_reverse_search	TRUE
RESULTS_SEARCH_10_PARAMETERS_max_quant_labels	35
RESULTS_SEARCH_10_PARAMETERS_maxresults	15
RESULTS_SEARCH_10_PARAMETERS_separate_searches	FALSE
RESULTS_SEARCH_10_PARAMETERS_MSTOLERANCE_type	dalton
RESULTS_SEARCH_10_PARAMETERS_MSTOLERANCE_value	0.05
RESULTS_SEARCH_10_PARAMETERS_MSMSTOLERANCE_type	dalton
RESULTS_SEARCH_10_PARAMETERS_MSMSTOLERANCE_value	0.1
RESULTS_SEARCH_10_PARAMETERS_MS_STANDARD_DEVIATION_type	dalton
RESULTS_SEARCH_10_PARAMETERS_MS_STANDARD_DEVIATION_value	0.0011
RESULTS_SEARCH_10_PARAMETERS_MSMS_STANDARD_DEVIATION_type	dalton
RESULTS_SEARCH_10_PARAMETERS_MSMS_STANDARD_DEVIATION_value	0.01
RESULTS_SEARCH_10_PARAMETERS_FASTA_filename	C:\AB SCIEX\ProteinPilot Data\SearchDatabases\uniprot-Homo sapiens-swissTrEMBL-isof-14022023.fasta
RESULTS_SEARCH_10_PARAMETERS_AUTO_CALIBRATION_ms	TRUE
RESULTS_SEARCH_10_PARAMETERS_AUTO_CALIBRATION_msexport	FALSE
RESULTS_SEARCH_10_PARAMETERS_AUTO_CALIBRATION_msms	TRUE
RESULTS_SEARCH_10_PARAMETERS_AUTO_CALIBRATION_msmstolsdratio	2.75
RESULTS_SEARCH_10_PARAMETERS_AUTO_CALIBRATION_mstolsdratio	7
RESULTS_SEARCH_10_PARAMETERS_AUTO_CALIBRATION_squareroot	TRUE
RESULTS_SEARCH_10_PARAMETERS_AUTO_CALIBRATION_type	dalton
RESULTS_SEARCH_10_PARAMETERS_AUTO_CALIBRATION_MCP_d_s_s_f	0.0666667
RESULTS_SEARCH_10_PARAMETERS_AUTO_CALIBRATION_MCP_d_s_w_f	3
RESULTS_SEARCH_10_PARAMETERS_AUTO_CALIBRATION_MCP_m_f_r_mbc	200
RESULTS_SEARCH_10_PARAMETERS_AUTO_CALIBRATION_MCP_m_m_c	10
RESULTS_SEARCH_10_PARAMETERS_AUTO_CALIBRATION_MCP_m_m_f_s	0.25
RESULTS_SEARCH_10_PARAMETERS_AUTO_CALIBRATION_MCP_m_m_p_f	0.33
RESULTS_SEARCH_10_PARAMETERS_AUTO_CALIBRATION_MCP_m_m_p_rms_f	1
RESULTS_SEARCH_10_PARAMETERS_AUTO_CALIBRATION_MCP_m_p_t_f	1
RESULTS_SEARCH_10_PARAMETERS_AUTO_CALIBRATION_MCP_m_r_h_n_b	15
RESULTS_SEARCH_10_PARAMETERS_AUTO_CALIBRATION_MCP_m_z_n_s	99
RESULTS_SEARCH_10_PARAMETERS_AUTO_CALIBRATION_MCP_m_z_s_mn_f_r	0.0666667
RESULTS_SEARCH_10_PARAMETERS_AUTO_CALIBRATION_MCP_m_z_s_mx_f_r	0.1
RESULTS_SEARCH_10_PARAMETERS_MS_AUTO_CALIBRATION_OUT_avres	5.21536e-08
RESULTS_SEARCH_10_PARAMETERS_MS_AUTO_CALIBRATION_OUT_c0	0.000176298
RESULTS_SEARCH_10_PARAMETERS_MS_AUTO_CALIBRATION_OUT_c1minus1	5.20738e-06
RESULTS_SEARCH_10_PARAMETERS_MS_AUTO_CALIBRATION_OUT_c2	0
RESULTS_SEARCH_10_PARAMETERS_MS_AUTO_CALIBRATION_OUT_file	1
RESULTS_SEARCH_10_PARAMETERS_MS_AUTO_CALIBRATION_OUT_partnumber	5
RESULTS_SEARCH_10_PARAMETERS_MS_AUTO_CALIBRATION_OUT_polyorder	1
RESULTS_SEARCH_10_PARAMETERS_MS_AUTO_CALIBRATION_OUT_sample	1
RESULTS_SEARCH_10_PARAMETERS_MS_AUTO_CALIBRATION_OUT_squareroot	TRUE
RESULTS_SEARCH_10_PARAMETERS_MSMS_AUTO_CALIBRATION_OUT_avres	-1.25951e-07
RESULTS_SEARCH_10_PARAMETERS_MSMS_AUTO_CALIBRATION_OUT_c0	-4.25107e-05
RESULTS_SEARCH_10_PARAMETERS_MSMS_AUTO_CALIBRATION_OUT_c1minus1	1.15437e-05
RESULTS_SEARCH_10_PARAMETERS_MSMS_AUTO_CALIBRATION_OUT_c2	0
RESULTS_SEARCH_10_PARAMETERS_MSMS_AUTO_CALIBRATION_OUT_file	1
RESULTS_SEARCH_10_PARAMETERS_MSMS_AUTO_CALIBRATION_OUT_partnumber	5
RESULTS_SEARCH_10_PARAMETERS_MSMS_AUTO_CALIBRATION_OUT_polyorder	1
RESULTS_SEARCH_10_PARAMETERS_MSMS_AUTO_CALIBRATION_OUT_sample	1
RESULTS_SEARCH_10_PARAMETERS_MSMS_AUTO_CALIBRATION_OUT_squareroot	TRUE
RESULTS_SEARCH_10_PARAMETERS_MAX_PRECURSORS_FRAGLET	5
RESULTS_SEARCH_10_PARAMETERS_MAX_PRECURSORS_TAGLET	1
RESULTS_SEARCH_10_PARAMETERS_PRECURSORS_DR_FRAGLET	10
RESULTS_SEARCH_10_PARAMETERS_PRECURSORS_DR_TAGLET	1900-01-03
RESULTS_SEARCH_10_PARAMETERS_DEFAULT_CHARGE_STATE_1_charge	2
RESULTS_SEARCH_10_PARAMETERS_DEFAULT_CHARGE_STATE_1_probability	1
RESULTS_SEARCH_10_PARAMETERS_DEFAULT_CHARGE_STATE_2_charge	3
RESULTS_SEARCH_10_PARAMETERS_DEFAULT_CHARGE_STATE_2_probability	1
RESULTS_SEARCH_10_PARAMETERS_DEFAULT_CHARGE_STATE_3_charge	4
RESULTS_SEARCH_10_PARAMETERS_DEFAULT_CHARGE_STATE_3_probability	1
RESULTS_SEARCH_10_PARAMETERS_VERSION	5.0.1.0, 4895
RESULTS_SEARCH_10_PARAMETERS_PARAGON_VERSION	5.0.1.0, 4874
RESULTS_SEARCH_10_PARAMETERS_APPLICATION	ProteinPilot(tm) Software
RESULTS_SEARCH_10_PARAMETERS_PROGROUP_alternativedispositionmaximumfoldprobabilitydrop	100
RESULTS_SEARCH_10_PARAMETERS_PROGROUP_alternativedispositionmaximumfoldscoredrop	2
RESULTS_SEARCH_10_PARAMETERS_PROGROUP_autodiscordantpeptidethreshold	0.3
RESULTS_SEARCH_10_PARAMETERS_PROGROUP_bayesconfidencecalclulation	TRUE
RESULTS_SEARCH_10_PARAMETERS_PROGROUP_calibrateconfidence	TRUE
RESULTS_SEARCH_10_PARAMETERS_PROGROUP_compresspeptides	FALSE
RESULTS_SEARCH_10_PARAMETERS_PROGROUP_confidencepercentthresholdforexcludingothersfromquant	15
RESULTS_SEARCH_10_PARAMETERS_PROGROUP_confidencepercentthresholdforincludingselfinquant	15
RESULTS_SEARCH_10_PARAMETERS_PROGROUP_donotstoremspeaklists	FALSE
RESULTS_SEARCH_10_PARAMETERS_PROGROUP_fasta	C:\AB SCIEX\ProteinPilot Data\SearchDatabases\uniprot-Homo sapiens-swissTrEMBL-isof-14022023.fasta
RESULTS_SEARCH_10_PARAMETERS_PROGROUP_featuregroupminpepconf	0.66
RESULTS_SEARCH_10_PARAMETERS_PROGROUP_featuregroupminups	0.47
RESULTS_SEARCH_10_PARAMETERS_PROGROUP_focusingintersection	4
RESULTS_SEARCH_10_PARAMETERS_PROGROUP_focusingminimummatchconfidence	0.1
RESULTS_SEARCH_10_PARAMETERS_PROGROUP_focusingminunusedprotscore	0.1
RESULTS_SEARCH_10_PARAMETERS_PROGROUP_focusingsubsetcutoff	6
RESULTS_SEARCH_10_PARAMETERS_PROGROUP_intersection	1.3
RESULTS_SEARCH_10_PARAMETERS_PROGROUP_minimummatchconfidencecutoff	0.001
RESULTS_SEARCH_10_PARAMETERS_PROGROUP_minunusedprotscore	0.0458
RESULTS_SEARCH_10_PARAMETERS_PROGROUP_subsetcutoff	2
RESULTS_SEARCH_10_PARAMETERS_PROGROUP_unusedprotscorethresholdforexcludingothersfromquant	1.3
RESULTS_SEARCH_10_PARAMETERS_PEAKLIST_count	3716
RESULTS_SEARCH_10_PARAMETERS_PEAKLIST_filenumber	1
RESULTS_SEARCH_10_PARAMETERS_PEAKLIST_original_count	3716
RESULTS_SEARCH_10_PARAMETERS_PEAKLIST_originalfilename	Z:\PC2-Raw-Data\Proteomics\Data\Service\SP0059\230206-SP0059-Exo-5.wiff
RESULTS_SEARCH_10_PARAMETERS_PEAKLIST_partnumber	5
RESULTS_SEARCH_10_PARAMETERS_QUANT_TYPE_background_correction	FALSE
RESULTS_SEARCH_10_PARAMETERS_QUANT_TYPE_bias_correction	TRUE
RESULTS_SEARCH_10_PARAMETERS_QUANT_TYPE_keep_extreme_peptides_over_fraction	0
RESULTS_SEARCH_10_PARAMETERS_QUANT_TYPE_low_confidence_check	TRUE
RESULTS_SEARCH_10_PARAMETERS_QUANT_TYPE_low_intensity_check	TRUE
RESULTS_SEARCH_10_PARAMETERS_QUANT_TYPE_median_statistic	TRUE
RESULTS_SEARCH_10_PARAMETERS_QUANT_TYPE_mod_check	TRUE
RESULTS_SEARCH_10_PARAMETERS_QUANT_TYPE_quant_threshold	-1
RESULTS_SEARCH_10_PARAMETERS_QUANT_TYPE_quant_threshold_sn	9
RESULTS_SEARCH_10_PARAMETERS_QUANT_TYPE_separate_searches	FALSE
RESULTS_SEARCH_10_PARAMETERS_QUANT_TYPE_shared_msms_check	TRUE
RESULTS_SEARCH_10_PARAMETERS_PARAGON_METHOD_SETTINGS_UI_SAMPLE_TYPE	Identification
RESULTS_SEARCH_10_PARAMETERS_PARAGON_METHOD_SETTINGS_UI_CYS_ALKYLATION	Iodoacetamide
RESULTS_SEARCH_10_PARAMETERS_PARAGON_METHOD_SETTINGS_UI_DIGESTION	Trypsin
RESULTS_SEARCH_10_PARAMETERS_PARAGON_METHOD_SETTINGS_UI_SPECIAL_FACTOR	Urea denaturation
RESULTS_SEARCH_10_PARAMETERS_PARAGON_METHOD_SETTINGS_UI_INSTRUMENT	TripleTOF 5600
RESULTS_SEARCH_10_PARAMETERS_PARAGON_METHOD_SETTINGS_UI_SEARCH_EFFORT	Thorough
RESULTS_SEARCH_10_PARAMETERS_PARAGON_METHOD_SETTINGS_UI_ID_FOCUS	Biological modifications
RESULTS_SEARCH_10_PARAMETERS_PARAGON_METHOD_SETTINGS_UI_USER_NAME	WIN-PVT3EI9I5O2\Administrator
RESULTS_SEARCH_10_PARAMETERS_PARAGON_METHOD_SETTINGS_UI_MACHINE_NAME	WIN-PVT3EI9I5O2
RESULTS_SEARCH_10_PARAMETERS_PARAGON_METHOD_SETTINGS_UI_SEARCH_ID	6.3812e+17
RESULTS_SEARCH_10_PARAMETERS_PARAGON_METHOD_SETTINGS_UI_START_TIME	2023-02-14 09:01:21
RESULTS_SEARCH_10_PARAMETERS_PARAGON_METHOD_SETTINGS_UI_MIN_UNUSED_PROTSCORE	0.0458
RESULTS_SEARCH_10_PARAMETERS_PARAGON_METHOD_SETTINGS_UI_PSPEP	TRUE
RESULTS_SEARCH_11_time_cpu	174015
RESULTS_SEARCH_11_time_duration	190903
RESULTS_SEARCH_11_version	5.0.1.4874
RESULTS_SEARCH_11_xml:id	SEARCH:1:638119620813268053_5
RESULTS_SEARCH_11_PARAMETERS_chemical_data_edited	FALSE
RESULTS_SEARCH_11_PARAMETERS_do_multiprecursor_search	TRUE
RESULTS_SEARCH_11_PARAMETERS_do_reverse_search	TRUE
RESULTS_SEARCH_11_PARAMETERS_max_quant_labels	35
RESULTS_SEARCH_11_PARAMETERS_maxresults	15
RESULTS_SEARCH_11_PARAMETERS_separate_searches	FALSE
RESULTS_SEARCH_11_PARAMETERS_MSTOLERANCE_type	dalton
RESULTS_SEARCH_11_PARAMETERS_MSTOLERANCE_value	0.05
RESULTS_SEARCH_11_PARAMETERS_MSMSTOLERANCE_type	dalton
RESULTS_SEARCH_11_PARAMETERS_MSMSTOLERANCE_value	0.1
RESULTS_SEARCH_11_PARAMETERS_MS_STANDARD_DEVIATION_type	dalton
RESULTS_SEARCH_11_PARAMETERS_MS_STANDARD_DEVIATION_value	0.0011
RESULTS_SEARCH_11_PARAMETERS_MSMS_STANDARD_DEVIATION_type	dalton
RESULTS_SEARCH_11_PARAMETERS_MSMS_STANDARD_DEVIATION_value	0.01
RESULTS_SEARCH_11_PARAMETERS_FASTA_filename	C:\AB SCIEX\ProteinPilot Data\SearchDatabases\uniprot-Homo sapiens-swissTrEMBL-isof-14022023.fasta
RESULTS_SEARCH_11_PARAMETERS_AUTO_CALIBRATION_ms	TRUE
RESULTS_SEARCH_11_PARAMETERS_AUTO_CALIBRATION_msexport	FALSE
RESULTS_SEARCH_11_PARAMETERS_AUTO_CALIBRATION_msms	TRUE
RESULTS_SEARCH_11_PARAMETERS_AUTO_CALIBRATION_msmstolsdratio	2.75
RESULTS_SEARCH_11_PARAMETERS_AUTO_CALIBRATION_mstolsdratio	7
RESULTS_SEARCH_11_PARAMETERS_AUTO_CALIBRATION_squareroot	TRUE
RESULTS_SEARCH_11_PARAMETERS_AUTO_CALIBRATION_type	dalton
RESULTS_SEARCH_11_PARAMETERS_AUTO_CALIBRATION_MCP_d_s_s_f	0.0666667
RESULTS_SEARCH_11_PARAMETERS_AUTO_CALIBRATION_MCP_d_s_w_f	3
RESULTS_SEARCH_11_PARAMETERS_AUTO_CALIBRATION_MCP_m_f_r_mbc	200
RESULTS_SEARCH_11_PARAMETERS_AUTO_CALIBRATION_MCP_m_m_c	10
RESULTS_SEARCH_11_PARAMETERS_AUTO_CALIBRATION_MCP_m_m_f_s	0.25
RESULTS_SEARCH_11_PARAMETERS_AUTO_CALIBRATION_MCP_m_m_p_f	0.33
RESULTS_SEARCH_11_PARAMETERS_AUTO_CALIBRATION_MCP_m_m_p_rms_f	1
RESULTS_SEARCH_11_PARAMETERS_AUTO_CALIBRATION_MCP_m_p_t_f	1
RESULTS_SEARCH_11_PARAMETERS_AUTO_CALIBRATION_MCP_m_r_h_n_b	15
RESULTS_SEARCH_11_PARAMETERS_AUTO_CALIBRATION_MCP_m_z_n_s	99
RESULTS_SEARCH_11_PARAMETERS_AUTO_CALIBRATION_MCP_m_z_s_mn_f_r	0.0666667
RESULTS_SEARCH_11_PARAMETERS_AUTO_CALIBRATION_MCP_m_z_s_mx_f_r	0.1
RESULTS_SEARCH_11_PARAMETERS_MS_AUTO_CALIBRATION_OUT_avres	3.04571e-07
RESULTS_SEARCH_11_PARAMETERS_MS_AUTO_CALIBRATION_OUT_c0	0.000149656
RESULTS_SEARCH_11_PARAMETERS_MS_AUTO_CALIBRATION_OUT_c1minus1	6.50844e-06
RESULTS_SEARCH_11_PARAMETERS_MS_AUTO_CALIBRATION_OUT_c2	0
RESULTS_SEARCH_11_PARAMETERS_MS_AUTO_CALIBRATION_OUT_file	1
RESULTS_SEARCH_11_PARAMETERS_MS_AUTO_CALIBRATION_OUT_partnumber	1900-01-06
RESULTS_SEARCH_11_PARAMETERS_MS_AUTO_CALIBRATION_OUT_polyorder	1
RESULTS_SEARCH_11_PARAMETERS_MS_AUTO_CALIBRATION_OUT_sample	1
RESULTS_SEARCH_11_PARAMETERS_MS_AUTO_CALIBRATION_OUT_squareroot	TRUE
RESULTS_SEARCH_11_PARAMETERS_MSMS_AUTO_CALIBRATION_OUT_avres	-2.08504e-07
RESULTS_SEARCH_11_PARAMETERS_MSMS_AUTO_CALIBRATION_OUT_c0	-2.29577e-06
RESULTS_SEARCH_11_PARAMETERS_MSMS_AUTO_CALIBRATION_OUT_c1minus1	1.07065e-05
RESULTS_SEARCH_11_PARAMETERS_MSMS_AUTO_CALIBRATION_OUT_c2	0
RESULTS_SEARCH_11_PARAMETERS_MSMS_AUTO_CALIBRATION_OUT_file	1
RESULTS_SEARCH_11_PARAMETERS_MSMS_AUTO_CALIBRATION_OUT_partnumber	6
RESULTS_SEARCH_11_PARAMETERS_MSMS_AUTO_CALIBRATION_OUT_polyorder	1
RESULTS_SEARCH_11_PARAMETERS_MSMS_AUTO_CALIBRATION_OUT_sample	1
RESULTS_SEARCH_11_PARAMETERS_MSMS_AUTO_CALIBRATION_OUT_squareroot	TRUE
RESULTS_SEARCH_11_PARAMETERS_MAX_PRECURSORS_FRAGLET	5
RESULTS_SEARCH_11_PARAMETERS_MAX_PRECURSORS_TAGLET	1
RESULTS_SEARCH_11_PARAMETERS_PRECURSORS_DR_FRAGLET	10
RESULTS_SEARCH_11_PARAMETERS_PRECURSORS_DR_TAGLET	3
RESULTS_SEARCH_11_PARAMETERS_DEFAULT_CHARGE_STATE_1_charge	2
RESULTS_SEARCH_11_PARAMETERS_DEFAULT_CHARGE_STATE_1_probability	1
RESULTS_SEARCH_11_PARAMETERS_DEFAULT_CHARGE_STATE_2_charge	3
RESULTS_SEARCH_11_PARAMETERS_DEFAULT_CHARGE_STATE_2_probability	1
RESULTS_SEARCH_11_PARAMETERS_DEFAULT_CHARGE_STATE_3_charge	4
RESULTS_SEARCH_11_PARAMETERS_DEFAULT_CHARGE_STATE_3_probability	1
RESULTS_SEARCH_11_PARAMETERS_VERSION	5.0.1.0, 4895
RESULTS_SEARCH_11_PARAMETERS_PARAGON_VERSION	5.0.1.0, 4874
RESULTS_SEARCH_11_PARAMETERS_APPLICATION	ProteinPilot(tm) Software
RESULTS_SEARCH_11_PARAMETERS_PROGROUP_alternativedispositionmaximumfoldprobabilitydrop	100
RESULTS_SEARCH_11_PARAMETERS_PROGROUP_alternativedispositionmaximumfoldscoredrop	2
RESULTS_SEARCH_11_PARAMETERS_PROGROUP_autodiscordantpeptidethreshold	0.3
RESULTS_SEARCH_11_PARAMETERS_PROGROUP_bayesconfidencecalclulation	TRUE
RESULTS_SEARCH_11_PARAMETERS_PROGROUP_calibrateconfidence	TRUE
RESULTS_SEARCH_11_PARAMETERS_PROGROUP_compresspeptides	FALSE
RESULTS_SEARCH_11_PARAMETERS_PROGROUP_confidencepercentthresholdforexcludingothersfromquant	1900-01-15
RESULTS_SEARCH_11_PARAMETERS_PROGROUP_confidencepercentthresholdforincludingselfinquant	15
RESULTS_SEARCH_11_PARAMETERS_PROGROUP_donotstoremspeaklists	FALSE
RESULTS_SEARCH_11_PARAMETERS_PROGROUP_fasta	C:\AB SCIEX\ProteinPilot Data\SearchDatabases\uniprot-Homo sapiens-swissTrEMBL-isof-14022023.fasta
RESULTS_SEARCH_11_PARAMETERS_PROGROUP_featuregroupminpepconf	0.66
RESULTS_SEARCH_11_PARAMETERS_PROGROUP_featuregroupminups	0.47
RESULTS_SEARCH_11_PARAMETERS_PROGROUP_focusingintersection	4
RESULTS_SEARCH_11_PARAMETERS_PROGROUP_focusingminimummatchconfidence	0.1
RESULTS_SEARCH_11_PARAMETERS_PROGROUP_focusingminunusedprotscore	0.1
RESULTS_SEARCH_11_PARAMETERS_PROGROUP_focusingsubsetcutoff	6
RESULTS_SEARCH_11_PARAMETERS_PROGROUP_intersection	1.3
RESULTS_SEARCH_11_PARAMETERS_PROGROUP_minimummatchconfidencecutoff	0.001
RESULTS_SEARCH_11_PARAMETERS_PROGROUP_minunusedprotscore	0.0458
RESULTS_SEARCH_11_PARAMETERS_PROGROUP_subsetcutoff	2
RESULTS_SEARCH_11_PARAMETERS_PROGROUP_unusedprotscorethresholdforexcludingothersfromquant	1.3
RESULTS_SEARCH_11_PARAMETERS_PEAKLIST_count	3682
RESULTS_SEARCH_11_PARAMETERS_PEAKLIST_filenumber	1
RESULTS_SEARCH_11_PARAMETERS_PEAKLIST_original_count	3682
RESULTS_SEARCH_11_PARAMETERS_PEAKLIST_originalfilename	Z:\PC2-Raw-Data\Proteomics\Data\Service\SP0059\230206-SP0059-Exo-5.wiff
RESULTS_SEARCH_11_PARAMETERS_PEAKLIST_partnumber	1900-01-06
RESULTS_SEARCH_11_PARAMETERS_QUANT_TYPE_background_correction	FALSE
RESULTS_SEARCH_11_PARAMETERS_QUANT_TYPE_bias_correction	TRUE
RESULTS_SEARCH_11_PARAMETERS_QUANT_TYPE_keep_extreme_peptides_over_fraction	0
RESULTS_SEARCH_11_PARAMETERS_QUANT_TYPE_low_confidence_check	TRUE
RESULTS_SEARCH_11_PARAMETERS_QUANT_TYPE_low_intensity_check	TRUE
RESULTS_SEARCH_11_PARAMETERS_QUANT_TYPE_median_statistic	TRUE
RESULTS_SEARCH_11_PARAMETERS_QUANT_TYPE_mod_check	TRUE
RESULTS_SEARCH_11_PARAMETERS_QUANT_TYPE_quant_threshold	-1
RESULTS_SEARCH_11_PARAMETERS_QUANT_TYPE_quant_threshold_sn	9
RESULTS_SEARCH_11_PARAMETERS_QUANT_TYPE_separate_searches	FALSE
RESULTS_SEARCH_11_PARAMETERS_QUANT_TYPE_shared_msms_check	TRUE
RESULTS_SEARCH_11_PARAMETERS_PARAGON_METHOD_SETTINGS_UI_SAMPLE_TYPE	Identification
RESULTS_SEARCH_11_PARAMETERS_PARAGON_METHOD_SETTINGS_UI_CYS_ALKYLATION	Iodoacetamide
RESULTS_SEARCH_11_PARAMETERS_PARAGON_METHOD_SETTINGS_UI_DIGESTION	Trypsin
RESULTS_SEARCH_11_PARAMETERS_PARAGON_METHOD_SETTINGS_UI_SPECIAL_FACTOR	Urea denaturation
RESULTS_SEARCH_11_PARAMETERS_PARAGON_METHOD_SETTINGS_UI_INSTRUMENT	TripleTOF 5600
RESULTS_SEARCH_11_PARAMETERS_PARAGON_METHOD_SETTINGS_UI_SEARCH_EFFORT	Thorough
RESULTS_SEARCH_11_PARAMETERS_PARAGON_METHOD_SETTINGS_UI_ID_FOCUS	Biological modifications
RESULTS_SEARCH_11_PARAMETERS_PARAGON_METHOD_SETTINGS_UI_USER_NAME	WIN-PVT3EI9I5O2\Administrator
RESULTS_SEARCH_11_PARAMETERS_PARAGON_METHOD_SETTINGS_UI_MACHINE_NAME	WIN-PVT3EI9I5O2
RESULTS_SEARCH_11_PARAMETERS_PARAGON_METHOD_SETTINGS_UI_SEARCH_ID	6.3812e+17
RESULTS_SEARCH_11_PARAMETERS_PARAGON_METHOD_SETTINGS_UI_START_TIME	2023-02-14 09:01:21
RESULTS_SEARCH_11_PARAMETERS_PARAGON_METHOD_SETTINGS_UI_MIN_UNUSED_PROTSCORE	0.0458
RESULTS_SEARCH_11_PARAMETERS_PARAGON_METHOD_SETTINGS_UI_PSPEP	TRUE
RESULTS_SEARCH_12_time_cpu	3466-03-16
RESULTS_SEARCH_12_time_duration	574358
RESULTS_SEARCH_12_version	5.0.1.4874
RESULTS_SEARCH_12_xml:id	SEARCH:2:638119620813268053_5
RESULTS_SEARCH_12_PARAMETERS_chemical_data_edited	FALSE
RESULTS_SEARCH_12_PARAMETERS_do_multiprecursor_search	TRUE
RESULTS_SEARCH_12_PARAMETERS_do_reverse_search	TRUE
RESULTS_SEARCH_12_PARAMETERS_max_quant_labels	35
RESULTS_SEARCH_12_PARAMETERS_maxresults	15
RESULTS_SEARCH_12_PARAMETERS_separate_searches	FALSE
RESULTS_SEARCH_12_PARAMETERS_MSTOLERANCE_type	dalton
RESULTS_SEARCH_12_PARAMETERS_MSTOLERANCE_value	0.05
RESULTS_SEARCH_12_PARAMETERS_MSMSTOLERANCE_type	dalton
RESULTS_SEARCH_12_PARAMETERS_MSMSTOLERANCE_value	0.1
RESULTS_SEARCH_12_PARAMETERS_MS_STANDARD_DEVIATION_type	dalton
RESULTS_SEARCH_12_PARAMETERS_MS_STANDARD_DEVIATION_value	0.0011
RESULTS_SEARCH_12_PARAMETERS_MSMS_STANDARD_DEVIATION_type	dalton
RESULTS_SEARCH_12_PARAMETERS_MSMS_STANDARD_DEVIATION_value	0.01
RESULTS_SEARCH_12_PARAMETERS_FASTA_filename	C:\AB SCIEX\ProteinPilot Data\SearchDatabases\uniprot-Homo sapiens-swissTrEMBL-isof-14022023.fasta
RESULTS_SEARCH_12_PARAMETERS_AUTO_CALIBRATION_ms	TRUE
RESULTS_SEARCH_12_PARAMETERS_AUTO_CALIBRATION_msexport	FALSE
RESULTS_SEARCH_12_PARAMETERS_AUTO_CALIBRATION_msms	TRUE
RESULTS_SEARCH_12_PARAMETERS_AUTO_CALIBRATION_msmstolsdratio	2.75
RESULTS_SEARCH_12_PARAMETERS_AUTO_CALIBRATION_mstolsdratio	7
RESULTS_SEARCH_12_PARAMETERS_AUTO_CALIBRATION_squareroot	TRUE
RESULTS_SEARCH_12_PARAMETERS_AUTO_CALIBRATION_type	dalton
RESULTS_SEARCH_12_PARAMETERS_AUTO_CALIBRATION_MCP_d_s_s_f	0.0666667
RESULTS_SEARCH_12_PARAMETERS_AUTO_CALIBRATION_MCP_d_s_w_f	3
RESULTS_SEARCH_12_PARAMETERS_AUTO_CALIBRATION_MCP_m_f_r_mbc	200
RESULTS_SEARCH_12_PARAMETERS_AUTO_CALIBRATION_MCP_m_m_c	10
RESULTS_SEARCH_12_PARAMETERS_AUTO_CALIBRATION_MCP_m_m_f_s	0.25
RESULTS_SEARCH_12_PARAMETERS_AUTO_CALIBRATION_MCP_m_m_p_f	0.33
RESULTS_SEARCH_12_PARAMETERS_AUTO_CALIBRATION_MCP_m_m_p_rms_f	1
RESULTS_SEARCH_12_PARAMETERS_AUTO_CALIBRATION_MCP_m_p_t_f	1
RESULTS_SEARCH_12_PARAMETERS_AUTO_CALIBRATION_MCP_m_r_h_n_b	15
RESULTS_SEARCH_12_PARAMETERS_AUTO_CALIBRATION_MCP_m_z_n_s	99
RESULTS_SEARCH_12_PARAMETERS_AUTO_CALIBRATION_MCP_m_z_s_mn_f_r	0.0666667
RESULTS_SEARCH_12_PARAMETERS_AUTO_CALIBRATION_MCP_m_z_s_mx_f_r	0.1
RESULTS_SEARCH_12_PARAMETERS_MS_AUTO_CALIBRATION_OUT_avres	3.04571e-07
RESULTS_SEARCH_12_PARAMETERS_MS_AUTO_CALIBRATION_OUT_c0	0.000149656
RESULTS_SEARCH_12_PARAMETERS_MS_AUTO_CALIBRATION_OUT_c1minus1	6.50844e-06
RESULTS_SEARCH_12_PARAMETERS_MS_AUTO_CALIBRATION_OUT_c2	0
RESULTS_SEARCH_12_PARAMETERS_MS_AUTO_CALIBRATION_OUT_file	1
RESULTS_SEARCH_12_PARAMETERS_MS_AUTO_CALIBRATION_OUT_partnumber	6
RESULTS_SEARCH_12_PARAMETERS_MS_AUTO_CALIBRATION_OUT_polyorder	1
RESULTS_SEARCH_12_PARAMETERS_MS_AUTO_CALIBRATION_OUT_sample	1
RESULTS_SEARCH_12_PARAMETERS_MS_AUTO_CALIBRATION_OUT_squareroot	TRUE
RESULTS_SEARCH_12_PARAMETERS_MSMS_AUTO_CALIBRATION_OUT_avres	-2.08504e-07
RESULTS_SEARCH_12_PARAMETERS_MSMS_AUTO_CALIBRATION_OUT_c0	-2.29577e-06
RESULTS_SEARCH_12_PARAMETERS_MSMS_AUTO_CALIBRATION_OUT_c1minus1	1.07065e-05
RESULTS_SEARCH_12_PARAMETERS_MSMS_AUTO_CALIBRATION_OUT_c2	0
RESULTS_SEARCH_12_PARAMETERS_MSMS_AUTO_CALIBRATION_OUT_file	1
RESULTS_SEARCH_12_PARAMETERS_MSMS_AUTO_CALIBRATION_OUT_partnumber	6
RESULTS_SEARCH_12_PARAMETERS_MSMS_AUTO_CALIBRATION_OUT_polyorder	1
RESULTS_SEARCH_12_PARAMETERS_MSMS_AUTO_CALIBRATION_OUT_sample	1
RESULTS_SEARCH_12_PARAMETERS_MSMS_AUTO_CALIBRATION_OUT_squareroot	TRUE
RESULTS_SEARCH_12_PARAMETERS_MAX_PRECURSORS_FRAGLET	5
RESULTS_SEARCH_12_PARAMETERS_MAX_PRECURSORS_TAGLET	1
RESULTS_SEARCH_12_PARAMETERS_PRECURSORS_DR_FRAGLET	10
RESULTS_SEARCH_12_PARAMETERS_PRECURSORS_DR_TAGLET	3
RESULTS_SEARCH_12_PARAMETERS_DEFAULT_CHARGE_STATE_1_charge	2
RESULTS_SEARCH_12_PARAMETERS_DEFAULT_CHARGE_STATE_1_probability	1
RESULTS_SEARCH_12_PARAMETERS_DEFAULT_CHARGE_STATE_2_charge	3
RESULTS_SEARCH_12_PARAMETERS_DEFAULT_CHARGE_STATE_2_probability	1
RESULTS_SEARCH_12_PARAMETERS_DEFAULT_CHARGE_STATE_3_charge	1900-01-04
RESULTS_SEARCH_12_PARAMETERS_DEFAULT_CHARGE_STATE_3_probability	1
RESULTS_SEARCH_12_PARAMETERS_VERSION	5.0.1.0, 4895
RESULTS_SEARCH_12_PARAMETERS_PARAGON_VERSION	5.0.1.0, 4874
RESULTS_SEARCH_12_PARAMETERS_APPLICATION	ProteinPilot(tm) Software
RESULTS_SEARCH_12_PARAMETERS_PROGROUP_alternativedispositionmaximumfoldprobabilitydrop	100
RESULTS_SEARCH_12_PARAMETERS_PROGROUP_alternativedispositionmaximumfoldscoredrop	2
RESULTS_SEARCH_12_PARAMETERS_PROGROUP_autodiscordantpeptidethreshold	0.3
RESULTS_SEARCH_12_PARAMETERS_PROGROUP_bayesconfidencecalclulation	TRUE
RESULTS_SEARCH_12_PARAMETERS_PROGROUP_calibrateconfidence	TRUE
RESULTS_SEARCH_12_PARAMETERS_PROGROUP_compresspeptides	FALSE
RESULTS_SEARCH_12_PARAMETERS_PROGROUP_confidencepercentthresholdforexcludingothersfromquant	15
RESULTS_SEARCH_12_PARAMETERS_PROGROUP_confidencepercentthresholdforincludingselfinquant	15
RESULTS_SEARCH_12_PARAMETERS_PROGROUP_donotstoremspeaklists	FALSE
RESULTS_SEARCH_12_PARAMETERS_PROGROUP_fasta	C:\AB SCIEX\ProteinPilot Data\SearchDatabases\uniprot-Homo sapiens-swissTrEMBL-isof-14022023.fasta
RESULTS_SEARCH_12_PARAMETERS_PROGROUP_featuregroupminpepconf	0.66
RESULTS_SEARCH_12_PARAMETERS_PROGROUP_featuregroupminups	0.47
RESULTS_SEARCH_12_PARAMETERS_PROGROUP_focusingintersection	4
RESULTS_SEARCH_12_PARAMETERS_PROGROUP_focusingminimummatchconfidence	0.1
RESULTS_SEARCH_12_PARAMETERS_PROGROUP_focusingminunusedprotscore	0.1
RESULTS_SEARCH_12_PARAMETERS_PROGROUP_focusingsubsetcutoff	6
RESULTS_SEARCH_12_PARAMETERS_PROGROUP_intersection	1.3
RESULTS_SEARCH_12_PARAMETERS_PROGROUP_minimummatchconfidencecutoff	0.001
RESULTS_SEARCH_12_PARAMETERS_PROGROUP_minunusedprotscore	0.0458
RESULTS_SEARCH_12_PARAMETERS_PROGROUP_subsetcutoff	2
RESULTS_SEARCH_12_PARAMETERS_PROGROUP_unusedprotscorethresholdforexcludingothersfromquant	1.3
RESULTS_SEARCH_12_PARAMETERS_PEAKLIST_count	3682
RESULTS_SEARCH_12_PARAMETERS_PEAKLIST_filenumber	1
RESULTS_SEARCH_12_PARAMETERS_PEAKLIST_original_count	1910-01-29
RESULTS_SEARCH_12_PARAMETERS_PEAKLIST_originalfilename	Z:\PC2-Raw-Data\Proteomics\Data\Service\SP0059\230206-SP0059-Exo-5.wiff
RESULTS_SEARCH_12_PARAMETERS_PEAKLIST_partnumber	6
RESULTS_SEARCH_12_PARAMETERS_QUANT_TYPE_background_correction	FALSE
RESULTS_SEARCH_12_PARAMETERS_QUANT_TYPE_bias_correction	TRUE
RESULTS_SEARCH_12_PARAMETERS_QUANT_TYPE_keep_extreme_peptides_over_fraction	0
RESULTS_SEARCH_12_PARAMETERS_QUANT_TYPE_low_confidence_check	TRUE
RESULTS_SEARCH_12_PARAMETERS_QUANT_TYPE_low_intensity_check	TRUE
RESULTS_SEARCH_12_PARAMETERS_QUANT_TYPE_median_statistic	TRUE
RESULTS_SEARCH_12_PARAMETERS_QUANT_TYPE_mod_check	TRUE
RESULTS_SEARCH_12_PARAMETERS_QUANT_TYPE_quant_threshold	-1
RESULTS_SEARCH_12_PARAMETERS_QUANT_TYPE_quant_threshold_sn	9
RESULTS_SEARCH_12_PARAMETERS_QUANT_TYPE_separate_searches	FALSE
RESULTS_SEARCH_12_PARAMETERS_QUANT_TYPE_shared_msms_check	TRUE
RESULTS_SEARCH_12_PARAMETERS_PARAGON_METHOD_SETTINGS_UI_SAMPLE_TYPE	Identification
RESULTS_SEARCH_12_PARAMETERS_PARAGON_METHOD_SETTINGS_UI_CYS_ALKYLATION	Iodoacetamide
RESULTS_SEARCH_12_PARAMETERS_PARAGON_METHOD_SETTINGS_UI_DIGESTION	Trypsin
RESULTS_SEARCH_12_PARAMETERS_PARAGON_METHOD_SETTINGS_UI_SPECIAL_FACTOR	Urea denaturation
RESULTS_SEARCH_12_PARAMETERS_PARAGON_METHOD_SETTINGS_UI_INSTRUMENT	TripleTOF 5600
RESULTS_SEARCH_12_PARAMETERS_PARAGON_METHOD_SETTINGS_UI_SEARCH_EFFORT	Thorough
RESULTS_SEARCH_12_PARAMETERS_PARAGON_METHOD_SETTINGS_UI_ID_FOCUS	Biological modifications
RESULTS_SEARCH_12_PARAMETERS_PARAGON_METHOD_SETTINGS_UI_USER_NAME	WIN-PVT3EI9I5O2\Administrator
RESULTS_SEARCH_12_PARAMETERS_PARAGON_METHOD_SETTINGS_UI_MACHINE_NAME	WIN-PVT3EI9I5O2
RESULTS_SEARCH_12_PARAMETERS_PARAGON_METHOD_SETTINGS_UI_SEARCH_ID	6.3812e+17
RESULTS_SEARCH_12_PARAMETERS_PARAGON_METHOD_SETTINGS_UI_START_TIME	2023-02-14 09:01:21
RESULTS_SEARCH_12_PARAMETERS_PARAGON_METHOD_SETTINGS_UI_MIN_UNUSED_PROTSCORE	0.0458
RESULTS_SEARCH_12_PARAMETERS_PARAGON_METHOD_SETTINGS_UI_PSPEP	TRUE
RESULTS_SEARCH_13_time_cpu	169296
RESULTS_SEARCH_13_time_duration	205103
RESULTS_SEARCH_13_version	5.0.1.4874
RESULTS_SEARCH_13_xml:id	SEARCH:1:638119620813268053_6
RESULTS_SEARCH_13_PARAMETERS_chemical_data_edited	FALSE
RESULTS_SEARCH_13_PARAMETERS_do_multiprecursor_search	TRUE
RESULTS_SEARCH_13_PARAMETERS_do_reverse_search	TRUE
RESULTS_SEARCH_13_PARAMETERS_max_quant_labels	35
RESULTS_SEARCH_13_PARAMETERS_maxresults	15
RESULTS_SEARCH_13_PARAMETERS_separate_searches	FALSE
RESULTS_SEARCH_13_PARAMETERS_MSTOLERANCE_type	dalton
RESULTS_SEARCH_13_PARAMETERS_MSTOLERANCE_value	0.05
RESULTS_SEARCH_13_PARAMETERS_MSMSTOLERANCE_type	dalton
RESULTS_SEARCH_13_PARAMETERS_MSMSTOLERANCE_value	0.1
RESULTS_SEARCH_13_PARAMETERS_MS_STANDARD_DEVIATION_type	dalton
RESULTS_SEARCH_13_PARAMETERS_MS_STANDARD_DEVIATION_value	0.0011
RESULTS_SEARCH_13_PARAMETERS_MSMS_STANDARD_DEVIATION_type	dalton
RESULTS_SEARCH_13_PARAMETERS_MSMS_STANDARD_DEVIATION_value	0.01
RESULTS_SEARCH_13_PARAMETERS_FASTA_filename	C:\AB SCIEX\ProteinPilot Data\SearchDatabases\uniprot-Homo sapiens-swissTrEMBL-isof-14022023.fasta
RESULTS_SEARCH_13_PARAMETERS_AUTO_CALIBRATION_ms	TRUE
RESULTS_SEARCH_13_PARAMETERS_AUTO_CALIBRATION_msexport	FALSE
RESULTS_SEARCH_13_PARAMETERS_AUTO_CALIBRATION_msms	TRUE
RESULTS_SEARCH_13_PARAMETERS_AUTO_CALIBRATION_msmstolsdratio	2.75
RESULTS_SEARCH_13_PARAMETERS_AUTO_CALIBRATION_mstolsdratio	7
RESULTS_SEARCH_13_PARAMETERS_AUTO_CALIBRATION_squareroot	TRUE
RESULTS_SEARCH_13_PARAMETERS_AUTO_CALIBRATION_type	dalton
RESULTS_SEARCH_13_PARAMETERS_AUTO_CALIBRATION_MCP_d_s_s_f	0.0666667
RESULTS_SEARCH_13_PARAMETERS_AUTO_CALIBRATION_MCP_d_s_w_f	3
RESULTS_SEARCH_13_PARAMETERS_AUTO_CALIBRATION_MCP_m_f_r_mbc	200
RESULTS_SEARCH_13_PARAMETERS_AUTO_CALIBRATION_MCP_m_m_c	10
RESULTS_SEARCH_13_PARAMETERS_AUTO_CALIBRATION_MCP_m_m_f_s	0.25
RESULTS_SEARCH_13_PARAMETERS_AUTO_CALIBRATION_MCP_m_m_p_f	0.33
RESULTS_SEARCH_13_PARAMETERS_AUTO_CALIBRATION_MCP_m_m_p_rms_f	1
RESULTS_SEARCH_13_PARAMETERS_AUTO_CALIBRATION_MCP_m_p_t_f	1
RESULTS_SEARCH_13_PARAMETERS_AUTO_CALIBRATION_MCP_m_r_h_n_b	15
RESULTS_SEARCH_13_PARAMETERS_AUTO_CALIBRATION_MCP_m_z_n_s	99
RESULTS_SEARCH_13_PARAMETERS_AUTO_CALIBRATION_MCP_m_z_s_mn_f_r	0.0666667
RESULTS_SEARCH_13_PARAMETERS_AUTO_CALIBRATION_MCP_m_z_s_mx_f_r	0.1
RESULTS_SEARCH_13_PARAMETERS_MS_AUTO_CALIBRATION_OUT_avres	-4.01019e-08
RESULTS_SEARCH_13_PARAMETERS_MS_AUTO_CALIBRATION_OUT_c0	0.000237342
RESULTS_SEARCH_13_PARAMETERS_MS_AUTO_CALIBRATION_OUT_c1minus1	3.32247e-06
RESULTS_SEARCH_13_PARAMETERS_MS_AUTO_CALIBRATION_OUT_c2	0
RESULTS_SEARCH_13_PARAMETERS_MS_AUTO_CALIBRATION_OUT_file	1
RESULTS_SEARCH_13_PARAMETERS_MS_AUTO_CALIBRATION_OUT_partnumber	7
RESULTS_SEARCH_13_PARAMETERS_MS_AUTO_CALIBRATION_OUT_polyorder	1
RESULTS_SEARCH_13_PARAMETERS_MS_AUTO_CALIBRATION_OUT_sample	1
RESULTS_SEARCH_13_PARAMETERS_MS_AUTO_CALIBRATION_OUT_squareroot	TRUE
RESULTS_SEARCH_13_PARAMETERS_MSMS_AUTO_CALIBRATION_OUT_avres	-2.67784e-07
RESULTS_SEARCH_13_PARAMETERS_MSMS_AUTO_CALIBRATION_OUT_c0	-2.9307e-05
RESULTS_SEARCH_13_PARAMETERS_MSMS_AUTO_CALIBRATION_OUT_c1minus1	1.17258e-05
RESULTS_SEARCH_13_PARAMETERS_MSMS_AUTO_CALIBRATION_OUT_c2	0
RESULTS_SEARCH_13_PARAMETERS_MSMS_AUTO_CALIBRATION_OUT_file	1
RESULTS_SEARCH_13_PARAMETERS_MSMS_AUTO_CALIBRATION_OUT_partnumber	7
RESULTS_SEARCH_13_PARAMETERS_MSMS_AUTO_CALIBRATION_OUT_polyorder	1
RESULTS_SEARCH_13_PARAMETERS_MSMS_AUTO_CALIBRATION_OUT_sample	1
RESULTS_SEARCH_13_PARAMETERS_MSMS_AUTO_CALIBRATION_OUT_squareroot	TRUE
RESULTS_SEARCH_13_PARAMETERS_MAX_PRECURSORS_FRAGLET	5
RESULTS_SEARCH_13_PARAMETERS_MAX_PRECURSORS_TAGLET	1
RESULTS_SEARCH_13_PARAMETERS_PRECURSORS_DR_FRAGLET	10
RESULTS_SEARCH_13_PARAMETERS_PRECURSORS_DR_TAGLET	3
RESULTS_SEARCH_13_PARAMETERS_DEFAULT_CHARGE_STATE_1_charge	2
RESULTS_SEARCH_13_PARAMETERS_DEFAULT_CHARGE_STATE_1_probability	1
RESULTS_SEARCH_13_PARAMETERS_DEFAULT_CHARGE_STATE_2_charge	3
RESULTS_SEARCH_13_PARAMETERS_DEFAULT_CHARGE_STATE_2_probability	1
RESULTS_SEARCH_13_PARAMETERS_DEFAULT_CHARGE_STATE_3_charge	4
RESULTS_SEARCH_13_PARAMETERS_DEFAULT_CHARGE_STATE_3_probability	1
RESULTS_SEARCH_13_PARAMETERS_VERSION	5.0.1.0, 4895
RESULTS_SEARCH_13_PARAMETERS_PARAGON_VERSION	5.0.1.0, 4874
RESULTS_SEARCH_13_PARAMETERS_APPLICATION	ProteinPilot(tm) Software
RESULTS_SEARCH_13_PARAMETERS_PROGROUP_alternativedispositionmaximumfoldprobabilitydrop	100
RESULTS_SEARCH_13_PARAMETERS_PROGROUP_alternativedispositionmaximumfoldscoredrop	2
RESULTS_SEARCH_13_PARAMETERS_PROGROUP_autodiscordantpeptidethreshold	0.3
RESULTS_SEARCH_13_PARAMETERS_PROGROUP_bayesconfidencecalclulation	TRUE
RESULTS_SEARCH_13_PARAMETERS_PROGROUP_calibrateconfidence	TRUE
RESULTS_SEARCH_13_PARAMETERS_PROGROUP_compresspeptides	FALSE
RESULTS_SEARCH_13_PARAMETERS_PROGROUP_confidencepercentthresholdforexcludingothersfromquant	15
RESULTS_SEARCH_13_PARAMETERS_PROGROUP_confidencepercentthresholdforincludingselfinquant	15
RESULTS_SEARCH_13_PARAMETERS_PROGROUP_donotstoremspeaklists	FALSE
RESULTS_SEARCH_13_PARAMETERS_PROGROUP_fasta	C:\AB SCIEX\ProteinPilot Data\SearchDatabases\uniprot-Homo sapiens-swissTrEMBL-isof-14022023.fasta
RESULTS_SEARCH_13_PARAMETERS_PROGROUP_featuregroupminpepconf	0.66
RESULTS_SEARCH_13_PARAMETERS_PROGROUP_featuregroupminups	0.47
RESULTS_SEARCH_13_PARAMETERS_PROGROUP_focusingintersection	4
RESULTS_SEARCH_13_PARAMETERS_PROGROUP_focusingminimummatchconfidence	0.1
RESULTS_SEARCH_13_PARAMETERS_PROGROUP_focusingminunusedprotscore	0.1
RESULTS_SEARCH_13_PARAMETERS_PROGROUP_focusingsubsetcutoff	6
RESULTS_SEARCH_13_PARAMETERS_PROGROUP_intersection	1900-01-01 07:12:00
RESULTS_SEARCH_13_PARAMETERS_PROGROUP_minimummatchconfidencecutoff	0.001
RESULTS_SEARCH_13_PARAMETERS_PROGROUP_minunusedprotscore	0.0458
RESULTS_SEARCH_13_PARAMETERS_PROGROUP_subsetcutoff	2
RESULTS_SEARCH_13_PARAMETERS_PROGROUP_unusedprotscorethresholdforexcludingothersfromquant	1.3
RESULTS_SEARCH_13_PARAMETERS_PEAKLIST_count	1910-02-15
RESULTS_SEARCH_13_PARAMETERS_PEAKLIST_filenumber	1
RESULTS_SEARCH_13_PARAMETERS_PEAKLIST_original_count	3699
RESULTS_SEARCH_13_PARAMETERS_PEAKLIST_originalfilename	Z:\PC2-Raw-Data\Proteomics\Data\Service\SP0059\230206-SP0059-Exo-5.wiff
RESULTS_SEARCH_13_PARAMETERS_PEAKLIST_partnumber	7
RESULTS_SEARCH_13_PARAMETERS_QUANT_TYPE_background_correction	FALSE
RESULTS_SEARCH_13_PARAMETERS_QUANT_TYPE_bias_correction	TRUE
RESULTS_SEARCH_13_PARAMETERS_QUANT_TYPE_keep_extreme_peptides_over_fraction	0
RESULTS_SEARCH_13_PARAMETERS_QUANT_TYPE_low_confidence_check	TRUE
RESULTS_SEARCH_13_PARAMETERS_QUANT_TYPE_low_intensity_check	TRUE
RESULTS_SEARCH_13_PARAMETERS_QUANT_TYPE_median_statistic	TRUE
RESULTS_SEARCH_13_PARAMETERS_QUANT_TYPE_mod_check	TRUE
RESULTS_SEARCH_13_PARAMETERS_QUANT_TYPE_quant_threshold	-1
RESULTS_SEARCH_13_PARAMETERS_QUANT_TYPE_quant_threshold_sn	9
RESULTS_SEARCH_13_PARAMETERS_QUANT_TYPE_separate_searches	FALSE
RESULTS_SEARCH_13_PARAMETERS_QUANT_TYPE_shared_msms_check	TRUE
RESULTS_SEARCH_13_PARAMETERS_PARAGON_METHOD_SETTINGS_UI_SAMPLE_TYPE	Identification
RESULTS_SEARCH_13_PARAMETERS_PARAGON_METHOD_SETTINGS_UI_CYS_ALKYLATION	Iodoacetamide
RESULTS_SEARCH_13_PARAMETERS_PARAGON_METHOD_SETTINGS_UI_DIGESTION	Trypsin
RESULTS_SEARCH_13_PARAMETERS_PARAGON_METHOD_SETTINGS_UI_SPECIAL_FACTOR	Urea denaturation
RESULTS_SEARCH_13_PARAMETERS_PARAGON_METHOD_SETTINGS_UI_INSTRUMENT	TripleTOF 5600
RESULTS_SEARCH_13_PARAMETERS_PARAGON_METHOD_SETTINGS_UI_SEARCH_EFFORT	Thorough
RESULTS_SEARCH_13_PARAMETERS_PARAGON_METHOD_SETTINGS_UI_ID_FOCUS	Biological modifications
RESULTS_SEARCH_13_PARAMETERS_PARAGON_METHOD_SETTINGS_UI_USER_NAME	WIN-PVT3EI9I5O2\Administrator
RESULTS_SEARCH_13_PARAMETERS_PARAGON_METHOD_SETTINGS_UI_MACHINE_NAME	WIN-PVT3EI9I5O2
RESULTS_SEARCH_13_PARAMETERS_PARAGON_METHOD_SETTINGS_UI_SEARCH_ID	6.3812e+17
RESULTS_SEARCH_13_PARAMETERS_PARAGON_METHOD_SETTINGS_UI_START_TIME	2023-02-14 09:01:21
RESULTS_SEARCH_13_PARAMETERS_PARAGON_METHOD_SETTINGS_UI_MIN_UNUSED_PROTSCORE	0.0458
RESULTS_SEARCH_13_PARAMETERS_PARAGON_METHOD_SETTINGS_UI_PSPEP	TRUE
RESULTS_SEARCH_14_time_cpu	571656
RESULTS_SEARCH_14_time_duration	576866
RESULTS_SEARCH_14_version	5.0.1.4874
RESULTS_SEARCH_14_xml:id	SEARCH:2:638119620813268053_6
RESULTS_SEARCH_14_PARAMETERS_chemical_data_edited	FALSE
RESULTS_SEARCH_14_PARAMETERS_do_multiprecursor_search	TRUE
RESULTS_SEARCH_14_PARAMETERS_do_reverse_search	TRUE
RESULTS_SEARCH_14_PARAMETERS_max_quant_labels	35
RESULTS_SEARCH_14_PARAMETERS_maxresults	15
RESULTS_SEARCH_14_PARAMETERS_separate_searches	FALSE
RESULTS_SEARCH_14_PARAMETERS_MSTOLERANCE_type	dalton
RESULTS_SEARCH_14_PARAMETERS_MSTOLERANCE_value	0.05
RESULTS_SEARCH_14_PARAMETERS_MSMSTOLERANCE_type	dalton
RESULTS_SEARCH_14_PARAMETERS_MSMSTOLERANCE_value	0.1
RESULTS_SEARCH_14_PARAMETERS_MS_STANDARD_DEVIATION_type	dalton
RESULTS_SEARCH_14_PARAMETERS_MS_STANDARD_DEVIATION_value	0.0011
RESULTS_SEARCH_14_PARAMETERS_MSMS_STANDARD_DEVIATION_type	dalton
RESULTS_SEARCH_14_PARAMETERS_MSMS_STANDARD_DEVIATION_value	0.01
RESULTS_SEARCH_14_PARAMETERS_FASTA_filename	C:\AB SCIEX\ProteinPilot Data\SearchDatabases\uniprot-Homo sapiens-swissTrEMBL-isof-14022023.fasta
RESULTS_SEARCH_14_PARAMETERS_AUTO_CALIBRATION_ms	TRUE
RESULTS_SEARCH_14_PARAMETERS_AUTO_CALIBRATION_msexport	FALSE
RESULTS_SEARCH_14_PARAMETERS_AUTO_CALIBRATION_msms	TRUE
RESULTS_SEARCH_14_PARAMETERS_AUTO_CALIBRATION_msmstolsdratio	2.75
RESULTS_SEARCH_14_PARAMETERS_AUTO_CALIBRATION_mstolsdratio	7
RESULTS_SEARCH_14_PARAMETERS_AUTO_CALIBRATION_squareroot	TRUE
RESULTS_SEARCH_14_PARAMETERS_AUTO_CALIBRATION_type	dalton
RESULTS_SEARCH_14_PARAMETERS_AUTO_CALIBRATION_MCP_d_s_s_f	0.0666667
RESULTS_SEARCH_14_PARAMETERS_AUTO_CALIBRATION_MCP_d_s_w_f	3
RESULTS_SEARCH_14_PARAMETERS_AUTO_CALIBRATION_MCP_m_f_r_mbc	200
RESULTS_SEARCH_14_PARAMETERS_AUTO_CALIBRATION_MCP_m_m_c	10
RESULTS_SEARCH_14_PARAMETERS_AUTO_CALIBRATION_MCP_m_m_f_s	0.25
RESULTS_SEARCH_14_PARAMETERS_AUTO_CALIBRATION_MCP_m_m_p_f	0.33
RESULTS_SEARCH_14_PARAMETERS_AUTO_CALIBRATION_MCP_m_m_p_rms_f	1
RESULTS_SEARCH_14_PARAMETERS_AUTO_CALIBRATION_MCP_m_p_t_f	1
RESULTS_SEARCH_14_PARAMETERS_AUTO_CALIBRATION_MCP_m_r_h_n_b	15
RESULTS_SEARCH_14_PARAMETERS_AUTO_CALIBRATION_MCP_m_z_n_s	99
RESULTS_SEARCH_14_PARAMETERS_AUTO_CALIBRATION_MCP_m_z_s_mn_f_r	0.0666667
RESULTS_SEARCH_14_PARAMETERS_AUTO_CALIBRATION_MCP_m_z_s_mx_f_r	0.1
RESULTS_SEARCH_14_PARAMETERS_MS_AUTO_CALIBRATION_OUT_avres	-4.01019e-08
RESULTS_SEARCH_14_PARAMETERS_MS_AUTO_CALIBRATION_OUT_c0	0.000237342
RESULTS_SEARCH_14_PARAMETERS_MS_AUTO_CALIBRATION_OUT_c1minus1	3.32247e-06
RESULTS_SEARCH_14_PARAMETERS_MS_AUTO_CALIBRATION_OUT_c2	0
RESULTS_SEARCH_14_PARAMETERS_MS_AUTO_CALIBRATION_OUT_file	1
RESULTS_SEARCH_14_PARAMETERS_MS_AUTO_CALIBRATION_OUT_partnumber	7
RESULTS_SEARCH_14_PARAMETERS_MS_AUTO_CALIBRATION_OUT_polyorder	1
RESULTS_SEARCH_14_PARAMETERS_MS_AUTO_CALIBRATION_OUT_sample	1
RESULTS_SEARCH_14_PARAMETERS_MS_AUTO_CALIBRATION_OUT_squareroot	TRUE
RESULTS_SEARCH_14_PARAMETERS_MSMS_AUTO_CALIBRATION_OUT_avres	-2.67784e-07
RESULTS_SEARCH_14_PARAMETERS_MSMS_AUTO_CALIBRATION_OUT_c0	-2.9307e-05
RESULTS_SEARCH_14_PARAMETERS_MSMS_AUTO_CALIBRATION_OUT_c1minus1	1.17258e-05
RESULTS_SEARCH_14_PARAMETERS_MSMS_AUTO_CALIBRATION_OUT_c2	0
RESULTS_SEARCH_14_PARAMETERS_MSMS_AUTO_CALIBRATION_OUT_file	1
RESULTS_SEARCH_14_PARAMETERS_MSMS_AUTO_CALIBRATION_OUT_partnumber	7
RESULTS_SEARCH_14_PARAMETERS_MSMS_AUTO_CALIBRATION_OUT_polyorder	1
RESULTS_SEARCH_14_PARAMETERS_MSMS_AUTO_CALIBRATION_OUT_sample	1
RESULTS_SEARCH_14_PARAMETERS_MSMS_AUTO_CALIBRATION_OUT_squareroot	TRUE
RESULTS_SEARCH_14_PARAMETERS_MAX_PRECURSORS_FRAGLET	5
RESULTS_SEARCH_14_PARAMETERS_MAX_PRECURSORS_TAGLET	1
RESULTS_SEARCH_14_PARAMETERS_PRECURSORS_DR_FRAGLET	10
RESULTS_SEARCH_14_PARAMETERS_PRECURSORS_DR_TAGLET	3
RESULTS_SEARCH_14_PARAMETERS_DEFAULT_CHARGE_STATE_1_charge	2
RESULTS_SEARCH_14_PARAMETERS_DEFAULT_CHARGE_STATE_1_probability	1
RESULTS_SEARCH_14_PARAMETERS_DEFAULT_CHARGE_STATE_2_charge	3
RESULTS_SEARCH_14_PARAMETERS_DEFAULT_CHARGE_STATE_2_probability	1
RESULTS_SEARCH_14_PARAMETERS_DEFAULT_CHARGE_STATE_3_charge	4
RESULTS_SEARCH_14_PARAMETERS_DEFAULT_CHARGE_STATE_3_probability	1
RESULTS_SEARCH_14_PARAMETERS_VERSION	5.0.1.0, 4895
RESULTS_SEARCH_14_PARAMETERS_PARAGON_VERSION	5.0.1.0, 4874
RESULTS_SEARCH_14_PARAMETERS_APPLICATION	ProteinPilot(tm) Software
RESULTS_SEARCH_14_PARAMETERS_PROGROUP_alternativedispositionmaximumfoldprobabilitydrop	100
RESULTS_SEARCH_14_PARAMETERS_PROGROUP_alternativedispositionmaximumfoldscoredrop	2
RESULTS_SEARCH_14_PARAMETERS_PROGROUP_autodiscordantpeptidethreshold	0.3
RESULTS_SEARCH_14_PARAMETERS_PROGROUP_bayesconfidencecalclulation	TRUE
RESULTS_SEARCH_14_PARAMETERS_PROGROUP_calibrateconfidence	TRUE
RESULTS_SEARCH_14_PARAMETERS_PROGROUP_compresspeptides	FALSE
RESULTS_SEARCH_14_PARAMETERS_PROGROUP_confidencepercentthresholdforexcludingothersfromquant	15
RESULTS_SEARCH_14_PARAMETERS_PROGROUP_confidencepercentthresholdforincludingselfinquant	15
RESULTS_SEARCH_14_PARAMETERS_PROGROUP_donotstoremspeaklists	FALSE
RESULTS_SEARCH_14_PARAMETERS_PROGROUP_fasta	C:\AB SCIEX\ProteinPilot Data\SearchDatabases\uniprot-Homo sapiens-swissTrEMBL-isof-14022023.fasta
RESULTS_SEARCH_14_PARAMETERS_PROGROUP_featuregroupminpepconf	0.66
RESULTS_SEARCH_14_PARAMETERS_PROGROUP_featuregroupminups	0.47
RESULTS_SEARCH_14_PARAMETERS_PROGROUP_focusingintersection	4
RESULTS_SEARCH_14_PARAMETERS_PROGROUP_focusingminimummatchconfidence	0.1
RESULTS_SEARCH_14_PARAMETERS_PROGROUP_focusingminunusedprotscore	0.1
RESULTS_SEARCH_14_PARAMETERS_PROGROUP_focusingsubsetcutoff	1900-01-06
RESULTS_SEARCH_14_PARAMETERS_PROGROUP_intersection	1.3
RESULTS_SEARCH_14_PARAMETERS_PROGROUP_minimummatchconfidencecutoff	0.001
RESULTS_SEARCH_14_PARAMETERS_PROGROUP_minunusedprotscore	0.0458
RESULTS_SEARCH_14_PARAMETERS_PROGROUP_subsetcutoff	1900-01-02
RESULTS_SEARCH_14_PARAMETERS_PROGROUP_unusedprotscorethresholdforexcludingothersfromquant	1.3
RESULTS_SEARCH_14_PARAMETERS_PEAKLIST_count	3699
RESULTS_SEARCH_14_PARAMETERS_PEAKLIST_filenumber	1
RESULTS_SEARCH_14_PARAMETERS_PEAKLIST_original_count	3699
RESULTS_SEARCH_14_PARAMETERS_PEAKLIST_originalfilename	Z:\PC2-Raw-Data\Proteomics\Data\Service\SP0059\230206-SP0059-Exo-5.wiff
RESULTS_SEARCH_14_PARAMETERS_PEAKLIST_partnumber	1900-01-07
RESULTS_SEARCH_14_PARAMETERS_QUANT_TYPE_background_correction	FALSE
RESULTS_SEARCH_14_PARAMETERS_QUANT_TYPE_bias_correction	TRUE
RESULTS_SEARCH_14_PARAMETERS_QUANT_TYPE_keep_extreme_peptides_over_fraction	0
RESULTS_SEARCH_14_PARAMETERS_QUANT_TYPE_low_confidence_check	TRUE
RESULTS_SEARCH_14_PARAMETERS_QUANT_TYPE_low_intensity_check	TRUE
RESULTS_SEARCH_14_PARAMETERS_QUANT_TYPE_median_statistic	TRUE
RESULTS_SEARCH_14_PARAMETERS_QUANT_TYPE_mod_check	TRUE
RESULTS_SEARCH_14_PARAMETERS_QUANT_TYPE_quant_threshold	-1
RESULTS_SEARCH_14_PARAMETERS_QUANT_TYPE_quant_threshold_sn	9
RESULTS_SEARCH_14_PARAMETERS_QUANT_TYPE_separate_searches	FALSE
RESULTS_SEARCH_14_PARAMETERS_QUANT_TYPE_shared_msms_check	TRUE
RESULTS_SEARCH_14_PARAMETERS_PARAGON_METHOD_SETTINGS_UI_SAMPLE_TYPE	Identification
RESULTS_SEARCH_14_PARAMETERS_PARAGON_METHOD_SETTINGS_UI_CYS_ALKYLATION	Iodoacetamide
RESULTS_SEARCH_14_PARAMETERS_PARAGON_METHOD_SETTINGS_UI_DIGESTION	Trypsin
RESULTS_SEARCH_14_PARAMETERS_PARAGON_METHOD_SETTINGS_UI_SPECIAL_FACTOR	Urea denaturation
RESULTS_SEARCH_14_PARAMETERS_PARAGON_METHOD_SETTINGS_UI_INSTRUMENT	TripleTOF 5600
RESULTS_SEARCH_14_PARAMETERS_PARAGON_METHOD_SETTINGS_UI_SEARCH_EFFORT	Thorough
RESULTS_SEARCH_14_PARAMETERS_PARAGON_METHOD_SETTINGS_UI_ID_FOCUS	Biological modifications
RESULTS_SEARCH_14_PARAMETERS_PARAGON_METHOD_SETTINGS_UI_USER_NAME	WIN-PVT3EI9I5O2\Administrator
RESULTS_SEARCH_14_PARAMETERS_PARAGON_METHOD_SETTINGS_UI_MACHINE_NAME	WIN-PVT3EI9I5O2
RESULTS_SEARCH_14_PARAMETERS_PARAGON_METHOD_SETTINGS_UI_SEARCH_ID	6.3812e+17
RESULTS_SEARCH_14_PARAMETERS_PARAGON_METHOD_SETTINGS_UI_START_TIME	2023-02-14 09:01:21
RESULTS_SEARCH_14_PARAMETERS_PARAGON_METHOD_SETTINGS_UI_MIN_UNUSED_PROTSCORE	0.0458
RESULTS_SEARCH_14_PARAMETERS_PARAGON_METHOD_SETTINGS_UI_PSPEP	TRUE
RESULTS_SEARCH_15_time_cpu	119718
RESULTS_SEARCH_15_time_duration	141133
RESULTS_SEARCH_15_version	5.0.1.4874
RESULTS_SEARCH_15_xml:id	SEARCH:1:638119620813268053_7
RESULTS_SEARCH_15_PARAMETERS_chemical_data_edited	FALSE
RESULTS_SEARCH_15_PARAMETERS_do_multiprecursor_search	TRUE
RESULTS_SEARCH_15_PARAMETERS_do_reverse_search	TRUE
RESULTS_SEARCH_15_PARAMETERS_max_quant_labels	35
RESULTS_SEARCH_15_PARAMETERS_maxresults	15
RESULTS_SEARCH_15_PARAMETERS_separate_searches	FALSE
RESULTS_SEARCH_15_PARAMETERS_MSTOLERANCE_type	dalton
RESULTS_SEARCH_15_PARAMETERS_MSTOLERANCE_value	0.05
RESULTS_SEARCH_15_PARAMETERS_MSMSTOLERANCE_type	dalton
RESULTS_SEARCH_15_PARAMETERS_MSMSTOLERANCE_value	0.1
RESULTS_SEARCH_15_PARAMETERS_MS_STANDARD_DEVIATION_type	dalton
RESULTS_SEARCH_15_PARAMETERS_MS_STANDARD_DEVIATION_value	0.0011
RESULTS_SEARCH_15_PARAMETERS_MSMS_STANDARD_DEVIATION_type	dalton
RESULTS_SEARCH_15_PARAMETERS_MSMS_STANDARD_DEVIATION_value	0.01
RESULTS_SEARCH_15_PARAMETERS_FASTA_filename	C:\AB SCIEX\ProteinPilot Data\SearchDatabases\uniprot-Homo sapiens-swissTrEMBL-isof-14022023.fasta
RESULTS_SEARCH_15_PARAMETERS_AUTO_CALIBRATION_ms	TRUE
RESULTS_SEARCH_15_PARAMETERS_AUTO_CALIBRATION_msexport	FALSE
RESULTS_SEARCH_15_PARAMETERS_AUTO_CALIBRATION_msms	TRUE
RESULTS_SEARCH_15_PARAMETERS_AUTO_CALIBRATION_msmstolsdratio	2.75
RESULTS_SEARCH_15_PARAMETERS_AUTO_CALIBRATION_mstolsdratio	7
RESULTS_SEARCH_15_PARAMETERS_AUTO_CALIBRATION_squareroot	TRUE
RESULTS_SEARCH_15_PARAMETERS_AUTO_CALIBRATION_type	dalton
RESULTS_SEARCH_15_PARAMETERS_AUTO_CALIBRATION_MCP_d_s_s_f	0.0666667
RESULTS_SEARCH_15_PARAMETERS_AUTO_CALIBRATION_MCP_d_s_w_f	3
RESULTS_SEARCH_15_PARAMETERS_AUTO_CALIBRATION_MCP_m_f_r_mbc	200
RESULTS_SEARCH_15_PARAMETERS_AUTO_CALIBRATION_MCP_m_m_c	10
RESULTS_SEARCH_15_PARAMETERS_AUTO_CALIBRATION_MCP_m_m_f_s	0.25
RESULTS_SEARCH_15_PARAMETERS_AUTO_CALIBRATION_MCP_m_m_p_f	0.33
RESULTS_SEARCH_15_PARAMETERS_AUTO_CALIBRATION_MCP_m_m_p_rms_f	1
RESULTS_SEARCH_15_PARAMETERS_AUTO_CALIBRATION_MCP_m_p_t_f	1
RESULTS_SEARCH_15_PARAMETERS_AUTO_CALIBRATION_MCP_m_r_h_n_b	15
RESULTS_SEARCH_15_PARAMETERS_AUTO_CALIBRATION_MCP_m_z_n_s	99
RESULTS_SEARCH_15_PARAMETERS_AUTO_CALIBRATION_MCP_m_z_s_mn_f_r	0.0666667
RESULTS_SEARCH_15_PARAMETERS_AUTO_CALIBRATION_MCP_m_z_s_mx_f_r	0.1
RESULTS_SEARCH_15_PARAMETERS_MS_AUTO_CALIBRATION_OUT_avres	-8.29243e-09
RESULTS_SEARCH_15_PARAMETERS_MS_AUTO_CALIBRATION_OUT_c0	0.000283854
RESULTS_SEARCH_15_PARAMETERS_MS_AUTO_CALIBRATION_OUT_c1minus1	2.47883e-06
RESULTS_SEARCH_15_PARAMETERS_MS_AUTO_CALIBRATION_OUT_c2	0
RESULTS_SEARCH_15_PARAMETERS_MS_AUTO_CALIBRATION_OUT_file	1
RESULTS_SEARCH_15_PARAMETERS_MS_AUTO_CALIBRATION_OUT_partnumber	8
RESULTS_SEARCH_15_PARAMETERS_MS_AUTO_CALIBRATION_OUT_polyorder	1
RESULTS_SEARCH_15_PARAMETERS_MS_AUTO_CALIBRATION_OUT_sample	1
RESULTS_SEARCH_15_PARAMETERS_MS_AUTO_CALIBRATION_OUT_squareroot	TRUE
RESULTS_SEARCH_15_PARAMETERS_MSMS_AUTO_CALIBRATION_OUT_avres	-1.04451e-07
RESULTS_SEARCH_15_PARAMETERS_MSMS_AUTO_CALIBRATION_OUT_c0	-5.15476e-05
RESULTS_SEARCH_15_PARAMETERS_MSMS_AUTO_CALIBRATION_OUT_c1minus1	1.32543e-05
RESULTS_SEARCH_15_PARAMETERS_MSMS_AUTO_CALIBRATION_OUT_c2	0
RESULTS_SEARCH_15_PARAMETERS_MSMS_AUTO_CALIBRATION_OUT_file	1
RESULTS_SEARCH_15_PARAMETERS_MSMS_AUTO_CALIBRATION_OUT_partnumber	8
RESULTS_SEARCH_15_PARAMETERS_MSMS_AUTO_CALIBRATION_OUT_polyorder	1
RESULTS_SEARCH_15_PARAMETERS_MSMS_AUTO_CALIBRATION_OUT_sample	1
RESULTS_SEARCH_15_PARAMETERS_MSMS_AUTO_CALIBRATION_OUT_squareroot	TRUE
RESULTS_SEARCH_15_PARAMETERS_MAX_PRECURSORS_FRAGLET	5
RESULTS_SEARCH_15_PARAMETERS_MAX_PRECURSORS_TAGLET	1
RESULTS_SEARCH_15_PARAMETERS_PRECURSORS_DR_FRAGLET	10
RESULTS_SEARCH_15_PARAMETERS_PRECURSORS_DR_TAGLET	3
RESULTS_SEARCH_15_PARAMETERS_DEFAULT_CHARGE_STATE_1_charge	2
RESULTS_SEARCH_15_PARAMETERS_DEFAULT_CHARGE_STATE_1_probability	1
RESULTS_SEARCH_15_PARAMETERS_DEFAULT_CHARGE_STATE_2_charge	3
RESULTS_SEARCH_15_PARAMETERS_DEFAULT_CHARGE_STATE_2_probability	1
RESULTS_SEARCH_15_PARAMETERS_DEFAULT_CHARGE_STATE_3_charge	4
RESULTS_SEARCH_15_PARAMETERS_DEFAULT_CHARGE_STATE_3_probability	1
RESULTS_SEARCH_15_PARAMETERS_VERSION	5.0.1.0, 4895
RESULTS_SEARCH_15_PARAMETERS_PARAGON_VERSION	5.0.1.0, 4874
RESULTS_SEARCH_15_PARAMETERS_APPLICATION	ProteinPilot(tm) Software
RESULTS_SEARCH_15_PARAMETERS_PROGROUP_alternativedispositionmaximumfoldprobabilitydrop	100
RESULTS_SEARCH_15_PARAMETERS_PROGROUP_alternativedispositionmaximumfoldscoredrop	2
RESULTS_SEARCH_15_PARAMETERS_PROGROUP_autodiscordantpeptidethreshold	0.3
RESULTS_SEARCH_15_PARAMETERS_PROGROUP_bayesconfidencecalclulation	TRUE
RESULTS_SEARCH_15_PARAMETERS_PROGROUP_calibrateconfidence	TRUE
RESULTS_SEARCH_15_PARAMETERS_PROGROUP_compresspeptides	FALSE
RESULTS_SEARCH_15_PARAMETERS_PROGROUP_confidencepercentthresholdforexcludingothersfromquant	15
RESULTS_SEARCH_15_PARAMETERS_PROGROUP_confidencepercentthresholdforincludingselfinquant	15
RESULTS_SEARCH_15_PARAMETERS_PROGROUP_donotstoremspeaklists	FALSE
RESULTS_SEARCH_15_PARAMETERS_PROGROUP_fasta	C:\AB SCIEX\ProteinPilot Data\SearchDatabases\uniprot-Homo sapiens-swissTrEMBL-isof-14022023.fasta
RESULTS_SEARCH_15_PARAMETERS_PROGROUP_featuregroupminpepconf	0.66
RESULTS_SEARCH_15_PARAMETERS_PROGROUP_featuregroupminups	0.47
RESULTS_SEARCH_15_PARAMETERS_PROGROUP_focusingintersection	4
RESULTS_SEARCH_15_PARAMETERS_PROGROUP_focusingminimummatchconfidence	0.1
RESULTS_SEARCH_15_PARAMETERS_PROGROUP_focusingminunusedprotscore	0.1
RESULTS_SEARCH_15_PARAMETERS_PROGROUP_focusingsubsetcutoff	6
RESULTS_SEARCH_15_PARAMETERS_PROGROUP_intersection	1.3
RESULTS_SEARCH_15_PARAMETERS_PROGROUP_minimummatchconfidencecutoff	00:01:26.400000
RESULTS_SEARCH_15_PARAMETERS_PROGROUP_minunusedprotscore	0.0458
RESULTS_SEARCH_15_PARAMETERS_PROGROUP_subsetcutoff	2
RESULTS_SEARCH_15_PARAMETERS_PROGROUP_unusedprotscorethresholdforexcludingothersfromquant	1.3
RESULTS_SEARCH_15_PARAMETERS_PEAKLIST_count	3716
RESULTS_SEARCH_15_PARAMETERS_PEAKLIST_filenumber	1
RESULTS_SEARCH_15_PARAMETERS_PEAKLIST_original_count	3716
RESULTS_SEARCH_15_PARAMETERS_PEAKLIST_originalfilename	Z:\PC2-Raw-Data\Proteomics\Data\Service\SP0059\230206-SP0059-Exo-5.wiff
RESULTS_SEARCH_15_PARAMETERS_PEAKLIST_partnumber	8
RESULTS_SEARCH_15_PARAMETERS_QUANT_TYPE_background_correction	FALSE
RESULTS_SEARCH_15_PARAMETERS_QUANT_TYPE_bias_correction	TRUE
RESULTS_SEARCH_15_PARAMETERS_QUANT_TYPE_keep_extreme_peptides_over_fraction	0
RESULTS_SEARCH_15_PARAMETERS_QUANT_TYPE_low_confidence_check	TRUE
RESULTS_SEARCH_15_PARAMETERS_QUANT_TYPE_low_intensity_check	TRUE
RESULTS_SEARCH_15_PARAMETERS_QUANT_TYPE_median_statistic	TRUE
RESULTS_SEARCH_15_PARAMETERS_QUANT_TYPE_mod_check	TRUE
RESULTS_SEARCH_15_PARAMETERS_QUANT_TYPE_quant_threshold	-1
RESULTS_SEARCH_15_PARAMETERS_QUANT_TYPE_quant_threshold_sn	9
RESULTS_SEARCH_15_PARAMETERS_QUANT_TYPE_separate_searches	FALSE
RESULTS_SEARCH_15_PARAMETERS_QUANT_TYPE_shared_msms_check	TRUE
RESULTS_SEARCH_15_PARAMETERS_PARAGON_METHOD_SETTINGS_UI_SAMPLE_TYPE	Identification
RESULTS_SEARCH_15_PARAMETERS_PARAGON_METHOD_SETTINGS_UI_CYS_ALKYLATION	Iodoacetamide
RESULTS_SEARCH_15_PARAMETERS_PARAGON_METHOD_SETTINGS_UI_DIGESTION	Trypsin
RESULTS_SEARCH_15_PARAMETERS_PARAGON_METHOD_SETTINGS_UI_SPECIAL_FACTOR	Urea denaturation
RESULTS_SEARCH_15_PARAMETERS_PARAGON_METHOD_SETTINGS_UI_INSTRUMENT	TripleTOF 5600
RESULTS_SEARCH_15_PARAMETERS_PARAGON_METHOD_SETTINGS_UI_SEARCH_EFFORT	Thorough
RESULTS_SEARCH_15_PARAMETERS_PARAGON_METHOD_SETTINGS_UI_ID_FOCUS	Biological modifications
RESULTS_SEARCH_15_PARAMETERS_PARAGON_METHOD_SETTINGS_UI_USER_NAME	WIN-PVT3EI9I5O2\Administrator
RESULTS_SEARCH_15_PARAMETERS_PARAGON_METHOD_SETTINGS_UI_MACHINE_NAME	WIN-PVT3EI9I5O2
RESULTS_SEARCH_15_PARAMETERS_PARAGON_METHOD_SETTINGS_UI_SEARCH_ID	6.3812e+17
RESULTS_SEARCH_15_PARAMETERS_PARAGON_METHOD_SETTINGS_UI_START_TIME	2023-02-14 09:01:21
RESULTS_SEARCH_15_PARAMETERS_PARAGON_METHOD_SETTINGS_UI_MIN_UNUSED_PROTSCORE	0.0458
RESULTS_SEARCH_15_PARAMETERS_PARAGON_METHOD_SETTINGS_UI_PSPEP	TRUE
RESULTS_SEARCH_16_time_cpu	485171
RESULTS_SEARCH_16_time_duration	493767
RESULTS_SEARCH_16_version	5.0.1.4874
RESULTS_SEARCH_16_xml:id	SEARCH:2:638119620813268053_7
RESULTS_SEARCH_16_PARAMETERS_chemical_data_edited	FALSE
RESULTS_SEARCH_16_PARAMETERS_do_multiprecursor_search	TRUE
RESULTS_SEARCH_16_PARAMETERS_do_reverse_search	TRUE
RESULTS_SEARCH_16_PARAMETERS_max_quant_labels	35
RESULTS_SEARCH_16_PARAMETERS_maxresults	1900-01-15
RESULTS_SEARCH_16_PARAMETERS_separate_searches	FALSE
RESULTS_SEARCH_16_PARAMETERS_MSTOLERANCE_type	dalton
RESULTS_SEARCH_16_PARAMETERS_MSTOLERANCE_value	0.05
RESULTS_SEARCH_16_PARAMETERS_MSMSTOLERANCE_type	dalton
RESULTS_SEARCH_16_PARAMETERS_MSMSTOLERANCE_value	0.1
RESULTS_SEARCH_16_PARAMETERS_MS_STANDARD_DEVIATION_type	dalton
RESULTS_SEARCH_16_PARAMETERS_MS_STANDARD_DEVIATION_value	0.0011
RESULTS_SEARCH_16_PARAMETERS_MSMS_STANDARD_DEVIATION_type	dalton
RESULTS_SEARCH_16_PARAMETERS_MSMS_STANDARD_DEVIATION_value	0.01
RESULTS_SEARCH_16_PARAMETERS_FASTA_filename	C:\AB SCIEX\ProteinPilot Data\SearchDatabases\uniprot-Homo sapiens-swissTrEMBL-isof-14022023.fasta
RESULTS_SEARCH_16_PARAMETERS_AUTO_CALIBRATION_ms	TRUE
RESULTS_SEARCH_16_PARAMETERS_AUTO_CALIBRATION_msexport	FALSE
RESULTS_SEARCH_16_PARAMETERS_AUTO_CALIBRATION_msms	TRUE
RESULTS_SEARCH_16_PARAMETERS_AUTO_CALIBRATION_msmstolsdratio	2.75
RESULTS_SEARCH_16_PARAMETERS_AUTO_CALIBRATION_mstolsdratio	7
RESULTS_SEARCH_16_PARAMETERS_AUTO_CALIBRATION_squareroot	TRUE
RESULTS_SEARCH_16_PARAMETERS_AUTO_CALIBRATION_type	dalton
RESULTS_SEARCH_16_PARAMETERS_AUTO_CALIBRATION_MCP_d_s_s_f	0.0666667
RESULTS_SEARCH_16_PARAMETERS_AUTO_CALIBRATION_MCP_d_s_w_f	3
RESULTS_SEARCH_16_PARAMETERS_AUTO_CALIBRATION_MCP_m_f_r_mbc	200
RESULTS_SEARCH_16_PARAMETERS_AUTO_CALIBRATION_MCP_m_m_c	10
RESULTS_SEARCH_16_PARAMETERS_AUTO_CALIBRATION_MCP_m_m_f_s	0.25
RESULTS_SEARCH_16_PARAMETERS_AUTO_CALIBRATION_MCP_m_m_p_f	0.33
RESULTS_SEARCH_16_PARAMETERS_AUTO_CALIBRATION_MCP_m_m_p_rms_f	1
RESULTS_SEARCH_16_PARAMETERS_AUTO_CALIBRATION_MCP_m_p_t_f	1
RESULTS_SEARCH_16_PARAMETERS_AUTO_CALIBRATION_MCP_m_r_h_n_b	15
RESULTS_SEARCH_16_PARAMETERS_AUTO_CALIBRATION_MCP_m_z_n_s	99
RESULTS_SEARCH_16_PARAMETERS_AUTO_CALIBRATION_MCP_m_z_s_mn_f_r	0.0666667
RESULTS_SEARCH_16_PARAMETERS_AUTO_CALIBRATION_MCP_m_z_s_mx_f_r	0.1
RESULTS_SEARCH_16_PARAMETERS_MS_AUTO_CALIBRATION_OUT_avres	-8.29243e-09
RESULTS_SEARCH_16_PARAMETERS_MS_AUTO_CALIBRATION_OUT_c0	0.000283854
RESULTS_SEARCH_16_PARAMETERS_MS_AUTO_CALIBRATION_OUT_c1minus1	2.47883e-06
RESULTS_SEARCH_16_PARAMETERS_MS_AUTO_CALIBRATION_OUT_c2	0
RESULTS_SEARCH_16_PARAMETERS_MS_AUTO_CALIBRATION_OUT_file	1
RESULTS_SEARCH_16_PARAMETERS_MS_AUTO_CALIBRATION_OUT_partnumber	1900-01-08
RESULTS_SEARCH_16_PARAMETERS_MS_AUTO_CALIBRATION_OUT_polyorder	1900-01-01
RESULTS_SEARCH_16_PARAMETERS_MS_AUTO_CALIBRATION_OUT_sample	1
RESULTS_SEARCH_16_PARAMETERS_MS_AUTO_CALIBRATION_OUT_squareroot	TRUE
RESULTS_SEARCH_16_PARAMETERS_MSMS_AUTO_CALIBRATION_OUT_avres	-1.04451e-07
RESULTS_SEARCH_16_PARAMETERS_MSMS_AUTO_CALIBRATION_OUT_c0	-5.15476e-05
RESULTS_SEARCH_16_PARAMETERS_MSMS_AUTO_CALIBRATION_OUT_c1minus1	1.32543e-05
RESULTS_SEARCH_16_PARAMETERS_MSMS_AUTO_CALIBRATION_OUT_c2	0
RESULTS_SEARCH_16_PARAMETERS_MSMS_AUTO_CALIBRATION_OUT_file	1
RESULTS_SEARCH_16_PARAMETERS_MSMS_AUTO_CALIBRATION_OUT_partnumber	8
RESULTS_SEARCH_16_PARAMETERS_MSMS_AUTO_CALIBRATION_OUT_polyorder	1900-01-01
RESULTS_SEARCH_16_PARAMETERS_MSMS_AUTO_CALIBRATION_OUT_sample	1
RESULTS_SEARCH_16_PARAMETERS_MSMS_AUTO_CALIBRATION_OUT_squareroot	TRUE
RESULTS_SEARCH_16_PARAMETERS_MAX_PRECURSORS_FRAGLET	5
RESULTS_SEARCH_16_PARAMETERS_MAX_PRECURSORS_TAGLET	1
RESULTS_SEARCH_16_PARAMETERS_PRECURSORS_DR_FRAGLET	10
RESULTS_SEARCH_16_PARAMETERS_PRECURSORS_DR_TAGLET	3
RESULTS_SEARCH_16_PARAMETERS_DEFAULT_CHARGE_STATE_1_charge	2
RESULTS_SEARCH_16_PARAMETERS_DEFAULT_CHARGE_STATE_1_probability	1
RESULTS_SEARCH_16_PARAMETERS_DEFAULT_CHARGE_STATE_2_charge	3
RESULTS_SEARCH_16_PARAMETERS_DEFAULT_CHARGE_STATE_2_probability	1
RESULTS_SEARCH_16_PARAMETERS_DEFAULT_CHARGE_STATE_3_charge	4
RESULTS_SEARCH_16_PARAMETERS_DEFAULT_CHARGE_STATE_3_probability	1
RESULTS_SEARCH_16_PARAMETERS_VERSION	5.0.1.0, 4895
RESULTS_SEARCH_16_PARAMETERS_PARAGON_VERSION	5.0.1.0, 4874
RESULTS_SEARCH_16_PARAMETERS_APPLICATION	ProteinPilot(tm) Software
RESULTS_SEARCH_16_PARAMETERS_PROGROUP_alternativedispositionmaximumfoldprobabilitydrop	100
RESULTS_SEARCH_16_PARAMETERS_PROGROUP_alternativedispositionmaximumfoldscoredrop	2
RESULTS_SEARCH_16_PARAMETERS_PROGROUP_autodiscordantpeptidethreshold	0.3
RESULTS_SEARCH_16_PARAMETERS_PROGROUP_bayesconfidencecalclulation	TRUE
RESULTS_SEARCH_16_PARAMETERS_PROGROUP_calibrateconfidence	TRUE
RESULTS_SEARCH_16_PARAMETERS_PROGROUP_compresspeptides	FALSE
RESULTS_SEARCH_16_PARAMETERS_PROGROUP_confidencepercentthresholdforexcludingothersfromquant	15
RESULTS_SEARCH_16_PARAMETERS_PROGROUP_confidencepercentthresholdforincludingselfinquant	15
RESULTS_SEARCH_16_PARAMETERS_PROGROUP_donotstoremspeaklists	FALSE
RESULTS_SEARCH_16_PARAMETERS_PROGROUP_fasta	C:\AB SCIEX\ProteinPilot Data\SearchDatabases\uniprot-Homo sapiens-swissTrEMBL-isof-14022023.fasta
RESULTS_SEARCH_16_PARAMETERS_PROGROUP_featuregroupminpepconf	0.66
RESULTS_SEARCH_16_PARAMETERS_PROGROUP_featuregroupminups	0.47
RESULTS_SEARCH_16_PARAMETERS_PROGROUP_focusingintersection	4
RESULTS_SEARCH_16_PARAMETERS_PROGROUP_focusingminimummatchconfidence	0.1
RESULTS_SEARCH_16_PARAMETERS_PROGROUP_focusingminunusedprotscore	0.1
RESULTS_SEARCH_16_PARAMETERS_PROGROUP_focusingsubsetcutoff	1900-01-06
RESULTS_SEARCH_16_PARAMETERS_PROGROUP_intersection	1.3
RESULTS_SEARCH_16_PARAMETERS_PROGROUP_minimummatchconfidencecutoff	0.001
RESULTS_SEARCH_16_PARAMETERS_PROGROUP_minunusedprotscore	0.0458
RESULTS_SEARCH_16_PARAMETERS_PROGROUP_subsetcutoff	2
RESULTS_SEARCH_16_PARAMETERS_PROGROUP_unusedprotscorethresholdforexcludingothersfromquant	1.3
RESULTS_SEARCH_16_PARAMETERS_PEAKLIST_count	3716
RESULTS_SEARCH_16_PARAMETERS_PEAKLIST_filenumber	1
RESULTS_SEARCH_16_PARAMETERS_PEAKLIST_original_count	3716
RESULTS_SEARCH_16_PARAMETERS_PEAKLIST_originalfilename	Z:\PC2-Raw-Data\Proteomics\Data\Service\SP0059\230206-SP0059-Exo-5.wiff
RESULTS_SEARCH_16_PARAMETERS_PEAKLIST_partnumber	8
RESULTS_SEARCH_16_PARAMETERS_QUANT_TYPE_background_correction	FALSE
RESULTS_SEARCH_16_PARAMETERS_QUANT_TYPE_bias_correction	TRUE
RESULTS_SEARCH_16_PARAMETERS_QUANT_TYPE_keep_extreme_peptides_over_fraction	0
RESULTS_SEARCH_16_PARAMETERS_QUANT_TYPE_low_confidence_check	TRUE
RESULTS_SEARCH_16_PARAMETERS_QUANT_TYPE_low_intensity_check	TRUE
RESULTS_SEARCH_16_PARAMETERS_QUANT_TYPE_median_statistic	TRUE
RESULTS_SEARCH_16_PARAMETERS_QUANT_TYPE_mod_check	TRUE
RESULTS_SEARCH_16_PARAMETERS_QUANT_TYPE_quant_threshold	-1
RESULTS_SEARCH_16_PARAMETERS_QUANT_TYPE_quant_threshold_sn	9
RESULTS_SEARCH_16_PARAMETERS_QUANT_TYPE_separate_searches	FALSE
RESULTS_SEARCH_16_PARAMETERS_QUANT_TYPE_shared_msms_check	TRUE
RESULTS_SEARCH_16_PARAMETERS_PARAGON_METHOD_SETTINGS_UI_SAMPLE_TYPE	Identification
RESULTS_SEARCH_16_PARAMETERS_PARAGON_METHOD_SETTINGS_UI_CYS_ALKYLATION	Iodoacetamide
RESULTS_SEARCH_16_PARAMETERS_PARAGON_METHOD_SETTINGS_UI_DIGESTION	Trypsin
RESULTS_SEARCH_16_PARAMETERS_PARAGON_METHOD_SETTINGS_UI_SPECIAL_FACTOR	Urea denaturation
RESULTS_SEARCH_16_PARAMETERS_PARAGON_METHOD_SETTINGS_UI_INSTRUMENT	TripleTOF 5600
RESULTS_SEARCH_16_PARAMETERS_PARAGON_METHOD_SETTINGS_UI_SEARCH_EFFORT	Thorough
RESULTS_SEARCH_16_PARAMETERS_PARAGON_METHOD_SETTINGS_UI_ID_FOCUS	Biological modifications
RESULTS_SEARCH_16_PARAMETERS_PARAGON_METHOD_SETTINGS_UI_USER_NAME	WIN-PVT3EI9I5O2\Administrator
RESULTS_SEARCH_16_PARAMETERS_PARAGON_METHOD_SETTINGS_UI_MACHINE_NAME	WIN-PVT3EI9I5O2
RESULTS_SEARCH_16_PARAMETERS_PARAGON_METHOD_SETTINGS_UI_SEARCH_ID	6.3812e+17
RESULTS_SEARCH_16_PARAMETERS_PARAGON_METHOD_SETTINGS_UI_START_TIME	2023-02-14 09:01:21
RESULTS_SEARCH_16_PARAMETERS_PARAGON_METHOD_SETTINGS_UI_MIN_UNUSED_PROTSCORE	0.0458
RESULTS_SEARCH_16_PARAMETERS_PARAGON_METHOD_SETTINGS_UI_PSPEP	TRUE
RESULTS_SEARCH_17_time_cpu	544046
RESULTS_SEARCH_17_time_duration	576206
RESULTS_SEARCH_17_version	5.0.1.4874
RESULTS_SEARCH_17_xml:id	SEARCH:1:638119620813268053_8
RESULTS_SEARCH_17_PARAMETERS_chemical_data_edited	FALSE
RESULTS_SEARCH_17_PARAMETERS_do_multiprecursor_search	TRUE
RESULTS_SEARCH_17_PARAMETERS_do_reverse_search	TRUE
RESULTS_SEARCH_17_PARAMETERS_max_quant_labels	35
RESULTS_SEARCH_17_PARAMETERS_maxresults	15
RESULTS_SEARCH_17_PARAMETERS_separate_searches	FALSE
RESULTS_SEARCH_17_PARAMETERS_MSTOLERANCE_type	dalton
RESULTS_SEARCH_17_PARAMETERS_MSTOLERANCE_value	0.05
RESULTS_SEARCH_17_PARAMETERS_MSMSTOLERANCE_type	dalton
RESULTS_SEARCH_17_PARAMETERS_MSMSTOLERANCE_value	0.1
RESULTS_SEARCH_17_PARAMETERS_MS_STANDARD_DEVIATION_type	dalton
RESULTS_SEARCH_17_PARAMETERS_MS_STANDARD_DEVIATION_value	0.0011
RESULTS_SEARCH_17_PARAMETERS_MSMS_STANDARD_DEVIATION_type	dalton
RESULTS_SEARCH_17_PARAMETERS_MSMS_STANDARD_DEVIATION_value	0.01
RESULTS_SEARCH_17_PARAMETERS_FASTA_filename	C:\AB SCIEX\ProteinPilot Data\SearchDatabases\uniprot-Homo sapiens-swissTrEMBL-isof-14022023.fasta
RESULTS_SEARCH_17_PARAMETERS_AUTO_CALIBRATION_ms	TRUE
RESULTS_SEARCH_17_PARAMETERS_AUTO_CALIBRATION_msexport	FALSE
RESULTS_SEARCH_17_PARAMETERS_AUTO_CALIBRATION_msms	TRUE
RESULTS_SEARCH_17_PARAMETERS_AUTO_CALIBRATION_msmstolsdratio	2.75
RESULTS_SEARCH_17_PARAMETERS_AUTO_CALIBRATION_mstolsdratio	7
RESULTS_SEARCH_17_PARAMETERS_AUTO_CALIBRATION_squareroot	TRUE
RESULTS_SEARCH_17_PARAMETERS_AUTO_CALIBRATION_type	dalton
RESULTS_SEARCH_17_PARAMETERS_AUTO_CALIBRATION_MCP_d_s_s_f	0.0666667
RESULTS_SEARCH_17_PARAMETERS_AUTO_CALIBRATION_MCP_d_s_w_f	3
RESULTS_SEARCH_17_PARAMETERS_AUTO_CALIBRATION_MCP_m_f_r_mbc	200
RESULTS_SEARCH_17_PARAMETERS_AUTO_CALIBRATION_MCP_m_m_c	1900-01-10
RESULTS_SEARCH_17_PARAMETERS_AUTO_CALIBRATION_MCP_m_m_f_s	0.25
RESULTS_SEARCH_17_PARAMETERS_AUTO_CALIBRATION_MCP_m_m_p_f	0.33
RESULTS_SEARCH_17_PARAMETERS_AUTO_CALIBRATION_MCP_m_m_p_rms_f	1
RESULTS_SEARCH_17_PARAMETERS_AUTO_CALIBRATION_MCP_m_p_t_f	1
RESULTS_SEARCH_17_PARAMETERS_AUTO_CALIBRATION_MCP_m_r_h_n_b	15
RESULTS_SEARCH_17_PARAMETERS_AUTO_CALIBRATION_MCP_m_z_n_s	99
RESULTS_SEARCH_17_PARAMETERS_AUTO_CALIBRATION_MCP_m_z_s_mn_f_r	0.0666667
RESULTS_SEARCH_17_PARAMETERS_AUTO_CALIBRATION_MCP_m_z_s_mx_f_r	0.1
RESULTS_SEARCH_17_PARAMETERS_MAX_PRECURSORS_FRAGLET	5
RESULTS_SEARCH_17_PARAMETERS_MAX_PRECURSORS_TAGLET	1
RESULTS_SEARCH_17_PARAMETERS_PRECURSORS_DR_FRAGLET	10
RESULTS_SEARCH_17_PARAMETERS_PRECURSORS_DR_TAGLET	3
RESULTS_SEARCH_17_PARAMETERS_DEFAULT_CHARGE_STATE_1_charge	2
RESULTS_SEARCH_17_PARAMETERS_DEFAULT_CHARGE_STATE_1_probability	1
RESULTS_SEARCH_17_PARAMETERS_DEFAULT_CHARGE_STATE_2_charge	3
RESULTS_SEARCH_17_PARAMETERS_DEFAULT_CHARGE_STATE_2_probability	1
RESULTS_SEARCH_17_PARAMETERS_DEFAULT_CHARGE_STATE_3_charge	4
RESULTS_SEARCH_17_PARAMETERS_DEFAULT_CHARGE_STATE_3_probability	1
RESULTS_SEARCH_17_PARAMETERS_VERSION	5.0.1.0, 4895
RESULTS_SEARCH_17_PARAMETERS_PARAGON_VERSION	5.0.1.0, 4874
RESULTS_SEARCH_17_PARAMETERS_APPLICATION	ProteinPilot(tm) Software
RESULTS_SEARCH_17_PARAMETERS_PROGROUP_alternativedispositionmaximumfoldprobabilitydrop	100
RESULTS_SEARCH_17_PARAMETERS_PROGROUP_alternativedispositionmaximumfoldscoredrop	2
RESULTS_SEARCH_17_PARAMETERS_PROGROUP_autodiscordantpeptidethreshold	0.3
RESULTS_SEARCH_17_PARAMETERS_PROGROUP_bayesconfidencecalclulation	TRUE
RESULTS_SEARCH_17_PARAMETERS_PROGROUP_calibrateconfidence	TRUE
[truncated: 368 more rows]

## Sheet: Metadata Calculations
	Subsearch	Search string	present		File index down	Part number	Spectra - 'original'	Spectra 'count' - non-empty?	max original Spectra for part	Max non-empty spectra for part	File Index for first only
	1	RESULTS_SEARCH_1_PARAMETERS_PEAKLIST_rawdatafilename		Z:\PC2-Raw-Data\Proteomics\Data\Service\SP0059\230206-SP0059-Exo-5.wiff	1	1	3703	3703	3703	3703	1
	2	RESULTS_SEARCH_2_PARAMETERS_PEAKLIST_rawdatafilename		Z:\PC2-Raw-Data\Proteomics\Data\Service\SP0059\230206-SP0059-Exo-5.wiff	1	1	3703	3703
	3	RESULTS_SEARCH_3_PARAMETERS_PEAKLIST_rawdatafilename		Z:\PC2-Raw-Data\Proteomics\Data\Service\SP0059\230206-SP0059-Exo-5.wiff	1	2	3701	3701	3701	3701
1 if Rapid, 2 if Thor	4	RESULTS_SEARCH_4_PARAMETERS_PEAKLIST_rawdatafilename		Z:\PC2-Raw-Data\Proteomics\Data\Service\SP0059\230206-SP0059-Exo-5.wiff	1	2	3701	3701
2	5	RESULTS_SEARCH_5_PARAMETERS_PEAKLIST_rawdatafilename		Z:\PC2-Raw-Data\Proteomics\Data\Service\SP0059\230206-SP0059-Exo-5.wiff	1	3	3735	3735	3735	3735
	6	RESULTS_SEARCH_6_PARAMETERS_PEAKLIST_rawdatafilename		Z:\PC2-Raw-Data\Proteomics\Data\Service\SP0059\230206-SP0059-Exo-5.wiff	1	3	3735	3735
# Segments	7	RESULTS_SEARCH_7_PARAMETERS_PEAKLIST_rawdatafilename		Z:\PC2-Raw-Data\Proteomics\Data\Service\SP0059\230206-SP0059-Exo-5.wiff	1	4	3673	3673	3673	3673
20	8	RESULTS_SEARCH_8_PARAMETERS_PEAKLIST_rawdatafilename		Z:\PC2-Raw-Data\Proteomics\Data\Service\SP0059\230206-SP0059-Exo-5.wiff	1	4	3673	3673
(max is 1000 segments)	9	RESULTS_SEARCH_9_PARAMETERS_PEAKLIST_rawdatafilename		Z:\PC2-Raw-Data\Proteomics\Data\Service\SP0059\230206-SP0059-Exo-5.wiff	1	5	3716	3716	3716	3716
	10	RESULTS_SEARCH_10_PARAMETERS_PEAKLIST_rawdatafilename		Z:\PC2-Raw-Data\Proteomics\Data\Service\SP0059\230206-SP0059-Exo-5.wiff	1	5	3716	3716
	11	RESULTS_SEARCH_11_PARAMETERS_PEAKLIST_rawdatafilename		Z:\PC2-Raw-Data\Proteomics\Data\Service\SP0059\230206-SP0059-Exo-5.wiff	1	6	3682	3682	3682	3682
	12	RESULTS_SEARCH_12_PARAMETERS_PEAKLIST_rawdatafilename		Z:\PC2-Raw-Data\Proteomics\Data\Service\SP0059\230206-SP0059-Exo-5.wiff	1	6	3682	3682
	13	RESULTS_SEARCH_13_PARAMETERS_PEAKLIST_rawdatafilename		Z:\PC2-Raw-Data\Proteomics\Data\Service\SP0059\230206-SP0059-Exo-5.wiff	1	7	3699	3699	3699	3699
	14	RESULTS_SEARCH_14_PARAMETERS_PEAKLIST_rawdatafilename		Z:\PC2-Raw-Data\Proteomics\Data\Service\SP0059\230206-SP0059-Exo-5.wiff	1	7	3699	3699
	15	RESULTS_SEARCH_15_PARAMETERS_PEAKLIST_rawdatafilename		Z:\PC2-Raw-Data\Proteomics\Data\Service\SP0059\230206-SP0059-Exo-5.wiff	1	8	3716	3716	3716	3716
	16	RESULTS_SEARCH_16_PARAMETERS_PEAKLIST_rawdatafilename		Z:\PC2-Raw-Data\Proteomics\Data\Service\SP0059\230206-SP0059-Exo-5.wiff	1	8	3716	3716
	17	RESULTS_SEARCH_17_PARAMETERS_PEAKLIST_rawdatafilename		Z:\PC2-Raw-Data\Proteomics\Data\Service\SP0059\230206-SP0059-Exo-5.wiff	1	9	3702	3699	3702	3699
	18	RESULTS_SEARCH_18_PARAMETERS_PEAKLIST_rawdatafilename		Z:\PC2-Raw-Data\Proteomics\Data\Service\SP0059\230206-SP0059-Exo-5.wiff	1	9	3702	3699
	19	RESULTS_SEARCH_19_PARAMETERS_PEAKLIST_rawdatafilename		Z:\PC2-Raw-Data\Proteomics\Data\Service\SP0059\230206-SP0059-Exo-5.wiff	1	10	3681	3678	3681	3678
	20	RESULTS_SEARCH_20_PARAMETERS_PEAKLIST_rawdatafilename		Z:\PC2-Raw-Data\Proteomics\Data\Service\SP0059\230206-SP0059-Exo-5.wiff	1	10	3681	3678

## Sheet: Curated Metadata
Group file metadata term	Metadata Description (of raw extracted item)	Use Partial Match	Term in Stream	Derived (Calculated)	Value	Validation check/comments	Conversion type, if done	Conversion factor		Metadata Category	Metadata Description of Final Metadata Item (converted manually, if applicable)	Value
	Group filename			1						Attributes - General	Group filename	230206-SP0059-Exo-5.group
RESULTS_SEARCH_1_PARAMETERS_PARAGON_METHOD_SETTINGS_UI_START_TIME	Start date		1		2023-02-14 09:01:21					Attributes - General	Start date	2023-02-14 09:01:21
RESULTS_SEARCH_STAT_search_begin_time_clock	Start time		1		2023-02-14 09:01:21					Attributes - General	Start time	2023-02-14 09:01:21
RESULTS_SEARCH_1_PARAMETERS_PARAGON_METHOD_SETTINGS_UI_USER_NAME	User name		1		WIN-PVT3EI9I5O2\Administrator					Attributes - General	User name	WIN-PVT3EI9I5O2\Administrator
RESULTS_SEARCH_1_xml:id	Internal search identifier number		1	1						Attributes - General	Internal search identifier number
PARAMETERS_PEAKLIST_original_count				1						Attributes - Input data	Number of spectra in search	37008
PARAMETERS_PEAKLIST_count				1						Attributes - Input data	Number of non-empty spectra in search	37002
PARAMETERS_PEAKLIST_filenumber	Number of input files	1	1	1	1					Attributes - Input data	Number of input files	1
RESULTS_SEARCH_1_PARAMETERS_PARAGON_METHOD_SETTINGS_UI_SAMPLE_TYPE	Sample Type		1		Identification					Parameters - User settings	Sample Type	Identification
RESULTS_SEARCH_1_PARAMETERS_PARAGON_METHOD_SETTINGS_UI_CYS_ALKYLATION	Cysteine Alkylation		1		Iodoacetamide					Parameters - User settings	Cysteine Alkylation	Iodoacetamide
RESULTS_SEARCH_1_PARAMETERS_PARAGON_METHOD_SETTINGS_UI_DIGESTION	Digestion		1		Trypsin					Parameters - User settings	Digestion	Trypsin
RESULTS_SEARCH_1_PARAMETERS_PARAGON_METHOD_SETTINGS_UI_SPECIAL_FACTOR	Special Factors		1		Urea denaturation					Parameters - User settings	Special Factors	Urea denaturation
RESULTS_SEARCH_1_PARAMETERS_PARAGON_METHOD_SETTINGS_UI_INSTRUMENT	Instrument		1		TripleTOF 5600					Parameters - User settings	Instrument	TripleTOF 5600
RESULTS_SEARCH_1_PARAMETERS_PARAGON_METHOD_SETTINGS_UI_SPECIES	Species									Parameters - User settings	Species
RESULTS_SEARCH_1_PARAMETERS_PARAGON_METHOD_SETTINGS_UI_SEARCH_EFFORT	Search Effort		1		Thorough					Parameters - User settings	Search Effort	Thorough
RESULTS_SEARCH_1_PARAMETERS_PARAGON_METHOD_SETTINGS_UI_ID_FOCUS	ID Focus		1		Biological modifications					Parameters - User settings	ID Focus	Biological modifications
RESULTS_SEARCH_1_PARAMETERS_PARAGON_METHOD_SETTINGS_UI_MIN_UNUSED_PROTSCORE	Minimum Unused ProtScore		1		0.0458					Parameters - User settings	Minimum Unused ProtScore	0.0458
RESULTS_SEARCH_1_PARAMETERS_PARAGON_METHOD_SETTINGS_UI_PSPEP	FDR Analysis		1		TRUE		Logical to English			Parameters - User settings	FDR Analysis	Yes
	Quantitation						Logical to English			Parameters - User settings	Quantitation
RESULTS_SEARCH_1_PARAMETERS_QUANT_TYPE_background_correction	Background Correction		1		FALSE		Logical to English			Parameters - User settings	Background Correction	No
RESULTS_SEARCH_1_PARAMETERS_QUANT_TYPE_bias_correction	Bias Correction		1		TRUE		Logical to English			Parameters - User settings	Bias Correction	Yes
	Channel to use as denominator in ratios									Parameters - User settings	Channel to use as denominator in ratios
RESULTS_SEARCH_1_PARAMETERS_chemical_data_edited	Modified Data Dictionary or Parameter Translation		1		FALSE		Logical to English			Parameters - User settings	Modified Data Dictionary or Parameter Translation	No
RESULTS_SEARCH_1_PARAMETERS_FASTA_filename	Database filename		1		C:\AB SCIEX\ProteinPilot Data\SearchDatabases\uniprot-Homo sapiens-swissTrEMBL-isof-14022023.fasta					Attributes - Search database	Database filename	C:\AB SCIEX\ProteinPilot Data\SearchDatabases\uniprot-Homo sapiens-swissTrEMBL-isof-14022023.fasta
				1						Attributes - Search database	Number of Proteins in Database	229296
RESULTS_SEARCH_STAT_num_proteins	Number of proteins searched		1		458592					Attributes - Search database	Number of proteins searched	458592
				1						Attributes - Search database	Number of Residues in Database	75906192
RESULTS_SEARCH_STAT_num_residues	Number of residues searched		1		151812384					Attributes - Search database	Number of residues searched	151812384
RESULTS_SEARCH_STAT_computer_memory	RAM (MB)		1		65406					Attributes - Hardware	RAM (MB)	65406
RESULTS_SEARCH_STAT_computer_name	Computer name		1		WIN-PVT3EI9I5O2					Attributes - Hardware	Computer name	WIN-PVT3EI9I5O2
RESULTS_SEARCH_STAT_number_cores	Number of cores in computer		1		8					Attributes - Hardware	Number of cores in computer	8
RESULTS_SEARCH_STAT_number_processors	Number of threads (double cores if hyperthreading on)		1		16					Attributes - Hardware	Number of threads (double cores if hyperthreading on)	16
RESULTS_SEARCH_STAT_number_licensed_tasks	Number of cores licensed to use		1		16					Attributes - Software environment	Number of cores licensed to use	16
RESULTS_SEARCH_STAT_os	Operating system		1		Windows Server 2012 R2 Datacenter (6.2.9200)					Attributes - Software environment	Operating system	Windows Server 2012 R2 Datacenter (6.2.9200)
RESULTS_SEARCH_1_PARAMETERS_VERSION	ProteinPilot Software Version		1		5.0.1.0, 4895					Attributes - Software environment	ProteinPilot Software Version	5.0.1.0, 4895
RESULTS_SEARCH_1_PARAMETERS_PARAGON_VERSION	Paragon Algorithm Version		1		5.0.1.0, 4874					Attributes - Software environment	Paragon Algorithm Version	5.0.1.0, 4874
RESULTS_SEARCH_1_PARAMETERS_APPLICATION	Application name		1		ProteinPilot(tm) Software					Attributes - Software environment	Application name	ProteinPilot(tm) Software
RESULTS_GROUPRESULTSUMMARY_1_confidence	Confidence of first row in summary statistics ID statistics		1		0.99		Fraction to %	100		Statistics - Protein Summary Table	Percent Confidence of first row in Summary Statistics ID Statistics	99
RESULTS_GROUPRESULTSUMMARY_1_distinctpeptides	Distinct peptides associated with 99% confidence proteins		1		2098					Statistics - Protein Summary Table	Distinct peptides associated with 99% confidence proteins	2098
RESULTS_GROUPRESULTSUMMARY_1_proteinsbeforegroupping	Proteins before grouping (99% confidence)		1		5525					Statistics - Protein Summary Table	Proteins before grouping (99% confidence)	5525
RESULTS_GROUPRESULTSUMMARY_1_proteinsidentified	Proteins detected (99% confidence)		1		74					Statistics - Protein Summary Table	Proteins detected (99% confidence)	74
RESULTS_GROUPRESULTSUMMARY_1_spectraidentified	Spectra associated with 99% confidence proteins		1		5193					Statistics - Protein Summary Table	Spectra associated with 99% confidence proteins	5193
RESULTS_GROUPRESULTSUMMARY_2_confidence	Confidence of second row in Summary Statistics ID statistics		1		0.95		Fraction to %	100		Statistics - Protein Summary Table	Percent Confidence of first row in Summary Statistics ID Statistics	95
RESULTS_GROUPRESULTSUMMARY_2_distinctpeptides	Distinct peptides associated with 95% confidence proteins		1		2135					Statistics - Protein Summary Table	Distinct peptides associated with 95% confidence proteins	2135
RESULTS_GROUPRESULTSUMMARY_2_proteinsbeforegroupping	Proteins before grouping (95% confidence)		1		7980					Statistics - Protein Summary Table	Proteins before grouping (95% confidence)	7980
RESULTS_GROUPRESULTSUMMARY_2_proteinsidentified	Proteins detected (95% confidence)		1		91					Statistics - Protein Summary Table	Proteins detected (95% confidence)	91
RESULTS_GROUPRESULTSUMMARY_2_spectraidentified	Spectra associated with 95% confidence proteins		1		5261					Statistics - Protein Summary Table	Spectra associated with 95% confidence proteins	5261
RESULTS_GROUPRESULTSUMMARY_3_confidence	Confidence of third row in summary statistics ID statistics		1		0.66		Fraction to %	100		Statistics - Protein Summary Table	Percent Confidence of first row in Summary Statistics ID Statistics	66
RESULTS_GROUPRESULTSUMMARY_3_distinctpeptides	Distinct peptides associated with 66% confidence proteins		1		2146					Statistics - Protein Summary Table	Distinct peptides associated with 66% confidence proteins	2146
RESULTS_GROUPRESULTSUMMARY_3_proteinsbeforegroupping	Proteins before grouping (66% confidence)		1		10209					Statistics - Protein Summary Table	Proteins before grouping (66% confidence)	10209
RESULTS_GROUPRESULTSUMMARY_3_proteinsidentified	Proteins detected (66% confidence)		1		98					Statistics - Protein Summary Table	Proteins detected (66% confidence)	98
RESULTS_GROUPRESULTSUMMARY_3_spectraidentified	Spectra associated with 66% confidence proteins		1		5279					Statistics - Protein Summary Table	Spectra associated with 66% confidence proteins	5279
RESULTS_GROUPRESULTSUMMARY_4_confidence	Confidence of fourth row in Summary Statistics ID statistics		1		0.100088		Fraction to %	100		Statistics - Protein Summary Table	Percent Confidence of first row in Summary Statistics ID Statistics	10.0088
RESULTS_GROUPRESULTSUMMARY_4_distinctpeptides	Distinct peptides associated with 10% confidence proteins		1		2170					Statistics - Protein Summary Table	Distinct peptides associated with 10% confidence proteins	2170
RESULTS_GROUPRESULTSUMMARY_4_proteinsbeforegroupping	Proteins before grouping (10% confidence)		1		11502					Statistics - Protein Summary Table	Proteins before grouping (10% confidence)	11502
RESULTS_GROUPRESULTSUMMARY_4_proteinsidentified	Proteins detected (10% confidence)		1		115					Statistics - Protein Summary Table	Proteins detected (10% confidence)	115
RESULTS_GROUPRESULTSUMMARY_4_spectraidentified	Spectra associated with 10% confidence proteins		1		5311					Statistics - Protein Summary Table	Spectra associated with 10% confidence proteins	5311
PARAMETERS_PEAKLIST_partnumber	Number of segments the input data are broken into	1	1	1	10					Parameters - Search Dimension Factors	Number of segments the input data are broken into	10
				1						Parameters - Search Dimension Factors	Number of searches per segment (2 for Thorough, 1 for Rapid)	2
				1						Parameters - Search Dimension Factors	Number of apparent sub-searches in group file	20
RESULTS_SEARCH_1_PARAMETERS_do_reverse_search	Do reversed search		1		TRUE					Parameters - Search Dimension Factors	Do reversed search	TRUE
RESULTS_SEARCH_1_PARAMETERS_QUANT_TYPE_separate_searches	Do separate searches for each plex in MS1 quantitation		1		FALSE					Parameters - Search Dimension Factors	Do separate searches for each plex in MS1 quantitation	FALSE
RESULTS_SEARCH_1_PARAMETERS_maxresults	Maximum number of hypotheses to keep per spectrum		1		15					Parameters - Search Dimension Factors	Maximum number of hypotheses to keep per spectrum	15
RESULTS_SEARCH_1_PARAMETERS_MSTOLERANCE_type	MS1 initial mass error tolerance type		1		dalton					Parameters - Identification - Mass accuracy	MS1 initial mass error tolerance type	dalton
RESULTS_SEARCH_1_PARAMETERS_MSTOLERANCE_value	MS1 initial mass error tolerance value		1		0.05					Parameters - Identification - Mass accuracy	MS1 initial mass error tolerance value	0.05
RESULTS_SEARCH_1_PARAMETERS_MSMSTOLERANCE_type	MS2 initial mass error tolerance type		1		dalton					Parameters - Identification - Mass accuracy	MS2 initial mass error tolerance type	dalton
RESULTS_SEARCH_1_PARAMETERS_MSMSTOLERANCE_value	MS2 initial mass error tolerance value		1		0.1					Parameters - Identification - Mass accuracy	MS2 initial mass error tolerance value	0.1
RESULTS_SEARCH_1_PARAMETERS_MS_STANDARD_DEVIATION_type	MS1 final mass error standard deviation type		1		dalton					Parameters - Identification - Mass accuracy	MS1 final mass error standard deviation type	dalton
RESULTS_SEARCH_1_PARAMETERS_MS_STANDARD_DEVIATION_value	MS1 final mass error standard deviation value		1		0.0011					Parameters - Identification - Mass accuracy	MS1 final mass error standard deviation value	0.0011
RESULTS_SEARCH_1_PARAMETERS_MSMS_STANDARD_DEVIATION_type	MS2 final mass error standard deviation type		1		dalton					Parameters - Identification - Mass accuracy	MS2 final mass error standard deviation type	dalton
RESULTS_SEARCH_1_PARAMETERS_MSMS_STANDARD_DEVIATION_value	MS2 final mass error standard deviation value		1		0.01					Parameters - Identification - Mass accuracy	MS2 final mass error standard deviation value	0.01
RESULTS_SEARCH_1_PARAMETERS_do_multiprecursor_search	Use multi-precursor search function		1		TRUE					Parameters - Identification - Multi-precursor search	Use multi-precursor search function	TRUE
RESULTS_SEARCH_1_PARAMETERS_MAX_PRECURSORS_FRAGLET	Maximum number of different precursor masses to try to match to in the Fraglet stage when doing multi-precursor search		1		5					Parameters - Identification - Multi-precursor search	Maximum number of different precursor masses to try to match to in the Fraglet stage when doing multi-precursor search	5
RESULTS_SEARCH_1_PARAMETERS_PRECURSORS_DR_FRAGLET	Maximum dynamic range gap of secondary precursors vs primary precursor in the Fraglet stage when doing multi-precursor search		1		10					Parameters - Identification - Multi-precursor search	Maximum dynamic range gap of secondary precursors vs primary precursor in the Fraglet stage when doing multi-precursor search	10
RESULTS_SEARCH_1_PARAMETERS_MAX_PRECURSORS_TAGLET	Maximum number of different precursor masses to try to match to in the Taglet stage when doing multi-precursor search		1		1					Parameters - Identification - Multi-precursor search	Maximum number of different precursor masses to try to match to in the Taglet stage when doing multi-precursor search	1
RESULTS_SEARCH_1_PARAMETERS_PRECURSORS_DR_TAGLET	Maximum dynamic range gap of secondary precursors vs primary precursor in the Taglet stage when doing multi-precursor search		1		3					Parameters - Identification - Multi-precursor search	Maximum dynamic range gap of secondary precursors vs primary precursor in the Taglet stage when doing multi-precursor search	3
RESULTS_SEARCH_1_PARAMETERS_DEFAULT_CHARGE_STATE_1_charge	First charge state to consider when precursor z is not determined		1		2					Parameters - Identification - Charge ambiguity	First charge state to consider when precursor z is not determined	2
RESULTS_SEARCH_1_PARAMETERS_DEFAULT_CHARGE_STATE_1_probability	Probability of first charge state to consider when precursor z is not determined		1		1					Parameters - Identification - Charge ambiguity	Probability of first charge state to consider when precursor z is not determined	1
RESULTS_SEARCH_1_PARAMETERS_DEFAULT_CHARGE_STATE_2_charge	Second charge state to consider when precursor z is not determined		1		3					Parameters - Identification - Charge ambiguity	Second charge state to consider when precursor z is not determined	3
RESULTS_SEARCH_1_PARAMETERS_DEFAULT_CHARGE_STATE_2_probability	Probability of second charge state to consider when precursor z is not determined		1		1					Parameters - Identification - Charge ambiguity	Probability of second charge state to consider when precursor z is not determined	1
RESULTS_SEARCH_1_PARAMETERS_DEFAULT_CHARGE_STATE_3_charge	Third charge state to consider when precursor z is not determined		1		4					Parameters - Identification - Charge ambiguity	Third charge state to consider when precursor z is not determined	4
RESULTS_SEARCH_1_PARAMETERS_DEFAULT_CHARGE_STATE_3_probability	Probability of third charge state to consider when precursor z is not determined		1		1					Parameters - Identification - Charge ambiguity	Probability of third charge state to consider when precursor z is not determined	1
RESULTS_SEARCH_1_PARAMETERS_DEFAULT_CHARGE_STATE_4_charge	Fourth charge state to consider when precursor z is not determined									Parameters - Identification - Charge ambiguity	Fourth charge state to consider when precursor z is not determined
RESULTS_SEARCH_1_PARAMETERS_DEFAULT_CHARGE_STATE_4_probability	Probability of fourth charge state to consider when precursor z is not determined									Parameters - Identification - Charge ambiguity	Probability of fourth charge state to consider when precursor z is not determined
RESULTS_SEARCH_1_PARAMETERS_PROGROUP_bayesconfidencecalclulation	Use Bayesian protein confidence calculation		1		TRUE					Parameters - Protein Grouping	Use Bayesian protein confidence calculation	TRUE
RESULTS_SEARCH_1_PARAMETERS_PROGROUP_calibrateconfidence	Use peptide FDR analysis to recalibrate peptide confidences		1		TRUE					Parameters - Protein Grouping	Use peptide FDR analysis to recalibrate peptide confidences	TRUE
RESULTS_SEARCH_1_PARAMETERS_PROGROUP_focusingintersection	In mid-Pro Group, minimum Intersection ProtScore to be in Same Group		1		4					Parameters - Protein Grouping	In mid-Pro Group, minimum Intersection ProtScore to be in Same Group	4
RESULTS_SEARCH_1_PARAMETERS_PROGROUP_focusingminunusedprotscore	In mid-Pro Group, minimum Unused ProtScore to keep a Group		1		0.1					Parameters - Protein Grouping	In mid-Pro Group, minimum Unused ProtScore to keep a Group	0.1
RESULTS_SEARCH_1_PARAMETERS_PROGROUP_focusingsubsetcutoff	In mid-Pro Group, keep competitor proteins with ProtScore units from winner		1		6					Parameters - Protein Grouping	In mid-Pro Group, keep competitor proteins with ProtScore units from winner	6
RESULTS_SEARCH_1_PARAMETERS_PROGROUP_intersection	In final Pro Group, minimum Intersection ProtScore to be in same group		1		1.3					Parameters - Protein Grouping	In final Pro Group, minimum Intersection ProtScore to be in same group	1.3
RESULTS_SEARCH_1_PARAMETERS_PROGROUP_minunusedprotscore	In final Pro Group, minimum Unused ProtScore to keep a group		1		0.0458					Parameters - Protein Grouping	In final Pro Group, minimum Unused ProtScore to keep a group	0.0458
RESULTS_SEARCH_1_PARAMETERS_PROGROUP_subsetcutoff	In final Pro Group, keep competitor proteins with ProtScore units from winner		1		2					Parameters - Protein Grouping	In final Pro Group, keep competitor proteins with ProtScore units from winner	2
RESULTS_SEARCH_1_PARAMETERS_QUANT_TYPE_background_correction	Do isobaric quant background correction algorithm		1		FALSE					Parameters - Quantitation - processing	Do isobaric quant background correction algorithm	FALSE
RESULTS_SEARCH_1_PARAMETERS_QUANT_TYPE_bias_correction	Normalize the central tendency of protein ratios to be unity		1		TRUE					Parameters - Quantitation - processing	Normalize the central tendency of protein ratios to be unity	TRUE
RESULTS_SEARCH_1_PARAMETERS_QUANT_TYPE_median_statistic	Compute protein-level ratios from the median of peptide ratios		1		TRUE					Parameters - Quantitation - processing	Compute protein-level ratios from the median of peptide ratios	TRUE
RESULTS_SEARCH_1_PARAMETERS_QUANT_TYPE_quant_threshold	Quant threshold setting no longer used		1		-1					Parameters - Quantitation - processing	Quant threshold setting no longer used	-1
RESULTS_SEARCH_1_PARAMETERS_QUANT_TYPE_quant_threshold_sn	Use measures for quantitation if signal to noise is greater than		1		9					Parameters - Quantitation - processing	Use measures for quantitation if signal to noise is greater than	9
RESULTS_SEARCH_1_PARAMETERS_max_quant_labels	Maximum number of labels allowed on a peptide for it to be used for quantitation		1		35					Parameters - Quantitation - curation	Maximum number of labels allowed on a peptide for it to be used for quantitation	35
RESULTS_SEARCH_1_PARAMETERS_QUANT_TYPE_keep_extreme_peptides_over_fraction	Include extreme ratios in the protein ratio calculation if the fraction of peptides from a protein having extreme ratios is greater than		1		0					Parameters - Quantitation - curation	Include extreme ratios in the protein ratio calculation if the fraction of peptides from a protein having extreme ratios is greater than	0
RESULTS_SEARCH_1_PARAMETERS_QUANT_TYPE_low_confidence_check	Exclude quantitation data if identification confidence does not pass a threshold value		1		TRUE					Parameters - Quantitation - curation	Exclude quantitation data if identification confidence does not pass a threshold value	TRUE
RESULTS_SEARCH_1_PARAMETERS_QUANT_TYPE_low_intensity_check	Exclude quantitation data if a minimum intensity is not passed		1		TRUE					Parameters - Quantitation - curation	Exclude quantitation data if a minimum intensity is not passed	TRUE
RESULTS_SEARCH_1_PARAMETERS_QUANT_TYPE_mod_check	Exclude quantitation data based on discordant peptide logic		1		TRUE					Parameters - Quantitation - curation	Exclude quantitation data based on discordant peptide logic	TRUE
RESULTS_SEARCH_1_PARAMETERS_QUANT_TYPE_shared_msms_check	Exclude quantitation data using sharing logic		1		TRUE					Parameters - Quantitation - curation	Exclude quantitation data using sharing logic	TRUE
RESULTS_SEARCH_1_PARAMETERS_PROGROUP_unusedprotscorethresholdforexcludingothersfromquant	Minimum protein confidence to consider a protein confident and capable of excluding spectra as shared		1		1.3					Parameters - Quantitation - curation	Minimum protein confidence to consider a protein confident and capable of excluding spectra as shared	1.3
RESULTS_SEARCH_1_PARAMETERS_PROGROUP_confidencepercentthresholdforexcludingothersfromquant	Minimum peptide percent confidence from a confident protein to consider a spectrum shared		1		15					Parameters - Quantitation - curation	Minimum peptide percent confidence from a confident protein to consider a spectrum shared	15
RESULTS_SEARCH_1_PARAMETERS_PROGROUP_confidencepercentthresholdforincludingselfinquant	Minimum peptide confidence to be used for quantitation		1		15					Parameters - Quantitation - curation	Minimum peptide confidence to be used for quantitation	15
RESULTS_SEARCH_1_PARAMETERS_PROGROUP_autodiscordantpeptidethreshold	Consider a peptide discordant if joint feature probability less than		1		0.3					Parameters - Quantitation - curation	Consider a peptide discordant if joint feature probability less than	0.3
RESULTS_SEARCH_1_PARAMETERS_PROGROUP_compresspeptides	Show results only for distinct peptides, suppressing redundancy		1		FALSE					Parameters - Non-functional	Show results only for distinct peptides, suppressing redundancy	FALSE
RESULTS_SEARCH_1_PARAMETERS_PROGROUP_donotstoremspeaklists	Do not store MS1 level data		1		FALSE					Parameters - Non-functional	Do not store MS1 level data	FALSE
RESULTS_SEARCH_STAT_search_begin_time_clock	Start time - Search		1		2023-02-14 09:01:21					Statistics - Processing Times - Start&Stop Clock Times	Start time - Search	2023-02-14 09:01:21
RESULTS_SEARCH_STAT_search_end_time_clock	End time - Search		1		2023-02-14 14:50:24					Statistics - Processing Times - Start&Stop Clock Times	End time - Search	2023-02-14 14:50:24
RESULTS_SEARCH_STAT_stage_searching_begin_time_clock	Start time - Identification algorithm stages		1		2023-02-14 13:28:58					Statistics - Processing Times - Start&Stop Clock Times	Start time - Identification algorithm stages	2023-02-14 13:28:58
RESULTS_SEARCH_STAT_stage_searching_end_time_clock	End time - Identification algorithm stages		1		2023-02-14 14:46:47					Statistics - Processing Times - Start&Stop Clock Times	End time - Identification algorithm stages	2023-02-14 14:46:47
RESULTS_SEARCH_STAT_stage_signal_processing_begin_time_clock	Start time - Signal processing stage		1		2023-02-14 09:01:22					Statistics - Processing Times - Start&Stop Clock Times	Start time - Signal processing stage	2023-02-14 09:01:22
RESULTS_SEARCH_STAT_stage_signal_processing_end_time_clock	End time - Signal processing stage		1		2023-02-14 13:28:57					Statistics - Processing Times - Start&Stop Clock Times	End time - Signal processing stage	2023-02-14 13:28:57
RESULTS_SEARCH_STAT_stage_waiting_begin_time_clock	Start time - Waiting stage		1		2023-02-14 13:28:57					Statistics - Processing Times - Start&Stop Clock Times	Start time - Waiting stage	2023-02-14 13:28:57
RESULTS_SEARCH_STAT_stage_waiting_end_time_clock	End time - Waiting stage		1		2023-02-14 13:28:58					Statistics - Processing Times - Start&Stop Clock Times	End time - Waiting stage	2023-02-14 13:28:58
RESULTS_SEARCH_STAT_task_fraglet_exe_begin_time_clock	Start time - Fraglet Algorithm search stage		1		2023-02-14 14:03:57					Statistics - Processing Times - Start&Stop Clock Times	Start time - Fraglet Algorithm search stage	2023-02-14 14:03:57
RESULTS_SEARCH_STAT_task_fraglet_exe_end_time_clock	End time - Fraglet Algorithm search stage		1		2023-02-14 14:18:26					Statistics - Processing Times - Start&Stop Clock Times	End time - Fraglet Algorithm search stage	2023-02-14 14:18:26
RESULTS_SEARCH_STAT_task_focusing_begin_time_clock	Start time - Mid-Pro Group Algorithm stage		1		2023-02-14 14:18:26					Statistics - Processing Times - Start&Stop Clock Times	Start time - Mid-Pro Group Algorithm stage	2023-02-14 14:18:26
RESULTS_SEARCH_STAT_task_focusing_end_time_clock	End time - Mid-Pro Group Algorithm stage		1		2023-02-14 14:20:55					Statistics - Processing Times - Start&Stop Clock Times	End time - Mid-Pro Group Algorithm stage	2023-02-14 14:20:55
RESULTS_SEARCH_STAT_task_taglet_exe_begin_time_clock	Start time - Taglet Algorithm search stage		1		2023-02-14 14:20:55					Statistics - Processing Times - Start&Stop Clock Times	Start time - Taglet Algorithm search stage	2023-02-14 14:20:55
RESULTS_SEARCH_STAT_task_taglet_exe_end_time_clock	End time - Taglet Algorithm search stage		1		2023-02-14 14:43:13					Statistics - Processing Times - Start&Stop Clock Times	End time - Taglet Algorithm search stage	2023-02-14 14:43:13
RESULTS_SEARCH_STAT_task_progroup_begin_time_clock	Start time - Final Pro Group Algorithm stage		1		2023-02-14 14:43:13					Statistics - Processing Times - Start&Stop Clock Times	Start time - Final Pro Group Algorithm stage	2023-02-14 14:43:13
RESULTS_SEARCH_STAT_task_progroup_end_time_clock	End time - Final Pro Group Algorithm stage		1		2023-02-14 14:46:47					Statistics - Processing Times - Start&Stop Clock Times	End time - Final Pro Group Algorithm stage	2023-02-14 14:46:47
RESULTS_SEARCH_STAT_stage_fdr_begin_time_clock	Start time - FDR analysis stage		1		2023-02-14 14:46:47					Statistics - Processing Times - Start&Stop Clock Times	Start time - FDR analysis stage	2023-02-14 14:46:47
RESULTS_SEARCH_STAT_stage_fdr_end_time_clock	End time - FDR analysis stage		1		2023-02-14 14:50:24					Statistics - Processing Times - Start&Stop Clock Times	End time - FDR analysis stage	2023-02-14 14:50:24
RESULTS_SEARCH_STAT_search_time_duration	Clock Time Duration for Full Search (ms)		1		20942597		msec to min	1.66667e-05		Statistics - Processing Times - Duration in Real Clock Times	Clock time duration - Full search (min)	349.043
RESULTS_SEARCH_STAT_stage_searching_time_duration	Clock Time Duration for Identification Algorithm Stages (ms)		1		4669189		msec to min	1.66667e-05		Statistics - Processing Times - Duration in Real Clock Times	Clock time duration - Identification algorithm stages (min)	77.8198
RESULTS_SEARCH_STAT_stage_signal_processing_time_duration	Clock Time Duration for Waiting Stage (ms)		1		16054752		msec to min	1.66667e-05		Statistics - Processing Times - Duration in Real Clock Times	Clock time duration - Signal processing stage (min)	267.579
RESULTS_SEARCH_STAT_stage_waiting_time_duration	Clock Time Duration for Signal Processing Stage (ms)		1		1193		msec to min	1.66667e-05		Statistics - Processing Times - Duration in Real Clock Times	Clock time duration - Waiting stage (min)	0.0198833
RESULTS_SEARCH_STAT_task_fraglet_exe_time_duration	Clock Time Duration for Fraglet Algorithm Stage (ms)		1		868812		msec to min	1.66667e-05		Statistics - Processing Times - Duration in Real Clock Times	Clock time duration - Fraglet Algorithm stage (min)	14.4802
RESULTS_SEARCH_STAT_task_focusing_time_duration	Clock Time Duration for Mid-Pro Group Algorithm Stage (ms)		1		149712		msec to min	1.66667e-05		Statistics - Processing Times - Duration in Real Clock Times	Clock time duration - Mid-Pro Group Algorithm stage (min)	2.4952
RESULTS_SEARCH_STAT_task_taglet_exe_time_duration	Clock Time Duration for Taglet Algorithm Stage (ms)		1		1338036		msec to min	1.66667e-05		Statistics - Processing Times - Duration in Real Clock Times	Clock time duration - Taglet Algorithm stage (min)	22.3006
RESULTS_SEARCH_STAT_task_progroup_time_duration	Clock Time Duration for Pro Group Algorithm Stage (ms)		1		213555		msec to min	1.66667e-05		Statistics - Processing Times - Duration in Real Clock Times	Clock time duration - Pro Group Algorithm stage (min)	3.55925
RESULTS_SEARCH_STAT_stage_fdr_time_duration	Clock Time Duration for FDR Analysis (ms)		1		216340		msec to min	1.66667e-05		Statistics - Processing Times - Duration in Real Clock Times	Clock time duration - FDR Analysis (min)	3.60567
				1						Statistics - Processing Times - Duration in Real Clock Times	Clock time not accounted for in measured stages	35.0033
	CPU Time Duration for Signal Processing Stage (ms)						msec to min	1.66667e-05		Statistics - Processing Times - Duration in CPU Time	CPU time duration - Signal Processing stage (min)
RESULTS_SEARCH_STAT_task_fraglet_exe_time_cpu	CPU Time Duration for Fraglet Algorithm Stage (ms)		1		2478500		msec to min	1.66667e-05		Statistics - Processing Times - Duration in CPU Time	CPU time duration - Fraglet Algorithm stage (min)	41.3083
RESULTS_SEARCH_STAT_task_focusing_time_cpu	CPU Time Duration for Mid-Pro Group Algorithm Stage (ms)		1		140296		msec to min	1.66667e-05		Statistics - Processing Times - Duration in CPU Time	CPU time duration - Mid-Pro Group Algorithm stage (min)	2.33827
RESULTS_SEARCH_STAT_task_taglet_exe_time_cpu	CPU Time Duration for Taglet Algorithm Stage (ms)		1		6033968		msec to min	1.66667e-05		Statistics - Processing Times - Duration in CPU Time	CPU time duration - Taglet Algorithm stage (min)	100.566
RESULTS_SEARCH_STAT_task_progroup_time_cpu	CPU Time Duration for Pro Group Algorithm Stage (ms)		1		219468		msec to min	1.66667e-05		Statistics - Processing Times - Duration in CPU Time	CPU time duration - Pro Group Algorithm stage (min)	3.6578
				1						Statistics - Processing Times - Percent by Stage	Percent of clock time - Identification Algorithm stages	0.222952
				1						Statistics - Processing Times - Percent by Stage	Percent of clock time - Signal Processing stage	0.766608
				1						Statistics - Processing Times - Percent by Stage	Percent of clock time - Waiting stage	5.69652e-05
				1						Statistics - Processing Times - Percent by Stage	Percent of clock time - Fraglet Algorithm stage	0.0414854
				1						Statistics - Processing Times - Percent by Stage	Percent of clock time - Mid-Pro Group Algorithm stage	0.00714868
				1						Statistics - Processing Times - Percent by Stage	Percent of clock time - Taglet Algorithm stage	0.0638906
				1						Statistics - Processing Times - Percent by Stage	Percent of clock time - Pro Group Algorithm stage	0.0101972
				1						Statistics - Processing Times - Percent by Stage	Percent of clock time - FDR Analysis	0.0103301
				1						Statistics - Processing Rate - Clock (Sec/Spectrum)	Clock time rate (sec/spect) - Full Search	0.565894
				1						Statistics - Processing Rate - Clock (Sec/Spectrum)	Clock time rate (sec/spect) - Identification Algorithm stages	0.126167
				1						Statistics - Processing Rate - Clock (Sec/Spectrum)	Clock time rate (sec/spect) - Signal processing stage	0.433818
				1						Statistics - Processing Rate - Clock (Sec/Spectrum)	Clock time rate (sec/spect) - Waiting stage	3.22363e-05
				1						Statistics - Processing Rate - Clock (Sec/Spectrum)	Clock time rate (sec/spect) - Fraglet Algorithm stage	0.0234763
				1						Statistics - Processing Rate - Clock (Sec/Spectrum)	Clock time rate (sec/spect) - Mid-Pro Group Algorithm stage	0.0040454
				1						Statistics - Processing Rate - Clock (Sec/Spectrum)	Clock time rate (sec/spect) - Taglet Algorithm stage	0.0361553
				1						Statistics - Processing Rate - Clock (Sec/Spectrum)	Clock time rate (sec/spect) - Pro Group Algorithm stage	0.00577051
				1						Statistics - Processing Rate - Clock (Sec/Spectrum)	Clock time rate (sec/spect) - FDR Analysis	0.00584576
				1						Statistics - Processing Rate - CPU (Sec/Spectrum)	CPU time rate (sec/spect) - Signal processing stage
				1						Statistics - Processing Rate - CPU (Sec/Spectrum)	CPU time rate (sec/spect) - Fraglet Algorithm stage	0.066972
				1						Statistics - Processing Rate - CPU (Sec/Spectrum)	CPU time rate (sec/spect) - Mid-Pro Group Algorithm stage	0.00379096
				1						Statistics - Processing Rate - CPU (Sec/Spectrum)	CPU time rate (sec/spect) - Taglet Algorithm stage	0.163045
				1						Statistics - Processing Rate - CPU (Sec/Spectrum)	CPU time rate (sec/spect) - Pro Group Algorithm stage	0.00593029
				1						Statistics - Processing Rate - Clock (Sec/Spectrum/DB Protein)	Clock time rate (sec/spect/DB protein) - Full search	1.23398e-06
				1						Statistics - Processing Rate - Clock (Sec/Spectrum/DB Protein)	Clock time rate (sec/spect/DB protein) - Identification algorithm stages	2.75118e-07
				1						Statistics - Processing Rate - Clock (Sec/Spectrum/DB Protein)	Clock time rate (sec/spect/DB protein) - Signal processing stage	9.45979e-07
				1						Statistics - Processing Rate - Clock (Sec/Spectrum/DB Protein)	Clock time rate (sec/spect/DB protein) - Waiting stage	7.0294e-11
				1						Statistics - Processing Rate - Clock (Sec/Spectrum/DB Protein)	Clock time rate (sec/spect/DB protein) - Fraglet Algorithm stage	5.11922e-08
				1						Statistics - Processing Rate - Clock (Sec/Spectrum/DB Protein)	Clock time rate (sec/spect/DB protein) - Mid-Pro Group Algorithm stage	8.82134e-09
				1						Statistics - Processing Rate - Clock (Sec/Spectrum/DB Protein)	Clock time rate (sec/spect/DB protein) - Taglet Algorithm stage	7.88398e-08
				1						Statistics - Processing Rate - Clock (Sec/Spectrum/DB Protein)	Clock time rate (sec/spect/DB protein) - Pro Group Algorithm stage	1.25831e-08
				1						Statistics - Processing Rate - Clock (Sec/Spectrum/DB Protein)	Clock time rate (sec/spect/DB protein) - FDR Analysis	1.27472e-08
				1						Statistics - Processing Rate - CPU (Sec/Spectrum/DB Protein)	CPU time rate (sec/spect/DB protein) - Signal processing stage
				1						Statistics - Processing Rate - CPU (Sec/Spectrum/DB Protein)	CPU time rate (sec/spect/DB protein) - Fraglet Algorithm stage	1.46038e-07
				1						Statistics - Processing Rate - CPU (Sec/Spectrum/DB Protein)	CPU time rate (sec/spect/DB protein) - Mid-Pro Group Algorithm stage	8.26653e-09
				1						Statistics - Processing Rate - CPU (Sec/Spectrum/DB Protein)	CPU time rate (sec/spect/DB protein) - Taglet Algorithm stage	3.55534e-07
				1						Statistics - Processing Rate - CPU (Sec/Spectrum/DB Protein)	CPU time rate (sec/spect/DB protein) - Pro Group Algorithm stage	1.29315e-08
				1						Statistics - Extent of Distribution - Fundamental	Distribution factor - CPU vs. clock time - Signal processing stage
				1						Statistics - Extent of Distribution - Fundamental	Distribution factor - CPU vs. clock time - Fraglet Algorithm stage	2.85275
				1						Statistics - Extent of Distribution - Fundamental	Distribution factor - CPU vs. clock time - Mid-Pro Group Algorithm stage	0.937106
				1						Statistics - Extent of Distribution - Fundamental	Distribution factor - CPU vs. clock time - Taglet Algorithm stage	4.50957
				1						Statistics - Extent of Distribution - Fundamental	Distribution factor - CPU vs. clock time - Pro Group Algorithm stage	1.02769
				1						Statistics - Extent of Distribution - vs Segments	Ratio of distribution factor to number of search segments - Signal processing stage
				1						Statistics - Extent of Distribution - vs Segments	Ratio of distribution factor to number of search segments - Fraglet Algorithm stage	0.285275
				1						Statistics - Extent of Distribution - vs Segments	Ratio of distribution factor to number of search segments - Mid-Pro Group Algorithm stage	0.0937106
				1						Statistics - Extent of Distribution - vs Segments	Ratio of distribution factor to number of search segments - Taglet Algorithm stage	0.450957
				1						Statistics - Extent of Distribution - vs Segments	Ratio of distribution factor to number of search segments - Pro Group Algorithm stage	0.102769
				1						Statistics - Extent of Distribution - vs Licensed Cores	Ratio of distribution factor to number of licensed cores - Signal processing stage
				1						Statistics - Extent of Distribution - vs Licensed Cores	Ratio of distribution factor to number of licensed cores - Fraglet Algorithm stage	0.178297
				1						Statistics - Extent of Distribution - vs Licensed Cores	Ratio of distribution factor to number of licensed cores - Mid-Pro Group Algorithm stage	0.0585691
				1						Statistics - Extent of Distribution - vs Licensed Cores	Ratio of distribution factor to number of licensed cores - Taglet Algorithm stage	0.281848
				1						Statistics - Extent of Distribution - vs Licensed Cores	Ratio of distribution factor to number of licensed cores - Pro Group Algorithm stage	0.0642305
PARAMETERS_PEAKLIST_original_count	Average number of spectra per segment	1	1	1	3700.8					Statistics - Search Segmentation	Average number of spectra per segment	3700.8
PARAMETERS_PEAKLIST_original_count	Standard deviation of number of spectra per segment	1	1	1	18.237					Statistics - Search Segmentation	Standard deviation of number of spectra per segment	18.237
PARAMETERS_PEAKLIST_original_count	Maximum number of spectra per segment	1	1	1	3735					Statistics - Search Segmentation	Maximum number of spectra per segment	3735
PARAMETERS_PEAKLIST_original_count	Minimum number of spectra per segment	1	1	1	3673					Statistics - Search Segmentation	Minimum number of spectra per segment	3673
										Attributes - Input data filenames	Filename of Input File 1	Z:\PC2-Raw-Data\Proteomics\Data\Service\SP0059\230206-SP0059-Exo-5.wiff
										Attributes - Input data filenames	Filename of Input File 2
										Attributes - Input data filenames	Filename of Input File 3
										Attributes - Input data filenames	Filename of Input File 4
										Attributes - Input data filenames	Filename of Input File 5
										Attributes - Input data filenames	Filename of Input File 6
										Attributes - Input data filenames	Filename of Input File 7
										Attributes - Input data filenames	Filename of Input File 8
										Attributes - Input data filenames	Filename of Input File 9
										Attributes - Input data filenames	Filename of Input File 10
										Attributes - Input data filenames	Filename of Input File 11
										Attributes - Input data filenames	Filename of Input File 12
										Attributes - Input data filenames	Filename of Input File 13
										Attributes - Input data filenames	Filename of Input File 14
										Attributes - Input data filenames	Filename of Input File 15
										Attributes - Input data filenames	Filename of Input File 16
										Attributes - Input data filenames	Filename of Input File 17
										Attributes - Input data filenames	Filename of Input File 18
										Attributes - Input data filenames	Filename of Input File 19
										Attributes - Input data filenames	Filename of Input File 20
										Attributes - Input data filenames	Filename of Input File 21
										Attributes - Input data filenames	Filename of Input File 22
										Attributes - Input data filenames	Filename of Input File 23
										Attributes - Input data filenames	Filename of Input File 24
										Attributes - Input data filenames	Filename of Input File 25
										Attributes - Input data filenames	Filename of Input File 26
										Attributes - Input data filenames	Filename of Input File 27
										Attributes - Input data filenames	Filename of Input File 28
										Attributes - Input data filenames	Filename of Input File 29
										Attributes - Input data filenames	Filename of Input File 30
										Attributes - Input data filenames	Filename of Input File 31
										Attributes - Input data filenames	Filename of Input File 32
										Attributes - Input data filenames	Filename of Input File 33
										Attributes - Input data filenames	Filename of Input File 34
										Attributes - Input data filenames	Filename of Input File 35
										Attributes - Input data filenames	Filename of Input File 36
										Attributes - Input data filenames	Filename of Input File 37
										Attributes - Input data filenames	Filename of Input File 38
										Attributes - Input data filenames	Filename of Input File 39
										Attributes - Input data filenames	Filename of Input File 40
										Attributes - Input data filenames	Filename of Input File 41
										Attributes - Input data filenames	Filename of Input File 42
										Attributes - Input data filenames	Filename of Input File 43
										Attributes - Input data filenames	Filename of Input File 44
										Attributes - Input data filenames	Filename of Input File 45
										Attributes - Input data filenames	Filename of Input File 46
										Attributes - Input data filenames	Filename of Input File 47
										Attributes - Input data filenames	Filename of Input File 48
										Attributes - Input data filenames	Filename of Input File 49
										Attributes - Input data filenames	Filename of Input File 50
										Attributes - Input data filenames	Filename of Input File 51
										Attributes - Input data filenames	Filename of Input File 52
										Attributes - Input data filenames	Filename of Input File 53
										Attributes - Input data filenames	Filename of Input File 54
										Attributes - Input data filenames	Filename of Input File 55
										Attributes - Input data filenames	Filename of Input File 56
										Attributes - Input data filenames	Filename of Input File 57
										Attributes - Input data filenames	Filename of Input File 58
										Attributes - Input data filenames	Filename of Input File 59
										Attributes - Input data filenames	Filename of Input File 60
										Attributes - Input data filenames	Filename of Input File 61
										Attributes - Input data filenames	Filename of Input File 62
										Attributes - Input data filenames	Filename of Input File 63
										Attributes - Input data filenames	Filename of Input File 64
										Attributes - Input data filenames	Filename of Input File 65
										Attributes - Input data filenames	Filename of Input File 66
										Attributes - Input data filenames	Filename of Input File 67
										Attributes - Input data filenames	Filename of Input File 68
										Attributes - Input data filenames	Filename of Input File 69
										Attributes - Input data filenames	Filename of Input File 70
										Attributes - Input data filenames	Filename of Input File 71
										Attributes - Input data filenames	Filename of Input File 72
										Attributes - Input data filenames	Filename of Input File 73
										Attributes - Input data filenames	Filename of Input File 74
										Attributes - Input data filenames	Filename of Input File 75
										Attributes - Input data filenames	Filename of Input File 76
										Attributes - Input data filenames	Filename of Input File 77
										Attributes - Input data filenames	Filename of Input File 78
										Attributes - Input data filenames	Filename of Input File 79
										Attributes - Input data filenames	Filename of Input File 80
										Attributes - Input data filenames	Filename of Input File 81
										Attributes - Input data filenames	Filename of Input File 82
										Attributes - Input data filenames	Filename of Input File 83
										Attributes - Input data filenames	Filename of Input File 84
										Attributes - Input data filenames	Filename of Input File 85
										Attributes - Input data filenames	Filename of Input File 86
										Attributes - Input data filenames	Filename of Input File 87
										Attributes - Input data filenames	Filename of Input File 88
										Attributes - Input data filenames	Filename of Input File 89
										Attributes - Input data filenames	Filename of Input File 90
										Attributes - Input data filenames	Filename of Input File 91
										Attributes - Input data filenames	Filename of Input File 92
										Attributes - Input data filenames	Filename of Input File 93
										Attributes - Input data filenames	Filename of Input File 94
										Attributes - Input data filenames	Filename of Input File 95
										Attributes - Input data filenames	Filename of Input File 96
										Attributes - Input data filenames	Filename of Input File 97
										Attributes - Input data filenames	Filename of Input File 98
										Attributes - Input data filenames	Filename of Input File 99
										Attributes - Input data filenames	Filename of Input File 100
										Attributes - Input data filenames	Filename of Input File 101
										Attributes - Input data filenames	Filename of Input File 102
										Attributes - Input data filenames	Filename of Input File 103
										Attributes - Input data filenames	Filename of Input File 104
										Attributes - Input data filenames	Filename of Input File 105
										Attributes - Input data filenames	Filename of Input File 106
										Attributes - Input data filenames	Filename of Input File 107
										Attributes - Input data filenames	Filename of Input File 108
										Attributes - Input data filenames	Filename of Input File 109
										Attributes - Input data filenames	Filename of Input File 110
										Attributes - Input data filenames	Filename of Input File 111
										Attributes - Input data filenames	Filename of Input File 112
										Attributes - Input data filenames	Filename of Input File 113
										Attributes - Input data filenames	Filename of Input File 114
										Attributes - Input data filenames	Filename of Input File 115
										Attributes - Input data filenames	Filename of Input File 116
										Attributes - Input data filenames	Filename of Input File 117
										Attributes - Input data filenames	Filename of Input File 118
										Attributes - Input data filenames	Filename of Input File 119
										Attributes - Input data filenames	Filename of Input File 120
										Attributes - Input data filenames	Filename of Input File 121
										Attributes - Input data filenames	Filename of Input File 122
										Attributes - Input data filenames	Filename of Input File 123
										Attributes - Input data filenames	Filename of Input File 124
										Attributes - Input data filenames	Filename of Input File 125
										Attributes - Input data filenames	Filename of Input File 126
										Attributes - Input data filenames	Filename of Input File 127
										Attributes - Input data filenames	Filename of Input File 128
										Attributes - Input data filenames	Filename of Input File 129
										Attributes - Input data filenames	Filename of Input File 130
										Attributes - Input data filenames	Filename of Input File 131
										Attributes - Input data filenames	Filename of Input File 132
										Attributes - Input data filenames	Filename of Input File 133
										Attributes - Input data filenames	Filename of Input File 134
										Attributes - Input data filenames	Filename of Input File 135
										Attributes - Input data filenames	Filename of Input File 136
										Attributes - Input data filenames	Filename of Input File 137
										Attributes - Input data filenames	Filename of Input File 138
										Attributes - Input data filenames	Filename of Input File 139
										Attributes - Input data filenames	Filename of Input File 140
										Attributes - Input data filenames	Filename of Input File 141
										Attributes - Input data filenames	Filename of Input File 142
										Attributes - Input data filenames	Filename of Input File 143
										Attributes - Input data filenames	Filename of Input File 144
										Attributes - Input data filenames	Filename of Input File 145
										Attributes - Input data filenames	Filename of Input File 146
										Attributes - Input data filenames	Filename of Input File 147
										Attributes - Input data filenames	Filename of Input File 148
										Attributes - Input data filenames	Filename of Input File 149
										Attributes - Input data filenames	Filename of Input File 150
										Attributes - Input data filenames	Filename of Input File 151
										Attributes - Input data filenames	Filename of Input File 152
										Attributes - Input data filenames	Filename of Input File 153
										Attributes - Input data filenames	Filename of Input File 154
										Attributes - Input data filenames	Filename of Input File 155
										Attributes - Input data filenames	Filename of Input File 156
										Attributes - Input data filenames	Filename of Input File 157
										Attributes - Input data filenames	Filename of Input File 158
										Attributes - Input data filenames	Filename of Input File 159
										Attributes - Input data filenames	Filename of Input File 160
										Attributes - Input data filenames	Filename of Input File 161
										Attributes - Input data filenames	Filename of Input File 162
										Attributes - Input data filenames	Filename of Input File 163
										Attributes - Input data filenames	Filename of Input File 164
										Attributes - Input data filenames	Filename of Input File 165
										Attributes - Input data filenames	Filename of Input File 166
										Attributes - Input data filenames	Filename of Input File 167
										Attributes - Input data filenames	Filename of Input File 168
										Attributes - Input data filenames	Filename of Input File 169
										Attributes - Input data filenames	Filename of Input File 170
										Attributes - Input data filenames	Filename of Input File 171
										Attributes - Input data filenames	Filename of Input File 172
										Attributes - Input data filenames	Filename of Input File 173
										Attributes - Input data filenames	Filename of Input File 174
										Attributes - Input data filenames	Filename of Input File 175
										Attributes - Input data filenames	Filename of Input File 176
										Attributes - Input data filenames	Filename of Input File 177
										Attributes - Input data filenames	Filename of Input File 178
										Attributes - Input data filenames	Filename of Input File 179
										Attributes - Input data filenames	Filename of Input File 180
										Attributes - Input data filenames	Filename of Input File 181
										Attributes - Input data filenames	Filename of Input File 182
										Attributes - Input data filenames	Filename of Input File 183
										Attributes - Input data filenames	Filename of Input File 184
										Attributes - Input data filenames	Filename of Input File 185
										Attributes - Input data filenames	Filename of Input File 186
										Attributes - Input data filenames	Filename of Input File 187
										Attributes - Input data filenames	Filename of Input File 188
										Attributes - Input data filenames	Filename of Input File 189
										Attributes - Input data filenames	Filename of Input File 190
										Attributes - Input data filenames	Filename of Input File 191
										Attributes - Input data filenames	Filename of Input File 192
										Attributes - Input data filenames	Filename of Input File 193
										Attributes - Input data filenames	Filename of Input File 194
										Attributes - Input data filenames	Filename of Input File 195
										Attributes - Input data filenames	Filename of Input File 196
										Attributes - Input data filenames	Filename of Input File 197
										Attributes - Input data filenames	Filename of Input File 198
										Attributes - Input data filenames	Filename of Input File 199
										Attributes - Input data filenames	Filename of Input File 200

## Sheet: Protein Level Data
Protein Level Data	Unused ProtScore Threshold	Confidence Threshold	Forward	Reverse	Correct	Incorrect	Total	Global FDR	q-value	Fit Unused ProtScore Threshold	Fit Confidence Threshold	Fit Forward	Fit Reverse	Fit Correct	Fit Incorrect	Fit Total	Fit Global FDR	Fit Local FDR
	395.93	1	1	0	1	0	1	0	0	395.93	1	0.999996	4.00052e-06	0.999992	8.00105e-06	1	8.00105e-06	8.00954e-06
	63.57	1	2	0	2	0	2	0	0	63.57	1	1.99999	8.00955e-06	1.99998	1.60191e-05	2	8.00955e-06	8.01805e-06
	55.3	1	3	0	3	0	3	0	0	55.3	1	2.99999	1.20271e-05	2.99998	2.40542e-05	3	8.01806e-06	8.03507e-06
	48.46	1	4	0	4	0	4	0	0	48.46	1	3.99998	1.60531e-05	3.99997	3.21063e-05	4	8.02657e-06	8.05212e-06
	45.61	1	5	0	5	0	5	0	0	45.61	1	4.99998	2.00877e-05	4.99996	4.01755e-05	5	8.0351e-06	8.0692e-06
	44.53	1	6	0	6	0	6	0	0	44.53	1	5.99998	2.41309e-05	5.99995	4.82618e-05	6	8.04363e-06	8.0863e-06
	40.66	1	7	0	7	0	7	0	0	40.66	1	6.99997	2.81826e-05	6.99994	5.63652e-05	7	8.05217e-06	8.10342e-06
	39.88	1	8	0	8	0	8	0	0	39.88	1	7.99997	3.22429e-05	7.99994	6.44858e-05	8	8.06072e-06	8.12057e-06
	35.98	1	9	0	9	0	9	0	0	35.98	1	8.99996	3.63118e-05	8.99993	7.26235e-05	9	8.06928e-06	8.13774e-06
	34.21	1	10	0	10	0	10	0	0	34.21	1	9.99996	4.03892e-05	9.99992	8.07784e-05	10	8.07784e-06	8.15493e-06
	32.25	1	11	0	11	0	11	0	0	32.25	1	11	4.44753e-05	10.9999	8.89506e-05	11	8.08642e-06	8.17215e-06
	31.35	1	12	0	12	0	12	0	0	31.35	1	12	4.857e-05	11.9999	9.714e-05	12	8.095e-06	8.1894e-06
	30.98	1	13	0	13	0	13	0	0	30.98	1	12.9999	5.26733e-05	12.9999	0.000105347	13	8.10359e-06	8.20667e-06
	29.81	1	14	0	14	0	14	0	0	29.81	1	13.9999	5.67853e-05	13.9999	0.000113571	14	8.11219e-06	8.22396e-06
	29	1	15	0	15	0	15	0	0	29	1	14.9999	6.0906e-05	14.9999	0.000121812	15	8.12079e-06	8.24128e-06
	26.69	1	16	0	16	0	16	0	0	26.69	1	15.9999	6.50353e-05	15.9999	0.000130071	16	8.12941e-06	8.25862e-06
	23.5	1	17	0	17	0	17	0	0	23.5	1	16.9999	6.91733e-05	16.9999	0.000138347	17	8.13803e-06	8.27598e-06
	22.36	1	18	0	18	0	18	0	0	22.36	1	17.9999	7.33199e-05	17.9999	0.00014664	18	8.14666e-06	8.29337e-06
	21	1	19	0	19	0	19	0	0	21	1	18.9999	7.74753e-05	18.9998	0.000154951	19	8.1553e-06	8.31079e-06
	18.2	1	20	0	20	0	20	0	0	18.2	1	19.9999	8.16394e-05	19.9998	0.000163279	20	8.16394e-06	8.32822e-06
	18	1	21	0	21	0	21	0	0	18	1	20.9999	8.58123e-05	20.9998	0.000171625	21	8.1726e-06	8.34568e-06
	16.5	1	22	0	22	0	22	0	0	16.5	1	21.9999	8.99939e-05	21.9998	0.000179988	22	8.18126e-06	8.36317e-06
	15.49	1	23	0	23	0	23	0	0	15.49	1	22.9999	9.41842e-05	22.9998	0.000188368	23	8.18993e-06	8.38068e-06
	15.4	1	24	0	24	0	24	0	0	15.4	1	23.9999	9.83833e-05	23.9998	0.000196767	24	8.19861e-06	8.39821e-06
	14.9	1	25	0	25	0	25	0	0	14.9	1	24.9999	0.000102591	24.9998	0.000205182	25	8.2073e-06	8.41577e-06
	13.94	1	26	0	26	0	26	0	0	13.94	1	25.9999	0.000106808	25.9998	0.000213616	26	8.21599e-06	8.43335e-06
	13.4	1	27	0	27	0	27	0	0	13.4	1	26.9999	0.000111033	26.9998	0.000222067	27	8.22469e-06	8.45096e-06
	12.81	1	28	0	28	0	28	0	0	12.81	1	27.9999	0.000115268	27.9998	0.000230535	28	8.2334e-06	8.46859e-06
	12.6	1	29	0	29	0	29	0	0	12.6	1	28.9999	0.000119511	28.9998	0.000239022	29	8.24212e-06	8.48624e-06
	12.42	1	30	0	30	0	30	0	0	12.42	1	29.9999	0.000123763	29.9998	0.000247525	30	8.25085e-06	8.50392e-06
	12.06	1	31	0	31	0	31	0	0	12.06	1	30.9999	0.000128024	30.9997	0.000256047	31	8.25958e-06	8.52162e-06
	11.65	1	32	0	32	0	32	0	0	11.65	1	31.9999	0.000132293	31.9997	0.000264586	32	8.26833e-06	8.53935e-06
	10.69	1	33	0	33	0	33	0	0	10.69	1	32.9999	0.000136572	32.9997	0.000273144	33	8.27708e-06	8.5571e-06
	9.72	1	34	0	34	0	34	0	0	9.72	1	33.9999	0.000140859	33.9997	0.000281718	34	8.28584e-06	8.57487e-06
	9.06	1	35	0	35	0	35	0	0	9.06	1	34.9999	0.000145156	34.9997	0.000290311	35	8.2946e-06	8.59267e-06
	8.56	1	36	0	36	0	36	0	0	8.56	1	35.9999	0.000149461	35.9997	0.000298922	36	8.30338e-06	8.61049e-06
	8.48	1	37	0	37	0	37	0	0	8.48	1	36.9998	0.000153775	36.9997	0.00030755	37	8.31216e-06	8.62833e-06
	8.38	1	38	0	38	0	38	0	0	8.38	1	37.9998	0.000158098	37.9997	0.000316196	38	8.32095e-06	8.6462e-06
	7.72	1	39	0	39	0	39	0	0	7.72	1	38.9998	0.00016243	38.9997	0.00032486	39	8.32975e-06	8.66409e-06
	7.67	1	40	0	40	0	40	0	0	7.67	1	39.9998	0.000166771	39.9997	0.000333542	40	8.33856e-06	8.68201e-06
	7.42	1	41	0	41	0	41	0	0	7.42	1	40.9998	0.000171121	40.9997	0.000342242	41	8.34737e-06	8.69994e-06
	7.15	1	42	0	42	0	42	0	0	7.15	1	41.9998	0.00017548	41.9996	0.00035096	42	8.35619e-06	8.71791e-06
	6.91	1	43	0	43	0	43	0	0	6.91	1	42.9998	0.000179848	42.9996	0.000359696	43	8.36502e-06	8.73589e-06
	6.73	1	45	0	45	0	45	0	0	6.73	1	43.9998	0.000184225	43.9996	0.00036845	44	8.37386e-06	8.76292e-06
	6.29	0.999999	46	0	46	0	46	0	0	6.73	1	44.9998	0.000188611	44.9996	0.000377222	45	8.38271e-06	8.76292e-06
	6.16	0.999999	47	0	47	0	47	0	0	6.29	0.999999	45.9998	0.000193006	45.9996	0.000386012	46	8.39156e-06	8.78999e-06
	6.12	0.999999	48	0	48	0	48	0	0	6.16	0.999999	46.9998	0.00019741	46.9996	0.00039482	47	8.40042e-06	8.80807e-06
	5.38	0.999996	49	0	49	0	49	0	0	6.12	0.999999	47.9998	0.000201823	47.9996	0.000403646	48	8.40929e-06	8.82618e-06
	5.35	0.999996	50	0	50	0	50	0	0	5.38	0.999996	48.9998	0.000206245	48.9996	0.00041249	49	8.41817e-06	8.8443e-06
	4.98	0.99999	51	0	51	0	51	0	0	5.35	0.999996	49.9998	0.000210676	49.9996	0.000421353	50	8.42706e-06	8.86245e-06
	4.93	0.999988	52	0	52	0	52	0	0	4.98	0.99999	50.9998	0.000215117	50.9996	0.000430233	51	8.43595e-06	8.88063e-06
	4.46	0.999965	53	0	53	0	53	0	0	4.93	0.999988	51.9998	0.000219566	51.9996	0.000439132	52	8.44485e-06	8.89883e-06
	4.3	0.99995	54	0	54	0	54	0	0	4.46	0.999965	52.9998	0.000224025	52.9996	0.000448049	53	8.45376e-06	8.91705e-06
	4.04	0.999909	55	0	55	0	55	0	0	4.3	0.99995	53.9998	0.000228492	53.9995	0.000456985	54	8.46268e-06	8.93529e-06
	4.03	0.999907	56	0	56	0	56	0	0	4.04	0.999909	54.9998	0.000232969	54.9995	0.000465938	55	8.4716e-06	8.95356e-06
	4.02	0.999905	57	0	57	0	57	0	0	4.03	0.999907	55.9998	0.000237455	55.9995	0.00047491	56	8.48054e-06	8.97185e-06
	4	0.9999	60	0	60	0	60	0	0	4.02	0.999905	56.9998	0.00024195	56.9995	0.0004839	57	8.48948e-06	8.99016e-06
	3.92	0.99988	61	0	61	0	61	0	0	4	0.9999	57.9998	0.000246454	57.9995	0.000492909	58	8.49843e-06	9.02686e-06
	3.87	0.999865	62	0	62	0	62	0	0	4	0.9999	58.9997	0.000250968	58.9995	0.000501936	59	8.50738e-06	9.02686e-06
	3.72	0.999809	63	0	63	0	63	0	0	4	0.9999	59.9997	0.00025549	59.9995	0.000510981	60	8.51635e-06	9.02686e-06
	3.42	0.99962	64	0	64	0	64	0	0	3.92	0.99988	60.9997	0.000260022	60.9995	0.000520044	61	8.52532e-06	9.06365e-06
	3.2	0.999369	65	0	65	0	65	0	0	3.87	0.999865	61.9997	0.000264563	61.9995	0.000529127	62	8.5343e-06	9.08208e-06
	3.07	0.999149	66	0	66	0	66	0	0	3.72	0.999809	62.9997	0.000269114	62.9995	0.000538227	63	8.54329e-06	9.10053e-06
	2.9	0.998741	67	0	67	0	67	0	0	3.42	0.99962	63.9997	0.000273673	63.9995	0.000547346	64	8.55228e-06	9.11901e-06
	2.84	0.998555	68	0	68	0	68	0	0	3.2	0.999369	64.9997	0.000278242	64.9994	0.000556484	65	8.56129e-06	9.13751e-06
	2.23	0.994112	69	0	69	0	69	0	0	3.07	0.999149	65.9997	0.00028282	65.9994	0.00056564	66	8.5703e-06	9.15603e-06
	2.19	0.993543	70	0	70	0	70	0	0	2.9	0.998741	66.9997	0.000287407	66.9994	0.000574814	67	8.57932e-06	9.17457e-06
	2.16	0.993082	71	0	71	0	71	0	0	2.84	0.998555	67.9997	0.000292004	67.9994	0.000584007	68	8.58834e-06	9.19314e-06
	2.09	0.991872	72	0	72	0	72	0	0	2.23	0.994112	68.9997	0.00029661	68.9994	0.000593219	69	8.59738e-06	9.21173e-06
	2.05	0.991087	73	0	73	0	73	0	0	2.19	0.993543	69.9997	0.000301225	69.9994	0.000602449	70	8.60642e-06	9.23034e-06
	2.02	0.99045	74	0	74	0	74	0	0	2.16	0.993082	70.9997	0.000305849	70.9994	0.000611698	71	8.61547e-06	9.24898e-06
	2	0.99	83	2	81	4	85	0.0470588	0.0380952	2.09	0.991872	71.9997	0.000310483	71.9994	0.000620966	72	8.62453e-06	9.26764e-06
	1.92	0.987977	84	2	82	4	86	0.0465116	0.0380952	2.05	0.991087	72.9997	0.000315126	72.9994	0.000630252	73	8.63359e-06	9.28632e-06
	1.86	0.986196	85	2	83	4	87	0.045977	0.0380952	2.02	0.99045	73.9997	0.000319779	73.9994	0.000639557	74	8.64267e-06	9.30502e-06
	1.77	0.983018	86	2	84	4	88	0.0454545	0.0380952	2	0.99	74.9997	0.000324441	74.9994	0.000648881	75	8.65175e-06	0.226717
	1.68	0.979107	87	2	85	4	89	0.0449438	0.0380952	2	0.99	75.9997	0.000329112	75.9993	0.000658224	76	8.66084e-06	0.226717
	1.64	0.977091	88	2	86	4	90	0.0444444	0.0380952	2	0.99	76.9997	0.000333792	76.9993	0.000667585	77	8.66993e-06	0.226717
	1.46	0.965326	89	2	87	4	91	0.043956	0.0380952	2	0.99	77.9997	0.000338482	77.9993	0.000676965	78	8.67904e-06	0.226717
	1.27	0.946297	90	2	88	4	92	0.0434783	0.0380952	2	0.99	78.9992	0.000804892	78.9984	0.00160978	79	2.0377e-05	0.226717
	1.24	0.942456	91	2	89	4	93	0.0430108	0.0380952	2	0.99	79.9007	0.0992634	79.8015	0.198527	80	0.00248158	0.226717
	1.21	0.938341	92	2	90	4	94	0.0425532	0.0380952	2	0.99	80.7873	0.212703	80.5746	0.425405	81	0.00525192	0.226717
	1.04	0.908799	93	2	91	4	95	0.0421053	0.0380952	2	0.99	81.6739	0.326142	81.3477	0.652284	82	0.00795469	0.226717
	1	0.9	94	2	92	4	96	0.0416667	0.0380952	2	0.99	82.5604	0.439582	82.1208	0.879163	83	0.0105923	0.226717
	0.64	0.770913	95	2	93	4	97	0.0412371	0.0380952	2	0.99	83.447	0.553021	82.894	1.10604	84	0.0131672	0.226717
	0.49	0.676406	96	2	94	4	98	0.0408163	0.0380952	2	0.99	84.3335	0.666461	83.6671	1.33292	85	0.0156814	0.226717
	0.41	0.610955	98	2	96	4	100	0.04	0.0380952	1.92	0.987977	85.2201	0.779901	84.4402	1.5598	86	0.0181372	0.226879
	0.38	0.583131	99	2	97	4	101	0.039604	0.0380952	1.86	0.986196	86.1067	0.89334	85.2133	1.78668	87	0.0205366	0.22688
	0.3	0.498813	101	2	99	4	103	0.038835	0.0380952	1.77	0.983018	86.9932	1.00678	85.9864	2.01356	88	0.0228814	0.22688
	0.25	0.437659	102	2	100	4	104	0.0384615	0.0380952	1.68	0.979107	87.8798	1.12022	86.7596	2.24044	89	0.0251735	0.22688
	0.19	0.354346	103	2	101	4	105	0.0380952	0.0380952	1.64	0.977091	88.7663	1.23366	87.5327	2.46732	90	0.0274147	0.22688
	0.15	0.292054	103	4	99	8	107	0.0747664	0.0695652	1.46	0.965326	89.6529	1.3471	88.3058	2.6942	91	0.0296066	0.22688
	0.11	0.223753	104	4	100	8	108	0.0740741	0.0695652	1.27	0.946297	90.5395	1.46054	89.0789	2.92108	92	0.0317509	0.22688
	0.1	0.205672	105	4	101	8	109	0.0733945	0.0695652	1.24	0.942456	91.426	1.57398	89.852	3.14796	93	0.033849	0.22688
	0.09	0.187169	106	4	102	8	110	0.0727273	0.0695652	1.21	0.938341	92.3126	1.68742	90.6252	3.37484	94	0.0359026	0.22688
	0.07	0.148862	108	4	104	8	112	0.0714286	0.0695652	1.04	0.908799	93.1991	1.80086	91.3983	3.60172	95	0.0379129	0.226881
	0.06	0.129036	111	4	107	8	115	0.0695652	0.0695652	1	0.9	94.0857	1.9143	92.1714	3.8286	96	0.0398813	0.226881
										0.64	0.770913	94.9723	2.02774	92.9445	4.05548	97	0.0418091	0.226881
										0.49	0.676406	95.8588	2.14118	93.7176	4.28236	98	0.0436976	0.226881
										0.41	0.610955	96.7454	2.25462	94.4908	4.50924	99	0.0455479	0.226881
										0.41	0.610955	97.6319	2.36806	95.2639	4.73613	100	0.0473613	0.226881
										0.38	0.583131	98.5185	2.4815	96.037	4.96301	101	0.0491387	0.226881
										0.3	0.498813	99.4051	2.59494	96.8101	5.18989	102	0.0508813	0.226881
										0.3	0.498813	100.292	2.70838	97.5832	5.41677	103	0.05259	0.226881
										0.25	0.437659	101.178	2.82183	98.3563	5.64365	104	0.0542659	0.226881
										0.19	0.354346	102.065	2.93527	99.1295	5.87053	105	0.0559098	0.226881
										0.15	0.292054	102.951	3.04871	99.9026	6.09741	106	0.0575228	0.226882
										0.15	0.292054	103.838	3.16215	100.676	6.3243	107	0.0591056	0.226882
										0.11	0.223753	104.724	3.27559	101.449	6.55118	108	0.060659	0.226882
										0.1	0.205672	105.611	3.38903	102.222	6.77806	109	0.062184	0.226882
										0.09	0.187169	106.498	3.50247	102.995	7.00494	110	0.0636813	0.226882
										0.07	0.148862	107.384	3.61591	103.768	7.23182	111	0.0651516	0.226882
										0.07	0.148862	108.271	3.72935	104.541	7.4587	112	0.0665956	0.226882
										0.06	0.129036	109.157	3.84279	105.314	7.68559	113	0.068014	0.226882
										0.06	0.129036	110.044	3.95623	106.088	7.91247	114	0.0694076	0.226882
										0.06	0.129036	110.93	4.06968	106.861	8.13935	115	0.070777	0.226882

## Sheet: Distinct Peptide Level Data
Distinct Peptide Level Data		Confidence Threshold	Forward	Reverse	Correct	Incorrect	Total	Global FDR	q-value		Fit Confidence Threshold	Fit Forward	Fit Reverse	Fit Correct	Fit Incorrect	Fit Total	Fit Global FDR	Fit Local FDR
		1	402	1	401	2	403	0.00496278	0.00130976		1	0.999148	0.000851801	0.998296	0.0017036	1	0.0017036	0.00173594
		0.9999	643	1	642	2	644	0.00310559	0.00130976		1	1.9983	0.00170368	1.99659	0.00340736	2	0.00170368	0.00173594
		0.9998	888	1	887	2	889	0.00224972	0.00130976		1	2.99744	0.00255564	2.99489	0.00511128	3	0.00170376	0.00173594
		0.9997	949	1	948	2	950	0.00210526	0.00130976		1	3.99659	0.00340768	3.99318	0.00681536	4	0.00170384	0.00173594
		0.9996	988	1	987	2	989	0.00202224	0.00130976		1	4.99574	0.0042598	4.99148	0.0085196	5	0.00170392	0.00173594
		0.9995	1017	1	1016	2	1018	0.00196464	0.00130976		1	5.99489	0.005112	5.98978	0.010224	6	0.001704	0.00173594
		0.9994	1027	1	1026	2	1028	0.00194553	0.00130976		1	6.99404	0.00596428	6.98807	0.0119286	7	0.00170408	0.00173594
		0.9993	1042	1	1041	2	1043	0.00191755	0.00130976		1	7.99318	0.00681664	7.98637	0.0136333	8	0.00170416	0.00173594
		0.9992	1059	1	1058	2	1060	0.00188679	0.00130976		1	8.99233	0.00766908	8.98466	0.0153382	9	0.00170424	0.00173594
		0.9991	1070	1	1069	2	1071	0.00186741	0.00130976		1	9.99148	0.0085216	9.98296	0.0170432	10	0.00170432	0.00173594
		0.999	1087	1	1086	2	1088	0.00183824	0.00130976		1	10.9906	0.0093742	10.9813	0.0187484	11	0.0017044	0.00173594
		0.9989	1105	1	1104	2	1106	0.00180832	0.00130976		1	11.9898	0.0102269	11.9795	0.0204538	12	0.00170448	0.00173594
		0.9988	1119	1	1118	2	1120	0.00178571	0.00130976		1	12.9889	0.0110796	12.9778	0.0221593	13	0.00170456	0.00173594
		0.9987	1146	1	1145	2	1147	0.00174368	0.00130976		1	13.9881	0.0119325	13.9761	0.0238649	14	0.00170464	0.00173594
		0.9986	1155	1	1154	2	1156	0.0017301	0.00130976		1	14.9872	0.0127854	14.9744	0.0255708	15	0.00170472	0.00173594
		0.9985	1163	1	1162	2	1164	0.00171821	0.00130976		1	15.9864	0.0136384	15.9727	0.0272768	16	0.0017048	0.00173594
		0.9984	1173	1	1172	2	1174	0.00170358	0.00130976		1	16.9855	0.0144915	16.971	0.0289829	17	0.00170488	0.00173594
		0.9983	1176	1	1175	2	1177	0.00169924	0.00130976		1	17.9847	0.0153446	17.9693	0.0306892	18	0.00170496	0.00173594
		0.9982	1183	1	1182	2	1184	0.00168919	0.00130976		1	18.9838	0.0161979	18.9676	0.0323957	19	0.00170504	0.00173594
		0.9981	1187	1	1186	2	1188	0.0016835	0.00130976		1	19.9829	0.0170512	19.9659	0.0341024	20	0.00170512	0.00173594
		0.998	1196	1	1195	2	1197	0.00167084	0.00130976		1	20.9821	0.0179046	20.9642	0.0358092	21	0.0017052	0.00173594
		0.9979	1204	1	1203	2	1205	0.00165975	0.00130976		1	21.9812	0.0187581	21.9625	0.0375161	22	0.00170528	0.00173594
		0.9978	1207	1	1206	2	1208	0.00165563	0.00130976		1	22.9804	0.0196116	22.9608	0.0392232	23	0.00170536	0.00173594
		0.9977	1212	1	1211	2	1213	0.0016488	0.00130976		1	23.9795	0.0204652	23.9591	0.0409305	24	0.00170544	0.00173594
		0.9976	1224	1	1223	2	1225	0.00163265	0.00130976		1	24.9787	0.021319	24.9574	0.0426379	25	0.00170552	0.00173594
		0.9975	1233	1	1232	2	1234	0.00162075	0.00130976		1	25.9778	0.0221728	25.9557	0.0443455	26	0.0017056	0.00173594
		0.9974	1239	1	1238	2	1240	0.0016129	0.00130976		1	26.977	0.0230266	26.9539	0.0460533	27	0.00170568	0.00173594
		0.9973	1246	1	1245	2	1247	0.00160385	0.00130976		1	27.9761	0.0238806	27.9522	0.0477612	28	0.00170576	0.00173594
		0.9972	1251	1	1250	2	1252	0.00159744	0.00130976		1	28.9753	0.0247346	28.9505	0.0494693	29	0.00170584	0.00173594
		0.9971	1261	1	1260	2	1262	0.00158479	0.00130976		1	29.9744	0.0255887	29.9488	0.0511775	30	0.00170592	0.00173594
		0.997	1270	1	1269	2	1271	0.00157356	0.00130976		1	30.9736	0.0264429	30.9471	0.0528859	31	0.001706	0.00173594
		0.9969	1273	1	1272	2	1274	0.00156986	0.00130976		1	31.9727	0.0272972	31.9454	0.0545944	32	0.00170608	0.00173594
		0.9968	1280	1	1279	2	1281	0.00156128	0.00130976		1	32.9718	0.0281516	32.9437	0.0563031	33	0.00170616	0.00173594
		0.9966	1283	1	1282	2	1284	0.00155763	0.00130976		1	33.971	0.029006	33.942	0.058012	34	0.00170624	0.00173594
		0.9965	1284	1	1283	2	1285	0.00155642	0.00130976		1	34.9701	0.0298605	34.9403	0.059721	35	0.00170632	0.00173594
		0.9964	1299	1	1298	2	1300	0.00153846	0.00130976		1	35.9693	0.0307151	35.9386	0.0614302	36	0.0017064	0.00173594
		0.9963	1300	1	1299	2	1301	0.00153728	0.00130976		1	36.9684	0.0315698	36.9369	0.0631396	37	0.00170648	0.00173594
		0.9962	1301	1	1300	2	1302	0.0015361	0.00130976		1	37.9676	0.0324245	37.9352	0.0648491	38	0.00170656	0.00173594
		0.9961	1307	1	1306	2	1308	0.00152905	0.00130976		1	38.9667	0.0332794	38.9334	0.0665588	39	0.00170664	0.00173594
		0.996	1320	1	1319	2	1321	0.001514	0.00130976		1	39.9659	0.0341343	39.9317	0.0682686	40	0.00170671	0.00173594
		0.9959	1321	1	1320	2	1322	0.00151286	0.00130976		1	40.965	0.0349893	40.93	0.0699786	41	0.00170679	0.00173594
		0.9958	1323	1	1322	2	1324	0.00151057	0.00130976		1	41.9642	0.0358444	41.9283	0.0716887	42	0.00170687	0.00173594
		0.9957	1324	1	1323	2	1325	0.00150943	0.00130976		1	42.9633	0.0366995	42.9266	0.073399	43	0.00170695	0.00173594
		0.9956	1328	1	1327	2	1329	0.00150489	0.00130976		1	43.9624	0.0375548	43.9249	0.0751095	44	0.00170703	0.00173594
		0.9955	1329	1	1328	2	1330	0.00150376	0.00130976		1	44.9616	0.0384101	44.9232	0.0768201	45	0.00170711	0.00173594
		0.9951	1331	1	1330	2	1332	0.0015015	0.00130976		1	45.9607	0.0392655	45.9215	0.0785309	46	0.00170719	0.00173594
		0.9949	1333	1	1332	2	1334	0.00149925	0.00130976		1	46.9599	0.0401209	46.9198	0.0802419	47	0.00170727	0.00173594
		0.9947	1334	1	1333	2	1335	0.00149813	0.00130976		1	47.959	0.0409765	47.918	0.081953	48	0.00170735	0.00173594
		0.9946	1342	1	1341	2	1343	0.0014892	0.00130976		1	48.9582	0.0418321	48.9163	0.0836643	49	0.00170743	0.00173594
		0.9944	1360	1	1359	2	1361	0.00146951	0.00130976		1	49.9573	0.0426878	49.9146	0.0853757	50	0.00170751	0.00173594
		0.9943	1361	1	1360	2	1362	0.00146843	0.00130976		1	50.9565	0.0435436	50.9129	0.0870873	51	0.00170759	0.00173594
		0.9942	1362	1	1361	2	1363	0.00146735	0.00130976		1	51.9556	0.0443995	51.9112	0.088799	52	0.00170767	0.00173594
		0.9939	1366	1	1365	2	1367	0.00146306	0.00130976		1	52.9547	0.0452555	52.9095	0.0905109	53	0.00170775	0.00173594
		0.9938	1367	1	1366	2	1368	0.00146199	0.00130976		1	53.9539	0.0461115	53.9078	0.092223	54	0.00170783	0.00173594
		0.9936	1370	1	1369	2	1371	0.00145879	0.00130976		1	54.953	0.0469676	54.9061	0.0939352	55	0.00170791	0.00173594
		0.9935	1374	1	1373	2	1375	0.00145455	0.00130976		1	55.9522	0.0478238	55.9044	0.0956476	56	0.00170799	0.00173594
		0.9934	1383	1	1382	2	1384	0.00144509	0.00130976		1	56.9513	0.0486801	56.9026	0.0973602	57	0.00170807	0.00173594
		0.9933	1385	1	1384	2	1386	0.001443	0.00130976		1	57.9505	0.0495364	57.9009	0.0990729	58	0.00170815	0.00173594
		0.993	1386	1	1385	2	1387	0.00144196	0.00130976		1	58.9496	0.0503929	58.8992	0.100786	59	0.00170823	0.00173594
		0.9929	1387	1	1386	2	1388	0.00144092	0.00130976		1	59.9488	0.0512494	59.8975	0.102499	60	0.00170831	0.00173594
		0.9927	1389	1	1388	2	1390	0.00143885	0.00130976		1	60.9479	0.052106	60.8958	0.104212	61	0.00170839	0.00173594
		0.9925	1390	1	1389	2	1391	0.00143781	0.00130976		1	61.947	0.0529627	61.8941	0.105925	62	0.00170847	0.00173594
		0.9923	1395	1	1394	2	1396	0.00143266	0.00130976		1	62.9462	0.0538194	62.8924	0.107639	63	0.00170855	0.00173594
		0.9921	1396	1	1395	2	1397	0.00143164	0.00130976		1	63.9453	0.0546763	63.8906	0.109353	64	0.00170863	0.00173594
		0.992	1402	1	1401	2	1403	0.00142552	0.00130976		1	64.9445	0.0555332	64.8889	0.111066	65	0.00170871	0.00173594
		0.9919	1403	1	1402	2	1404	0.0014245	0.00130976		1	65.9436	0.0563902	65.8872	0.11278	66	0.00170879	0.00173594
		0.9917	1404	1	1403	2	1405	0.00142349	0.00130976		1	66.9428	0.0572472	66.8855	0.114494	67	0.00170887	0.00173594
		0.9916	1405	1	1404	2	1406	0.00142248	0.00130976		1	67.9419	0.0581044	67.8838	0.116209	68	0.00170895	0.00173594
		0.9915	1406	1	1405	2	1407	0.00142146	0.00130976		1	68.941	0.0589616	68.8821	0.117923	69	0.00170903	0.00173594
		0.991	1407	1	1406	2	1408	0.00142045	0.00130976		1	69.9402	0.059819	69.8804	0.119638	70	0.00170911	0.00173594
		0.9906	1416	1	1415	2	1417	0.00141143	0.00130976		1	70.9393	0.0606764	70.8786	0.121353	71	0.00170919	0.00173594
		0.9904	1417	1	1416	2	1418	0.00141044	0.00130976		1	71.9385	0.0615338	71.8769	0.123068	72	0.00170927	0.00173594
		0.9902	1420	1	1419	2	1421	0.00140746	0.00130976		1	72.9376	0.0623914	72.8752	0.124783	73	0.00170935	0.00173594
		0.9897	1421	1	1420	2	1422	0.00140647	0.00130976		1	73.9368	0.063249	73.8735	0.126498	74	0.00170943	0.00173594
		0.9894	1422	1	1421	2	1423	0.00140548	0.00130976		1	74.9359	0.0641067	74.8718	0.128213	75	0.00170951	0.00173594
		0.9892	1423	1	1422	2	1424	0.00140449	0.00130976		1	75.935	0.0649645	75.8701	0.129929	76	0.00170959	0.00173594
		0.9889	1424	1	1423	2	1425	0.00140351	0.00130976		1	76.9342	0.0658224	76.8684	0.131645	77	0.00170967	0.00173594
		0.9887	1425	1	1424	2	1426	0.00140252	0.00130976		1	77.9333	0.0666804	77.8666	0.133361	78	0.00170975	0.00173594
		0.9884	1431	1	1430	2	1432	0.00139665	0.00130976		1	78.9325	0.0675384	78.8649	0.135077	79	0.00170983	0.00173594
		0.9881	1439	1	1438	2	1440	0.00138889	0.00130976		1	79.9316	0.0683965	79.8632	0.136793	80	0.00170991	0.00173594
		0.9879	1440	1	1439	2	1441	0.00138793	0.00130976		1	80.9307	0.0692547	80.8615	0.138509	81	0.00170999	0.00173594
		0.9877	1446	1	1445	2	1447	0.00138217	0.00130976		1	81.9299	0.070113	81.8598	0.140226	82	0.00171007	0.00173594
		0.9875	1447	1	1446	2	1448	0.00138122	0.00130976		1	82.929	0.0709714	82.8581	0.141943	83	0.00171015	0.00173594
		0.9869	1448	1	1447	2	1449	0.00138026	0.00130976		1	83.9282	0.0718298	83.8563	0.14366	84	0.00171023	0.00173594
		0.9863	1453	1	1452	2	1454	0.00137552	0.00130976		1	84.9273	0.0726883	84.8546	0.145377	85	0.00171031	0.00173594
		0.986	1454	1	1453	2	1455	0.00137457	0.00130976		1	85.9265	0.0735469	85.8529	0.147094	86	0.00171039	0.00173594
		0.9859	1455	1	1454	2	1456	0.00137363	0.00130976		1	86.9256	0.0744056	86.8512	0.148811	87	0.00171047	0.00173594
		0.9856	1457	1	1456	2	1458	0.00137174	0.00130976		1	87.9247	0.0752643	87.8495	0.150529	88	0.00171055	0.00173594
		0.9849	1458	1	1457	2	1459	0.0013708	0.00130976		1	88.9239	0.0761232	88.8478	0.152246	89	0.00171063	0.00173594
		0.9845	1459	1	1458	2	1460	0.00136986	0.00130976		1	89.923	0.0769821	89.846	0.153964	90	0.00171071	0.00173594
		0.9841	1460	1	1459	2	1461	0.00136893	0.00130976		1	90.9222	0.0778411	90.8443	0.155682	91	0.00171079	0.00173594
		0.9839	1461	1	1460	2	1462	0.00136799	0.00130976		1	91.9213	0.0787002	91.8426	0.1574	92	0.00171087	0.00173594
		0.9834	1462	1	1461	2	1463	0.00136705	0.00130976		1	92.9204	0.0795593	92.8409	0.159119	93	0.00171095	0.00173594
		0.9831	1463	1	1462	2	1464	0.00136612	0.00130976		1	93.9196	0.0804186	93.8392	0.160837	94	0.00171103	0.00173594
		0.983	1466	1	1465	2	1467	0.00136333	0.00130976		1	94.9187	0.0812779	94.8374	0.162556	95	0.00171111	0.00173594
		0.9825	1468	1	1467	2	1469	0.00136147	0.00130976		1	95.9179	0.0821373	95.8357	0.164275	96	0.00171119	0.00173594
		0.9817	1469	1	1468	2	1470	0.00136054	0.00130976		1	96.917	0.0829968	96.834	0.165994	97	0.00171127	0.00173594
		0.9815	1470	1	1469	2	1471	0.00135962	0.00130976		1	97.9161	0.0838563	97.8323	0.167713	98	0.00171135	0.00173594
		0.9813	1472	1	1471	2	1473	0.00135777	0.00130976		1	98.9153	0.084716	98.8306	0.169432	99	0.00171143	0.00173594
		0.9808	1474	1	1473	2	1475	0.00135593	0.00130976		1	99.9144	0.0855757	99.8288	0.171151	100	0.00171151	0.00173594
		0.98	1475	1	1474	2	1476	0.00135501	0.00130976		1	100.914	0.0864355	100.827	0.172871	101	0.00171159	0.00173594
		0.9798	1476	1	1475	2	1477	0.0013541	0.00130976		1	101.913	0.0872954	101.825	0.174591	102	0.00171167	0.00173594
		0.9794	1477	1	1476	2	1478	0.00135318	0.00130976		1	102.912	0.0881554	102.824	0.176311	103	0.00171175	0.00173594
		0.9792	1478	1	1477	2	1479	0.00135227	0.00130976		1	103.911	0.0890154	103.822	0.178031	104	0.00171183	0.00173594
		0.9788	1480	1	1479	2	1481	0.00135044	0.00130976		1	104.91	0.0898755	104.82	0.179751	105	0.00171191	0.00173594
		0.9777	1481	1	1480	2	1482	0.00134953	0.00130976		1	105.909	0.0907357	105.819	0.181471	106	0.00171199	0.00173594
		0.9773	1482	1	1481	2	1483	0.00134862	0.00130976		1	106.908	0.091596	106.817	0.183192	107	0.00171207	0.00173594
		0.9769	1483	1	1482	2	1484	0.00134771	0.00130976		1	107.908	0.0924564	107.815	0.184913	108	0.00171216	0.00173594
		0.9766	1487	1	1486	2	1488	0.00134409	0.00130976		1	108.907	0.0933168	108.813	0.186634	109	0.00171224	0.00173594
		0.9757	1488	1	1487	2	1489	0.00134318	0.00130976		1	109.906	0.0941773	109.812	0.188355	110	0.00171232	0.00173594
		0.9751	1496	1	1495	2	1497	0.00133601	0.00130976		1	110.905	0.0950379	110.81	0.190076	111	0.0017124	0.00173594
		0.9744	1497	1	1496	2	1498	0.00133511	0.00130976		1	111.904	0.0958986	111.808	0.191797	112	0.00171248	0.00173594
		0.9742	1500	1	1499	2	1501	0.00133245	0.00130976		1	112.903	0.0967594	112.806	0.193519	113	0.00171256	0.00173594
		0.9729	1501	1	1500	2	1502	0.00133156	0.00130976		1	113.902	0.0976202	113.805	0.19524	114	0.00171264	0.00173594
		0.9721	1504	1	1503	2	1505	0.0013289	0.00130976		1	114.902	0.0984812	114.803	0.196962	115	0.00171272	0.00173594
		0.9716	1510	1	1509	2	1511	0.00132363	0.00130976		1	115.901	0.0993422	115.801	0.198684	116	0.0017128	0.00173594
		0.9708	1512	1	1511	2	1513	0.00132188	0.00130976		1	116.9	0.100203	116.8	0.200407	117	0.00171288	0.00173594
		0.9703	1513	1	1512	2	1514	0.001321	0.00130976		1	117.899	0.101064	117.798	0.202129	118	0.00171296	0.00173594
		0.9702	1514	1	1513	2	1515	0.00132013	0.00130976		1	118.898	0.101926	118.796	0.203851	119	0.00171304	0.00173594
		0.9684	1515	1	1514	2	1516	0.00131926	0.00130976		1	119.897	0.102787	119.794	0.205574	120	0.00171312	0.00173594
		0.9679	1516	1	1515	2	1517	0.00131839	0.00130976		1	120.896	0.103648	120.793	0.207297	121	0.0017132	0.00173594
		0.9671	1517	1	1516	2	1518	0.00131752	0.00130976		1	121.895	0.10451	121.791	0.20902	122	0.00171328	0.00173594
		0.965	1526	1	1525	2	1527	0.00130976	0.00130976		1	122.895	0.105371	122.789	0.210743	123	0.00171336	0.00173594
		0.9637	1526	2	1524	4	1528	0.0026178	0.00254453		1	123.894	0.106233	123.788	0.212466	124	0.00171344	0.00173594
		0.9632	1529	2	1527	4	1531	0.00261267	0.00254453		1	124.893	0.107095	124.786	0.21419	125	0.00171352	0.00173594
		0.9623	1531	2	1529	4	1533	0.00260926	0.00254453		1	125.892	0.107957	125.784	0.215913	126	0.0017136	0.00173594
		0.9619	1539	2	1537	4	1541	0.00259572	0.00254453		1	126.891	0.108819	126.782	0.217637	127	0.00171368	0.00173594
		0.9612	1540	2	1538	4	1542	0.00259403	0.00254453		1	127.89	0.109681	127.781	0.219361	128	0.00171376	0.00173594
		0.96	1541	2	1539	4	1543	0.00259235	0.00254453		1	128.889	0.110543	128.779	0.221085	129	0.00171384	0.00173594
		0.9578	1542	2	1540	4	1544	0.00259067	0.00254453		1	129.889	0.111405	129.777	0.222809	130	0.00171392	0.00173594
		0.9572	1543	2	1541	4	1545	0.002589	0.00254453		1	130.888	0.112267	130.775	0.224534	131	0.001714	0.00173594
		0.957	1544	2	1542	4	1546	0.00258732	0.00254453		1	131.887	0.113129	131.774	0.226258	132	0.00171408	0.00173594
		0.9559	1545	2	1543	4	1547	0.00258565	0.00254453		1	132.886	0.113992	132.772	0.227983	133	0.00171416	0.00173594
		0.9553	1546	2	1544	4	1548	0.00258398	0.00254453		1	133.885	0.114854	133.77	0.229708	134	0.00171424	0.00173594
		0.9516	1556	2	1554	4	1558	0.00256739	0.00254453		1	134.884	0.115717	134.769	0.231433	135	0.00171432	0.00173594
		0.9515	1557	2	1555	4	1559	0.00256575	0.00254453		1	135.883	0.116579	135.767	0.233158	136	0.0017144	0.00173594
		0.9514	1558	2	1556	4	1560	0.0025641	0.00254453		1	136.883	0.117442	136.765	0.234884	137	0.00171448	0.00173594
		0.9491	1560	2	1558	4	1562	0.00256082	0.00254453		1	137.882	0.118305	137.763	0.236609	138	0.00171456	0.00173594
		0.9465	1561	2	1559	4	1563	0.00255918	0.00254453		1	138.881	0.119168	138.762	0.238335	139	0.00171464	0.00173594
		0.945	1562	2	1560	4	1564	0.00255754	0.00254453		1	139.88	0.12003	139.76	0.240061	140	0.00171472	0.00173594
		0.9445	1563	2	1561	4	1565	0.00255591	0.00254453		1	140.879	0.120893	140.758	0.241787	141	0.0017148	0.00173594
		0.9439	1565	2	1563	4	1567	0.00255265	0.00254453		1	141.878	0.121757	141.756	0.243513	142	0.00171488	0.00173594
		0.9415	1566	2	1564	4	1568	0.00255102	0.00254453		1	142.877	0.12262	142.755	0.245239	143	0.00171496	0.00173594
		0.9411	1567	2	1565	4	1569	0.00254939	0.00254453		1	143.877	0.123483	143.753	0.246966	144	0.00171504	0.00173594
		0.9365	1569	2	1567	4	1571	0.00254615	0.00254453		1	144.876	0.124346	144.751	0.248693	145	0.00171512	0.00173594
		0.9352	1570	2	1568	4	1572	0.00254453	0.00254453		1	145.875	0.12521	145.75	0.25042	146	0.0017152	0.00173594
		0.9342	1570	3	1567	6	1573	0.00381437	0.00380469		1	146.874	0.126073	146.748	0.252147	147	0.00171528	0.00173594
		0.932	1574	3	1571	6	1577	0.00380469	0.00380469		1	147.873	0.126937	147.746	0.253874	148	0.00171536	0.00173594
		0.9295	1574	4	1570	8	1578	0.00506971	0.00502828		1	148.872	0.1278	148.744	0.255601	149	0.00171544	0.00173594
		0.9287	1575	4	1571	8	1579	0.0050665	0.00502828		1	149.871	0.128664	149.743	0.257328	150	0.00171552	0.00173594
		0.9274	1576	4	1572	8	1580	0.00506329	0.00502828		1	150.87	0.129528	150.741	0.259056	151	0.0017156	0.00173594
		0.9216	1577	4	1573	8	1581	0.00506009	0.00502828		1	151.87	0.130392	151.739	0.260784	152	0.00171568	0.00173594
		0.9204	1582	4	1578	8	1586	0.00504414	0.00502828		1	152.869	0.131256	152.737	0.262512	153	0.00171576	0.00173594
		0.9178	1584	4	1580	8	1588	0.00503778	0.00502828		1	153.868	0.13212	153.736	0.26424	154	0.00171584	0.00173594
		0.9138	1585	4	1581	8	1589	0.00503461	0.00502828		1	154.867	0.132984	154.734	0.265968	155	0.00171592	0.00173594
		0.9126	1586	4	1582	8	1590	0.00503145	0.00502828		1	155.866	0.133848	155.732	0.267697	156	0.001716	0.00173594
		0.9103	1587	4	1583	8	1591	0.00502828	0.00502828		1	156.865	0.134713	156.731	0.269425	157	0.00171609	0.00173594
		0.9059	1587	5	1582	10	1592	0.00628141	0.00604595		1	157.864	0.135577	157.729	0.271154	158	0.00171617	0.00173594
		0.9054	1588	5	1583	10	1593	0.00627746	0.00604595		1	158.864	0.136442	158.727	0.272883	159	0.00171625	0.00173594
		0.904	1589	5	1584	10	1594	0.00627353	0.00604595		1	159.863	0.137306	159.725	0.274612	160	0.00171633	0.00173594
		0.9036	1602	5	1597	10	1607	0.00622278	0.00604595		1	160.862	0.138171	160.724	0.276341	161	0.00171641	0.00173594
		0.9009	1605	5	1600	10	1610	0.00621118	0.00604595		1	161.861	0.139035	161.722	0.278071	162	0.00171649	0.00173594
		0.8962	1606	5	1601	10	1611	0.00620732	0.00604595		1	162.86	0.1399	162.72	0.2798	163	0.00171657	0.00173594
		0.8936	1607	5	1602	10	1612	0.00620347	0.00604595		1	163.859	0.140765	163.718	0.28153	164	0.00171665	0.00173594
		0.8933	1608	5	1603	10	1613	0.00619963	0.00604595		1	164.858	0.14163	164.717	0.28326	165	0.00171673	0.00173594
		0.8913	1614	5	1609	10	1619	0.00617665	0.00604595		1	165.858	0.142495	165.715	0.28499	166	0.00171681	0.00173594
		0.8869	1615	5	1610	10	1620	0.00617284	0.00604595		1	166.857	0.14336	166.713	0.28672	167	0.00171689	0.00173594
		0.8862	1616	5	1611	10	1621	0.00616903	0.00604595		1	167.856	0.144225	167.712	0.288451	168	0.00171697	0.00173594
		0.8847	1621	5	1616	10	1626	0.00615006	0.00604595		1	168.855	0.145091	168.71	0.290181	169	0.00171705	0.00173594
		0.8828	1623	5	1618	10	1628	0.00614251	0.00604595		1	169.854	0.145956	169.708	0.291912	170	0.00171713	0.00173594
		0.8809	1624	5	1619	10	1629	0.00613874	0.00604595		1	170.853	0.146821	170.706	0.293643	171	0.00171721	0.00173594
		0.8794	1625	5	1620	10	1630	0.00613497	0.00604595		1	171.852	0.147687	171.705	0.295374	172	0.00171729	0.00173594
		0.8754	1626	5	1621	10	1631	0.00613121	0.00604595		1	172.851	0.148553	172.703	0.297105	173	0.00171737	0.00173594
		0.8734	1627	5	1622	10	1632	0.00612745	0.00604595		1	173.851	0.149418	173.701	0.298837	174	0.00171745	0.00173594
		0.871	1628	5	1623	10	1633	0.0061237	0.00604595		1	174.85	0.150284	174.699	0.300568	175	0.00171753	0.00173594
		0.8697	1632	5	1627	10	1637	0.00610874	0.00604595		1	175.849	0.15115	175.698	0.3023	176	0.00171761	0.00173594
		0.8643	1634	5	1629	10	1639	0.00610128	0.00604595		1	176.848	0.152016	176.696	0.304032	177	0.00171769	0.00173594
		0.8637	1635	5	1630	10	1640	0.00609756	0.00604595		1	177.847	0.152882	177.694	0.305764	178	0.00171777	0.00173594
		0.8624	1636	5	1631	10	1641	0.00609385	0.00604595		1	178.846	0.153748	178.693	0.307496	179	0.00171785	0.00173594
		0.8589	1637	5	1632	10	1642	0.00609013	0.00604595		1	179.845	0.154614	179.691	0.309228	180	0.00171793	0.00173594
		0.8576	1638	5	1633	10	1643	0.00608643	0.00604595		1	180.845	0.15548	180.689	0.310961	181	0.00171801	0.00173594
		0.8512	1639	5	1634	10	1644	0.00608273	0.00604595		1	181.844	0.156347	181.687	0.312693	182	0.0017181	0.00173594
		0.8479	1640	5	1635	10	1645	0.00607903	0.00604595		1	182.843	0.157213	182.686	0.314426	183	0.00171818	0.00173594
		0.8445	1641	5	1636	10	1646	0.00607533	0.00604595		1	183.842	0.15808	183.684	0.316159	184	0.00171826	0.00173594
		0.8442	1642	5	1637	10	1647	0.00607165	0.00604595		1	184.841	0.158946	184.682	0.317892	185	0.00171834	0.00173594
		0.8432	1649	5	1644	10	1654	0.00604595	0.00604595		1	185.84	0.159813	185.68	0.319626	186	0.00171842	0.00173594
		0.8376	1649	6	1643	12	1655	0.00725076	0.00703812		1	186.839	0.16068	186.679	0.321359	187	0.0017185	0.00173594
		0.8369	1650	6	1644	12	1656	0.00724638	0.00703812		1	187.838	0.161546	187.677	0.323093	188	0.00171858	0.00173594
		0.8305	1651	6	1645	12	1657	0.007242	0.00703812		1	188.838	0.162413	188.675	0.324827	189	0.00171866	0.00173594
		0.8304	1655	6	1649	12	1661	0.00722456	0.00703812		1	189.837	0.16328	189.673	0.326561	190	0.00171874	0.00173594
		0.8291	1658	6	1652	12	1664	0.00721154	0.00703812		1	190.836	0.164147	190.672	0.328295	191	0.00171882	0.00173594
		0.8232	1659	6	1653	12	1665	0.00720721	0.00703812		1	191.835	0.165014	191.67	0.330029	192	0.0017189	0.00173594
		0.8128	1660	6	1654	12	1666	0.00720288	0.00703812		1	192.834	0.165882	192.668	0.331763	193	0.00171898	0.00173594
		0.812	1661	6	1655	12	1667	0.00719856	0.00703812		1	193.833	0.166749	193.667	0.333498	194	0.00171906	0.00173594
		0.8082	1662	6	1656	12	1668	0.00719424	0.00703812		1	194.832	0.167616	194.665	0.335233	195	0.00171914	0.00173594
		0.8077	1663	6	1657	12	1669	0.00718993	0.00703812		1	195.832	0.168484	195.663	0.336968	196	0.00171922	0.00173594
		0.7996	1666	6	1660	12	1672	0.00717703	0.00703812		1	196.831	0.169351	196.661	0.338703	197	0.0017193	0.00173594
		0.7927	1667	6	1661	12	1673	0.00717274	0.00703812		1	197.83	0.170219	197.66	0.340438	198	0.00171938	0.00173594
		0.7913	1668	6	1662	12	1674	0.00716846	0.00703812		1	198.829	0.171087	198.658	0.342174	199	0.00171947	0.00173594
		0.7901	1669	6	1663	12	1675	0.00716418	0.00703812		1	199.828	0.171955	199.656	0.343909	200	0.00171955	0.00173594
		0.7765	1681	6	1675	12	1687	0.00711322	0.00703812		1	200.827	0.172822	200.654	0.345645	201	0.00171963	0.00173594
		0.7738	1682	6	1676	12	1688	0.007109	0.00703812		1	201.826	0.17369	201.653	0.347381	202	0.00171971	0.00173594
		0.7727	1683	6	1677	12	1689	0.0071048	0.00703812		1	202.825	0.174559	202.651	0.349117	203	0.00171979	0.00173594
		0.7708	1687	6	1681	12	1693	0.00708801	0.00703812		1	203.825	0.175427	203.649	0.350853	204	0.00171987	0.00173594
		0.7648	1689	6	1683	12	1695	0.00707965	0.00703812		1	204.824	0.176295	204.647	0.35259	205	0.00171995	0.00173594
		0.7564	1690	6	1684	12	1696	0.00707547	0.00703812		1	205.823	0.177163	205.646	0.354326	206	0.00172003	0.00173594
		0.7555	1691	6	1685	12	1697	0.0070713	0.00703812		1	206.822	0.178032	206.644	0.356063	207	0.00172011	0.00173594
		0.7524	1692	6	1686	12	1698	0.00706714	0.00703812		1	207.821	0.1789	207.642	0.3578	208	0.00172019	0.00173594
		0.7509	1693	6	1687	12	1699	0.00706298	0.00703812		1	208.82	0.179769	208.64	0.359537	209	0.00172027	0.00173594
		0.7459	1697	6	1691	12	1703	0.00704639	0.00703812		1	209.819	0.180637	209.639	0.361274	210	0.00172035	0.00173594
		0.7423	1698	6	1692	12	1704	0.00704225	0.00703812		1	210.818	0.181506	210.637	0.363012	211	0.00172043	0.00173594
		0.7362	1699	6	1693	12	1705	0.00703812	0.00703812		1	211.818	0.182375	211.635	0.364749	212	0.00172052	0.00173594
		0.7349	1699	7	1692	14	1706	0.00820633	0.00820633		1	212.817	0.183244	212.634	0.366487	213	0.0017206	0.00173594
		0.732	1699	8	1691	16	1707	0.00937317	0.00917958		1	213.816	0.184113	213.632	0.368225	214	0.00172068	0.00173594
		0.7262	1700	8	1692	16	1708	0.00936768	0.00917958		1	214.815	0.184982	214.63	0.369963	215	0.00172076	0.00173594
		0.716	1701	8	1693	16	1709	0.0093622	0.00917958		1	215.814	0.185851	215.628	0.371701	216	0.00172084	0.00173594
		0.7122	1706	8	1698	16	1714	0.00933489	0.00917958		1	216.813	0.18672	216.627	0.37344	217	0.00172092	0.00173594
		0.7117	1708	8	1700	16	1716	0.00932401	0.00917958		1	217.812	0.187589	217.625	0.375178	218	0.001721	0.00173594
		0.7102	1709	8	1701	16	1717	0.00931858	0.00917958		1	218.812	0.188459	218.623	0.376917	219	0.00172108	0.00173594
		0.7063	1715	8	1707	16	1723	0.00928613	0.00917958		1	219.811	0.189328	219.621	0.378656	220	0.00172116	0.00173594
		0.695	1716	8	1708	16	1724	0.00928074	0.00917958		1	220.81	0.190198	220.62	0.380395	221	0.00172125	0.00173594
		0.6898	1717	8	1709	16	1725	0.00927536	0.00917958		1	221.809	0.191067	221.618	0.382134	222	0.00172133	0.00173594
		0.6881	1718	8	1710	16	1726	0.00926999	0.00917958		1	222.808	0.191937	222.616	0.383874	223	0.00172141	0.00173594
		0.6842	1719	8	1711	16	1727	0.00926462	0.00917958		1	223.807	0.192807	223.614	0.385613	224	0.00172149	0.00173594
		0.6732	1720	8	1712	16	1728	0.00925926	0.00917958		1	224.806	0.193677	224.613	0.387353	225	0.00172157	0.00173594
		0.6725	1725	8	1717	16	1733	0.00923254	0.00917958		1	225.805	0.194547	225.611	0.389093	226	0.00172165	0.00173594
		0.6696	1726	8	1718	16	1734	0.00922722	0.00917958		1	226.805	0.195417	226.609	0.390833	227	0.00172173	0.00173594
		0.6692	1727	8	1719	16	1735	0.0092219	0.00917958		1	227.804	0.196287	227.607	0.392573	228	0.00172181	0.00173594
		0.6621	1730	8	1722	16	1738	0.00920598	0.00917958		1	228.803	0.197157	228.606	0.394314	229	0.00172189	0.00173594
		0.654	1731	8	1723	16	1739	0.00920069	0.00917958		1	229.802	0.198027	229.604	0.396055	230	0.00172198	0.00173594
		0.6508	1732	8	1724	16	1740	0.0091954	0.00917958		1	230.801	0.198898	230.602	0.397795	231	0.00172206	0.00173594
		0.6499	1735	8	1727	16	1743	0.00917958	0.00917958		1	231.8	0.199768	231.6	0.399536	232	0.00172214	0.00173594
		0.6484	1735	9	1726	18	1744	0.0103211	0.0101983		1	232.799	0.200639	232.599	0.401277	233	0.00172222	0.00173594
		0.6394	1737	9	1728	18	1746	0.0103093	0.0101983		1	233.798	0.201509	233.597	0.403019	234	0.0017223	0.00173594
		0.6364	1739	9	1730	18	1748	0.0102975	0.0101983		1	234.798	0.20238	234.595	0.40476	235	0.00172238	0.00173594
		0.6362	1740	9	1731	18	1749	0.0102916	0.0101983		1	235.797	0.203251	235.593	0.406502	236	0.00172246	0.00173594
		0.6309	1741	9	1732	18	1750	0.0102857	0.0101983		1	236.796	0.204122	236.592	0.408243	237	0.00172255	0.00173594
		0.6278	1742	9	1733	18	1751	0.0102798	0.0101983		1	237.795	0.204993	237.59	0.409985	238	0.00172263	0.00173594
		0.6198	1743	9	1734	18	1752	0.010274	0.0101983		1	238.794	0.205864	238.588	0.411728	239	0.00172271	0.00173594
		0.6162	1746	9	1737	18	1755	0.0102564	0.0101983		1	239.793	0.206735	239.587	0.41347	240	0.00172279	0.00173594
		0.6126	1750	9	1741	18	1759	0.0102331	0.0101983		1	240.792	0.207606	240.585	0.415212	241	0.00172287	0.00173594
		0.5956	1751	9	1742	18	1760	0.0102273	0.0101983		1	241.792	0.208477	241.583	0.416955	242	0.00172295	0.00173594
		0.5951	1752	9	1743	18	1761	0.0102215	0.0101983		1	242.791	0.209349	242.581	0.418698	243	0.00172304	0.00173594
		0.5926	1753	9	1744	18	1762	0.0102157	0.0101983		1	243.79	0.21022	243.58	0.420441	244	0.00172312	0.00173594
		0.5807	1754	9	1745	18	1763	0.0102099	0.0101983		1	244.789	0.211092	244.578	0.422184	245	0.0017232	0.00173594
		0.5786	1755	9	1746	18	1764	0.0102041	0.0101983		1	245.788	0.211964	245.576	0.423927	246	0.00172328	0.00173594
		0.5644	1756	9	1747	18	1765	0.0101983	0.0101983		1	246.787	0.212835	246.574	0.425671	247	0.00172336	0.00173594
		0.5632	1756	10	1746	20	1766	0.011325	0.0111111		1	247.786	0.213707	247.573	0.427414	248	0.00172345	0.00173594
		0.5607	1757	10	1747	20	1767	0.0113186	0.0111111		1	248.785	0.214579	248.571	0.429158	249	0.00172353	0.00173594
		0.5568	1758	10	1748	20	1768	0.0113122	0.0111111		1	249.785	0.215451	249.569	0.430902	250	0.00172361	0.00173594
		0.5531	1760	10	1750	20	1770	0.0112994	0.0111111		1	250.784	0.216323	250.567	0.432646	251	0.00172369	0.00173594
		0.5501	1761	10	1751	20	1771	0.0112931	0.0111111		1	251.783	0.217195	251.566	0.434391	252	0.00172377	0.00173594
		0.5487	1763	10	1753	20	1773	0.0112803	0.0111111		1	252.782	0.218068	252.564	0.436135	253	0.00172386	0.00173594
		0.5448	1767	10	1757	20	1777	0.0112549	0.0111111		1	253.781	0.21894	253.562	0.43788	254	0.00172394	0.00173594
		0.5427	1768	10	1758	20	1778	0.0112486	0.0111111		1	254.78	0.219812	254.56	0.439625	255	0.00172402	0.00173594
		0.5353	1769	10	1759	20	1779	0.0112423	0.0111111		1	255.779	0.220685	255.559	0.44137	256	0.0017241	0.00173594
		0.5332	1771	10	1761	20	1781	0.0112296	0.0111111		1	256.778	0.221558	256.557	0.443115	257	0.00172418	0.00173594
		0.5328	1772	10	1762	20	1782	0.0112233	0.0111111		1	257.778	0.22243	257.555	0.444861	258	0.00172427	0.00173594
		0.5281	1773	10	1763	20	1783	0.011217	0.0111111		1	258.777	0.223303	258.553	0.446606	259	0.00172435	0.00173594
		0.5244	1774	10	1764	20	1784	0.0112108	0.0111111		1	259.776	0.224176	259.552	0.448352	260	0.00172443	0.00173594
		0.5209	1775	10	1765	20	1785	0.0112045	0.0111111		1	260.775	0.225049	260.55	0.450098	261	0.00172451	0.00173594
		0.5115	1776	10	1766	20	1786	0.0111982	0.0111111		1	261.774	0.225922	261.548	0.451844	262	0.0017246	0.00173594
		0.509	1777	10	1767	20	1787	0.0111919	0.0111111		1	262.773	0.226795	262.546	0.45359	263	0.00172468	0.00173594
		0.5017	1779	10	1769	20	1789	0.0111794	0.0111111		1	263.772	0.227668	263.545	0.455337	264	0.00172476	0.00173594
		0.5009	1780	10	1770	20	1790	0.0111732	0.0111111		1	264.771	0.228542	264.543	0.457083	265	0.00172484	0.00173594
		0.4981	1789	10	1779	20	1799	0.0111173	0.0111111		1	265.771	0.229415	265.541	0.45883	266	0.00172493	0.00173594
		0.4966	1790	10	1780	20	1800	0.0111111	0.0111111		1	266.77	0.230289	266.539	0.460577	267	0.00172501	0.00173594
		0.4912	1790	11	1779	22	1801	0.0122154	0.0120879		1	267.769	0.231162	267.538	0.462324	268	0.00172509	0.00173594
		0.489	1793	11	1782	22	1804	0.0121951	0.0120879		1	268.768	0.232036	268.536	0.464072	269	0.00172517	0.00173594
		0.4853	1794	11	1783	22	1805	0.0121884	0.0120879		1	269.767	0.23291	269.534	0.465819	270	0.00172526	0.00173594
		0.4832	1795	11	1784	22	1806	0.0121816	0.0120879		1	270.766	0.233783	270.532	0.467567	271	0.00172534	0.00173594
		0.4777	1796	11	1785	22	1807	0.0121749	0.0120879		1	271.765	0.234657	271.531	0.469315	272	0.00172542	0.00173594
		0.4741	1797	11	1786	22	1808	0.0121681	0.0120879		1	272.764	0.235531	272.529	0.471063	273	0.00172551	0.00173594
		0.4736	1798	11	1787	22	1809	0.0121614	0.0120879		1	273.764	0.236406	273.527	0.472811	274	0.00172559	0.00173594
		0.4711	1799	11	1788	22	1810	0.0121547	0.0120879		1	274.763	0.23728	274.525	0.47456	275	0.00172567	0.00173594
		0.4624	1800	11	1789	22	1811	0.012148	0.0120879		1	275.762	0.238154	275.524	0.476308	276	0.00172575	0.00173594
		0.462	1801	11	1790	22	1812	0.0121413	0.0120879		1	276.761	0.239028	276.522	0.478057	277	0.00172584	0.00173594
		0.4595	1802	11	1791	22	1813	0.0121346	0.0120879		1	277.76	0.239903	277.52	0.479806	278	0.00172592	0.00173594
		0.4577	1803	11	1792	22	1814	0.0121279	0.0120879		1	278.759	0.240778	278.518	0.481555	279	0.001726	0.00173594
		0.453	1806	11	1795	22	1817	0.0121079	0.0120879		1	279.758	0.241652	279.517	0.483304	280	0.00172609	0.00173594
		0.4486	1807	11	1796	22	1818	0.0121012	0.0120879		1	280.757	0.242527	280.515	0.485054	281	0.00172617	0.00173594
		0.4471	1808	11	1797	22	1819	0.0120946	0.0120879		1	281.757	0.243402	281.513	0.486804	282	0.00172625	0.00173594
		0.447	1809	11	1798	22	1820	0.0120879	0.0120879		1	282.756	0.244277	282.511	0.488553	283	0.00172634	0.00173594
		0.446	1809	12	1797	24	1821	0.0131796	0.0131796		1	283.755	0.245152	283.51	0.490303	284	0.00172642	0.00173594
		0.4442	1809	13	1796	26	1822	0.01427	0.0142466		1	284.754	0.246027	284.508	0.492054	285	0.0017265	0.00173594
		0.4416	1811	13	1798	26	1824	0.0142544	0.0142466		1	285.753	0.246902	285.506	0.493804	286	0.00172659	0.00173594
		0.4399	1812	13	1799	26	1825	0.0142466	0.0142466		1	286.752	0.247777	286.504	0.495555	287	0.00172667	0.00173594
		0.4392	1812	14	1798	28	1826	0.0153341	0.0152505		1	287.751	0.248653	287.503	0.497305	288	0.00172675	0.00173594
		0.4385	1813	14	1799	28	1827	0.0153257	0.0152505		1	288.75	0.249528	288.501	0.499056	289	0.00172684	0.00173594
		0.4362	1814	14	1800	28	1828	0.0153173	0.0152505		1	289.75	0.250404	289.499	0.500807	290	0.00172692	0.00173594
		0.4357	1815	14	1801	28	1829	0.0153089	0.0152505		1	290.749	0.251279	290.497	0.502559	291	0.00172701	0.00173594
		0.4325	1816	14	1802	28	1830	0.0153005	0.0152505		1	291.748	0.252155	291.496	0.50431	292	0.00172709	0.00173594
		0.4295	1819	14	1805	28	1833	0.0152755	0.0152505		1	292.747	0.253031	292.494	0.506062	293	0.00172717	0.00173594
		0.428	1820	14	1806	28	1834	0.0152672	0.0152505		1	293.746	0.253907	293.492	0.507814	294	0.00172726	0.00173594
		0.4274	1821	14	1807	28	1835	0.0152589	0.0152505		1	294.745	0.254783	294.49	0.509566	295	0.00172734	0.00173594
		0.4266	1822	14	1808	28	1836	0.0152505	0.0152505		1	295.744	0.255659	295.489	0.511318	296	0.00172743	0.00173594
		0.4265	1822	15	1807	30	1837	0.016331	0.0163132		1	296.743	0.256535	296.487	0.513071	297	0.00172751	0.00173594
		0.4235	1824	15	1809	30	1839	0.0163132	0.0163132		1	297.743	0.257412	297.485	0.514823	298	0.00172759	0.00173594
		0.4194	1824	16	1808	32	1840	0.0173913	0.0170758		1	298.742	0.258288	298.483	0.516576	299	0.00172768	0.00173594
		0.4179	1825	16	1809	32	1841	0.0173819	0.0170758		1	299.741	0.259165	299.482	0.518329	300	0.00172776	0.00173594
		0.4169	1826	16	1810	32	1842	0.0173724	0.0170758		1	300.74	0.260041	300.48	0.520082	301	0.00172785	0.00173594
		0.4147	1827	16	1811	32	1843	0.017363	0.0170758		1	301.739	0.260918	301.478	0.521836	302	0.00172793	0.00173594
		0.4139	1828	16	1812	32	1844	0.0173536	0.0170758		1	302.738	0.261795	302.476	0.523589	303	0.00172802	0.00173594
		0.41	1829	16	1813	32	1845	0.0173442	0.0170758		1	303.737	0.262671	303.475	0.525343	304	0.0017281	0.00173594
		0.4089	1830	16	1814	32	1846	0.0173348	0.0170758		1	304.736	0.263548	304.473	0.527097	305	0.00172819	0.00173594
		0.4076	1831	16	1815	32	1847	0.0173254	0.0170758		1	305.736	0.264425	305.471	0.528851	306	0.00172827	0.00173594
		0.4074	1834	16	1818	32	1850	0.0172973	0.0170758		1	306.735	0.265303	306.469	0.530605	307	0.00172836	0.00173594
		0.4061	1835	16	1819	32	1851	0.017288	0.0170758		1	307.734	0.26618	307.468	0.53236	308	0.00172844	0.00173594
		0.4032	1836	16	1820	32	1852	0.0172786	0.0170758		1	308.733	0.267057	308.466	0.534114	309	0.00172853	0.00173594
		0.3992	1843	16	1827	32	1859	0.0172136	0.0170758		1	309.732	0.267935	309.464	0.535869	310	0.00172861	0.00173594
		0.3976	1844	16	1828	32	1860	0.0172043	0.0170758		1	310.731	0.268812	310.462	0.537624	311	0.0017287	0.00173594
		0.3961	1845	16	1829	32	1861	0.0171951	0.0170758		1	311.73	0.26969	311.461	0.539379	312	0.00172878	0.00173594
		0.3958	1846	16	1830	32	1862	0.0171858	0.0170758		1	312.729	0.270567	312.459	0.541135	313	0.00172887	0.00173594
		0.3953	1847	16	1831	32	1863	0.0171766	0.0170758		1	313.729	0.271445	313.457	0.542891	314	0.00172895	0.00173594
		0.3948	1854	16	1838	32	1870	0.0171123	0.0170758		1	314.728	0.272323	314.455	0.544646	315	0.00172904	0.00173594
		0.3928	1855	16	1839	32	1871	0.0171032	0.0170758		1	315.727	0.273201	315.454	0.546402	316	0.00172912	0.00173594
		0.3923	1856	16	1840	32	1872	0.017094	0.0170758		1	316.726	0.274079	316.452	0.548159	317	0.00172921	0.00173594
		0.392	1857	16	1841	32	1873	0.0170849	0.0170758		1	317.725	0.274957	317.45	0.549915	318	0.00172929	0.00173594
		0.3913	1858	16	1842	32	1874	0.0170758	0.0170758		1	318.724	0.275836	318.448	0.551672	319	0.00172938	0.00173594
		0.3892	1858	17	1841	34	1875	0.0181333	0.0179894		1	319.723	0.276714	319.447	0.553428	320	0.00172946	0.00173594
		0.3885	1859	17	1842	34	1876	0.0181237	0.0179894		1	320.722	0.277593	320.445	0.555185	321	0.00172955	0.00173594
		0.3865	1860	17	1843	34	1877	0.018114	0.0179894		1	321.722	0.278471	321.443	0.556942	322	0.00172963	0.00173594
		0.3837	1861	17	1844	34	1878	0.0181044	0.0179894		1	322.721	0.27935	322.441	0.5587	323	0.00172972	0.00173594
		0.3829	1862	17	1845	34	1879	0.0180947	0.0179894		1	323.72	0.280229	323.44	0.560457	324	0.00172981	0.00173594
		0.3811	1863	17	1846	34	1880	0.0180851	0.0179894		1	324.719	0.281108	324.438	0.562215	325	0.00172989	0.00173594
		0.381	1864	17	1847	34	1881	0.0180755	0.0179894		1	325.718	0.281987	325.436	0.563973	326	0.00172998	0.00173594
		0.3798	1867	17	1850	34	1884	0.0180467	0.0179894		1	326.717	0.282866	326.434	0.565731	327	0.00173006	0.00173594
		0.3773	1870	17	1853	34	1887	0.018018	0.0179894		1	327.716	0.283745	327.433	0.56749	328	0.00173015	0.00173594
		0.3767	1871	17	1854	34	1888	0.0180085	0.0179894		1	328.715	0.284624	328.431	0.569248	329	0.00173024	0.00173594
		0.3756	1872	17	1855	34	1889	0.0179989	0.0179894		1	329.714	0.285503	329.429	0.571007	330	0.00173032	0.00173594
		0.3737	1873	17	1856	34	1890	0.0179894	0.0179894		1	330.714	0.286383	330.427	0.572766	331	0.00173041	0.00173594
		0.3707	1873	18	1855	36	1891	0.0190375	0.0190074		1	331.713	0.287262	331.425	0.574525	332	0.0017305	0.00173594
		0.3703	1874	18	1856	36	1892	0.0190275	0.0190074		1	332.712	0.288142	332.424	0.576284	333	0.00173058	0.00173594
		0.3678	1875	18	1857	36	1893	0.0190174	0.0190074		1	333.711	0.289022	333.422	0.578044	334	0.00173067	0.00173594
		0.3651	1876	18	1858	36	1894	0.0190074	0.0190074		1	334.71	0.289902	334.42	0.579803	335	0.00173076	0.00173594
		0.365	1876	19	1857	38	1895	0.0200528	0.0199685		1	335.709	0.290782	335.418	0.581563	336	0.00173084	0.00173594
		0.3644	1877	19	1858	38	1896	0.0200422	0.0199685		1	336.708	0.291662	336.417	0.583323	337	0.00173093	0.00173594
		0.3629	1880	19	1861	38	1899	0.0200105	0.0199685		1	337.707	0.292542	337.415	0.585084	338	0.00173102	0.00173594
		0.3624	1881	19	1862	38	1900	0.02	0.0199685		1	338.707	0.293422	338.413	0.586844	339	0.0017311	0.00173594
		0.3593	1882	19	1863	38	1901	0.0199895	0.0199685		1	339.706	0.294302	339.411	0.588605	340	0.00173119	0.00173594
		0.3547	1883	19	1864	38	1902	0.019979	0.0199685		1	340.705	0.295183	340.41	0.590366	341	0.00173128	0.00173594
		0.3545	1884	19	1865	38	1903	0.0199685	0.0199685		1	341.704	0.296063	341.408	0.592127	342	0.00173137	0.00173594
		0.3535	1884	20	1864	40	1904	0.0210084	0.0209974		1	342.703	0.296944	342.406	0.593888	343	0.00173145	0.00173594
		0.3522	1885	20	1865	40	1905	0.0209974	0.0209974		1	343.702	0.297825	343.404	0.59565	344	0.00173154	0.00173594
		0.3496	1885	21	1864	42	1906	0.0220357	0.0220357		1	344.701	0.298706	344.403	0.597411	345	0.00173163	0.00173594
		0.3479	1885	22	1863	44	1907	0.0230729	0.0230729		1	345.7	0.299587	345.401	0.599173	346	0.00173171	0.00173594
		0.3451	1885	23	1862	46	1908	0.024109	0.0238837		1	346.7	0.300468	346.399	0.600935	347	0.0017318	0.00173594
		0.3448	1886	23	1863	46	1909	0.0240964	0.0238837		1	347.699	0.301349	347.397	0.602698	348	0.00173189	0.00173594
		0.3425	1887	23	1864	46	1910	0.0240838	0.0238837		1	348.698	0.30223	348.396	0.60446	349	0.00173198	0.00173594
		0.342	1888	23	1865	46	1911	0.0240712	0.0238837		1	349.697	0.303111	349.394	0.606223	350	0.00173207	0.00173594
		0.3397	1891	23	1868	46	1914	0.0240334	0.0238837		1	350.696	0.303993	350.392	0.607986	351	0.00173215	0.00173594
		0.3391	1892	23	1869	46	1915	0.0240209	0.0238837		1	351.695	0.304874	351.39	0.609749	352	0.00173224	0.00173594
		0.3382	1893	23	1870	46	1916	0.0240084	0.0238837		1	352.694	0.305756	352.388	0.611512	353	0.00173233	0.00173594
		0.3371	1894	23	1871	46	1917	0.0239958	0.0238837		1	353.693	0.306638	353.387	0.613276	354	0.00173242	0.00173594
		0.337	1895	23	1872	46	1918	0.0239833	0.0238837		1	354.692	0.30752	354.385	0.615039	355	0.00173251	0.00173594
		0.3368	1898	23	1875	46	1921	0.0239459	0.0238837		1	355.692	0.308402	355.383	0.616803	356	0.00173259	0.00173594
		0.336	1899	23	1876	46	1922	0.0239334	0.0238837		1	356.691	0.309284	356.381	0.618568	357	0.00173268	0.00173594
		0.3346	1900	23	1877	46	1923	0.023921	0.0238837		1	357.69	0.310166	357.38	0.620332	358	0.00173277	0.00173594
		0.333	1901	23	1878	46	1924	0.0239085	0.0238837		1	358.689	0.311048	358.378	0.622096	359	0.00173286	0.00173594
		0.33	1902	23	1879	46	1925	0.0238961	0.0238837		1	359.688	0.311931	359.376	0.623861	360	0.00173295	0.00173594
		0.3294	1903	23	1880	46	1926	0.0238837	0.0238837		1	360.687	0.312813	360.374	0.625626	361	0.00173304	0.00173594
		0.325	1903	24	1879	48	1927	0.0249092	0.0247934		1	361.686	0.313696	361.373	0.627391	362	0.00173313	0.00173594
		0.3227	1906	24	1882	48	1930	0.0248705	0.0247934		1	362.685	0.314578	362.371	0.629157	363	0.00173321	0.00173594
		0.3213	1907	24	1883	48	1931	0.0248576	0.0247934		1	363.685	0.315461	363.369	0.630922	364	0.0017333	0.00173594
		0.3212	1909	24	1885	48	1933	0.0248319	0.0247934		1	364.684	0.316344	364.367	0.632688	365	0.00173339	0.00173594
		0.3203	1910	24	1886	48	1934	0.024819	0.0247934		1	365.683	0.317227	365.366	0.634454	366	0.00173348	0.00173594
		0.3185	1911	24	1887	48	1935	0.0248062	0.0247934		1	366.682	0.31811	366.364	0.63622	367	0.00173357	0.00173594
		0.3179	1912	24	1888	48	1936	0.0247934	0.0247934		1	367.681	0.318993	367.362	0.637987	368	0.00173366	0.00173594
		0.3171	1913	25	1888	50	1938	0.0257998	0.0257599		1	368.68	0.319877	368.36	0.639753	369	0.00173375	0.00173594
		0.3166	1914	25	1889	50	1939	0.0257865	0.0257599		1	369.679	0.32076	369.358	0.64152	370	0.00173384	0.00173594
		0.316	1915	25	1890	50	1940	0.0257732	0.0257599		1	370.678	0.321644	370.357	0.643287	371	0.00173393	0.00173594
		0.3158	1916	25	1891	50	1941	0.0257599	0.0257599		1	371.677	0.322527	371.355	0.645054	372	0.00173402	0.00173594
		0.3109	1923	26	1897	52	1949	0.0266803	0.0263558		1	372.677	0.323411	372.353	0.646822	373	0.00173411	0.00173594
		0.3084	1926	26	1900	52	1952	0.0266393	0.0263558		1	373.676	0.324295	373.351	0.64859	374	0.0017342	0.00173594
		0.3064	1927	26	1901	52	1953	0.0266257	0.0263558		1	374.675	0.325179	374.35	0.650358	375	0.00173429	0.00173594
		0.3047	1928	26	1902	52	1954	0.0266121	0.0263558		1	375.674	0.326063	375.348	0.652126	376	0.00173438	0.00173594
		0.3018	1929	26	1903	52	1955	0.0265985	0.0263558		1	376.673	0.326947	376.346	0.653894	377	0.00173447	0.00173594
		0.3009	1934	26	1908	52	1960	0.0265306	0.0263558		1	377.672	0.327831	377.344	0.655662	378	0.00173456	0.00173594
		0.2998	1935	26	1909	52	1961	0.0265171	0.0263558		1	378.671	0.328716	378.343	0.657431	379	0.00173465	0.00173594
		0.2996	1936	26	1910	52	1962	0.0265036	0.0263558		1	379.67	0.3296	379.341	0.6592	380	0.00173474	0.00173594
		0.2988	1937	26	1911	52	1963	0.0264901	0.0263558		1	380.67	0.330485	380.339	0.660969	381	0.00173483	0.00173594
		0.2975	1938	26	1912	52	1964	0.0264766	0.0263558		1	381.669	0.331369	381.337	0.662739	382	0.00173492	0.00173594
		0.2974	1939	26	1913	52	1965	0.0264631	0.0263558		1	382.668	0.332254	382.335	0.664508	383	0.00173501	0.00173594
		0.2962	1940	26	1914	52	1966	0.0264496	0.0263558		1	383.667	0.333139	383.334	0.666278	384	0.0017351	0.00173594
		0.296	1941	26	1915	52	1967	0.0264362	0.0263558		1	384.666	0.334024	384.332	0.668048	385	0.00173519	0.00173594
		0.295	1943	26	1917	52	1969	0.0264093	0.0263558		1	385.665	0.334909	385.33	0.669818	386	0.00173528	0.00173594
		0.2919	1945	26	1919	52	1971	0.0263825	0.0263558		1	386.664	0.335794	386.328	0.671589	387	0.00173537	0.00173594
		0.2915	1946	26	1920	52	1972	0.0263692	0.0263558		1	387.663	0.33668	387.327	0.673359	388	0.00173546	0.00173594
		0.2887	1947	26	1921	52	1973	0.0263558	0.0263558		1	388.662	0.337565	388.325	0.67513	389	0.00173555	0.00173594
		0.2886	1947	27	1920	54	1974	0.0273556	0.0273556		1	389.662	0.338451	389.323	0.676901	390	0.00173564	0.00173594
		0.2877	1947	28	1919	56	1975	0.0283544	0.0283401		1	390.661	0.339336	390.321	0.678673	391	0.00173574	0.00173594
		0.2864	1948	28	1920	56	1976	0.0283401	0.0283401		1	391.66	0.340222	391.32	0.680444	392	0.00173583	0.00173594
		0.2863	1948	29	1919	58	1977	0.0293374	0.0293225		1	392.659	0.341108	392.318	0.682216	393	0.00173592	0.00173594
		0.2837	1949	29	1920	58	1978	0.0293225	0.0293225		1	393.658	0.341994	393.316	0.683988	394	0.00173601	0.00173594
		0.2835	1949	30	1919	60	1979	0.0303183	0.0303183		1	394.657	0.34288	394.314	0.68576	395	0.0017361	0.00173594
		0.2815	1949	31	1918	62	1980	0.0313131	0.0312343		1	395.656	0.343766	395.312	0.687533	396	0.00173619	0.00173594
		0.28	1950	31	1919	62	1981	0.0312973	0.0312343		1	396.655	0.344653	396.311	0.689305	397	0.00173629	0.00173594
		0.2779	1952	31	1921	62	1983	0.0312658	0.0312343		1	397.654	0.345539	397.309	0.691078	398	0.00173638	0.00173594
		0.2758	1953	31	1922	62	1984	0.03125	0.0312343		1	398.654	0.346426	398.307	0.692851	399	0.00173647	0.00173594
		0.2757	1954	31	1923	62	1985	0.0312343	0.0312343		1	399.653	0.347312	399.305	0.694624	400	0.00173656	0.00173594
		0.2725	1954	32	1922	64	1986	0.0322256	0.0321285		1	400.652	0.348199	400.304	0.696398	401	0.00173665	0.00173594
		0.27	1955	32	1923	64	1987	0.0322094	0.0321285		1	401.651	0.349086	401.302	0.698172	402	0.00173675	0.00173594
		0.2698	1957	32	1925	64	1989	0.032177	0.0321285		1	402.65	0.349973	402.3	0.699946	403	0.00173684	0.00173594
		0.269	1958	32	1926	64	1990	0.0321608	0.0321285		0.9999	403.649	0.35086	403.298	0.70172	404	0.00173693	0.00180368
		0.2681	1959	32	1927	64	1991	0.0321447	0.0321285		0.9999	404.648	0.351747	404.297	0.703494	405	0.00173702	0.00180368
		0.2669	1960	32	1928	64	1992	0.0321285	0.0321285		0.9999	405.647	0.352634	405.295	0.705269	406	0.00173712	0.00180368
		0.2656	1960	33	1927	66	1993	0.0331159	0.0330827		0.9999	406.646	0.353522	406.293	0.707044	407	0.00173721	0.00180368
		0.2639	1962	33	1929	66	1995	0.0330827	0.0330827		0.9999	407.646	0.354409	407.291	0.708819	408	0.0017373	0.00180368
		0.263	1962	34	1928	68	1996	0.0340681	0.033983		0.9999	408.645	0.355297	408.289	0.710594	409	0.00173739	0.00180368
		0.2609	1964	34	1930	68	1998	0.034034	0.033983		0.9999	409.644	0.356185	409.288	0.71237	410	0.00173749	0.00180368
		0.2608	1966	34	1932	68	2000	0.034	0.033983		0.9999	410.643	0.357073	410.286	0.714145	411	0.00173758	0.00180368
		0.2607	1967	34	1933	68	2001	0.033983	0.033983		0.9999	411.642	0.357961	411.284	0.715921	412	0.00173767	0.00180368
		0.259	1967	35	1932	70	2002	0.034965	0.0349301		0.9999	412.641	0.358849	412.282	0.717697	413	0.00173777	0.00180368
		0.2584	1968	35	1933	70	2003	0.0349476	0.0349301		0.9999	413.64	0.359737	413.281	0.719474	414	0.00173786	0.00180368
		0.254	1969	35	1934	70	2004	0.0349301	0.0349301		0.9999	414.639	0.360625	414.279	0.72125	415	0.00173795	0.00180368
		0.2537	1969	36	1933	72	2005	0.0359102	0.0359102		0.9999	415.638	0.361514	415.277	0.723027	416	0.00173805	0.00180368
		0.2527	1969	37	1932	74	2006	0.0368893	0.0368526		0.9999	416.638	0.362402	416.275	0.724804	417	0.00173814	0.00180368
		0.252	1970	37	1933	74	2007	0.036871	0.0368526		0.9999	417.637	0.363291	417.273	0.726582	418	0.00173823	0.00180368
		0.2496	1971	37	1934	74	2008	0.0368526	0.0368526		0.9999	418.636	0.36418	418.272	0.728359	419	0.00173833	0.00180368
		0.249	1971	38	1933	76	2009	0.0378298	0.0377734		0.9999	419.635	0.365069	419.27	0.730137	420	0.00173842	0.00180368
		0.2468	1974	38	1936	76	2012	0.0377734	0.0377734		0.9999	420.634	0.365958	420.268	0.731915	421	0.00173852	0.00180368
		0.2467	1974	39	1935	78	2013	0.0387481	0.0384615		0.9999	421.633	0.366847	421.266	0.733693	422	0.00173861	0.00180368
		0.2438	1975	39	1936	78	2014	0.0387289	0.0384615		0.9999	422.632	0.367736	422.265	0.735472	423	0.0017387	0.00180368
		0.2409	1976	39	1937	78	2015	0.0387097	0.0384615		0.9999	423.631	0.368625	423.263	0.73725	424	0.0017388	0.00180368
		0.2402	1977	39	1938	78	2016	0.0386905	0.0384615		0.9999	424.63	0.369515	424.261	0.739029	425	0.00173889	0.00180368
		0.2387	1978	39	1939	78	2017	0.0386713	0.0384615		0.9999	425.63	0.370404	425.259	0.740808	426	0.00173899	0.00180368
		0.2381	1979	39	1940	78	2018	0.0386521	0.0384615		0.9999	426.629	0.371294	426.257	0.742588	427	0.00173908	0.00180368
		0.2374	1980	39	1941	78	2019	0.038633	0.0384615		0.9999	427.628	0.372184	427.256	0.744367	428	0.00173918	0.00180368
		0.2366	1983	39	1944	78	2022	0.0385757	0.0384615		0.9999	428.627	0.373074	428.254	0.746147	429	0.00173927	0.00180368
		0.2354	1984	39	1945	78	2023	0.0385566	0.0384615		0.9999	429.626	0.373964	429.252	0.747927	430	0.00173937	0.00180368
		0.2337	1985	39	1946	78	2024	0.0385375	0.0384615		0.9999	430.625	0.374854	430.25	0.749708	431	0.00173946	0.00180368
		0.2324	1986	39	1947	78	2025	0.0385185	0.0384615		0.9999	431.624	0.375744	431.249	0.751488	432	0.00173956	0.00180368
		0.2301	1987	39	1948	78	2026	0.0384995	0.0384615		0.9999	432.623	0.376634	432.247	0.753269	433	0.00173965	0.00180368
		0.2289	1989	39	1950	78	2028	0.0384615	0.0384615		0.9999	433.622	0.377525	433.245	0.75505	434	0.00173975	0.00180368
		0.2275	1991	40	1951	80	2031	0.0393895	0.0393895		0.9999	434.622	0.378416	434.243	0.756831	435	0.00173984	0.00180368
		0.2261	1991	41	1950	82	2032	0.0403543	0.0402553		0.9999	435.621	0.379306	435.241	0.758613	436	0.00173994	0.00180368
		0.2215	1996	41	1955	82	2037	0.0402553	0.0402553		0.9999	436.62	0.380197	436.24	0.760394	437	0.00174003	0.00180368
		0.22	1997	42	1955	84	2039	0.0411967	0.0411563		0.9999	437.619	0.381088	437.238	0.762176	438	0.00174013	0.00180368
		0.2176	1998	42	1956	84	2040	0.0411765	0.0411563		0.9999	438.618	0.381979	438.236	0.763958	439	0.00174022	0.00180368
		0.2158	1999	42	1957	84	2041	0.0411563	0.0411563		0.9999	439.617	0.38287	439.234	0.765741	440	0.00174032	0.00180368
		0.2153	1999	43	1956	86	2042	0.0421156	0.0418695		0.9999	440.616	0.383762	440.232	0.767523	441	0.00174042	0.00180368
		0.213	2000	43	1957	86	2043	0.042095	0.0418695		0.9999	441.615	0.384653	441.231	0.769306	442	0.00174051	0.00180368
		0.212	2001	43	1958	86	2044	0.0420744	0.0418695		0.9999	442.614	0.385545	442.229	0.771089	443	0.00174061	0.00180368
		0.2102	2002	43	1959	86	2045	0.0420538	0.0418695		0.9999	443.614	0.386436	443.227	0.772873	444	0.0017407	0.00180368
		0.2085	2003	43	1960	86	2046	0.0420332	0.0418695		0.9999	444.613	0.387328	444.225	0.774656	445	0.0017408	0.00180368
		0.208	2004	43	1961	86	2047	0.0420127	0.0418695		0.9999	445.612	0.38822	445.224	0.77644	446	0.0017409	0.00180368
		0.2073	2005	43	1962	86	2048	0.0419922	0.0418695		0.9999	446.611	0.389112	446.222	0.778224	447	0.00174099	0.00180368
		0.2069	2006	43	1963	86	2049	0.0419717	0.0418695		0.9999	447.61	0.390004	447.22	0.780008	448	0.00174109	0.00180368
		0.2063	2007	43	1964	86	2050	0.0419512	0.0418695		0.9999	448.609	0.390897	448.218	0.781793	449	0.00174119	0.00180368
		0.2041	2008	43	1965	86	2051	0.0419308	0.0418695		0.9999	449.608	0.391789	449.216	0.783578	450	0.00174128	0.00180368
		0.1996	2011	43	1968	86	2054	0.0418695	0.0418695		0.9999	450.607	0.392681	450.215	0.785363	451	0.00174138	0.00180368
		0.1989	2011	44	1967	88	2055	0.0428224	0.0427807		0.9999	451.606	0.393574	451.213	0.787148	452	0.00174148	0.00180368
		0.1987	2012	44	1968	88	2056	0.0428016	0.0427807		0.9999	452.606	0.394467	452.211	0.788934	453	0.00174158	0.00180368
		0.1959	2013	44	1969	88	2057	0.0427807	0.0427807		0.9999	453.605	0.39536	453.209	0.790719	454	0.00174167	0.00180368
		0.1947	2013	45	1968	90	2058	0.0437318	0.0437105		0.9999	454.604	0.396253	454.207	0.792505	455	0.00174177	0.00180368
		0.1937	2014	45	1969	90	2059	0.0437105	0.0437105		0.9999	455.603	0.397146	455.206	0.794291	456	0.00174187	0.00180368
		0.1927	2014	46	1968	92	2060	0.0446602	0.0446385		0.9999	456.602	0.398039	456.204	0.796078	457	0.00174196	0.00180368
		0.192	2015	46	1969	92	2061	0.0446385	0.0446385		0.9999	457.601	0.398932	457.202	0.797865	458	0.00174206	0.00180368
		0.1902	2015	47	1968	94	2062	0.0455868	0.045323		0.9999	458.6	0.399826	458.2	0.799652	459	0.00174216	0.00180368
		0.1899	2016	47	1969	94	2063	0.0455647	0.045323		0.9999	459.599	0.400719	459.199	0.801439	460	0.00174226	0.00180368
		0.1865	2017	47	1970	94	2064	0.0455426	0.045323		0.9999	460.598	0.401613	460.197	0.803226	461	0.00174236	0.00180368
		0.1852	2019	47	1972	94	2066	0.0454985	0.045323		0.9999	461.597	0.402507	461.195	0.805014	462	0.00174245	0.00180368
		0.1834	2020	47	1973	94	2067	0.0454765	0.045323		0.9999	462.597	0.403401	462.193	0.806802	463	0.00174255	0.00180368
		0.1833	2021	47	1974	94	2068	0.0454545	0.045323		0.9999	463.596	0.404295	463.191	0.80859	464	0.00174265	0.00180368
		0.1825	2027	47	1980	94	2074	0.045323	0.045323		0.9999	464.595	0.405189	464.19	0.810378	465	0.00174275	0.00180368
		0.1816	2027	48	1979	96	2075	0.0462651	0.0462651		0.9999	465.594	0.406084	465.188	0.812167	466	0.00174285	0.00180368
		0.1814	2027	49	1978	98	2076	0.0472062	0.0471834		0.9999	466.593	0.406978	466.186	0.813956	467	0.00174295	0.00180368
		0.1808	2028	49	1979	98	2077	0.0471834	0.0471834		0.9999	467.592	0.407873	467.184	0.815745	468	0.00174304	0.00180368
		0.1807	2028	50	1978	100	2078	0.0481232	0.0481232		0.9999	468.591	0.408767	468.182	0.817534	469	0.00174314	0.00180368
		0.18	2028	51	1977	102	2079	0.049062	0.049062		0.9999	469.59	0.409662	469.181	0.819324	470	0.00174324	0.00180368
		0.1797	2028	52	1976	104	2080	0.05	0.05		0.9999	470.589	0.410557	470.179	0.821114	471	0.00174334	0.00180368
		0.1794	2028	53	1975	106	2081	0.050937	0.050937		0.9999	471.589	0.411452	471.177	0.822904	472	0.00174344	0.00180368
		0.1793	2028	54	1974	108	2082	0.0518732	0.0515267		0.9999	472.588	0.412347	472.175	0.824695	473	0.00174354	0.00180368
		0.1791	2032	54	1978	108	2086	0.0517737	0.0515267		0.9999	473.587	0.413243	473.174	0.826485	474	0.00174364	0.00180368
		0.1786	2033	54	1979	108	2087	0.0517489	0.0515267		0.9999	474.586	0.414138	474.172	0.828276	475	0.00174374	0.00180368
		0.1783	2036	54	1982	108	2090	0.0516746	0.0515267		0.9999	475.585	0.415034	475.17	0.830067	476	0.00174384	0.00180368
		0.178	2037	54	1983	108	2091	0.0516499	0.0515267		0.9999	476.584	0.415929	476.168	0.831859	477	0.00174394	0.00180368
		0.1779	2038	54	1984	108	2092	0.0516252	0.0515267		0.9999	477.583	0.416825	477.166	0.83365	478	0.00174404	0.00180368
		0.1773	2039	54	1985	108	2093	0.0516006	0.0515267		0.9999	478.582	0.417721	478.165	0.835442	479	0.00174414	0.00180368
		0.1766	2040	54	1986	108	2094	0.0515759	0.0515267		0.9999	479.581	0.418617	479.163	0.837234	480	0.00174424	0.00180368
		0.1765	2041	54	1987	108	2095	0.0515513	0.0515267		0.9999	480.58	0.419513	480.161	0.839027	481	0.00174434	0.00180368
		0.1761	2042	54	1988	108	2096	0.0515267	0.0515267		0.9999	481.58	0.42041	481.159	0.840819	482	0.00174444	0.00180368
		0.1759	2042	55	1987	110	2097	0.0524559	0.0524059		0.9999	482.579	0.421306	482.157	0.842612	483	0.00174454	0.00180368
		0.1752	2043	55	1988	110	2098	0.0524309	0.0524059		0.9999	483.578	0.422203	483.156	0.844405	484	0.00174464	0.00180368
		0.1745	2044	55	1989	110	2099	0.0524059	0.0524059		0.9999	484.577	0.423099	484.154	0.846199	485	0.00174474	0.00180368
		0.1744	2044	56	1988	112	2100	0.0533333	0.0533333		0.9999	485.576	0.423996	485.152	0.847992	486	0.00174484	0.00180368
		0.1738	2044	57	1987	114	2101	0.0542599	0.0542083		0.9999	486.575	0.424893	486.15	0.849786	487	0.00174494	0.00180368
		0.1733	2045	57	1988	114	2102	0.0542341	0.0542083		0.9999	487.574	0.42579	487.148	0.85158	488	0.00174504	0.00180368
		0.1731	2046	57	1989	114	2103	0.0542083	0.0542083		0.9999	488.573	0.426687	488.147	0.853375	489	0.00174514	0.00180368
		0.1724	2050	58	1992	116	2108	0.0550285	0.0549242		0.9999	489.572	0.427585	489.145	0.85517	490	0.00174524	0.00180368
		0.172	2051	58	1993	116	2109	0.0550024	0.0549242		0.9999	490.572	0.428482	490.143	0.856964	491	0.00174535	0.00180368
		0.1717	2052	58	1994	116	2110	0.0549763	0.0549242		0.9999	491.571	0.42938	491.141	0.85876	492	0.00174545	0.00180368
		0.1713	2053	58	1995	116	2111	0.0549503	0.0549242		0.9999	492.57	0.430278	492.139	0.860555	493	0.00174555	0.00180368
		0.171	2054	58	1996	116	2112	0.0549242	0.0549242		0.9999	493.569	0.431175	493.138	0.862351	494	0.00174565	0.00180368
		0.1708	2054	59	1995	118	2113	0.0558448	0.0558448		0.9999	494.568	0.432073	494.136	0.864147	495	0.00174575	0.00180368
		0.1703	2054	60	1994	120	2114	0.0567644	0.0567108		0.9999	495.567	0.432972	495.134	0.865943	496	0.00174585	0.00180368
		0.1699	2055	60	1995	120	2115	0.0567376	0.0567108		0.9999	496.566	0.43387	496.132	0.86774	497	0.00174595	0.00180368
		0.1696	2056	60	1996	120	2116	0.0567108	0.0567108		0.9999	497.565	0.434768	497.13	0.869536	498	0.00174606	0.00180368
		0.1689	2056	61	1995	122	2117	0.0576287	0.0576287		0.9999	498.564	0.435667	498.129	0.871333	499	0.00174616	0.00180368
		0.1684	2056	62	1994	124	2118	0.0585458	0.0585458		0.9999	499.563	0.436565	499.127	0.873131	500	0.00174626	0.00180368
		0.1683	2056	63	1993	126	2119	0.059462	0.059322		0.9999	500.563	0.437464	500.125	0.874928	501	0.00174636	0.00180368
		0.1682	2057	63	1994	126	2120	0.059434	0.059322		0.9999	501.562	0.438363	501.123	0.876726	502	0.00174647	0.00180368
		0.1675	2058	63	1995	126	2121	0.0594059	0.059322		0.9999	502.561	0.439262	502.121	0.878524	503	0.00174657	0.00180368
		0.1668	2060	63	1997	126	2123	0.05935	0.059322		0.9999	503.56	0.440161	503.12	0.880322	504	0.00174667	0.00180368
		0.1661	2061	63	1998	126	2124	0.059322	0.059322		0.9999	504.559	0.44106	504.118	0.882121	505	0.00174677	0.00180368
		0.1654	2061	64	1997	128	2125	0.0602353	0.060207		0.9999	505.558	0.44196	505.116	0.88392	506	0.00174688	0.00180368
		0.1653	2062	64	1998	128	2126	0.060207	0.060207		0.9999	506.557	0.442859	506.114	0.885719	507	0.00174698	0.00180368
		0.1646	2062	65	1997	130	2127	0.0611189	0.0611189		0.9999	507.556	0.443759	507.112	0.887518	508	0.00174708	0.00180368
		0.1639	2062	66	1996	132	2128	0.0620301	0.0620301		0.9999	508.555	0.444659	508.111	0.889318	509	0.00174719	0.00180368
		0.1638	2062	67	1995	134	2129	0.0629403	0.0629403		0.9999	509.554	0.445559	509.109	0.891118	510	0.00174729	0.00180368
		0.1632	2062	68	1994	136	2130	0.0638498	0.0638498		0.9999	510.554	0.446459	510.107	0.892918	511	0.00174739	0.00180368
		0.1625	2062	69	1993	138	2131	0.0647583	0.0647583		0.9999	511.553	0.447359	511.105	0.894718	512	0.0017475	0.00180368
		0.1621	2062	70	1992	140	2132	0.065666	0.0656045		0.9999	512.552	0.448259	512.103	0.896519	513	0.0017476	0.00180368
		0.1618	2063	70	1993	140	2133	0.0656353	0.0656045		0.9999	513.551	0.44916	513.102	0.89832	514	0.0017477	0.00180368
		0.1611	2064	70	1994	140	2134	0.0656045	0.0656045		0.9999	514.55	0.450061	514.1	0.900121	515	0.00174781	0.00180368
		0.161	2064	71	1993	142	2135	0.0665105	0.0664794		0.9999	515.549	0.450961	515.098	0.901923	516	0.00174791	0.00180368
		0.1603	2065	71	1994	142	2136	0.0664794	0.0664794		0.9999	516.548	0.451862	516.096	0.903724	517	0.00174802	0.00180368
		0.1596	2066	72	1994	144	2138	0.0673527	0.0672897		0.9999	517.547	0.452763	517.094	0.905527	518	0.00174812	0.00180368
		0.1588	2067	72	1995	144	2139	0.0673212	0.0672897		0.9999	518.546	0.453664	518.093	0.907329	519	0.00174823	0.00180368
		0.1586	2068	72	1996	144	2140	0.0672897	0.0672897		0.9999	519.545	0.454566	519.091	0.909131	520	0.00174833	0.00180368
		0.1583	2068	73	1995	146	2141	0.0681924	0.0681924		0.9999	520.545	0.455467	520.089	0.910934	521	0.00174843	0.00180368
		0.1581	2068	74	1994	148	2142	0.0690943	0.0690943		0.9999	521.544	0.456369	521.087	0.912737	522	0.00174854	0.00180368
		0.1573	2068	75	1993	150	2143	0.0699953	0.0699953		0.9999	522.543	0.45727	522.085	0.914541	523	0.00174864	0.00180368
		0.1565	2068	76	1992	152	2144	0.0708955	0.0708625		0.9999	523.542	0.458172	523.084	0.916344	524	0.00174875	0.00180368
		0.1557	2069	76	1993	152	2145	0.0708625	0.0708625		0.9999	524.541	0.459074	524.082	0.918148	525	0.00174885	0.00180368
		0.1556	2069	77	1992	154	2146	0.0717614	0.071728		0.9999	525.54	0.459976	525.08	0.919953	526	0.00174896	0.00180368
		0.1549	2070	77	1993	154	2147	0.071728	0.071728		0.9999	526.539	0.460879	526.078	0.921757	527	0.00174906	0.00180368
		0.1541	2070	78	1992	156	2148	0.0726257	0.0724907		0.9999	527.538	0.461781	527.076	0.923562	528	0.00174917	0.00180368
		0.1538	2071	78	1993	156	2149	0.0725919	0.0724907		0.9999	528.537	0.462683	528.075	0.925367	529	0.00174928	0.00180368
		0.1537	2072	78	1994	156	2150	0.0725581	0.0724907		0.9999	529.536	0.463586	529.073	0.927172	530	0.00174938	0.00180368
		0.1531	2073	78	1995	156	2151	0.0725244	0.0724907		0.9999	530.536	0.464489	530.071	0.928978	531	0.00174949	0.00180368
		0.153	2074	78	1996	156	2152	0.0724907	0.0724907		0.9999	531.535	0.465392	531.069	0.930784	532	0.00174959	0.00180368
		0.1522	2074	79	1995	158	2153	0.073386	0.0731143		0.9999	532.534	0.466295	532.067	0.93259	533	0.0017497	0.00180368
		0.1519	2075	79	1996	158	2154	0.0733519	0.0731143		0.9999	533.533	0.467198	533.066	0.934396	534	0.00174981	0.00180368
		0.1518	2076	79	1997	158	2155	0.0733179	0.0731143		0.9999	534.532	0.468102	534.064	0.936203	535	0.00174991	0.00180368
		0.1513	2077	79	1998	158	2156	0.0732839	0.0731143		0.9999	535.531	0.469005	535.062	0.93801	536	0.00175002	0.00180368
		0.1508	2078	79	1999	158	2157	0.0732499	0.0731143		0.9999	536.53	0.469909	536.06	0.939817	537	0.00175013	0.00180368
		0.1505	2079	79	2000	158	2158	0.0732159	0.0731143		0.9999	537.529	0.470812	537.058	0.941625	538	0.00175023	0.00180368
		0.1503	2081	79	2002	158	2160	0.0731481	0.0731143		0.9999	538.528	0.471716	538.057	0.943433	539	0.00175034	0.00180368
		0.1493	2082	79	2003	158	2161	0.0731143	0.0731143		0.9999	539.527	0.47262	539.055	0.945241	540	0.00175045	0.00180368
		0.1482	2082	80	2002	160	2162	0.0740056	0.0739713		0.9999	540.526	0.473525	540.053	0.947049	541	0.00175055	0.00180368
		0.1481	2083	80	2003	160	2163	0.0739713	0.0739713		0.9999	541.526	0.474429	541.051	0.948858	542	0.00175066	0.00180368
		0.1477	2083	81	2002	162	2164	0.0748614	0.0747922		0.9999	542.525	0.475333	542.049	0.950667	543	0.00175077	0.00180368
		0.1471	2084	81	2003	162	2165	0.0748268	0.0747922		0.9999	543.524	0.476238	543.048	0.952476	544	0.00175088	0.00180368
		0.146	2085	81	2004	162	2166	0.0747922	0.0747922		0.9999	544.523	0.477143	544.046	0.954286	545	0.00175098	0.00180368
		0.1444	2085	82	2003	164	2167	0.0756807	0.0756807		0.9999	545.522	0.478048	545.044	0.956096	546	0.00175109	0.00180368
		0.1438	2085	83	2002	166	2168	0.0765683	0.0765683		0.9999	546.521	0.478953	546.042	0.957906	547	0.0017512	0.00180368
		0.1437	2085	84	2001	168	2169	0.077455	0.077455		0.9999	547.52	0.479858	547.04	0.959716	548	0.00175131	0.00180368
		0.1435	2085	85	2000	170	2170	0.078341	0.0781969		0.9999	548.519	0.480763	548.038	0.961527	549	0.00175141	0.00180368
		0.1423	2086	85	2001	170	2171	0.0783049	0.0781969		0.9999	549.518	0.481669	549.037	0.963338	550	0.00175152	0.00180368
		0.1418	2087	85	2002	170	2172	0.0782689	0.0781969		0.9999	550.517	0.482574	550.035	0.965149	551	0.00175163	0.00180368
		0.1413	2088	85	2003	170	2173	0.0782329	0.0781969		0.9999	551.517	0.48348	551.033	0.96696	552	0.00175174	0.00180368
		0.1395	2089	85	2004	170	2174	0.0781969	0.0781969		0.9999	552.516	0.484386	552.031	0.968772	553	0.00175185	0.00180368
		0.1391	2089	86	2003	172	2175	0.0790805	0.0789715		0.9999	553.515	0.485292	553.029	0.970584	554	0.00175196	0.00180368
		0.139	2092	86	2006	172	2178	0.0789715	0.0789715		0.9999	554.514	0.486198	554.028	0.972397	555	0.00175207	0.00180368
		0.1381	2092	87	2005	174	2179	0.0798531	0.0797068		0.9999	555.513	0.487105	555.026	0.97421	556	0.00175218	0.00180368
		0.1375	2094	87	2007	174	2181	0.0797799	0.0797068		0.9999	556.512	0.488011	556.024	0.976023	557	0.00175228	0.00180368
		0.1374	2095	87	2008	174	2182	0.0797434	0.0797068		0.9999	557.511	0.488918	557.022	0.977836	558	0.00175239	0.00180368
		0.1366	2096	87	2009	174	2183	0.0797068	0.0797068		0.9999	558.51	0.489825	558.02	0.979649	559	0.0017525	0.00180368
		0.1363	2096	88	2008	176	2184	0.0805861	0.0803286		0.9999	559.509	0.490732	559.019	0.981463	560	0.00175261	0.00180368
		0.1358	2097	88	2009	176	2185	0.0805492	0.0803286		0.9999	560.508	0.491639	560.017	0.983277	561	0.00175272	0.00180368
		0.1352	2098	88	2010	176	2186	0.0805124	0.0803286		0.9999	561.507	0.492546	561.015	0.985092	562	0.00175283	0.00180368
		0.135	2100	88	2012	176	2188	0.0804388	0.0803286		0.9999	562.507	0.493453	562.013	0.986907	563	0.00175294	0.00180368
		0.1342	2101	88	2013	176	2189	0.080402	0.0803286		0.9999	563.506	0.494361	563.011	0.988722	564	0.00175305	0.00180368
		0.1333	2102	88	2014	176	2190	0.0803653	0.0803286		0.9999	564.505	0.495269	564.009	0.990537	565	0.00175316	0.00180368
		0.1321	2103	88	2015	176	2191	0.0803286	0.0803286		0.9999	565.504	0.496176	565.008	0.992353	566	0.00175327	0.00180368
		0.1316	2103	89	2014	178	2192	0.0812044	0.0811674		0.9999	566.503	0.497084	566.006	0.994169	567	0.00175338	0.00180368
		0.1312	2104	89	2015	178	2193	0.0811674	0.0811674		0.9999	567.502	0.497992	567.004	0.995985	568	0.00175349	0.00180368
		0.1311	2105	90	2015	180	2195	0.0820046	0.0818554		0.9999	568.501	0.498901	568.002	0.997802	569	0.00175361	0.00180368
		0.1307	2106	90	2016	180	2196	0.0819672	0.0818554		0.9999	569.5	0.499809	569	0.999618	570	0.00175372	0.00180368
		0.1299	2107	90	2017	180	2197	0.0819299	0.0818554		0.9999	570.499	0.500718	569.999	1.00144	571	0.00175383	0.00180368
		0.1292	2108	90	2018	180	2198	0.0818926	0.0818554		0.9999	571.498	0.501626	570.997	1.00325	572	0.00175394	0.00180368
		0.1285	2109	90	2019	180	2199	0.0818554	0.0818554		0.9999	572.497	0.502535	571.995	1.00507	573	0.00175405	0.00180368
		0.1281	2109	91	2018	182	2200	0.0827273	0.0827273		0.9999	573.497	0.503444	572.993	1.00689	574	0.00175416	0.00180368
		0.1274	2109	92	2017	184	2201	0.0835984	0.0835984		0.9999	574.496	0.504354	573.991	1.00871	575	0.00175427	0.00180368
		0.1266	2109	93	2016	186	2202	0.0844687	0.0844303		0.9999	575.495	0.505263	574.989	1.01053	576	0.00175439	0.00180368
		0.1265	2110	93	2017	186	2203	0.0844303	0.0844303		0.9999	576.494	0.506172	575.988	1.01234	577	0.0017545	0.00180368
		0.1262	2110	94	2016	188	2204	0.0852995	0.0852221		0.9999	577.493	0.507082	576.986	1.01416	578	0.00175461	0.00180368
		0.1259	2112	94	2018	188	2206	0.0852221	0.0852221		0.9999	578.492	0.507992	577.984	1.01598	579	0.00175472	0.00180368
		0.125	2112	95	2017	190	2207	0.0860897	0.0860118		0.9999	579.491	0.508902	578.982	1.0178	580	0.00175483	0.00180368
		0.1243	2114	95	2019	190	2209	0.0860118	0.0860118		0.9999	580.49	0.509812	579.98	1.01962	581	0.00175495	0.00180368
		0.1242	2114	96	2018	192	2210	0.0868778	0.0866035		0.9999	581.489	0.510722	580.979	1.02144	582	0.00175506	0.00180368
		0.1235	2116	96	2020	192	2212	0.0867993	0.0866035		0.9999	582.488	0.511633	581.977	1.02327	583	0.00175517	0.00180368
		0.1223	2117	96	2021	192	2213	0.0867601	0.0866035		0.9999	583.487	0.512543	582.975	1.02509	584	0.00175528	0.00180368
		0.1222	2118	96	2022	192	2214	0.0867209	0.0866035		0.9999	584.487	0.513454	583.973	1.02691	585	0.0017554	0.00180368
		0.1215	2119	96	2023	192	2215	0.0866817	0.0866035		0.9999	585.486	0.514365	584.971	1.02873	586	0.00175551	0.00180368
		0.1207	2120	96	2024	192	2216	0.0866426	0.0866035		0.9999	586.485	0.515276	585.969	1.03055	587	0.00175562	0.00180368
		0.1202	2121	96	2025	192	2217	0.0866035	0.0866035		0.9999	587.484	0.516187	586.968	1.03237	588	0.00175574	0.00180368
		0.1201	2121	98	2023	196	2219	0.0883281	0.0880503		0.9999	588.483	0.517098	587.966	1.0342	589	0.00175585	0.00180368
		0.1197	2123	98	2025	196	2221	0.0882485	0.0880503		0.9999	589.482	0.51801	588.964	1.03602	590	0.00175597	0.00180368
		0.1191	2124	98	2026	196	2222	0.0882088	0.0880503		0.9999	590.481	0.518921	589.962	1.03784	591	0.00175608	0.00180368
		0.1182	2125	98	2027	196	2223	0.0881691	0.0880503		0.9999	591.48	0.519833	590.96	1.03967	592	0.00175619	0.00180368
		0.1179	2126	98	2028	196	2224	0.0881295	0.0880503		0.9999	592.479	0.520745	591.959	1.04149	593	0.00175631	0.00180368
		0.1175	2128	98	2030	196	2226	0.0880503	0.0880503		0.9999	593.478	0.521657	592.957	1.04331	594	0.00175642	0.00180368
		0.116	2128	99	2029	198	2227	0.0889088	0.0885114		0.9999	594.477	0.52257	593.955	1.04514	595	0.00175654	0.00180368
		0.1157	2129	99	2030	198	2228	0.0888689	0.0885114		0.9999	595.477	0.523482	594.953	1.04696	596	0.00175665	0.00180368
		0.1153	2130	99	2031	198	2229	0.0888291	0.0885114		0.9999	596.476	0.524395	595.951	1.04879	597	0.00175677	0.00180368
		0.1144	2131	99	2032	198	2230	0.0887892	0.0885114		0.9999	597.475	0.525308	596.949	1.05062	598	0.00175688	0.00180368
		0.1134	2132	99	2033	198	2231	0.0887494	0.0885114		0.9999	598.474	0.526221	597.948	1.05244	599	0.001757	0.00180368
		0.1131	2133	99	2034	198	2232	0.0887097	0.0885114		0.9999	599.473	0.527134	598.946	1.05427	600	0.00175711	0.00180368
		0.1127	2135	99	2036	198	2234	0.0886303	0.0885114		0.9999	600.472	0.528047	599.944	1.05609	601	0.00175723	0.00180368
		0.1111	2137	99	2038	198	2236	0.088551	0.0885114		0.9999	601.471	0.52896	600.942	1.05792	602	0.00175734	0.00180368
		0.111	2138	99	2039	198	2237	0.0885114	0.0885114		0.9999	602.47	0.529874	601.94	1.05975	603	0.00175746	0.00180368
		0.1104	2138	100	2038	200	2238	0.0893655	0.0892459		0.9999	603.469	0.530788	602.938	1.06158	604	0.00175758	0.00180368
		0.1099	2139	100	2039	200	2239	0.0893256	0.0892459		0.9999	604.468	0.531702	603.937	1.0634	605	0.00175769	0.00180368
		0.1093	2140	100	2040	200	2240	0.0892857	0.0892459		0.9999	605.467	0.532616	604.935	1.06523	606	0.00175781	0.00180368
		0.1091	2141	100	2041	200	2241	0.0892459	0.0892459		0.9999	606.466	0.53353	605.933	1.06706	607	0.00175792	0.00180368
		0.1089	2141	101	2040	202	2242	0.0900981	0.0899777		0.9999	607.466	0.534444	606.931	1.06889	608	0.00175804	0.00180368
		0.1088	2142	101	2041	202	2243	0.090058	0.0899777		0.9999	608.465	0.535359	607.929	1.07072	609	0.00175816	0.00180368
		0.1077	2143	101	2042	202	2244	0.0900178	0.0899777		0.9999	609.464	0.536274	608.927	1.07255	610	0.00175827	0.00180368
		0.1073	2144	101	2043	202	2245	0.0899777	0.0899777		0.9999	610.463	0.537189	609.926	1.07438	611	0.00175839	0.00180368
		0.1062	2144	102	2042	204	2246	0.0908281	0.0900662		0.9999	611.462	0.538104	610.924	1.07621	612	0.00175851	0.00180368
		0.1053	2145	102	2043	204	2247	0.0907877	0.0900662		0.9999	612.461	0.539019	611.922	1.07804	613	0.00175863	0.00180368
		0.1047	2148	102	2046	204	2250	0.0906667	0.0900662		0.9999	613.46	0.539934	612.92	1.07987	614	0.00175874	0.00180368
		0.1045	2149	102	2047	204	2251	0.0906264	0.0900662		0.9999	614.459	0.54085	613.918	1.0817	615	0.00175886	0.00180368
		0.1036	2150	102	2048	204	2252	0.0905861	0.0900662		0.9999	615.458	0.541766	614.916	1.08353	616	0.00175898	0.00180368
		0.1026	2151	102	2049	204	2253	0.0905459	0.0900662		0.9999	616.457	0.542682	615.915	1.08536	617	0.0017591	0.00180368
		0.1024	2152	102	2050	204	2254	0.0905058	0.0900662		0.9999	617.456	0.543598	616.913	1.0872	618	0.00175922	0.00180368
		0.1018	2153	102	2051	204	2255	0.0904656	0.0900662		0.9999	618.455	0.544514	617.911	1.08903	619	0.00175933	0.00180368
		0.1017	2154	102	2052	204	2256	0.0904255	0.0900662		0.9999	619.455	0.54543	618.909	1.09086	620	0.00175945	0.00180368
		0.1012	2156	102	2054	204	2258	0.0903454	0.0900662		0.9999	620.454	0.546347	619.907	1.09269	621	0.00175957	0.00180368
		0.101	2157	102	2055	204	2259	0.0903054	0.0900662		0.9999	621.453	0.547264	620.905	1.09453	622	0.00175969	0.00180368
		0.1007	2158	102	2056	204	2260	0.0902655	0.0900662		0.9999	622.452	0.548181	621.904	1.09636	623	0.00175981	0.00180368
		0.1005	2160	102	2058	204	2262	0.0901857	0.0900662		0.9999	623.451	0.549098	622.902	1.0982	624	0.00175993	0.00180368
		0.0996	2161	102	2059	204	2263	0.0901458	0.0900662		0.9999	624.45	0.550015	623.9	1.10003	625	0.00176005	0.00180368
		0.09915	2162	102	2060	204	2264	0.090106	0.0900662		0.9999	625.449	0.550932	624.898	1.10186	626	0.00176017	0.00180368
		0.09892	2163	102	2061	204	2265	0.0900662	0.0900662		0.9999	626.448	0.55185	625.896	1.1037	627	0.00176029	0.00180368
		0.09853	2163	104	2059	208	2267	0.0917512	0.0915493		0.9999	627.447	0.552768	626.894	1.10554	628	0.00176041	0.00180368
		0.09834	2164	104	2060	208	2268	0.0917108	0.0915493		0.9999	628.446	0.553686	627.893	1.10737	629	0.00176053	0.00180368
		0.09788	2168	104	2064	208	2272	0.0915493	0.0915493		0.9999	629.445	0.554604	628.891	1.10921	630	0.00176065	0.00180368
		0.0975	2168	105	2063	210	2273	0.0923889	0.0923889		0.9999	630.444	0.555522	629.889	1.11104	631	0.00176077	0.00180368
		0.09665	2168	106	2062	212	2274	0.0932278	0.0931868		0.9999	631.444	0.556441	630.887	1.11288	632	0.00176089	0.00180368
		0.09648	2169	106	2063	212	2275	0.0931868	0.0931868		0.9999	632.443	0.557359	631.885	1.11472	633	0.00176101	0.00180368
		0.09643	2169	107	2062	214	2276	0.0940246	0.0937363		0.9999	633.442	0.558278	632.883	1.11656	634	0.00176113	0.00180368
		0.0956	2170	107	2063	214	2277	0.0939833	0.0937363		0.9999	634.441	0.559197	633.882	1.11839	635	0.00176125	0.00180368
		0.095	2173	107	2066	214	2280	0.0938596	0.0937363		0.9999	635.44	0.560117	634.88	1.12023	636	0.00176137	0.00180368
		0.09452	2174	107	2067	214	2281	0.0938185	0.0937363		0.9999	636.439	0.561036	635.878	1.12207	637	0.00176149	0.00180368
		0.09429	2175	107	2068	214	2282	0.0937774	0.0937363		0.9999	637.438	0.561955	636.876	1.12391	638	0.00176162	0.00180368
		0.09357	2176	107	2069	214	2283	0.0937363	0.0937363		0.9999	638.437	0.562875	637.874	1.12575	639	0.00176174	0.00180368
		0.0928	2176	108	2068	216	2284	0.0945709	0.0945295		0.9999	639.436	0.563795	638.872	1.12759	640	0.00176186	0.00180368
		0.09206	2177	108	2069	216	2285	0.0945295	0.0945295		0.9999	640.435	0.564715	639.871	1.12943	641	0.00176198	0.00180368
		0.09174	2177	109	2068	218	2286	0.0953631	0.0951965		0.9999	641.434	0.565636	640.869	1.13127	642	0.0017621	0.00180368
		0.09099	2179	109	2070	218	2288	0.0952797	0.0951965		0.9999	642.433	0.566556	641.867	1.13311	643	0.00176223	0.00180368
		0.09085	2180	109	2071	218	2289	0.0952381	0.0951965		0.9999	643.433	0.567477	642.865	1.13495	644	0.00176235	0.00180368
		0.08999	2181	109	2072	218	2290	0.0951965	0.0951965		0.9998	644.432	0.568397	643.863	1.13679	645	0.00176247	0.00189708
		0.08995	2181	110	2071	220	2291	0.0960279	0.0960279		0.9998	645.431	0.569319	644.861	1.13864	646	0.0017626	0.00189708
		0.08994	2181	111	2070	222	2292	0.0968586	0.0968164		0.9998	646.43	0.57024	645.86	1.14048	647	0.00176272	0.00189708
		0.08942	2182	111	2071	222	2293	0.0968164	0.0968164		0.9998	647.429	0.571161	646.858	1.14232	648	0.00176284	0.00189708
		0.08881	2182	112	2070	224	2294	0.097646	0.097646		0.9998	648.428	0.572083	647.856	1.14417	649	0.00176297	0.00189708
		0.08833	2182	113	2069	226	2295	0.0984749	0.0983892		0.9998	649.427	0.573004	648.854	1.14601	650	0.00176309	0.00189708
		0.08831	2184	113	2071	226	2297	0.0983892	0.0983892		0.9998	650.426	0.573926	649.852	1.14785	651	0.00176321	0.00189708
		0.08795	2184	114	2070	228	2298	0.0992167	0.0990874		0.9998	651.425	0.574848	650.85	1.1497	652	0.00176334	0.00189708
		0.0875	2185	114	2071	228	2299	0.0991736	0.0990874		0.9998	652.424	0.575771	651.848	1.15154	653	0.00176346	0.00189708
		0.08702	2186	114	2072	228	2300	0.0991304	0.0990874		0.9998	653.423	0.576693	652.847	1.15339	654	0.00176359	0.00189708
		0.08699	2187	114	2073	228	2301	0.0990874	0.0990874		0.9998	654.422	0.577616	653.845	1.15523	655	0.00176371	0.00189708
		0.0867	2187	115	2072	230	2302	0.0999131	0.0999131		0.9998	655.421	0.578539	654.843	1.15708	656	0.00176384	0.00189708
		0.08631	2188	116	2072	232	2304	0.100694	0.100694		0.9998	656.421	0.579462	655.841	1.15892	657	0.00176396	0.00189708
		0.08606	2188	117	2071	234	2305	0.101518	0.10143		0.9998	657.42	0.580385	656.839	1.16077	658	0.00176409	0.00189708
		0.08545	2189	117	2072	234	2306	0.101474	0.10143		0.9998	658.419	0.581309	657.837	1.16262	659	0.00176421	0.00189708
		0.08516	2190	117	2073	234	2307	0.10143	0.10143		0.9998	659.418	0.582232	658.836	1.16446	660	0.00176434	0.00189708
		0.08435	2190	118	2072	236	2308	0.102253	0.102209		0.9998	660.417	0.583156	659.834	1.16631	661	0.00176447	0.00189708
		0.08425	2191	118	2073	236	2309	0.102209	0.102209		0.9998	661.416	0.58408	660.832	1.16816	662	0.00176459	0.00189708
		0.08404	2191	119	2072	238	2310	0.10303	0.102808		0.9998	662.415	0.585004	661.83	1.17001	663	0.00176472	0.00189708
		0.08368	2192	119	2073	238	2311	0.102986	0.102808		0.9998	663.414	0.585929	662.828	1.17186	664	0.00176485	0.00189708
		0.08337	2193	119	2074	238	2312	0.102941	0.102808		0.9998	664.413	0.586853	663.826	1.17371	665	0.00176497	0.00189708
		0.08296	2194	119	2075	238	2313	0.102897	0.102808		0.9998	665.412	0.587778	664.824	1.17556	666	0.0017651	0.00189708
		0.08252	2196	119	2077	238	2315	0.102808	0.102808		0.9998	666.411	0.588703	665.823	1.17741	667	0.00176523	0.00189708
		0.08157	2196	120	2076	240	2316	0.103627	0.10333		0.9998	667.41	0.589628	666.821	1.17926	668	0.00176535	0.00189708
		0.08154	2197	120	2077	240	2317	0.103582	0.10333		0.9998	668.409	0.590554	667.819	1.18111	669	0.00176548	0.00189708
		0.08101	2198	120	2078	240	2318	0.103538	0.10333		0.9998	669.409	0.591479	668.817	1.18296	670	0.00176561	0.00189708
		0.08025	2198	121	2077	242	2319	0.104355	0.10333		0.9998	670.408	0.592405	669.815	1.18481	671	0.00176574	0.00189708
		0.08024	2199	121	2078	242	2320	0.10431	0.10333		0.9998	671.407	0.593331	670.813	1.18666	672	0.00176587	0.00189708
		0.07947	2219	121	2098	242	2340	0.103419	0.10333		0.9998	672.406	0.594257	671.811	1.18851	673	0.00176599	0.00189708
		0.07946	2221	121	2100	242	2342	0.10333	0.10333		0.9998	673.405	0.595184	672.81	1.19037	674	0.00176612	0.00189708
		0.07945	2221	122	2099	244	2343	0.10414	0.103874		0.9998	674.404	0.59611	673.808	1.19222	675	0.00176625	0.00189708
		0.07944	2227	122	2105	244	2349	0.103874	0.103874		0.9998	675.403	0.597037	674.806	1.19407	676	0.00176638	0.00189708
		0.07943	2230	123	2107	246	2353	0.104547	0.104547		0.9998	676.402	0.597964	675.804	1.19593	677	0.00176651	0.00189708
		0.07942	2230	124	2106	248	2354	0.105353	0.105353		0.9998	677.401	0.598891	676.802	1.19778	678	0.00176664	0.00189708
		0.07941	2234	125	2109	250	2359	0.105977	0.105977		0.9998	678.4	0.599819	677.8	1.19964	679	0.00176677	0.00189708
		0.0794	2234	128	2106	256	2362	0.108383	0.108383		0.9998	679.399	0.600746	678.799	1.20149	680	0.0017669	0.00189708
		0.07939	2250	130	2120	260	2380	0.109244	0.109244		0.9998	680.398	0.601674	679.797	1.20335	681	0.00176703	0.00189708
		0.07938	2255	134	2121	268	2389	0.112181	0.112181		0.9998	681.397	0.602602	680.795	1.2052	682	0.00176716	0.00189708
		0.07937	2262	136	2126	272	2398	0.113428	0.113381		0.9998	682.396	0.60353	681.793	1.20706	683	0.00176729	0.00189708
		0.07928	2263	136	2127	272	2399	0.113381	0.113381		0.9998	683.396	0.604459	682.791	1.20892	684	0.00176742	0.00189708
		0.07896	2263	137	2126	274	2400	0.114167	0.114119		0.9998	684.395	0.605387	683.789	1.21077	685	0.00176755	0.00189708
		0.07792	2264	137	2127	274	2401	0.114119	0.114119		0.9998	685.394	0.606316	684.787	1.21263	686	0.00176769	0.00189708
		0.07776	2264	138	2126	276	2402	0.114904	0.114809		0.9998	686.393	0.607245	685.786	1.21449	687	0.00176782	0.00189708
		0.07772	2265	138	2127	276	2403	0.114856	0.114809		0.9998	687.392	0.608174	686.784	1.21635	688	0.00176795	0.00189708
		0.07712	2266	138	2128	276	2404	0.114809	0.114809		0.9998	688.391	0.609104	687.782	1.21821	689	0.00176808	0.00189708
		0.07629	2266	139	2127	278	2405	0.115593	0.115593		0.9998	689.39	0.610033	688.78	1.22007	690	0.00176821	0.00189708
		0.07596	2266	140	2126	280	2406	0.116376	0.116327		0.9998	690.389	0.610963	689.778	1.22193	691	0.00176835	0.00189708
		0.0754	2267	140	2127	280	2407	0.116327	0.116327		0.9998	691.388	0.611893	690.776	1.22379	692	0.00176848	0.00189708
		0.07515	2267	141	2126	282	2408	0.11711	0.116481		0.9998	692.387	0.612824	691.774	1.22565	693	0.00176861	0.00189708
		0.07488	2268	141	2127	282	2409	0.117061	0.116481		0.9998	693.386	0.613754	692.772	1.22751	694	0.00176874	0.00189708
		0.07477	2269	141	2128	282	2410	0.117012	0.116481		0.9998	694.385	0.614685	693.771	1.22937	695	0.00176888	0.00189708
		0.0746	2270	141	2129	282	2411	0.116964	0.116481		0.9998	695.384	0.615616	694.769	1.23123	696	0.00176901	0.00189708
		0.0743	2271	141	2130	282	2412	0.116915	0.116481		0.9998	696.383	0.616547	695.767	1.23309	697	0.00176915	0.00189708
		0.07419	2273	141	2132	282	2414	0.116819	0.116481		0.9998	697.383	0.617478	696.765	1.23496	698	0.00176928	0.00189708
		0.07389	2274	141	2133	282	2415	0.11677	0.116481		0.9998	698.382	0.61841	697.763	1.23682	699	0.00176941	0.00189708
		0.07376	2275	141	2134	282	2416	0.116722	0.116481		0.9998	699.381	0.619342	698.761	1.23868	700	0.00176955	0.00189708
		0.07351	2276	141	2135	282	2417	0.116674	0.116481		0.9998	700.38	0.620274	699.759	1.24055	701	0.00176968	0.00189708
		0.07272	2277	141	2136	282	2418	0.116625	0.116481		0.9998	701.379	0.621206	700.758	1.24241	702	0.00176982	0.00189708
		0.07269	2278	141	2137	282	2419	0.116577	0.116481		0.9998	702.378	0.622139	701.756	1.24428	703	0.00176995	0.00189708
		0.07264	2279	141	2138	282	2420	0.116529	0.116481		0.9998	703.377	0.623071	702.754	1.24614	704	0.00177009	0.00189708
		0.07222	2280	141	2139	282	2421	0.116481	0.116481		0.9998	704.376	0.624004	703.752	1.24801	705	0.00177022	0.00189708
		0.07157	2280	142	2138	284	2422	0.117258	0.11721		0.9998	705.375	0.624937	704.75	1.24987	706	0.00177036	0.00189708
		0.0714	2281	142	2139	284	2423	0.11721	0.11721		0.9998	706.374	0.625871	705.748	1.25174	707	0.0017705	0.00189708
		0.07123	2281	143	2138	286	2424	0.117987	0.117938		0.9998	707.373	0.626804	706.746	1.25361	708	0.00177063	0.00189708
		0.07099	2282	143	2139	286	2425	0.117938	0.117938		0.9998	708.372	0.627738	707.745	1.25548	709	0.00177077	0.00189708
		0.0709	2282	144	2138	288	2426	0.118714	0.118421		0.9998	709.371	0.628672	708.743	1.25734	710	0.00177091	0.00189708
		0.07078	2284	144	2140	288	2428	0.118616	0.118421		0.9998	710.37	0.629607	709.741	1.25921	711	0.00177105	0.00189708
		0.07028	2285	144	2141	288	2429	0.118567	0.118421		0.9998	711.369	0.630541	710.739	1.26108	712	0.00177118	0.00189708
		0.07027	2286	144	2142	288	2430	0.118519	0.118421		0.9998	712.369	0.631476	711.737	1.26295	713	0.00177132	0.00189708
		0.07016	2287	144	2143	288	2431	0.11847	0.118421		0.9998	713.368	0.632411	712.735	1.26482	714	0.00177146	0.00189708
		0.07005	2288	144	2144	288	2432	0.118421	0.118421		0.9998	714.367	0.633346	713.733	1.26669	715	0.0017716	0.00189708
		0.06982	2288	145	2143	290	2433	0.119194	0.118901		0.9998	715.366	0.634281	714.731	1.26856	716	0.00177174	0.00189708
		0.06965	2289	145	2144	290	2434	0.119145	0.118901		0.9998	716.365	0.635217	715.73	1.27043	717	0.00177187	0.00189708
		0.06915	2290	145	2145	290	2435	0.119097	0.118901		0.9998	717.364	0.636153	716.728	1.27231	718	0.00177201	0.00189708
		0.06844	2291	145	2146	290	2436	0.119048	0.118901		0.9998	718.363	0.637089	717.726	1.27418	719	0.00177215	0.00189708
		0.06831	2292	145	2147	290	2437	0.118999	0.118901		0.9998	719.362	0.638025	718.724	1.27605	720	0.00177229	0.00189708
		0.06784	2294	145	2149	290	2439	0.118901	0.118901		0.9998	720.361	0.638962	719.722	1.27792	721	0.00177243	0.00189708
		0.06763	2294	146	2148	292	2440	0.119672	0.119672		0.9998	721.36	0.639899	720.72	1.2798	722	0.00177257	0.00189708
		0.06725	2294	147	2147	294	2441	0.120442	0.120442		0.9998	722.359	0.640836	721.718	1.28167	723	0.00177271	0.00189708
		0.06722	2294	148	2146	296	2442	0.121212	0.120964		0.9998	723.358	0.641773	722.716	1.28355	724	0.00177285	0.00189708
		0.067	2295	148	2147	296	2443	0.121163	0.120964		0.9998	724.357	0.642711	723.715	1.28542	725	0.001773	0.00189708
		0.06641	2296	148	2148	296	2444	0.121113	0.120964		0.9998	725.356	0.643649	724.713	1.2873	726	0.00177314	0.00189708
		0.06621	2298	148	2150	296	2446	0.121014	0.120964		0.9998	726.355	0.644587	725.711	1.28917	727	0.00177328	0.00189708
		0.0661	2299	148	2151	296	2447	0.120964	0.120964		0.9998	727.354	0.645525	726.709	1.29105	728	0.00177342	0.00189708
		0.06524	2299	149	2150	298	2448	0.121732	0.121682		0.9998	728.354	0.646463	727.707	1.29293	729	0.00177356	0.00189708
		0.06505	2300	149	2151	298	2449	0.121682	0.121682		0.9998	729.353	0.647402	728.705	1.2948	730	0.0017737	0.00189708
		0.06501	2300	150	2150	300	2450	0.122449	0.122349		0.9998	730.352	0.648341	729.703	1.29668	731	0.00177385	0.00189708
		0.06497	2301	150	2151	300	2451	0.122399	0.122349		0.9998	731.351	0.64928	730.701	1.29856	732	0.00177399	0.00189708
		0.06468	2302	150	2152	300	2452	0.122349	0.122349		0.9998	732.35	0.65022	731.7	1.30044	733	0.00177413	0.00189708
		0.0645	2302	151	2151	302	2453	0.123115	0.123115		0.9998	733.349	0.65116	732.698	1.30232	734	0.00177428	0.00189708
		0.06387	2302	152	2150	304	2454	0.123879	0.123678		0.9998	734.348	0.6521	733.696	1.3042	735	0.00177442	0.00189708
		0.06377	2303	152	2151	304	2455	0.123829	0.123678		0.9998	735.347	0.65304	734.694	1.30608	736	0.00177456	0.00189708
		0.06333	2305	152	2153	304	2457	0.123728	0.123678		0.9998	736.346	0.65398	735.692	1.30796	737	0.00177471	0.00189708
		0.06326	2306	152	2154	304	2458	0.123678	0.123678		0.9998	737.345	0.654921	736.69	1.30984	738	0.00177485	0.00189708
		0.06308	2306	153	2153	306	2459	0.124441	0.124441		0.9998	738.344	0.655862	737.688	1.31172	739	0.001775	0.00189708
		0.06285	2306	156	2150	312	2462	0.126726	0.126726		0.9998	739.343	0.656803	738.686	1.31361	740	0.00177514	0.00189708
		0.06279	2306	157	2149	314	2463	0.127487	0.127435		0.9998	740.342	0.657745	739.685	1.31549	741	0.00177529	0.00189708
		0.06274	2307	157	2150	314	2464	0.127435	0.127435		0.9998	741.341	0.658687	740.683	1.31737	742	0.00177544	0.00189708
		0.06207	2307	158	2149	316	2465	0.128195	0.127728		0.9998	742.34	0.659629	741.681	1.31926	743	0.00177558	0.00189708
		0.06175	2308	158	2150	316	2466	0.128143	0.127728		0.9998	743.339	0.660571	742.679	1.32114	744	0.00177573	0.00189708
		0.06165	2309	158	2151	316	2467	0.128091	0.127728		0.9998	744.338	0.661514	743.677	1.32303	745	0.00177588	0.00189708
		0.06143	2310	158	2152	316	2468	0.128039	0.127728		0.9998	745.338	0.662456	744.675	1.32491	746	0.00177602	0.00189708
		0.06141	2311	158	2153	316	2469	0.127987	0.127728		0.9998	746.337	0.663399	745.673	1.3268	747	0.00177617	0.00189708
		0.06069	2312	158	2154	316	2470	0.127935	0.127728		0.9998	747.336	0.664343	746.671	1.32869	748	0.00177632	0.00189708
		0.05976	2313	158	2155	316	2471	0.127883	0.127728		0.9998	748.335	0.665286	747.669	1.33057	749	0.00177647	0.00189708
		0.05967	2314	158	2156	316	2472	0.127832	0.127728		0.9998	749.334	0.66623	748.668	1.33246	750	0.00177661	0.00189708
		0.05918	2315	158	2157	316	2473	0.12778	0.127728		0.9998	750.333	0.667174	749.666	1.33435	751	0.00177676	0.00189708
		0.05867	2316	158	2158	316	2474	0.127728	0.127728		0.9998	751.332	0.668119	750.664	1.33624	752	0.00177691	0.00189708
		0.05849	2316	160	2156	320	2476	0.129241	0.129136		0.9998	752.331	0.669063	751.662	1.33813	753	0.00177706	0.00189708
		0.05825	2317	160	2157	320	2477	0.129189	0.129136		0.9998	753.33	0.670008	752.66	1.34002	754	0.00177721	0.00189708
		0.05817	2318	160	2158	320	2478	0.129136	0.129136		0.9998	754.329	0.670954	753.658	1.34191	755	0.00177736	0.00189708
		0.0581	2318	161	2157	322	2479	0.129891	0.129891		0.9998	755.328	0.671899	754.656	1.3438	756	0.00177751	0.00189708
		0.05795	2318	162	2156	324	2480	0.130645	0.13054		0.9998	756.327	0.672845	755.654	1.34569	757	0.00177766	0.00189708
		0.05782	2320	162	2158	324	2482	0.13054	0.13054		0.9998	757.326	0.673791	756.652	1.34758	758	0.00177781	0.00189708
		0.05773	2320	163	2157	326	2483	0.131293	0.131187		0.9998	758.325	0.674737	757.651	1.34947	759	0.00177796	0.00189708
		0.05768	2322	163	2159	326	2485	0.131187	0.131187		0.9998	759.324	0.675684	758.649	1.35137	760	0.00177811	0.00189708
		0.0573	2322	164	2158	328	2486	0.131939	0.131833		0.9998	760.323	0.67663	759.647	1.35326	761	0.00177827	0.00189708
		0.05718	2323	164	2159	328	2487	0.131886	0.131833		0.9998	761.322	0.677578	760.645	1.35516	762	0.00177842	0.00189708
		0.05693	2324	164	2160	328	2488	0.131833	0.131833		0.9998	762.321	0.678525	761.643	1.35705	763	0.00177857	0.00189708
		0.05623	2325	165	2160	330	2490	0.13253	0.132371		0.9998	763.321	0.679473	762.641	1.35895	764	0.00177872	0.00189708
		0.05576	2326	165	2161	330	2491	0.132477	0.132371		0.9998	764.32	0.680421	763.639	1.36084	765	0.00177888	0.00189708
		0.05559	2327	165	2162	330	2492	0.132424	0.132371		0.9998	765.319	0.681369	764.637	1.36274	766	0.00177903	0.00189708
		0.05493	2328	165	2163	330	2493	0.132371	0.132371		0.9998	766.318	0.682317	765.635	1.36463	767	0.00177919	0.00189708
		0.05482	2328	166	2162	332	2494	0.133119	0.13296		0.9998	767.317	0.683266	766.633	1.36653	768	0.00177934	0.00189708
		0.0548	2329	166	2163	332	2495	0.133066	0.13296		0.9998	768.316	0.684215	767.632	1.36843	769	0.00177949	0.00189708
		0.0546	2330	166	2164	332	2496	0.133013	0.13296		0.9998	769.315	0.685165	768.63	1.37033	770	0.00177965	0.00189708
		0.05439	2331	166	2165	332	2497	0.13296	0.13296		0.9998	770.314	0.686114	769.628	1.37223	771	0.0017798	0.00189708
		0.05409	2331	167	2164	334	2498	0.133707	0.1336		0.9998	771.313	0.687064	770.626	1.37413	772	0.00177996	0.00189708
		0.05389	2332	167	2165	334	2499	0.133653	0.1336		0.9998	772.312	0.688015	771.624	1.37603	773	0.00178012	0.00189708
		0.05356	2333	167	2166	334	2500	0.1336	0.1336		0.9998	773.311	0.688965	772.622	1.37793	774	0.00178027	0.00189708
		0.05344	2333	168	2165	336	2501	0.134346	0.134239		0.9998	774.31	0.689916	773.62	1.37983	775	0.00178043	0.00189708
		0.05336	2334	168	2166	336	2502	0.134293	0.134239		0.9998	775.309	0.690867	774.618	1.38173	776	0.00178059	0.00189708
		0.05307	2335	168	2167	336	2503	0.134239	0.134239		0.9998	776.308	0.691819	775.616	1.38364	777	0.00178074	0.00189708
		0.05298	2335	169	2166	338	2504	0.134984	0.134984		0.9998	777.307	0.692771	776.614	1.38554	778	0.0017809	0.00189708
		0.05278	2335	170	2165	340	2505	0.135729	0.135566		0.9998	778.306	0.693723	777.613	1.38745	779	0.00178106	0.00189708
		0.05229	2337	170	2167	340	2507	0.13562	0.135566		0.9998	779.305	0.694675	778.611	1.38935	780	0.00178122	0.00189708
		0.05207	2338	170	2168	340	2508	0.135566	0.135566		0.9998	780.304	0.695628	779.609	1.39126	781	0.00178138	0.00189708
		0.05131	2338	171	2167	342	2509	0.136309	0.136255		0.9998	781.303	0.696581	780.607	1.39316	782	0.00178154	0.00189708
		0.05118	2339	171	2168	342	2510	0.136255	0.136255		0.9998	782.302	0.697534	781.605	1.39507	783	0.0017817	0.00189708
		0.05115	2339	172	2167	344	2511	0.136997	0.136997		0.9998	783.302	0.698487	782.603	1.39697	784	0.00178186	0.00189708
		0.0505	2339	173	2166	346	2512	0.137739	0.137739		0.9998	784.301	0.699441	783.601	1.39888	785	0.00178202	0.00189708
		0.05031	2339	174	2165	348	2513	0.13848	0.13837		0.9998	785.3	0.700395	784.599	1.40079	786	0.00178218	0.00189708
		0.04888	2340	174	2166	348	2514	0.138425	0.13837		0.9998	786.299	0.70135	785.597	1.4027	787	0.00178234	0.00189708
		0.04816	2341	174	2167	348	2515	0.13837	0.13837		0.9998	787.298	0.702305	786.595	1.40461	788	0.0017825	0.00189708
		0.04776	2341	175	2166	350	2516	0.13911	0.13911		0.9998	788.297	0.70326	787.593	1.40652	789	0.00178266	0.00189708
		0.0469	2341	176	2165	352	2517	0.139849	0.139849		0.9998	789.296	0.704215	788.592	1.40843	790	0.00178282	0.00189708
		0.04648	2342	177	2165	354	2519	0.140532	0.140365		0.9998	790.295	0.705171	789.59	1.41034	791	0.00178299	0.00189708
		0.04566	2343	177	2166	354	2520	0.140476	0.140365		0.9998	791.294	0.706127	790.588	1.41225	792	0.00178315	0.00189708
		0.04525	2344	177	2167	354	2521	0.14042	0.140365		0.9998	792.293	0.707084	791.586	1.41417	793	0.00178331	0.00189708
		0.0444	2345	177	2168	354	2522	0.140365	0.140365		0.9998	793.292	0.70804	792.584	1.41608	794	0.00178348	0.00189708
		0.04364	2345	178	2167	356	2523	0.141102	0.140934		0.9998	794.291	0.708997	793.582	1.41799	795	0.00178364	0.00189708
		0.04345	2346	178	2168	356	2524	0.141046	0.140934		0.9998	795.29	0.709955	794.58	1.41991	796	0.00178381	0.00189708
		0.04325	2348	178	2170	356	2526	0.140934	0.140934		0.9998	796.289	0.710912	795.578	1.42182	797	0.00178397	0.00189708
		0.04285	2348	179	2169	358	2527	0.14167	0.14167		0.9998	797.288	0.711871	796.576	1.42374	798	0.00178414	0.00189708
		0.04207	2348	180	2168	360	2528	0.142405	0.142405		0.9998	798.287	0.712829	797.574	1.42566	799	0.0017843	0.00189708
		0.04129	2348	181	2167	362	2529	0.14314	0.14297		0.9998	799.286	0.713788	798.572	1.42758	800	0.00178447	0.00189708
		0.04053	2349	181	2168	362	2530	0.143083	0.14297		0.9998	800.285	0.714747	799.571	1.42949	801	0.00178464	0.00189708
		0.04001	2350	181	2169	362	2531	0.143026	0.14297		0.9998	801.284	0.715706	800.569	1.43141	802	0.0017848	0.00189708
		0.03901	2351	181	2170	362	2532	0.14297	0.14297		0.9998	802.283	0.716666	801.567	1.43333	803	0.00178497	0.00189708
		0.03873	2352	182	2170	364	2534	0.143646	0.143646		0.9998	803.282	0.717626	802.565	1.43525	804	0.00178514	0.00189708
		0.03823	2353	183	2170	366	2536	0.144322	0.144208		0.9998	804.281	0.718586	803.563	1.43717	805	0.00178531	0.00189708
		0.0379	2355	183	2172	366	2538	0.144208	0.144208		0.9998	805.28	0.719547	804.561	1.43909	806	0.00178548	0.00189708
		0.03784	2355	184	2171	368	2539	0.144939	0.144939		0.9998	806.279	0.720508	805.559	1.44102	807	0.00178564	0.00189708
		0.03753	2355	185	2170	370	2540	0.145669	0.144973		0.9998	807.279	0.721469	806.557	1.44294	808	0.00178581	0.00189708
		0.0368	2356	185	2171	370	2541	0.145612	0.144973		0.9998	808.278	0.722431	807.555	1.44486	809	0.00178598	0.00189708
		0.03608	2357	185	2172	370	2542	0.145555	0.144973		0.9998	809.277	0.723393	808.553	1.44679	810	0.00178616	0.00189708
		0.03537	2358	185	2173	370	2543	0.145497	0.144973		0.9998	810.276	0.724355	809.551	1.44871	811	0.00178633	0.00189708
		0.03477	2360	185	2175	370	2545	0.145383	0.144973		0.9998	811.275	0.725318	810.549	1.45064	812	0.0017865	0.00189708
		0.03431	2362	185	2177	370	2547	0.145269	0.144973		0.9998	812.274	0.726281	811.547	1.45256	813	0.00178667	0.00189708
		0.03361	2363	185	2178	370	2548	0.145212	0.144973		0.9998	813.273	0.727245	812.546	1.45449	814	0.00178684	0.00189708
		0.03311	2363	186	2177	372	2549	0.14594	0.144973		0.9998	814.272	0.728209	813.544	1.45642	815	0.00178702	0.00189708
		0.03292	2364	186	2178	372	2550	0.145882	0.144973		0.9998	815.271	0.729173	814.542	1.45835	816	0.00178719	0.00189708
		0.03264	2365	186	2179	372	2551	0.145825	0.144973		0.9998	816.27	0.730137	815.54	1.46027	817	0.00178736	0.00189708
		0.03257	2366	186	2180	372	2552	0.145768	0.144973		0.9998	817.269	0.731102	816.538	1.4622	818	0.00178754	0.00189708
		0.03189	2367	186	2181	372	2553	0.145711	0.144973		0.9998	818.268	0.732068	817.536	1.46414	819	0.00178771	0.00189708
		0.03142	2369	186	2183	372	2555	0.145597	0.144973		0.9998	819.267	0.733033	818.534	1.46607	820	0.00178789	0.00189708
		0.03122	2370	186	2184	372	2556	0.14554	0.144973		0.9998	820.266	0.733999	819.532	1.468	821	0.00178806	0.00189708
		0.03055	2371	186	2185	372	2557	0.145483	0.144973		0.9998	821.265	0.734966	820.53	1.46993	822	0.00178824	0.00189708
		0.03021	2373	186	2187	372	2559	0.145369	0.144973		0.9998	822.264	0.735932	821.528	1.47186	823	0.00178841	0.00189708
		0.02997	2374	186	2188	372	2560	0.145313	0.144973		0.9998	823.263	0.736899	822.526	1.4738	824	0.00178859	0.00189708
		0.02988	2375	186	2189	372	2561	0.145256	0.144973		0.9998	824.262	0.737867	823.524	1.47573	825	0.00178877	0.00189708
		0.02974	2376	186	2190	372	2562	0.145199	0.144973		0.9998	825.261	0.738835	824.522	1.47767	826	0.00178895	0.00189708
		0.02955	2377	186	2191	372	2563	0.145142	0.144973		0.9998	826.26	0.739803	825.52	1.47961	827	0.00178912	0.00189708
		0.02944	2378	186	2192	372	2564	0.145086	0.144973		0.9998	827.259	0.740772	826.518	1.48154	828	0.0017893	0.00189708
		0.0289	2379	186	2193	372	2565	0.145029	0.144973		0.9998	828.258	0.741741	827.517	1.48348	829	0.00178948	0.00189708
		0.02857	2380	186	2194	372	2566	0.144973	0.144973		0.9998	829.257	0.74271	828.515	1.48542	830	0.00178966	0.00189708
		0.02761	2381	187	2194	374	2568	0.145639	0.145639		0.9998	830.256	0.74368	829.513	1.48736	831	0.00178984	0.00189708
		0.0276	2381	188	2193	376	2569	0.14636	0.146304		0.9998	831.255	0.74465	830.511	1.4893	832	0.00179002	0.00189708
		0.02642	2382	188	2194	376	2570	0.146304	0.146304		0.9998	832.254	0.745621	831.509	1.49124	833	0.00179021	0.00189708
		0.02566	2382	189	2193	378	2571	0.147025	0.147025		0.9998	833.253	0.746591	832.507	1.49318	834	0.00179039	0.00189708
		0.02547	2382	190	2192	380	2572	0.147745	0.147745		0.9998	834.252	0.747563	833.505	1.49513	835	0.00179057	0.00189708
		0.02479	2382	191	2191	382	2573	0.148465	0.148407		0.9998	835.251	0.748535	834.503	1.49707	836	0.00179075	0.00189708
		0.02448	2383	191	2192	382	2574	0.148407	0.148407		0.9998	836.25	0.749507	835.501	1.49901	837	0.00179094	0.00189708
		0.02428	2384	192	2192	384	2576	0.149068	0.149068		0.9998	837.25	0.750479	836.499	1.50096	838	0.00179112	0.00189708
		0.02418	2384	193	2191	386	2577	0.149787	0.149728		0.9998	838.249	0.751452	837.497	1.5029	839	0.0017913	0.00189708
		0.02312	2385	193	2192	386	2578	0.149728	0.149728		0.9998	839.248	0.752425	838.495	1.50485	840	0.00179149	0.00189708
		0.02297	2385	194	2191	388	2579	0.150446	0.150388		0.9998	840.247	0.753399	839.493	1.5068	841	0.00179167	0.00189708
		0.02238	2386	194	2192	388	2580	0.150388	0.150388		0.9998	841.246	0.754373	840.491	1.50875	842	0.00179186	0.00189708
		0.02179	2386	195	2191	390	2581	0.151104	0.151046		0.9998	842.245	0.755348	841.489	1.5107	843	0.00179205	0.00189708
		0.02174	2387	195	2192	390	2582	0.151046	0.151046		0.9998	843.244	0.756323	842.487	1.51265	844	0.00179223	0.00189708
		0.02062	2387	196	2191	392	2583	0.151762	0.151762		0.9998	844.243	0.757298	843.485	1.5146	845	0.00179242	0.00189708
		0.01987	2387	197	2190	394	2584	0.152477	0.152359		0.9998	845.242	0.758274	844.483	1.51655	846	0.00179261	0.00189708
		0.01948	2388	197	2191	394	2585	0.152418	0.152359		0.9998	846.241	0.75925	845.481	1.5185	847	0.0017928	0.00189708
		0.0192	2389	197	2192	394	2586	0.152359	0.152359		0.9998	847.24	0.760227	846.48	1.52045	848	0.00179299	0.00189708
		0.01892	2389	198	2191	396	2587	0.153073	0.152896		0.9998	848.239	0.761204	847.478	1.52241	849	0.00179318	0.00189708
		0.0178	2390	198	2192	396	2588	0.153014	0.152896		0.9998	849.238	0.762181	848.476	1.52436	850	0.00179337	0.00189708
		0.01752	2392	198	2194	396	2590	0.152896	0.152896		0.9998	850.237	0.763159	849.474	1.52632	851	0.00179356	0.00189708
		0.01725	2392	199	2193	398	2591	0.153609	0.153609		0.9998	851.236	0.764138	850.472	1.52828	852	0.00179375	0.00189708
		0.01705	2392	200	2192	400	2592	0.154321	0.153669		0.9998	852.235	0.765116	851.47	1.53023	853	0.00179394	0.00189708
		0.0167	2393	200	2193	400	2593	0.154261	0.153669		0.9998	853.234	0.766095	852.468	1.53219	854	0.00179413	0.00189708
		0.01665	2394	200	2194	400	2594	0.154202	0.153669		0.9998	854.233	0.767075	853.466	1.53415	855	0.00179433	0.00189708
		0.01616	2395	200	2195	400	2595	0.154143	0.153669		0.9998	855.232	0.768055	854.464	1.53611	856	0.00179452	0.00189708
		0.01565	2396	200	2196	400	2596	0.154083	0.153669		0.9998	856.231	0.769036	855.462	1.53807	857	0.00179472	0.00189708
		0.01563	2397	200	2197	400	2597	0.154024	0.153669		0.9998	857.23	0.770017	856.46	1.54003	858	0.00179491	0.00189708
		0.01536	2398	200	2198	400	2598	0.153965	0.153669		0.9998	858.229	0.770998	857.458	1.542	859	0.00179511	0.00189708
		0.0151	2399	200	2199	400	2599	0.153905	0.153669		0.9998	859.228	0.77198	858.456	1.54396	860	0.0017953	0.00189708
		0.01505	2400	200	2200	400	2600	0.153846	0.153669		0.9998	860.227	0.772962	859.454	1.54592	861	0.0017955	0.00189708
		0.0144	2401	200	2201	400	2601	0.153787	0.153669		0.9998	861.226	0.773945	860.452	1.54789	862	0.0017957	0.00189708
		0.01379	2403	200	2203	400	2603	0.153669	0.153669		0.9998	862.225	0.774928	861.45	1.54986	863	0.00179589	0.00189708
		0.01343	2403	201	2202	402	2604	0.154378	0.154082		0.9998	863.224	0.775912	862.448	1.55182	864	0.00179609	0.00189708
		0.0118	2404	201	2203	402	2605	0.154319	0.154082		0.9998	864.223	0.776896	863.446	1.55379	865	0.00179629	0.00189708
		0.01125	2406	201	2205	402	2607	0.1542	0.154082		0.9998	865.222	0.77788	864.444	1.55576	866	0.00179649	0.00189708
		0.01057	2407	201	2206	402	2608	0.154141	0.154082		0.9998	866.221	0.778866	865.442	1.55773	867	0.00179669	0.00189708
		0.007753	2408	201	2207	402	2609	0.154082	0.154082		0.9998	867.22	0.779851	866.44	1.5597	868	0.00179689	0.00189708
											0.9998	868.219	0.780837	867.438	1.56167	869	0.00179709	0.00189708
											0.9998	869.218	0.781823	868.436	1.56365	870	0.0017973	0.00189708
											0.9998	870.217	0.78281	869.434	1.56562	871	0.0017975	0.00189708
											0.9998	871.216	0.783798	870.432	1.5676	872	0.0017977	0.00189708
											0.9998	872.215	0.784786	871.43	1.56957	873	0.00179791	0.00189708
											0.9998	873.214	0.785774	872.428	1.57155	874	0.00179811	0.00189708
											0.9998	874.213	0.786763	873.426	1.57353	875	0.00179832	0.00189708
											0.9998	875.212	0.787752	874.424	1.5755	876	0.00179852	0.00189708
											0.9998	876.211	0.788742	875.423	1.57748	877	0.00179873	0.00189708
											0.9998	877.21	0.789732	876.421	1.57946	878	0.00179894	0.00189708
											0.9998	878.209	0.790723	877.419	1.58145	879	0.00179914	0.00189708
											0.9998	879.208	0.791715	878.417	1.58343	880	0.00179935	0.00189708
											0.9998	880.207	0.792706	879.415	1.58541	881	0.00179956	0.00189708
											0.9998	881.206	0.793699	880.413	1.5874	882	0.00179977	0.00189708
											0.9998	882.205	0.794692	881.411	1.58938	883	0.00179998	0.00189708
											0.9998	883.204	0.795685	882.409	1.59137	884	0.00180019	0.00189708
											0.9998	884.203	0.796679	883.407	1.59336	885	0.0018004	0.00189708
											0.9998	885.202	0.797673	884.405	1.59535	886	0.00180062	0.00189708
											0.9998	886.201	0.798668	885.403	1.59734	887	0.00180083	0.00189708
											0.9998	887.2	0.799664	886.401	1.59933	888	0.00180104	0.00189708
											0.9998	888.199	0.80066	887.399	1.60132	889	0.00180126	0.00189708
											0.9997	889.198	0.801656	888.397	1.60331	890	0.00180147	0.00202769
											0.9997	890.197	0.802653	889.395	1.60531	891	0.00180169	0.00202769
											0.9997	891.196	0.803651	890.393	1.6073	892	0.00180191	0.00202769
											0.9997	892.195	0.804649	891.391	1.6093	893	0.00180212	0.00202769
											0.9997	893.194	0.805647	892.389	1.61129	894	0.00180234	0.00202769
											0.9997	894.193	0.806646	893.387	1.61329	895	0.00180256	0.00202769
											0.9997	895.192	0.807646	894.385	1.61529	896	0.00180278	0.00202769
											0.9997	896.191	0.808646	895.383	1.61729	897	0.001803	0.00202769
											0.9997	897.19	0.809647	896.381	1.61929	898	0.00180322	0.00202769
											0.9997	898.189	0.810649	897.379	1.6213	899	0.00180345	0.00202769
											0.9997	899.188	0.811651	898.377	1.6233	900	0.00180367	0.00202769
											0.9997	900.187	0.812653	899.375	1.62531	901	0.00180389	0.00202769
											0.9997	901.186	0.813656	900.373	1.62731	902	0.00180412	0.00202769
											0.9997	902.185	0.81466	901.371	1.62932	903	0.00180434	0.00202769
											0.9997	903.184	0.815664	902.369	1.63133	904	0.00180457	0.00202769
											0.9997	904.183	0.816669	903.367	1.63334	905	0.00180479	0.00202769
											0.9997	905.182	0.817674	904.365	1.63535	906	0.00180502	0.00202769
											0.9997	906.181	0.81868	905.363	1.63736	907	0.00180525	0.00202769
											0.9997	907.18	0.819687	906.361	1.63937	908	0.00180548	0.00202769
											0.9997	908.179	0.820694	907.359	1.64139	909	0.00180571	0.00202769
											0.9997	909.178	0.821701	908.357	1.6434	910	0.00180594	0.00202769
											0.9997	910.177	0.82271	909.355	1.64542	911	0.00180617	0.00202769
											0.9997	911.176	0.823719	910.353	1.64744	912	0.0018064	0.00202769
											0.9997	912.175	0.824728	911.351	1.64946	913	0.00180663	0.00202769
											0.9997	913.174	0.825738	912.349	1.65148	914	0.00180687	0.00202769
											0.9997	914.173	0.826749	913.347	1.6535	915	0.0018071	0.00202769
											0.9997	915.172	0.82776	914.344	1.65552	916	0.00180734	0.00202769
											0.9997	916.171	0.828772	915.342	1.65754	917	0.00180757	0.00202769
											0.9997	917.17	0.829785	916.34	1.65957	918	0.00180781	0.00202769
											0.9997	918.169	0.830798	917.338	1.6616	919	0.00180805	0.00202769
											0.9997	919.168	0.831812	918.336	1.66362	920	0.00180829	0.00202769
											0.9997	920.167	0.832826	919.334	1.66565	921	0.00180853	0.00202769
											0.9997	921.166	0.833842	920.332	1.66768	922	0.00180877	0.00202769
											0.9997	922.165	0.834857	921.33	1.66971	923	0.00180901	0.00202769
											0.9997	923.164	0.835874	922.328	1.67175	924	0.00180925	0.00202769
											0.9997	924.163	0.836891	923.326	1.67378	925	0.00180949	0.00202769
											0.9997	925.162	0.837909	924.324	1.67582	926	0.00180974	0.00202769
											0.9997	926.161	0.838927	925.322	1.67785	927	0.00180998	0.00202769
											0.9997	927.16	0.839946	926.32	1.67989	928	0.00181023	0.00202769
											0.9997	928.159	0.840966	927.318	1.68193	929	0.00181047	0.00202769
											0.9997	929.158	0.841986	928.316	1.68397	930	0.00181072	0.00202769
											0.9997	930.157	0.843007	929.314	1.68601	931	0.00181097	0.00202769
											0.9997	931.156	0.844029	930.312	1.68806	932	0.00181122	0.00202769
											0.9997	932.155	0.845051	931.31	1.6901	933	0.00181147	0.00202769
											0.9997	933.154	0.846074	932.308	1.69215	934	0.00181172	0.00202769
											0.9997	934.153	0.847098	933.306	1.6942	935	0.00181197	0.00202769
											0.9997	935.152	0.848122	934.304	1.69624	936	0.00181223	0.00202769
											0.9997	936.151	0.849147	935.302	1.69829	937	0.00181248	0.00202769
											0.9997	937.15	0.850173	936.3	1.70035	938	0.00181274	0.00202769
											0.9997	938.149	0.8512	937.298	1.7024	939	0.00181299	0.00202769
											0.9997	939.148	0.852227	938.296	1.70445	940	0.00181325	0.00202769
											0.9997	940.147	0.853255	939.293	1.70651	941	0.00181351	0.00202769
											0.9997	941.146	0.854284	940.291	1.70857	942	0.00181377	0.00202769
											0.9997	942.145	0.855313	941.289	1.71063	943	0.00181403	0.00202769
											0.9997	943.144	0.856343	942.287	1.71269	944	0.00181429	0.00202769
											0.9997	944.143	0.857374	943.285	1.71475	945	0.00181455	0.00202769
											0.9997	945.142	0.858406	944.283	1.71681	946	0.00181481	0.00202769
											0.9997	946.141	0.859438	945.281	1.71888	947	0.00181508	0.00202769
											0.9997	947.14	0.860471	946.279	1.72094	948	0.00181534	0.00202769
											0.9997	948.138	0.861505	947.277	1.72301	949	0.00181561	0.00202769
											0.9997	949.137	0.86254	948.275	1.72508	950	0.00181587	0.00202769
											0.9996	950.136	0.863575	949.273	1.72715	951	0.00181614	0.00210152
											0.9996	951.135	0.864611	950.271	1.72922	952	0.00181641	0.00210152
											0.9996	952.134	0.865648	951.269	1.7313	953	0.00181668	0.00210152
											0.9996	953.133	0.866686	952.267	1.73337	954	0.00181695	0.00210152
											0.9996	954.132	0.867724	953.265	1.73545	955	0.00181722	0.00210152
											0.9996	955.131	0.868763	954.262	1.73753	956	0.0018175	0.00210152
											0.9996	956.13	0.869804	955.26	1.73961	957	0.00181777	0.00210152
											0.9996	957.129	0.870844	956.258	1.74169	958	0.00181805	0.00210152
											0.9996	958.128	0.871886	957.256	1.74377	959	0.00181832	0.00210152
											0.9996	959.127	0.872928	958.254	1.74586	960	0.0018186	0.00210152
											0.9996	960.126	0.873972	959.252	1.74794	961	0.00181888	0.00210152
											0.9996	961.125	0.875016	960.25	1.75003	962	0.00181916	0.00210152
											0.9996	962.124	0.876061	961.248	1.75212	963	0.00181944	0.00210152
											0.9996	963.123	0.877106	962.246	1.75421	964	0.00181972	0.00210152
											0.9996	964.122	0.878153	963.244	1.75631	965	0.00182001	0.00210152
											0.9996	965.121	0.8792	964.242	1.7584	966	0.00182029	0.00210152
											0.9996	966.12	0.880248	965.24	1.7605	967	0.00182058	0.00210152
											0.9996	967.119	0.881297	966.237	1.76259	968	0.00182086	0.00210152
											0.9996	968.118	0.882347	967.235	1.76469	969	0.00182115	0.00210152
											0.9996	969.117	0.883398	968.233	1.7668	970	0.00182144	0.00210152
											0.9996	970.116	0.88445	969.231	1.7689	971	0.00182173	0.00210152
											0.9996	971.114	0.885502	970.229	1.771	972	0.00182202	0.00210152
											0.9996	972.113	0.886556	971.227	1.77311	973	0.00182231	0.00210152
											0.9996	973.112	0.88761	972.225	1.77522	974	0.00182261	0.00210152
											0.9996	974.111	0.888665	973.223	1.77733	975	0.0018229	0.00210152
											0.9996	975.11	0.889721	974.221	1.77944	976	0.0018232	0.00210152
											0.9996	976.109	0.890778	975.218	1.78156	977	0.0018235	0.00210152
											0.9996	977.108	0.891836	976.216	1.78367	978	0.00182379	0.00210152
											0.9996	978.107	0.892894	977.214	1.78579	979	0.00182409	0.00210152
											0.9996	979.106	0.893954	978.212	1.78791	980	0.0018244	0.00210152
											0.9996	980.105	0.895015	979.21	1.79003	981	0.0018247	0.00210152
											0.9996	981.104	0.896076	980.208	1.79215	982	0.001825	0.00210152
											0.9996	982.103	0.897139	981.206	1.79428	983	0.00182531	0.00210152
											0.9996	983.102	0.898202	982.204	1.7964	984	0.00182561	0.00210152
											0.9996	984.101	0.899266	983.201	1.79853	985	0.00182592	0.00210152
											0.9996	985.1	0.900331	984.199	1.80066	986	0.00182623	0.00210152
											0.9996	986.099	0.901398	985.197	1.8028	987	0.00182654	0.00210152
											0.9996	987.098	0.902465	986.195	1.80493	988	0.00182685	0.00210152
											0.9996	988.096	0.903533	987.193	1.80707	989	0.00182716	0.00210152
											0.9995	989.095	0.904602	988.191	1.8092	990	0.00182748	0.00216695
											0.9995	990.094	0.905672	989.189	1.81134	991	0.00182779	0.00216695
											0.9995	991.093	0.906743	990.187	1.81349	992	0.00182811	0.00216695
											0.9995	992.092	0.907815	991.184	1.81563	993	0.00182843	0.00216695
											0.9995	993.091	0.908889	992.182	1.81778	994	0.00182875	0.00216695
											0.9995	994.09	0.909963	993.18	1.81993	995	0.00182907	0.00216695
											0.9995	995.089	0.911038	994.178	1.82208	996	0.00182939	0.00216695
											0.9995	996.088	0.912114	995.176	1.82423	997	0.00182972	0.00216695
											0.9995	997.087	0.913191	996.174	1.82638	998	0.00183004	0.00216695
											0.9995	998.086	0.914269	997.171	1.82854	999	0.00183037	0.00216695
											0.9995	999.085	0.915348	998.169	1.8307	1000	0.0018307	0.00216695
											0.9995	1000.08	0.916429	999.167	1.83286	1001	0.00183103	0.00216695
											0.9995	1001.08	0.91751	1000.16	1.83502	1002	0.00183136	0.00216695
											0.9995	1002.08	0.918592	1001.16	1.83718	1003	0.00183169	0.00216695
											0.9995	1003.08	0.919676	1002.16	1.83935	1004	0.00183202	0.00216695
											0.9995	1004.08	0.920761	1003.16	1.84152	1005	0.00183236	0.00216695
											0.9995	1005.08	0.921846	1004.16	1.84369	1006	0.0018327	0.00216695
											0.9995	1006.08	0.922933	1005.15	1.84587	1007	0.00183303	0.00216695
											0.9995	1007.08	0.924021	1006.15	1.84804	1008	0.00183337	0.00216695
											0.9995	1008.07	0.92511	1007.15	1.85022	1009	0.00183372	0.00216695
											0.9995	1009.07	0.9262	1008.15	1.8524	1010	0.00183406	0.00216695
											0.9995	1010.07	0.927291	1009.15	1.85458	1011	0.0018344	0.00216695
											0.9995	1011.07	0.928383	1010.14	1.85677	1012	0.00183475	0.00216695
											0.9995	1012.07	0.929477	1011.14	1.85895	1013	0.0018351	0.00216695
											0.9995	1013.07	0.930571	1012.14	1.86114	1014	0.00183545	0.00216695
											0.9995	1014.07	0.931667	1013.14	1.86333	1015	0.0018358	0.00216695
											0.9995	1015.07	0.932764	1014.13	1.86553	1016	0.00183615	0.00216695
											0.9995	1016.07	0.933862	1015.13	1.86772	1017	0.0018365	0.00216695
											0.9995	1017.07	0.934961	1016.13	1.86992	1018	0.00183686	0.00216695
											0.9994	1018.06	0.936062	1017.13	1.87212	1019	0.00183722	0.00221169
											0.9994	1019.06	0.937163	1018.13	1.87433	1020	0.00183757	0.00221169
											0.9994	1020.06	0.938266	1019.12	1.87653	1021	0.00183794	0.00221169
											0.9994	1021.06	0.93937	1020.12	1.87874	1022	0.0018383	0.00221169
											0.9994	1022.06	0.940475	1021.12	1.88095	1023	0.00183866	0.00221169
											0.9994	1023.06	0.941582	1022.12	1.88316	1024	0.00183903	0.00221169
											0.9994	1024.06	0.942689	1023.11	1.88538	1025	0.00183939	0.00221169
											0.9994	1025.06	0.943798	1024.11	1.8876	1026	0.00183976	0.00221169
											0.9994	1026.06	0.944909	1025.11	1.88982	1027	0.00184013	0.00221169
											0.9994	1027.05	0.94602	1026.11	1.89204	1028	0.00184051	0.00221169
											0.9993	1028.05	0.947133	1027.11	1.89427	1029	0.00184088	0.00224365
											0.9993	1029.05	0.948247	1028.1	1.89649	1030	0.00184126	0.00224365
											0.9993	1030.05	0.949362	1029.1	1.89872	1031	0.00184163	0.00224365
											0.9993	1031.05	0.950478	1030.1	1.90096	1032	0.00184201	0.00224365
											0.9993	1032.05	0.951596	1031.1	1.90319	1033	0.00184239	0.00224365
											0.9993	1033.05	0.952716	1032.09	1.90543	1034	0.00184278	0.00224365
											0.9993	1034.05	0.953836	1033.09	1.90767	1035	0.00184316	0.00224365
											0.9993	1035.05	0.954958	1034.09	1.90992	1036	0.00184355	0.00224365
											0.9993	1036.04	0.956081	1035.09	1.91216	1037	0.00184394	0.00224365
											0.9993	1037.04	0.957206	1036.09	1.91441	1038	0.00184433	0.00224365
											0.9993	1038.04	0.958331	1037.08	1.91666	1039	0.00184472	0.00224365
											0.9993	1039.04	0.959459	1038.08	1.91892	1040	0.00184511	0.00224365
											0.9993	1040.04	0.960587	1039.08	1.92117	1041	0.00184551	0.00224365
											0.9993	1041.04	0.961717	1040.08	1.92343	1042	0.00184591	0.00224365
											0.9993	1042.04	0.962849	1041.07	1.9257	1043	0.00184631	0.00224365
											0.9992	1043.04	0.963981	1042.07	1.92796	1044	0.00184671	0.00228878
											0.9992	1044.03	0.965116	1043.07	1.93023	1045	0.00184711	0.00228878
											0.9992	1045.03	0.966251	1044.07	1.9325	1046	0.00184752	0.00228878
											0.9992	1046.03	0.967388	1045.07	1.93478	1047	0.00184792	0.00228878
											0.9992	1047.03	0.968527	1046.06	1.93705	1048	0.00184833	0.00228878
											0.9992	1048.03	0.969667	1047.06	1.93933	1049	0.00184875	0.00228878
											0.9992	1049.03	0.970808	1048.06	1.94162	1050	0.00184916	0.00228878
											0.9992	1050.03	0.971951	1049.06	1.9439	1051	0.00184957	0.00228878
											0.9992	1051.03	0.973096	1050.05	1.94619	1052	0.00184999	0.00228878
											0.9992	1052.03	0.974241	1051.05	1.94848	1053	0.00185041	0.00228878
											0.9992	1053.02	0.975389	1052.05	1.95078	1054	0.00185083	0.00228878
											0.9992	1054.02	0.976538	1053.05	1.95308	1055	0.00185126	0.00228878
											0.9992	1055.02	0.977688	1054.04	1.95538	1056	0.00185168	0.00228878
											0.9992	1056.02	0.97884	1055.04	1.95768	1057	0.00185211	0.00228878
											0.9992	1057.02	0.979994	1056.04	1.95999	1058	0.00185254	0.00228878
											0.9992	1058.02	0.981149	1057.04	1.9623	1059	0.00185297	0.00228878
											0.9992	1059.02	0.982305	1058.04	1.96461	1060	0.00185341	0.00228878
											0.9991	1060.02	0.983464	1059.03	1.96693	1061	0.00185384	0.00233263
											0.9991	1061.02	0.984623	1060.03	1.96925	1062	0.00185428	0.00233263
											0.9991	1062.01	0.985785	1061.03	1.97157	1063	0.00185472	0.00233263
											0.9991	1063.01	0.986948	1062.03	1.9739	1064	0.00185517	0.00233263
											0.9991	1064.01	0.988113	1063.02	1.97623	1065	0.00185561	0.00233263
											0.9991	1065.01	0.989279	1064.02	1.97856	1066	0.00185606	0.00233263
											0.9991	1066.01	0.990447	1065.02	1.98089	1067	0.00185651	0.00233263
											0.9991	1067.01	0.991617	1066.02	1.98323	1068	0.00185696	0.00233263
											0.9991	1068.01	0.992788	1067.01	1.98558	1069	0.00185741	0.00233263
											0.9991	1069.01	0.993961	1068.01	1.98792	1070	0.00185787	0.00233263
											0.9991	1070	0.995135	1069.01	1.99027	1071	0.00185833	0.00233263
											0.999	1071	0.996312	1070.01	1.99262	1072	0.00185879	0.00238105
											0.999	1072	0.99749	1071.01	1.99498	1073	0.00185925	0.00238105
											0.999	1073	0.99867	1072	1.99734	1074	0.00185972	0.00238105
											0.999	1074	0.999851	1073	1.9997	1075	0.00186019	0.00238105
											0.999	1075	1.00103	1074	2.00207	1076	0.00186066	0.00238105
											0.999	1076	1.00222	1075	2.00444	1077	0.00186113	0.00238105
											0.999	1077	1.00341	1075.99	2.00681	1078	0.00186161	0.00238105
											0.999	1078	1.0046	1076.99	2.00919	1079	0.00186209	0.00238105
											0.999	1078.99	1.00579	1077.99	2.01157	1080	0.00186257	0.00238105
											0.999	1079.99	1.00698	1078.99	2.01396	1081	0.00186305	0.00238105
											0.999	1080.99	1.00817	1079.98	2.01635	1082	0.00186354	0.00238105
											0.999	1081.99	1.00937	1080.98	2.01874	1083	0.00186402	0.00238105
											0.999	1082.99	1.01057	1081.98	2.02113	1084	0.00186451	0.00238105
											0.999	1083.99	1.01177	1082.98	2.02353	1085	0.00186501	0.00238105
											0.999	1084.99	1.01297	1083.97	2.02594	1086	0.0018655	0.00238105
											0.999	1085.99	1.01417	1084.97	2.02834	1087	0.001866	0.00238105
											0.999	1086.98	1.01538	1085.97	2.03075	1088	0.0018665	0.00238105
											0.9989	1087.98	1.01658	1086.97	2.03317	1089	0.00186701	0.00244882
											0.9989	1088.98	1.01779	1087.96	2.03559	1090	0.00186751	0.00244882
											0.9989	1089.98	1.01901	1088.96	2.03801	1091	0.00186802	0.00244882
											0.9989	1090.98	1.02022	1089.96	2.04044	1092	0.00186853	0.00244882
											0.9989	1091.98	1.02143	1090.96	2.04287	1093	0.00186905	0.00244882
											0.9989	1092.98	1.02265	1091.95	2.0453	1094	0.00186956	0.00244882
											0.9989	1093.98	1.02387	1092.95	2.04774	1095	0.00187008	0.00244882
											0.9989	1094.97	1.02509	1093.95	2.05018	1096	0.00187061	0.00244882
											0.9989	1095.97	1.02632	1094.95	2.05263	1097	0.00187113	0.00244882
											0.9989	1096.97	1.02754	1095.94	2.05508	1098	0.00187166	0.00244882
											0.9989	1097.97	1.02877	1096.94	2.05754	1099	0.00187219	0.00244882
											0.9989	1098.97	1.03	1097.94	2.06	1100	0.00187272	0.00244882
											0.9989	1099.97	1.03123	1098.94	2.06246	1101	0.00187326	0.00244882
											0.9989	1100.97	1.03246	1099.94	2.06493	1102	0.0018738	0.00244882
											0.9989	1101.97	1.0337	1100.93	2.0674	1103	0.00187434	0.00244882
											0.9989	1102.97	1.03494	1101.93	2.06987	1104	0.00187489	0.00244882
											0.9989	1103.96	1.03618	1102.93	2.07236	1105	0.00187543	0.00244882
											0.9989	1104.96	1.03742	1103.93	2.07484	1106	0.00187599	0.00244882
											0.9988	1105.96	1.03866	1104.92	2.07733	1107	0.00187654	0.0025188
											0.9988	1106.96	1.03991	1105.92	2.07982	1108	0.0018771	0.0025188
											0.9988	1107.96	1.04116	1106.92	2.08232	1109	0.00187766	0.0025188
											0.9988	1108.96	1.04241	1107.92	2.08482	1110	0.00187822	0.0025188
											0.9988	1109.96	1.04367	1108.91	2.08733	1111	0.00187879	0.0025188
											0.9988	1110.96	1.04492	1109.91	2.08984	1112	0.00187936	0.0025188
											0.9988	1111.95	1.04618	1110.91	2.09236	1113	0.00187993	0.0025188
											0.9988	1112.95	1.04744	1111.91	2.09488	1114	0.0018805	0.0025188
											0.9988	1113.95	1.0487	1112.9	2.09741	1115	0.00188108	0.0025188
											0.9988	1114.95	1.04997	1113.9	2.09994	1116	0.00188166	0.0025188
											0.9988	1115.95	1.05124	1114.9	2.10247	1117	0.00188225	0.0025188
											0.9988	1116.95	1.05251	1115.89	2.10501	1118	0.00188284	0.0025188
											0.9988	1117.95	1.05378	1116.89	2.10756	1119	0.00188343	0.0025188
											0.9988	1118.94	1.05505	1117.89	2.11011	1120	0.00188402	0.0025188
											0.9987	1119.94	1.05633	1118.89	2.11266	1121	0.00188462	0.00262139
											0.9987	1120.94	1.05761	1119.88	2.11522	1122	0.00188522	0.00262139
											0.9987	1121.94	1.05889	1120.88	2.11779	1123	0.00188583	0.00262139
											0.9987	1122.94	1.06018	1121.88	2.12036	1124	0.00188644	0.00262139
											0.9987	1123.94	1.06146	1122.88	2.12293	1125	0.00188705	0.00262139
											0.9987	1124.94	1.06275	1123.87	2.12551	1126	0.00188766	0.00262139
											0.9987	1125.94	1.06405	1124.87	2.12809	1127	0.00188828	0.00262139
											0.9987	1126.93	1.06534	1125.87	2.13068	1128	0.0018889	0.00262139
											0.9987	1127.93	1.06664	1126.87	2.13328	1129	0.00188953	0.00262139
											0.9987	1128.93	1.06794	1127.86	2.13588	1130	0.00189016	0.00262139
											0.9987	1129.93	1.06924	1128.86	2.13848	1131	0.00189079	0.00262139
											0.9987	1130.93	1.07055	1129.86	2.14109	1132	0.00189143	0.00262139
											0.9987	1131.93	1.07186	1130.86	2.14371	1133	0.00189207	0.00262139
											0.9987	1132.93	1.07317	1131.85	2.14633	1134	0.00189271	0.00262139
											0.9987	1133.93	1.07448	1132.85	2.14896	1135	0.00189336	0.00262139
											0.9987	1134.92	1.0758	1133.85	2.15159	1136	0.00189401	0.00262139
											0.9987	1135.92	1.07711	1134.85	2.15423	1137	0.00189466	0.00262139
											0.9987	1136.92	1.07844	1135.84	2.15687	1138	0.00189532	0.00262139
											0.9987	1137.92	1.07976	1136.84	2.15952	1139	0.00189598	0.00262139
											0.9987	1138.92	1.08109	1137.84	2.16218	1140	0.00189665	0.00262139
											0.9987	1139.92	1.08242	1138.84	2.16484	1141	0.00189731	0.00262139
											0.9987	1140.92	1.08375	1139.83	2.1675	1142	0.00189799	0.00262139
											0.9987	1141.91	1.08509	1140.83	2.17017	1143	0.00189866	0.00262139
											0.9987	1142.91	1.08643	1141.83	2.17285	1144	0.00189934	0.00262139
											0.9987	1143.91	1.08777	1142.82	2.17553	1145	0.00190003	0.00262139
											0.9987	1144.91	1.08911	1143.82	2.17822	1146	0.00190072	0.00262139
											0.9987	1145.91	1.09046	1144.82	2.18092	1147	0.00190141	0.00262139
											0.9986	1146.91	1.09181	1145.82	2.18362	1148	0.00190211	0.00272536
											0.9986	1147.91	1.09316	1146.81	2.18633	1149	0.00190281	0.00272536
											0.9986	1148.91	1.09452	1147.81	2.18904	1150	0.00190351	0.00272536
											0.9986	1149.9	1.09588	1148.81	2.19176	1151	0.00190422	0.00272536
											0.9986	1150.9	1.09724	1149.81	2.19448	1152	0.00190493	0.00272536
											0.9986	1151.9	1.09861	1150.8	2.19722	1153	0.00190565	0.00272536
											0.9986	1152.9	1.09998	1151.8	2.19995	1154	0.00190637	0.00272536
											0.9986	1153.9	1.10135	1152.8	2.2027	1155	0.0019071	0.00272536
											0.9986	1154.9	1.10272	1153.79	2.20545	1156	0.00190783	0.00272536
											0.9985	1155.9	1.1041	1154.79	2.2082	1157	0.00190856	0.00277958
											0.9985	1156.89	1.10548	1155.79	2.21097	1158	0.0019093	0.00277958
											0.9985	1157.89	1.10687	1156.79	2.21374	1159	0.00191004	0.00277958
											0.9985	1158.89	1.10826	1157.78	2.21651	1160	0.00191079	0.00277958
											0.9985	1159.89	1.10965	1158.78	2.2193	1161	0.00191154	0.00277958
											0.9985	1160.89	1.11104	1159.78	2.22209	1162	0.00191229	0.00277958
											0.9985	1161.89	1.11244	1160.78	2.22488	1163	0.00191305	0.00277958
											0.9985	1162.89	1.11384	1161.77	2.22769	1164	0.00191382	0.00277958
											0.9984	1163.88	1.11525	1162.77	2.2305	1165	0.00191459	0.00284094
											0.9984	1164.88	1.11666	1163.77	2.23331	1166	0.00191536	0.00284094
											0.9984	1165.88	1.11807	1164.76	2.23614	1167	0.00191614	0.00284094
											0.9984	1166.88	1.11948	1165.76	2.23897	1168	0.00191692	0.00284094
											0.9984	1167.88	1.1209	1166.76	2.2418	1169	0.00191771	0.00284094
											0.9984	1168.88	1.12232	1167.76	2.24465	1170	0.0019185	0.00284094
											0.9984	1169.88	1.12375	1168.75	2.2475	1171	0.0019193	0.00284094
											0.9984	1170.87	1.12518	1169.75	2.25036	1172	0.0019201	0.00284094
											0.9984	1171.87	1.12661	1170.75	2.25322	1173	0.00192091	0.00284094
											0.9984	1172.87	1.12805	1171.74	2.2561	1174	0.00192172	0.00284094
											0.9983	1173.87	1.12949	1172.74	2.25898	1175	0.00192253	0.00288795
											0.9983	1174.87	1.13093	1173.74	2.26187	1176	0.00192335	0.00288795
											0.9983	1175.87	1.13238	1174.74	2.26476	1177	0.00192418	0.00288795
											0.9982	1176.87	1.13383	1175.73	2.26766	1178	0.00192501	0.00292573
											0.9982	1177.86	1.13529	1176.73	2.27057	1179	0.00192585	0.00292573
											0.9982	1178.86	1.13675	1177.73	2.27349	1180	0.00192669	0.00292573
											0.9982	1179.86	1.13821	1178.72	2.27642	1181	0.00192753	0.00292573
											0.9982	1180.86	1.13968	1179.72	2.27935	1182	0.00192839	0.00292573
											0.9982	1181.86	1.14115	1180.72	2.28229	1183	0.00192924	0.00292573
											0.9982	1182.86	1.14262	1181.71	2.28524	1184	0.0019301	0.00292573
											0.9981	1183.86	1.1441	1182.71	2.2882	1185	0.00193097	0.00296901
											0.9981	1184.85	1.14558	1183.71	2.29116	1186	0.00193184	0.00296901
											0.9981	1185.85	1.14707	1184.71	2.29414	1187	0.00193272	0.00296901
											0.9981	1186.85	1.14856	1185.7	2.29712	1188	0.0019336	0.00296901
											0.998	1187.85	1.15005	1186.7	2.30011	1189	0.00193449	0.00302259
											0.998	1188.85	1.15155	1187.7	2.3031	1190	0.00193538	0.00302259
											0.998	1189.85	1.15306	1188.69	2.30611	1191	0.00193628	0.00302259
											0.998	1190.85	1.15456	1189.69	2.30912	1192	0.00193719	0.00302259
											0.998	1191.84	1.15607	1190.69	2.31215	1193	0.0019381	0.00302259
											0.998	1192.84	1.15759	1191.68	2.31518	1194	0.00193901	0.00302259
											0.998	1193.84	1.15911	1192.68	2.31822	1195	0.00193993	0.00302259
											0.998	1194.84	1.16063	1193.68	2.32127	1196	0.00194086	0.00302259
											0.998	1195.84	1.16216	1194.68	2.32432	1197	0.00194179	0.00302259
											0.9979	1196.84	1.16369	1195.67	2.32739	1198	0.00194273	0.00309684
											0.9979	1197.83	1.16523	1196.67	2.33046	1199	0.00194367	0.00309684
											0.9979	1198.83	1.16677	1197.67	2.33355	1200	0.00194462	0.00309684
											0.9979	1199.83	1.16832	1198.66	2.33664	1201	0.00194558	0.00309684
											0.9979	1200.83	1.16987	1199.66	2.33974	1202	0.00194654	0.00309684
											0.9979	1201.83	1.17143	1200.66	2.34285	1203	0.00194751	0.00309684
											0.9979	1202.83	1.17299	1201.65	2.34597	1204	0.00194848	0.00309684
											0.9979	1203.83	1.17455	1202.65	2.3491	1205	0.00194946	0.00309684
											0.9978	1204.82	1.17612	1203.65	2.35224	1206	0.00195045	0.00314757
											0.9978	1205.82	1.17769	1204.64	2.35539	1207	0.00195144	0.00314757
											0.9978	1206.82	1.17927	1205.64	2.35854	1208	0.00195244	0.00314757
											0.9977	1207.82	1.18085	1206.64	2.36171	1209	0.00195344	0.00318586
											0.9977	1208.82	1.18244	1207.64	2.36489	1210	0.00195445	0.00318586
											0.9977	1209.82	1.18404	1208.63	2.36807	1211	0.00195547	0.00318586
											0.9977	1210.81	1.18563	1209.63	2.37127	1212	0.00195649	0.00318586
											0.9977	1211.81	1.18724	1210.63	2.37447	1213	0.00195752	0.00318586
											0.9976	1212.81	1.18884	1211.62	2.37769	1214	0.00195856	0.0032713
											0.9976	1213.81	1.19046	1212.62	2.38091	1215	0.0019596	0.0032713
											0.9976	1214.81	1.19207	1213.62	2.38415	1216	0.00196065	0.0032713
											0.9976	1215.81	1.1937	1214.61	2.38739	1217	0.0019617	0.0032713
											0.9976	1216.8	1.19532	1215.61	2.39065	1218	0.00196277	0.0032713
											0.9976	1217.8	1.19696	1216.61	2.39392	1219	0.00196384	0.0032713
											0.9976	1218.8	1.1986	1217.6	2.39719	1220	0.00196491	0.0032713
											0.9976	1219.8	1.20024	1218.6	2.40048	1221	0.00196599	0.0032713
											0.9976	1220.8	1.20189	1219.6	2.40378	1222	0.00196708	0.0032713
											0.9976	1221.8	1.20354	1220.59	2.40708	1223	0.00196818	0.0032713
											0.9976	1222.79	1.2052	1221.59	2.4104	1224	0.00196928	0.0032713
											0.9976	1223.79	1.20687	1222.59	2.41373	1225	0.00197039	0.0032713
											0.9975	1224.79	1.20854	1223.58	2.41707	1226	0.00197151	0.00338504
											0.9975	1225.79	1.21021	1224.58	2.42043	1227	0.00197264	0.00338504
											0.9975	1226.79	1.21189	1225.58	2.42379	1228	0.00197377	0.00338504
											0.9975	1227.79	1.21358	1226.57	2.42716	1229	0.00197491	0.00338504
											0.9975	1228.78	1.21527	1227.57	2.43055	1230	0.00197605	0.00338504
											0.9975	1229.78	1.21697	1228.57	2.43394	1231	0.00197721	0.00338504
											0.9975	1230.78	1.21868	1229.56	2.43735	1232	0.00197837	0.00338504
											0.9975	1231.78	1.22039	1230.56	2.44077	1233	0.00197954	0.00338504
											0.9975	1232.78	1.2221	1231.56	2.4442	1234	0.00198071	0.00338504
											0.9974	1233.78	1.22382	1232.55	2.44764	1235	0.0019819	0.00347225
											0.9974	1234.77	1.22555	1233.55	2.4511	1236	0.00198309	0.00347225
											0.9974	1235.77	1.22728	1234.55	2.45456	1237	0.00198429	0.00347225
											0.9974	1236.77	1.22902	1235.54	2.45804	1238	0.0019855	0.00347225
											0.9974	1237.77	1.23077	1236.54	2.46153	1239	0.00198671	0.00347225
											0.9974	1238.77	1.23252	1237.53	2.46504	1240	0.00198793	0.00347225
											0.9973	1239.77	1.23428	1238.53	2.46855	1241	0.00198916	0.00355213
											0.9973	1240.76	1.23604	1239.53	2.47208	1242	0.0019904	0.00355213
											0.9973	1241.76	1.23781	1240.52	2.47562	1243	0.00199165	0.00355213
											0.9973	1242.76	1.23958	1241.52	2.47917	1244	0.0019929	0.00355213
											0.9973	1243.76	1.24137	1242.52	2.48273	1245	0.00199416	0.00355213
											0.9973	1244.76	1.24316	1243.51	2.48631	1246	0.00199543	0.00355213
											0.9973	1245.76	1.24495	1244.51	2.4899	1247	0.00199671	0.00355213
											0.9972	1246.75	1.24675	1245.51	2.49351	1248	0.001998	0.00362963
											0.9972	1247.75	1.24856	1246.5	2.49712	1249	0.0019993	0.00362963
											0.9972	1248.75	1.25038	1247.5	2.50075	1250	0.0020006	0.00362963
											0.9972	1249.75	1.2522	1248.5	2.50439	1251	0.00200191	0.00362963
											0.9972	1250.75	1.25403	1249.49	2.50805	1252	0.00200324	0.00362963
											0.9971	1251.74	1.25586	1250.49	2.51172	1253	0.00200457	0.00373186
											0.9971	1252.74	1.2577	1251.48	2.5154	1254	0.0020059	0.00373186
											0.9971	1253.74	1.25955	1252.48	2.5191	1255	0.00200725	0.00373186
											0.9971	1254.74	1.26141	1253.48	2.52281	1256	0.00200861	0.00373186
											0.9971	1255.74	1.26327	1254.47	2.52654	1257	0.00200997	0.00373186
											0.9971	1256.73	1.26514	1255.47	2.53028	1258	0.00201135	0.00373186
											0.9971	1257.73	1.26701	1256.47	2.53403	1259	0.00201273	0.00373186
											0.9971	1258.73	1.2689	1257.46	2.5378	1260	0.00201412	0.00373186
											0.9971	1259.73	1.27079	1258.46	2.54158	1261	0.00201553	0.00373186
											0.9971	1260.73	1.27269	1259.45	2.54537	1262	0.00201694	0.00373186
											0.997	1261.73	1.27459	1260.45	2.54919	1263	0.00201836	0.00387048
											0.997	1262.72	1.27651	1261.45	2.55301	1264	0.00201979	0.00387048
											0.997	1263.72	1.27843	1262.44	2.55685	1265	0.00202123	0.00387048
											0.997	1264.72	1.28035	1263.44	2.56071	1266	0.00202267	0.00387048
											0.997	1265.72	1.28229	1264.44	2.56458	1267	0.00202413	0.00387048
											0.997	1266.72	1.28423	1265.43	2.56846	1268	0.0020256	0.00387048
											0.997	1267.71	1.28618	1266.43	2.57236	1269	0.00202708	0.00387048
											0.997	1268.71	1.28814	1267.42	2.57628	1270	0.00202857	0.00387048
											0.997	1269.71	1.29011	1268.42	2.58021	1271	0.00203006	0.00387048
											0.9969	1270.71	1.29208	1269.42	2.58416	1272	0.00203157	0.00396363
											0.9969	1271.71	1.29406	1270.41	2.58812	1273	0.00203309	0.00396363
											0.9969	1272.7	1.29605	1271.41	2.5921	1274	0.00203462	0.00396363
											0.9968	1273.7	1.29805	1272.4	2.5961	1275	0.00203616	0.00404477
											0.9968	1274.7	1.30006	1273.4	2.60011	1276	0.0020377	0.00404477
											0.9968	1275.7	1.30207	1274.4	2.60414	1277	0.00203926	0.00404477
											0.9968	1276.7	1.30409	1275.39	2.60818	1278	0.00204083	0.00404477
											0.9968	1277.69	1.30612	1276.39	2.61225	1279	0.00204241	0.00404477
											0.9968	1278.69	1.30816	1277.38	2.61632	1280	0.002044	0.00404477
											0.9968	1279.69	1.31021	1278.38	2.62042	1281	0.0020456	0.00404477
											0.9966	1280.69	1.31227	1279.38	2.62453	1282	0.00204722	0.00412925
											0.9966	1281.69	1.31433	1280.37	2.62866	1283	0.00204884	0.00412925
											0.9966	1282.68	1.3164	1281.37	2.63281	1284	0.00205047	0.00412925
											0.9965	1283.68	1.31849	1282.36	2.63697	1285	0.00205212	0.00416401
											0.9964	1284.68	1.32058	1283.36	2.64115	1286	0.00205377	0.00430881
											0.9964	1285.68	1.32268	1284.35	2.64535	1287	0.00205544	0.00430881
											0.9964	1286.68	1.32478	1285.35	2.64957	1288	0.00205712	0.00430881
											0.9964	1287.67	1.3269	1286.35	2.6538	1289	0.00205881	0.00430881
											0.9964	1288.67	1.32903	1287.34	2.65806	1290	0.00206051	0.00430881
											0.9964	1289.67	1.33116	1288.34	2.66233	1291	0.00206222	0.00430881
											0.9964	1290.67	1.33331	1289.33	2.66662	1292	0.00206395	0.00430881
											0.9964	1291.66	1.33546	1290.33	2.67093	1293	0.00206568	0.00430881
											0.9964	1292.66	1.33763	1291.32	2.67526	1294	0.00206743	0.00430881
											0.9964	1293.66	1.3398	1292.32	2.6796	1295	0.00206919	0.00430881
											0.9964	1294.66	1.34198	1293.32	2.68397	1296	0.00207096	0.00430881
											0.9964	1295.66	1.34418	1294.31	2.68835	1297	0.00207275	0.00430881
											0.9964	1296.65	1.34638	1295.31	2.69276	1298	0.00207454	0.00430881
											0.9964	1297.65	1.34859	1296.3	2.69718	1299	0.00207635	0.00430881
											0.9964	1298.65	1.35081	1297.3	2.70162	1300	0.00207817	0.00430881
											0.9963	1299.65	1.35304	1298.29	2.70609	1301	0.00208001	0.00446333
											0.9962	1300.64	1.35529	1299.29	2.71057	1302	0.00208185	0.00448337
											0.9961	1301.64	1.35754	1300.28	2.71507	1303	0.00208371	0.00455478
											0.9961	1302.64	1.3598	1301.28	2.7196	1304	0.00208558	0.00455478
											0.9961	1303.64	1.36207	1302.28	2.72414	1305	0.00208747	0.00455478
											0.9961	1304.64	1.36435	1303.27	2.72871	1306	0.00208936	0.00455478
											0.9961	1305.63	1.36665	1304.27	2.73329	1307	0.00209127	0.00455478
											0.9961	1306.63	1.36895	1305.26	2.7379	1308	0.0020932	0.00455478
											0.996	1307.63	1.37126	1306.26	2.74253	1309	0.00209513	0.00475921
											0.996	1308.63	1.37359	1307.25	2.74718	1310	0.00209708	0.00475921
											0.996	1309.62	1.37592	1308.25	2.75185	1311	0.00209905	0.00475921
											0.996	1310.62	1.37827	1309.24	2.75654	1312	0.00210102	0.00475921
											0.996	1311.62	1.38063	1310.24	2.76126	1313	0.00210301	0.00475921
											0.996	1312.62	1.383	1311.23	2.76599	1314	0.00210502	0.00475921
											0.996	1313.61	1.38538	1312.23	2.77075	1315	0.00210704	0.00475921
											0.996	1314.61	1.38777	1313.22	2.77554	1316	0.00210907	0.00475921
											0.996	1315.61	1.39017	1314.22	2.78034	1317	0.00211112	0.00475921
											0.996	1316.61	1.39258	1315.21	2.78517	1318	0.00211318	0.00475921
											0.996	1317.6	1.39501	1316.21	2.79002	1319	0.00211525	0.00475921
											0.996	1318.6	1.39745	1317.21	2.79489	1320	0.00211734	0.00475921
											0.996	1319.6	1.39989	1318.2	2.79979	1321	0.00211945	0.00475921
											0.9959	1320.6	1.40235	1319.2	2.80471	1322	0.00212156	0.00492035
											0.9958	1321.6	1.40483	1320.19	2.80965	1323	0.0021237	0.0049561
											0.9958	1322.59	1.40731	1321.19	2.81462	1324	0.00212585	0.0049561
											0.9957	1323.59	1.40981	1322.18	2.81961	1325	0.00212801	0.00499229
											0.9956	1324.59	1.41231	1323.18	2.82463	1326	0.00213019	0.00505361
											0.9956	1325.59	1.41484	1324.17	2.82967	1327	0.00213238	0.00505361
											0.9956	1326.58	1.41737	1325.17	2.83474	1328	0.00213459	0.00505361
											0.9956	1327.58	1.41991	1326.16	2.83983	1329	0.00213682	0.00505361
											0.9955	1328.58	1.42247	1327.16	2.84494	1330	0.00213906	0.0051162
											0.9951	1329.57	1.42504	1328.15	2.85009	1331	0.00214131	0.00515438
											0.9951	1330.57	1.42763	1329.14	2.85525	1332	0.00214358	0.00515438
											0.9949	1331.57	1.43022	1330.14	2.86045	1333	0.00214587	0.00520602
											0.9949	1332.57	1.43283	1331.13	2.86566	1334	0.00214817	0.00520602
											0.9947	1333.56	1.43545	1332.13	2.87091	1335	0.00215049	0.00524531
											0.9946	1334.56	1.43809	1333.12	2.87618	1336	0.00215283	0.00536615
											0.9946	1335.56	1.44074	1334.12	2.88148	1337	0.00215518	0.00536615
											0.9946	1336.56	1.4434	1335.11	2.88681	1338	0.00215755	0.00536615
											0.9946	1337.55	1.44608	1336.11	2.89216	1339	0.00215994	0.00536615
											0.9946	1338.55	1.44877	1337.1	2.89754	1340	0.00216234	0.00536615
											0.9946	1339.55	1.45147	1338.1	2.90295	1341	0.00216476	0.00536615
											0.9946	1340.55	1.45419	1339.09	2.90838	1342	0.0021672	0.00536615
											0.9946	1341.54	1.45692	1340.09	2.91384	1343	0.00216965	0.00536615
											0.9944	1342.54	1.45967	1341.08	2.91934	1344	0.00217212	0.00574156
											0.9944	1343.54	1.46243	1342.08	2.92486	1345	0.00217461	0.00574156
											0.9944	1344.53	1.4652	1343.07	2.9304	1346	0.00217712	0.00574156
											0.9944	1345.53	1.46799	1344.06	2.93598	1347	0.00217965	0.00574156
											0.9944	1346.53	1.47079	1345.06	2.94159	1348	0.00218219	0.00574156
											0.9944	1347.53	1.47361	1346.05	2.94723	1349	0.00218475	0.00574156
											0.9944	1348.52	1.47645	1347.05	2.95289	1350	0.00218733	0.00574156
											0.9944	1349.52	1.47929	1348.04	2.95859	1351	0.00218992	0.00574156
											0.9944	1350.52	1.48216	1349.04	2.96431	1352	0.00219254	0.00574156
											0.9944	1351.51	1.48504	1350.03	2.97007	1353	0.00219517	0.00574156
											0.9944	1352.51	1.48793	1351.02	2.97586	1354	0.00219783	0.00574156
											0.9944	1353.51	1.49084	1352.02	2.98168	1355	0.0022005	0.00574156
											0.9944	1354.51	1.49376	1353.01	2.98753	1356	0.00220319	0.00574156
											0.9944	1355.5	1.4967	1354.01	2.99341	1357	0.0022059	0.00574156
											0.9944	1356.5	1.49966	1355	2.99932	1358	0.00220863	0.00574156
											0.9944	1357.5	1.50263	1355.99	3.00527	1359	0.00221138	0.00574156
											0.9944	1358.49	1.50562	1356.99	3.01124	1360	0.00221415	0.00574156
											0.9944	1359.49	1.50863	1357.98	3.01725	1361	0.00221694	0.00574156
											0.9943	1360.49	1.51165	1358.98	3.0233	1362	0.00221975	0.00604262
											0.9942	1361.49	1.51469	1359.97	3.02937	1363	0.00222258	0.00607571
											0.9939	1362.48	1.51774	1360.96	3.03548	1364	0.00222543	0.00615965
											0.9939	1363.48	1.52081	1361.96	3.04162	1365	0.0022283	0.00615965
											0.9939	1364.48	1.5239	1362.95	3.0478	1366	0.00223119	0.00615965
											0.9939	1365.47	1.52701	1363.95	3.05401	1367	0.0022341	0.00615965
											0.9938	1366.47	1.53013	1364.94	3.06026	1368	0.00223703	0.00624536
											0.9936	1367.47	1.53327	1365.93	3.06654	1369	0.00223998	0.00631523
											0.9936	1368.46	1.53643	1366.93	3.07285	1370	0.00224296	0.00631523
											0.9936	1369.46	1.5396	1367.92	3.0792	1371	0.00224595	0.00631523
											0.9935	1370.46	1.54279	1368.91	3.08559	1372	0.00224897	0.00644032
											0.9935	1371.45	1.54601	1369.91	3.09201	1373	0.00225201	0.00644032
											0.9935	1372.45	1.54923	1370.9	3.09847	1374	0.00225507	0.00644032
											0.9935	1373.45	1.55248	1371.9	3.10496	1375	0.00225816	0.00644032
											0.9934	1374.44	1.55575	1372.89	3.1115	1376	0.00226126	0.00668254
											0.9934	1375.44	1.55903	1373.88	3.11807	1377	0.00226439	0.00668254
											0.9934	1376.44	1.56234	1374.88	3.12467	1378	0.00226754	0.00668254
											0.9934	1377.43	1.56566	1375.87	3.13132	1379	0.00227072	0.00668254
											0.9934	1378.43	1.569	1376.86	3.138	1380	0.00227391	0.00668254
											0.9934	1379.43	1.57236	1377.86	3.14472	1381	0.00227713	0.00668254
											0.9934	1380.42	1.57574	1378.85	3.15148	1382	0.00228038	0.00668254
											0.9934	1381.42	1.57914	1379.84	3.15828	1383	0.00228364	0.00668254
											0.9934	1382.42	1.58256	1380.83	3.16512	1384	0.00228693	0.00668254
											0.9933	1383.41	1.586	1381.83	3.17199	1385	0.00229025	0.00689801
											0.9933	1384.41	1.58946	1382.82	3.17891	1386	0.00229359	0.00689801
											0.993	1385.41	1.59294	1383.81	3.18587	1387	0.00229695	0.00695852
											0.9929	1386.4	1.59644	1384.81	3.19287	1388	0.00230034	0.00699927
											0.9927	1387.4	1.59996	1385.8	3.19991	1389	0.00230375	0.00706106
											0.9927	1388.4	1.6035	1386.79	3.20699	1390	0.00230719	0.00706106
											0.9925	1389.39	1.60706	1387.79	3.21412	1391	0.00231065	0.00712362
											0.9923	1390.39	1.61064	1388.78	3.22128	1392	0.00231414	0.00725112
											0.9923	1391.39	1.61425	1389.77	3.22849	1393	0.00231765	0.00725112
											0.9923	1392.38	1.61787	1390.76	3.23574	1394	0.00232119	0.00725112
											0.9923	1393.38	1.62152	1391.76	3.24304	1395	0.00232476	0.00725112
											0.9923	1394.37	1.62519	1392.75	3.25037	1396	0.00232835	0.00725112
											0.9921	1395.37	1.62888	1393.74	3.25776	1397	0.00233197	0.00738186
											0.992	1396.37	1.63259	1394.73	3.26518	1398	0.00233561	0.00753861
											0.992	1397.36	1.63633	1395.73	3.27265	1399	0.00233928	0.00753861
											0.992	1398.36	1.64008	1396.72	3.28017	1400	0.00234298	0.00753861
											0.992	1399.36	1.64387	1397.71	3.28773	1401	0.0023467	0.00753861
											0.992	1400.35	1.64767	1398.7	3.29534	1402	0.00235045	0.00753861
											0.992	1401.35	1.6515	1399.7	3.30299	1403	0.00235423	0.00753861
											0.9919	1402.34	1.65535	1400.69	3.31069	1404	0.00235804	0.00770003
											0.9917	1403.34	1.65922	1401.68	3.31844	1405	0.00236188	0.00774702
											0.9916	1404.34	1.66312	1402.67	3.32623	1406	0.00236574	0.00779441
											0.9915	1405.33	1.66704	1403.67	3.33407	1407	0.00236963	0.00784221
											0.991	1406.33	1.67098	1404.66	3.34197	1408	0.00237355	0.0078904
											0.9906	1407.33	1.67495	1405.65	3.3499	1409	0.0023775	0.00813753
											0.9906	1408.32	1.67895	1406.64	3.35789	1410	0.00238148	0.00813753
											0.9906	1409.32	1.68296	1407.63	3.36593	1411	0.00238549	0.00813753
											0.9906	1410.31	1.68701	1408.63	3.37402	1412	0.00238953	0.00813753
											0.9906	1411.31	1.69108	1409.62	3.38215	1413	0.0023936	0.00813753
											0.9906	1412.3	1.69517	1410.61	3.39034	1414	0.0023977	0.00813753
											0.9906	1413.3	1.69929	1411.6	3.39858	1415	0.00240182	0.00813753
											0.9906	1414.3	1.70344	1412.59	3.40687	1416	0.00240598	0.00813753
											0.9906	1415.29	1.70761	1413.58	3.41522	1417	0.00241017	0.00813753
											0.9904	1416.29	1.71181	1414.58	3.42361	1418	0.00241439	0.00839527
											0.9902	1417.28	1.71603	1415.57	3.43206	1419	0.00241865	0.00850144
											0.9902	1418.28	1.72028	1416.56	3.44056	1420	0.00242293	0.00850144
											0.9902	1419.28	1.72456	1417.55	3.44912	1421	0.00242725	0.00850144
											0.9897	1420.27	1.72886	1418.54	3.45773	1422	0.00243159	0.00860941
											0.9894	1421.27	1.73319	1419.53	3.46639	1423	0.00243597	0.00866407
											0.9892	1422.26	1.73755	1420.52	3.47511	1424	0.00244039	0.00871921
											0.9889	1423.26	1.74194	1421.52	3.48388	1425	0.00244483	0.0087748
											0.9887	1424.25	1.74636	1422.51	3.49271	1426	0.00244931	0.00883087
											0.9884	1425.25	1.7508	1423.5	3.5016	1427	0.00245382	0.00903087
											0.9884	1426.24	1.75527	1424.49	3.51055	1428	0.00245837	0.00903087
											0.9884	1427.24	1.75977	1425.48	3.51955	1429	0.00246294	0.00903087
											0.9884	1428.24	1.7643	1426.47	3.52861	1430	0.00246756	0.00903087
											0.9884	1429.23	1.76886	1427.46	3.53773	1431	0.00247221	0.00903087
											0.9884	1430.23	1.77345	1428.45	3.5469	1432	0.00247689	0.00903087
											0.9881	1431.22	1.77807	1429.44	3.55614	1433	0.00248161	0.00944899
											0.9881	1432.22	1.78272	1430.43	3.56544	1434	0.00248636	0.00944899
											0.9881	1433.21	1.7874	1431.43	3.5748	1435	0.00249115	0.00944899
											0.9881	1434.21	1.79211	1432.42	3.58421	1436	0.00249597	0.00944899
											0.9881	1435.2	1.79685	1433.41	3.59369	1437	0.00250083	0.00944899
											0.9881	1436.2	1.80162	1434.4	3.60324	1438	0.00250573	0.00944899
											0.9881	1437.19	1.80642	1435.39	3.61284	1439	0.00251066	0.00944899
											0.9881	1438.19	1.81125	1436.38	3.62251	1440	0.00251563	0.00944899
											0.9879	1439.18	1.81612	1437.37	3.63224	1441	0.00252064	0.00973111
											0.9877	1440.18	1.82102	1438.36	3.64203	1442	0.00252568	0.00995806
											0.9877	1441.17	1.82595	1439.35	3.65189	1443	0.00253076	0.00995806
											0.9877	1442.17	1.83091	1440.34	3.66182	1444	0.00253589	0.00995806
											0.9877	1443.16	1.8359	1441.33	3.67181	1445	0.00254104	0.00995806
											0.9877	1444.16	1.84093	1442.32	3.68187	1446	0.00254624	0.00995806
											0.9877	1445.15	1.846	1443.31	3.69199	1447	0.00255148	0.00995806
											0.9875	1446.15	1.85109	1444.3	3.70218	1448	0.00255676	0.0101918
											0.9869	1447.14	1.85622	1445.29	3.71244	1449	0.00256207	0.0102599
											0.9863	1448.14	1.86139	1446.28	3.72277	1450	0.00256743	0.0104676
											0.9863	1449.13	1.86658	1447.27	3.73317	1451	0.00257283	0.0104676
											0.9863	1450.13	1.87182	1448.26	3.74364	1452	0.00257826	0.0104676
											0.9863	1451.12	1.87709	1449.25	3.75418	1453	0.00258374	0.0104676
											0.9863	1452.12	1.88239	1450.24	3.76478	1454	0.00258926	0.0104676
											0.986	1453.11	1.88773	1451.22	3.77546	1455	0.00259482	0.0106806
											0.9859	1454.11	1.89311	1452.21	3.78622	1456	0.00260042	0.0107528
											0.9856	1455.1	1.89852	1453.2	3.79704	1457	0.00260607	0.0108622
											0.9856	1456.1	1.90397	1454.19	3.80794	1458	0.00261176	0.0108622
											0.9849	1457.09	1.90946	1455.18	3.81892	1459	0.00261749	0.0109731
											0.9845	1458.09	1.91498	1456.17	3.82996	1460	0.00262326	0.0110478
											0.9841	1459.08	1.92054	1457.16	3.84109	1461	0.00262908	0.0111231
											0.9839	1460.07	1.92614	1458.15	3.85229	1462	0.00263494	0.0111991
											0.9834	1461.07	1.93178	1459.14	3.86356	1463	0.00264085	0.0112757
											0.9831	1462.06	1.93746	1460.13	3.87491	1464	0.0026468	0.0113529
											0.983	1463.06	1.94317	1461.11	3.88635	1465	0.0026528	0.0115094
											0.983	1464.05	1.94893	1462.1	3.89785	1466	0.00265884	0.0115094
											0.983	1465.05	1.95472	1463.09	3.90944	1467	0.00266492	0.0115094
											0.9825	1466.04	1.96056	1464.08	3.92111	1468	0.00267106	0.0117088
											0.9825	1467.03	1.96643	1465.07	3.93286	1469	0.00267724	0.0117088
											0.9817	1468.03	1.97235	1466.06	3.94469	1470	0.00268346	0.0118304
											0.9815	1469.02	1.9783	1467.04	3.9566	1471	0.00268974	0.0119124
											0.9813	1470.02	1.9843	1468.03	3.9686	1472	0.00269606	0.0120367
											0.9813	1471.01	1.99034	1469.02	3.98068	1473	0.00270243	0.0120367
											0.9808	1472	1.99642	1470.01	3.99284	1474	0.00270885	0.0122048
											0.9808	1473	2.00254	1470.99	4.00509	1475	0.00271531	0.0122048
											0.98	1473.99	2.00871	1471.98	4.01742	1476	0.00272183	0.0123328
											0.9798	1474.99	2.01492	1472.97	4.02984	1477	0.00272839	0.012419
											0.9794	1475.98	2.02117	1473.96	4.04235	1478	0.00273501	0.012506
											0.9792	1476.97	2.02747	1474.95	4.05494	1479	0.00274168	0.0125937
											0.9788	1477.97	2.03381	1475.93	4.06762	1480	0.00274839	0.0127266
											0.9788	1478.96	2.0402	1476.92	4.08039	1481	0.00275516	0.0127266
											0.9777	1479.95	2.04663	1477.91	4.09325	1482	0.00276198	0.0128612
											0.9773	1480.95	2.0531	1478.89	4.10621	1483	0.00276885	0.012952
											0.9769	1481.94	2.05962	1479.88	4.11925	1484	0.00277577	0.0130434
											0.9766	1482.93	2.06619	1480.87	4.13238	1485	0.00278275	0.0132755
											0.9766	1483.93	2.07281	1481.85	4.14561	1486	0.00278978	0.0132755
											0.9766	1484.92	2.07947	1482.84	4.15894	1487	0.00279686	0.0132755
											0.9766	1485.91	2.08618	1483.83	4.17235	1488	0.002804	0.0132755
											0.9757	1486.91	2.09293	1484.81	4.18587	1489	0.00281119	0.0135126
											0.9751	1487.9	2.09974	1485.8	4.19947	1490	0.00281844	0.0139522
											0.9751	1488.89	2.10659	1486.79	4.21318	1491	0.00282574	0.0139522
											0.9751	1489.89	2.11349	1487.77	4.22698	1492	0.0028331	0.0139522
											0.9751	1490.88	2.12044	1488.76	4.24089	1493	0.00284051	0.0139522
											0.9751	1491.87	2.12744	1489.75	4.25489	1494	0.00284798	0.0139522
											0.9751	1492.87	2.1345	1490.73	4.26899	1495	0.00285551	0.0139522
											0.9751	1493.86	2.1416	1491.72	4.2832	1496	0.0028631	0.0139522
											0.9751	1494.85	2.14875	1492.7	4.2975	1497	0.00287074	0.0139522
											0.9744	1495.84	2.15595	1493.69	4.31191	1498	0.00287844	0.0144087
											0.9742	1496.84	2.16321	1494.67	4.32642	1499	0.00288621	0.0146173
											0.9742	1497.83	2.17052	1495.66	4.34104	1500	0.00289403	0.0146173
											0.9742	1498.82	2.17788	1496.64	4.35576	1501	0.00290191	0.0146173
											0.9729	1499.81	2.1853	1497.63	4.37059	1502	0.00290985	0.0148294
											0.9721	1500.81	2.19276	1498.61	4.38553	1503	0.00291785	0.0150451
											0.9721	1501.8	2.20029	1499.6	4.40057	1504	0.00292591	0.0150451
											0.9721	1502.79	2.20786	1500.58	4.41573	1505	0.00293404	0.0150451
											0.9716	1503.78	2.2155	1501.57	4.43099	1506	0.00294223	0.015544
											0.9716	1504.78	2.22318	1502.55	4.44637	1507	0.00295048	0.015544
											0.9716	1505.77	2.23093	1503.54	4.46186	1508	0.00295879	0.015544
											0.9716	1506.76	2.23873	1504.52	4.47746	1509	0.00296717	0.015544
											0.9716	1507.75	2.24659	1505.51	4.49317	1510	0.00297561	0.015544
											0.9716	1508.75	2.2545	1506.49	4.509	1511	0.00298412	0.015544
											0.9708	1509.74	2.26247	1507.48	4.52495	1512	0.00299269	0.0160036
											0.9708	1510.73	2.2705	1508.46	4.54101	1513	0.00300133	0.0160036
											0.9703	1511.72	2.27859	1509.44	4.55719	1514	0.00301003	0.01618
											0.9702	1512.71	2.28674	1510.43	4.57349	1515	0.0030188	0.0162988
											0.9684	1513.71	2.29495	1511.41	4.58991	1516	0.00302764	0.0164187
											0.9679	1514.7	2.30322	1512.39	4.60645	1517	0.00303655	0.0165396
											0.9671	1515.69	2.31155	1513.38	4.62311	1518	0.00304553	0.0166614
											0.965	1516.68	2.31995	1514.36	4.63989	1519	0.00305457	0.0172865
											0.965	1517.67	2.3284	1515.34	4.6568	1520	0.00306368	0.0172865
											0.965	1518.66	2.33692	1516.33	4.67383	1521	0.00307287	0.0172865
											0.965	1519.65	2.3455	1517.31	4.69099	1522	0.00308212	0.0172865
											0.965	1520.65	2.35414	1518.29	4.70828	1523	0.00309145	0.0172865
											0.965	1521.64	2.36285	1519.27	4.72569	1524	0.00310085	0.0172865
											0.965	1522.63	2.37162	1520.26	4.74324	1525	0.00311032	0.0172865
											0.965	1523.62	2.38046	1521.24	4.76091	1526	0.00311986	0.0172865
											0.965	1524.61	2.38936	1522.22	4.77872	1527	0.00312948	0.0172865
											0.9637	1525.6	2.39833	1523.2	4.79666	1528	0.00313917	0.0179384
											0.9632	1526.59	2.40736	1524.19	4.81473	1529	0.00314894	0.0182069
											0.9632	1527.58	2.41647	1525.17	4.83294	1530	0.00315878	0.0182069
											0.9632	1528.57	2.42564	1526.15	4.85128	1531	0.0031687	0.0182069
											0.9623	1529.57	2.43488	1527.13	4.86976	1532	0.00317869	0.018549
											0.9623	1530.56	2.44419	1528.11	4.88838	1533	0.00318877	0.018549
											0.9619	1531.55	2.45357	1529.09	4.90713	1534	0.00319891	0.019255
											0.9619	1532.54	2.46302	1530.07	4.92603	1535	0.00320914	0.019255
											0.9619	1533.53	2.47254	1531.05	4.94507	1536	0.00321945	0.019255
											0.9619	1534.52	2.48213	1532.04	4.96426	1537	0.00322983	0.019255
											0.9619	1535.51	2.49179	1533.02	4.98358	1538	0.0032403	0.019255
											0.9619	1536.5	2.50153	1534	5.00306	1539	0.00325085	0.019255
											0.9619	1537.49	2.51134	1534.98	5.02268	1540	0.00326148	0.019255
											0.9619	1538.48	2.52122	1535.96	5.04244	1541	0.00327219	0.019255
											0.9612	1539.47	2.53118	1536.94	5.06236	1542	0.00328298	0.0199163
											0.96	1540.46	2.54121	1537.92	5.08243	1543	0.00329386	0.0200667
											0.9578	1541.45	2.55132	1538.9	5.10264	1544	0.00330482	0.0202183
											0.9572	1542.44	2.56151	1539.88	5.12302	1545	0.00331587	0.0203712
											0.957	1543.43	2.57177	1540.86	5.14354	1546	0.003327	0.0205254
											0.9559	1544.42	2.58211	1541.84	5.16422	1547	0.00333822	0.0206809
											0.9553	1545.41	2.59253	1542.81	5.18506	1548	0.00334952	0.0208376
											0.9516	1546.4	2.60303	1543.79	5.20606	1549	0.00336091	0.0217238
											0.9516	1547.39	2.61361	1544.77	5.22721	1550	0.00337239	0.0217238
											0.9516	1548.38	2.62426	1545.75	5.24853	1551	0.00338396	0.0217238
											0.9516	1549.36	2.635	1546.73	5.27	1552	0.00339562	0.0217238
											0.9516	1550.35	2.64582	1547.71	5.29165	1553	0.00340737	0.0217238
											0.9516	1551.34	2.65673	1548.69	5.31345	1554	0.00341921	0.0217238
											0.9516	1552.33	2.66771	1549.66	5.33543	1555	0.00343114	0.0217238
											0.9516	1553.32	2.67878	1550.64	5.35757	1556	0.00344317	0.0217238
											0.9516	1554.31	2.68994	1551.62	5.37988	1557	0.00345528	0.0217238
											0.9516	1555.3	2.70118	1552.6	5.40235	1558	0.00346749	0.0217238
											0.9515	1556.29	2.7125	1553.57	5.42501	1559	0.0034798	0.0226515
											0.9514	1557.28	2.72392	1554.55	5.44783	1560	0.0034922	0.0228248
											0.9491	1558.26	2.73542	1555.53	5.47083	1561	0.0035047	0.0230875
											0.9491	1559.25	2.747	1556.51	5.49401	1562	0.00351729	0.0230875
											0.9465	1560.24	2.75868	1557.48	5.51736	1563	0.00352998	0.0233535
											0.945	1561.23	2.77045	1558.46	5.54089	1564	0.00354277	0.0235326
											0.9445	1562.22	2.7823	1559.44	5.56461	1565	0.00355566	0.0237133
											0.9439	1563.21	2.79425	1560.41	5.5885	1566	0.00356865	0.0239871
											0.9439	1564.19	2.80629	1561.39	5.61258	1567	0.00358174	0.0239871
											0.9415	1565.18	2.81842	1562.36	5.63685	1568	0.00359493	0.0242643
											0.9411	1566.17	2.83065	1563.34	5.6613	1569	0.00360822	0.0244511
											0.9365	1567.16	2.84297	1564.31	5.68594	1570	0.00362162	0.0247341
											0.9365	1568.14	2.85538	1565.29	5.71077	1571	0.00363511	0.0247341
											0.9352	1569.13	2.86789	1566.26	5.73579	1572	0.00364872	0.0250207
											0.9342	1570.12	2.8805	1567.24	5.761	1573	0.00366243	0.0252138
											0.932	1571.11	2.8932	1568.21	5.78641	1574	0.00367624	0.0257034
											0.932	1572.09	2.90601	1569.19	5.81201	1575	0.00369017	0.0257034
											0.932	1573.08	2.91891	1570.16	5.83782	1576	0.0037042	0.0257034
											0.932	1574.07	2.93191	1571.14	5.86382	1577	0.00371834	0.0257034
											0.9295	1575.05	2.94501	1572.11	5.89002	1578	0.00373259	0.0262033
											0.9287	1576.04	2.95821	1573.08	5.91643	1579	0.00374695	0.0264062
											0.9274	1577.03	2.97152	1574.06	5.94304	1580	0.00376142	0.0266107
											0.9216	1578.02	2.98493	1575.03	5.96986	1581	0.003776	0.026817
											0.9204	1579	2.99844	1576	5.99688	1582	0.0037907	0.0274459
											0.9204	1579.99	3.01206	1576.98	6.02412	1583	0.00380551	0.0274459
											0.9204	1580.97	3.02578	1577.95	6.05156	1584	0.00382043	0.0274459
											0.9204	1581.96	3.03961	1578.92	6.07922	1585	0.00383547	0.0274459
											0.9204	1582.95	3.05355	1579.89	6.10709	1586	0.00385063	0.0274459
											0.9178	1583.93	3.06759	1580.86	6.13519	1587	0.0038659	0.0281996
											0.9178	1584.92	3.08175	1581.84	6.16349	1588	0.00388129	0.0281996
											0.9138	1585.9	3.09601	1582.81	6.19202	1589	0.00389681	0.0285294
											0.9126	1586.89	3.11039	1583.78	6.22078	1590	0.00391244	0.0287514
											0.9103	1587.88	3.12488	1584.75	6.24975	1591	0.00392819	0.0289753
											0.9059	1588.86	3.13948	1585.72	6.27895	1592	0.00394407	0.0292011
											0.9054	1589.85	3.15419	1586.69	6.30838	1593	0.00396006	0.0294287
											0.904	1590.83	3.16902	1587.66	6.33804	1594	0.00397619	0.0296581
											0.9036	1591.82	3.18396	1588.63	6.36793	1595	0.00399243	0.0313179
											0.9036	1592.8	3.19903	1589.6	6.39805	1596	0.0040088	0.0313179
											0.9036	1593.79	3.2142	1590.57	6.42841	1597	0.0040253	0.0313179
											0.9036	1594.77	3.2295	1591.54	6.459	1598	0.00404193	0.0313179
											0.9036	1595.76	3.24492	1592.51	6.48984	1599	0.00405869	0.0313179
											0.9036	1596.74	3.26046	1593.48	6.52091	1600	0.00407557	0.0313179
											0.9036	1597.72	3.27612	1594.45	6.55223	1601	0.00409259	0.0313179
											0.9036	1598.71	3.2919	1595.42	6.58379	1602	0.00410973	0.0313179
											0.9036	1599.69	3.3078	1596.38	6.6156	1603	0.00412701	0.0313179
											0.9036	1600.68	3.32383	1597.35	6.64766	1604	0.00414443	0.0313179
											0.9036	1601.66	3.33999	1598.32	6.67997	1605	0.00416198	0.0313179
											0.9036	1602.64	3.35627	1599.29	6.71254	1606	0.00417966	0.0313179
											0.9036	1603.63	3.37268	1600.25	6.74535	1607	0.00419748	0.0313179
											0.9009	1604.61	3.38921	1601.22	6.77843	1608	0.00421544	0.0333342
											0.9009	1605.59	3.40588	1602.19	6.81176	1609	0.00423354	0.0333342
											0.9009	1606.58	3.42268	1603.15	6.84536	1610	0.00425178	0.0333342
											0.8962	1607.56	3.43961	1604.12	6.87922	1611	0.00427015	0.033859
											0.8936	1608.54	3.45667	1605.09	6.91334	1612	0.00428867	0.0341246
											0.8933	1609.53	3.47387	1606.05	6.94773	1613	0.00430734	0.0343924
											0.8913	1610.51	3.4912	1607.02	6.9824	1614	0.00432614	0.0353467
											0.8913	1611.49	3.50867	1607.98	7.01733	1615	0.0043451	0.0353467
											0.8913	1612.47	3.52627	1608.95	7.05254	1616	0.0043642	0.0353467
											0.8913	1613.46	3.54401	1609.91	7.08803	1617	0.00438344	0.0353467
											0.8913	1614.44	3.56189	1610.88	7.12379	1618	0.00440284	0.0353467
											0.8913	1615.42	3.57992	1611.84	7.15983	1619	0.00442238	0.0353467
											0.8869	1616.4	3.59808	1612.8	7.19616	1620	0.00444208	0.0363282
											0.8862	1617.38	3.61639	1613.77	7.23278	1621	0.00446192	0.0366138
											0.8847	1618.37	3.63484	1614.73	7.26968	1622	0.00448192	0.0374842
											0.8847	1619.35	3.65344	1615.69	7.30687	1623	0.00450208	0.0374842
											0.8847	1620.33	3.67218	1616.66	7.34435	1624	0.00452239	0.0374842
											0.8847	1621.31	3.69107	1617.62	7.38213	1625	0.00454285	0.0374842
											0.8847	1622.29	3.71011	1618.58	7.42021	1626	0.00456347	0.0374842
											0.8828	1623.27	3.72929	1619.54	7.45859	1627	0.00458426	0.0385264
											0.8828	1624.25	3.74863	1620.5	7.49726	1628	0.0046052	0.0385264
											0.8809	1625.23	3.76812	1621.46	7.53625	1629	0.0046263	0.038982
											0.8794	1626.21	3.78777	1622.42	7.57553	1630	0.00464757	0.0392887
											0.8754	1627.19	3.80757	1623.38	7.61513	1631	0.004669	0.039598
											0.8734	1628.17	3.82752	1624.34	7.65504	1632	0.00469059	0.0399096
											0.871	1629.15	3.84763	1625.3	7.69527	1633	0.00471235	0.0402238
											0.8697	1630.13	3.8679	1626.26	7.73581	1634	0.00473428	0.0410201
											0.8697	1631.11	3.88833	1627.22	7.77667	1635	0.00475637	0.0410201
											0.8697	1632.09	3.90892	1628.18	7.81785	1636	0.00477864	0.0410201
											0.8697	1633.07	3.92968	1629.14	7.85935	1637	0.00480107	0.0410201
											0.8643	1634.05	3.95059	1630.1	7.90119	1638	0.00482368	0.0419966
											0.8643	1635.03	3.97167	1631.06	7.94335	1639	0.00484646	0.0419966
											0.8637	1636.01	3.99292	1632.01	7.98584	1640	0.00486942	0.0424936
											0.8624	1636.99	4.01433	1632.97	8.02867	1641	0.00489255	0.0428282
											0.8589	1637.96	4.03592	1633.93	8.07184	1642	0.00491586	0.0431654
											0.8576	1638.94	4.05767	1634.88	8.11534	1643	0.00493934	0.0435053
											0.8512	1639.92	4.07959	1635.84	8.15919	1644	0.00496301	0.0438478
											0.8479	1640.9	4.10169	1636.8	8.20338	1645	0.00498686	0.044193
											0.8445	1641.88	4.12396	1637.75	8.24792	1646	0.00501089	0.0445409
											0.8442	1642.85	4.14641	1638.71	8.29281	1647	0.0050351	0.0448916
											0.8432	1643.83	4.16903	1639.66	8.33806	1648	0.0050595	0.0463217
											0.8432	1644.81	4.19183	1640.62	8.38366	1649	0.00508409	0.0463217
											0.8432	1645.79	4.21481	1641.57	8.42962	1650	0.00510886	0.0463217
											0.8432	1646.76	4.23797	1642.52	8.47594	1651	0.00513382	0.0463217
											0.8432	1647.74	4.26131	1643.48	8.52263	1652	0.00515898	0.0463217
											0.8432	1648.72	4.28484	1644.43	8.56968	1653	0.00518432	0.0463217
											0.8432	1649.69	4.30855	1645.38	8.61711	1654	0.00520986	0.0463217
											0.8376	1650.67	4.33245	1646.34	8.6649	1655	0.00523559	0.0477968
											0.8369	1651.64	4.35654	1647.29	8.71308	1656	0.00526152	0.0481727
											0.8305	1652.62	4.38081	1648.24	8.76163	1657	0.00528764	0.0485515
											0.8304	1653.59	4.40528	1649.19	8.81056	1658	0.00531397	0.0495114
											0.8304	1654.57	4.42994	1650.14	8.85988	1659	0.00534049	0.0495114
											0.8304	1655.55	4.45479	1651.09	8.90958	1660	0.00536722	0.0495114
											0.8304	1656.52	4.47984	1652.04	8.95968	1661	0.00539415	0.0495114
											0.8291	1657.49	4.50509	1652.99	9.01017	1662	0.00542128	0.0508865
											0.8291	1658.47	4.53053	1653.94	9.06106	1663	0.00544862	0.0508865
											0.8291	1659.44	4.55617	1654.89	9.11234	1664	0.00547617	0.0508865
											0.8232	1660.42	4.58202	1655.84	9.16403	1665	0.00550392	0.0516888
											0.8128	1661.39	4.60806	1656.78	9.21613	1666	0.00553189	0.0520946
											0.812	1662.37	4.63432	1657.73	9.26863	1667	0.00556007	0.0525034
											0.8082	1663.34	4.66077	1658.68	9.32155	1668	0.00558846	0.0529154
											0.8077	1664.31	4.68744	1659.63	9.37488	1669	0.00561706	0.0533305
											0.7996	1665.29	4.71431	1660.57	9.42863	1670	0.00564588	0.0541701
											0.7996	1666.26	4.7414	1661.52	9.4828	1671	0.00567492	0.0541701
											0.7996	1667.23	4.7687	1662.46	9.53739	1672	0.00570418	0.0541701
											0.7927	1668.2	4.79621	1663.41	9.59241	1673	0.00573366	0.0550224
											0.7913	1669.18	4.82393	1664.35	9.64787	1674	0.00576336	0.0554534
											0.7901	1670.15	4.85188	1665.3	9.70375	1675	0.00579329	0.0558876
											0.7765	1671.12	4.88004	1666.24	9.76008	1676	0.00582344	0.05879
											0.7765	1672.09	4.90842	1667.18	9.81685	1677	0.00585381	0.05879
											0.7765	1673.06	4.93703	1668.13	9.87406	1678	0.00588442	0.05879
											0.7765	1674.03	4.96586	1669.07	9.93171	1679	0.00591525	0.05879
											0.7765	1675.01	4.99491	1670.01	9.98982	1680	0.00594632	0.05879
											0.7765	1675.98	5.02419	1670.95	10.0484	1681	0.00597762	0.05879
											0.7765	1676.95	5.0537	1671.89	10.1074	1682	0.00600916	0.05879
											0.7765	1677.92	5.08344	1672.83	10.1669	1683	0.00604093	0.05879
											0.7765	1678.89	5.11341	1673.77	10.2268	1684	0.00607294	0.05879
											0.7765	1679.86	5.14362	1674.71	10.2872	1685	0.00610519	0.05879
											0.7765	1680.83	5.17406	1675.65	10.3481	1686	0.00613768	0.05879
											0.7765	1681.8	5.20474	1676.59	10.4095	1687	0.00617041	0.05879
											0.7738	1682.76	5.23566	1677.53	10.4713	1688	0.00620338	0.0618351
											0.7727	1683.73	5.26681	1678.47	10.5336	1689	0.00623661	0.0623165
											0.7708	1684.7	5.29822	1679.4	10.5964	1690	0.00627008	0.0635356
											0.7708	1685.67	5.32986	1680.34	10.6597	1691	0.0063038	0.0635356
											0.7708	1686.64	5.36175	1681.28	10.7235	1692	0.00633777	0.0635356
											0.7708	1687.61	5.39389	1682.21	10.7878	1693	0.00637199	0.0635356
											0.7648	1688.57	5.42628	1683.15	10.8526	1694	0.00640647	0.0650278
											0.7648	1689.54	5.45892	1684.08	10.9178	1695	0.0064412	0.0650278
											0.7564	1690.51	5.49181	1685.02	10.9836	1696	0.00647619	0.0657862
											0.7555	1691.48	5.52496	1685.95	11.0499	1697	0.00651144	0.0662962
											0.7524	1692.44	5.55837	1686.88	11.1167	1698	0.00654696	0.06681
											0.7509	1693.41	5.59203	1687.82	11.1841	1699	0.00658273	0.0673274
											0.7459	1694.37	5.62595	1688.75	11.2519	1700	0.00661877	0.0686372
											0.7459	1695.34	5.66014	1689.68	11.3203	1701	0.00665507	0.0686372
											0.7459	1696.31	5.69459	1690.61	11.3892	1702	0.00669165	0.0686372
											0.7459	1697.27	5.72931	1691.54	11.4586	1703	0.00672849	0.0686372
											0.7423	1698.24	5.76429	1692.47	11.5286	1704	0.0067656	0.0699704
											0.7362	1699.2	5.79955	1693.4	11.5991	1705	0.00680299	0.0705103
											0.7349	1700.16	5.83508	1694.33	11.6702	1706	0.00684065	0.071054
											0.732	1701.13	5.87088	1695.26	11.7418	1707	0.00687859	0.0716016
											0.7262	1702.09	5.90695	1696.19	11.8139	1708	0.00691681	0.0721529
											0.716	1703.06	5.94331	1697.11	11.8866	1709	0.00695531	0.0727082
											0.7122	1704.02	5.97994	1698.04	11.9599	1710	0.00699408	0.0743972
											0.7122	1704.98	6.01686	1698.97	12.0337	1711	0.00703315	0.0743972
											0.7122	1705.95	6.05406	1699.89	12.1081	1712	0.0070725	0.0743972
											0.7122	1706.91	6.09154	1700.82	12.1831	1713	0.00711213	0.0743972
											0.7122	1707.87	6.12931	1701.74	12.2586	1714	0.00715206	0.0743972
											0.7117	1708.83	6.16737	1702.67	12.3347	1715	0.00719227	0.0764124
											0.7117	1709.79	6.20572	1703.59	12.4114	1716	0.00723278	0.0764124
											0.7102	1710.76	6.24437	1704.51	12.4887	1717	0.00727358	0.077291
											0.7063	1711.72	6.28331	1705.43	12.5666	1718	0.00731468	0.0793763
											0.7063	1712.68	6.32255	1706.35	12.6451	1719	0.00735608	0.0793763
											0.7063	1713.64	6.36209	1707.28	12.7242	1720	0.00739778	0.0793763
											0.7063	1714.6	6.40193	1708.2	12.8039	1721	0.00743978	0.0793763
											0.7063	1715.56	6.44207	1709.12	12.8841	1722	0.00748208	0.0793763
											0.7063	1716.52	6.48252	1710.03	12.965	1723	0.00752469	0.0793763
											0.695	1717.48	6.52327	1710.95	13.0465	1724	0.0075676	0.0815115
											0.6898	1718.44	6.56434	1711.87	13.1287	1725	0.00761083	0.0821308
											0.6881	1719.39	6.60572	1712.79	13.2114	1726	0.00765436	0.0827542
											0.6842	1720.35	6.64741	1713.71	13.2948	1727	0.00769821	0.0833818
											0.6732	1721.31	6.68941	1714.62	13.3788	1728	0.00774238	0.0840136
											0.6725	1722.27	6.73174	1715.54	13.4635	1729	0.00778686	0.0859341
											0.6725	1723.23	6.77438	1716.45	13.5488	1730	0.00783166	0.0859341
											0.6725	1724.18	6.81735	1717.37	13.6347	1731	0.00787678	0.0859341
											0.6725	1725.14	6.86064	1718.28	13.7213	1732	0.00792222	0.0859341
											0.6725	1726.1	6.90426	1719.19	13.8085	1733	0.00796799	0.0859341
											0.6696	1727.05	6.94821	1720.1	13.8964	1734	0.00801408	0.0878927
											0.6692	1728.01	6.99248	1721.02	13.985	1735	0.0080605	0.0885541
											0.6621	1728.96	7.03709	1721.93	14.0742	1736	0.00810725	0.0898899
											0.6621	1729.92	7.08204	1722.84	14.1641	1737	0.00815433	0.0898899
											0.6621	1730.87	7.12732	1723.75	14.2546	1738	0.00820175	0.0898899
											0.654	1731.83	7.17294	1724.65	14.3459	1739	0.0082495	0.0912428
											0.6508	1732.78	7.21891	1725.56	14.4378	1740	0.00829759	0.0919258
											0.6499	1733.73	7.26521	1726.47	14.5304	1741	0.00834602	0.0933049
											0.6499	1734.69	7.31186	1727.38	14.6237	1742	0.00839479	0.0933049
											0.6499	1735.64	7.35887	1728.28	14.7177	1743	0.00844391	0.0933049
											0.6484	1736.59	7.40622	1729.19	14.8124	1744	0.00849337	0.0947016
											0.6394	1737.55	7.45392	1730.09	14.9078	1745	0.00854317	0.0957606
											0.6394	1738.5	7.50198	1731	15.004	1746	0.00859333	0.0957606
											0.6364	1739.45	7.55039	1731.9	15.1008	1747	0.00864384	0.0971882
											0.6364	1740.4	7.59917	1732.8	15.1983	1748	0.0086947	0.0971882
											0.6362	1741.35	7.6483	1733.7	15.2966	1749	0.00874591	0.0982705
											0.6309	1742.3	7.6978	1734.6	15.3956	1750	0.00879749	0.0989977
											0.6278	1743.25	7.74767	1735.5	15.4953	1751	0.00884942	0.0997293
											0.6198	1744.2	7.7979	1736.4	15.5958	1752	0.00890171	0.100465
											0.6162	1745.15	7.8485	1737.3	15.697	1753	0.00895437	0.101951
											0.6162	1746.1	7.89948	1738.2	15.799	1754	0.00900739	0.101951
											0.6162	1747.05	7.95083	1739.1	15.9017	1755	0.00906077	0.101951
											0.6126	1748	8.00255	1739.99	16.0051	1756	0.00911453	0.104595
											0.6126	1748.95	8.05466	1740.89	16.1093	1757	0.00916865	0.104595
											0.6126	1749.89	8.10715	1741.79	16.2143	1758	0.00922315	0.104595
											0.6126	1750.84	8.16002	1742.68	16.32	1759	0.00927802	0.104595
											0.5956	1751.79	8.21328	1743.57	16.4266	1760	0.00933327	0.106517
											0.5951	1752.73	8.26693	1744.47	16.5339	1761	0.0093889	0.107294
											0.5926	1753.68	8.32097	1745.36	16.6419	1762	0.00944491	0.108075
											0.5807	1754.62	8.3754	1746.25	16.7508	1763	0.0095013	0.108861
											0.5786	1755.57	8.43022	1747.14	16.8604	1764	0.00955808	0.109652
											0.5644	1756.51	8.48545	1748.03	16.9709	1765	0.00961524	0.110447
											0.5632	1757.46	8.54107	1748.92	17.0821	1766	0.00967279	0.111247
											0.5607	1758.4	8.5971	1749.81	17.1942	1767	0.00973073	0.112052
											0.5568	1759.35	8.65353	1750.69	17.3071	1768	0.00978906	0.112861
											0.5531	1760.29	8.71036	1751.58	17.4207	1769	0.00984778	0.114083
											0.5531	1761.23	8.76761	1752.46	17.5352	1770	0.0099069	0.114083
											0.5501	1762.17	8.82527	1753.35	17.6505	1771	0.00996642	0.115316
											0.5487	1763.12	8.88334	1754.23	17.7667	1772	0.0100263	0.116559
											0.5487	1764.06	8.94183	1755.12	17.8837	1773	0.0100867	0.116559
											0.5448	1765	9.00073	1756	18.0015	1774	0.0101474	0.119077
											0.5448	1765.94	9.06006	1756.88	18.1201	1775	0.0102085	0.119077
											0.5448	1766.88	9.11981	1757.76	18.2396	1776	0.0102701	0.119077
											0.5448	1767.82	9.17999	1758.64	18.36	1777	0.010332	0.119077
											0.5427	1768.76	9.24059	1759.52	18.4812	1778	0.0103944	0.121206
											0.5353	1769.7	9.30162	1760.4	18.6032	1779	0.0104571	0.122067
											0.5332	1770.64	9.36309	1761.27	18.7262	1780	0.0105203	0.123366
											0.5332	1771.58	9.42499	1762.15	18.85	1781	0.0105839	0.123366
											0.5328	1772.51	9.48733	1763.03	18.9747	1782	0.010648	0.124675
											0.5281	1773.45	9.5501	1763.9	19.1002	1783	0.0107124	0.125554
											0.5244	1774.39	9.61332	1764.77	19.2266	1784	0.0107773	0.126437
											0.5209	1775.32	9.67699	1765.65	19.354	1785	0.0108426	0.127325
											0.5115	1776.26	9.7411	1766.52	19.4822	1786	0.0109083	0.128218
											0.509	1777.19	9.80565	1767.39	19.6113	1787	0.0109744	0.129115
											0.5017	1778.13	9.87066	1768.26	19.7413	1788	0.011041	0.13047
											0.5017	1779.06	9.93612	1769.13	19.8722	1789	0.011108	0.13047
											0.5009	1780	10.002	1770	20.0041	1790	0.0111755	0.131836
											0.4981	1780.93	10.0684	1770.86	20.1368	1791	0.0112433	0.136462
											0.4981	1781.86	10.1353	1771.73	20.2705	1792	0.0113117	0.136462
											0.4981	1782.8	10.2026	1772.59	20.4051	1793	0.0113804	0.136462
											0.4981	1783.73	10.2703	1773.46	20.5406	1794	0.0114496	0.136462
											0.4981	1784.66	10.3385	1774.32	20.6771	1795	0.0115193	0.136462
											0.4981	1785.59	10.4072	1775.19	20.8145	1796	0.0115894	0.136462
											0.4981	1786.52	10.4764	1776.05	20.9528	1797	0.0116599	0.136462
											0.4981	1787.45	10.5461	1776.91	21.0921	1798	0.0117309	0.136462
											0.4981	1788.38	10.6162	1777.77	21.2324	1799	0.0118023	0.136462
											0.4966	1789.31	10.6868	1778.63	21.3736	1800	0.0118742	0.141204
											0.4912	1790.24	10.7579	1779.48	21.5158	1801	0.0119466	0.142166
											0.489	1791.17	10.8294	1780.34	21.6589	1802	0.0120194	0.144104
											0.489	1792.1	10.9015	1781.2	21.803	1803	0.0120926	0.144104
											0.489	1793.03	10.974	1782.05	21.9481	1804	0.0121663	0.144104
											0.4853	1793.95	11.0471	1782.91	22.0941	1805	0.0122405	0.14606
											0.4832	1794.88	11.1206	1783.76	22.2412	1806	0.0123152	0.147045
											0.4777	1795.81	11.1946	1784.61	22.3892	1807	0.0123903	0.148035
											0.4741	1796.73	11.2691	1785.46	22.5382	1808	0.0124658	0.149029
											0.4736	1797.66	11.3441	1786.31	22.6883	1809	0.0125419	0.150027
											0.4711	1798.58	11.4196	1787.16	22.8393	1810	0.0126184	0.15103
											0.4624	1799.5	11.4957	1788.01	22.9913	1811	0.0126954	0.152038
											0.462	1800.43	11.5722	1788.86	23.1444	1812	0.0127728	0.15305
											0.4595	1801.35	11.6492	1789.7	23.2985	1813	0.0128508	0.154066
											0.4577	1802.27	11.7268	1790.55	23.4535	1814	0.0129292	0.155087
											0.453	1803.2	11.8048	1791.39	23.6097	1815	0.0130081	0.157142
											0.453	1804.12	11.8834	1792.23	23.7668	1816	0.0130874	0.157142
											0.453	1805.04	11.9625	1793.08	23.925	1817	0.0131673	0.157142
											0.4486	1805.96	12.0421	1793.92	24.0842	1818	0.0132476	0.159215
											0.4471	1806.88	12.1222	1794.76	24.2444	1819	0.0133284	0.160258
											0.447	1807.8	12.2029	1795.59	24.4058	1820	0.0134098	0.161305
											0.446	1808.72	12.2841	1796.43	24.5681	1821	0.0134915	0.162357
											0.4442	1809.63	12.3658	1797.27	24.7315	1822	0.0135738	0.163412
											0.4416	1810.55	12.448	1798.1	24.896	1823	0.0136566	0.165004
											0.4416	1811.47	12.5308	1798.94	25.0615	1824	0.0137399	0.165004
											0.4399	1812.39	12.6141	1799.77	25.2281	1825	0.0138236	0.166606
											0.4392	1813.3	12.6979	1800.6	25.3958	1826	0.0139079	0.167679
											0.4385	1814.22	12.7823	1801.44	25.5646	1827	0.0139926	0.168756
											0.4362	1815.13	12.8672	1802.27	25.7344	1828	0.0140779	0.169837
											0.4357	1816.05	12.9527	1803.09	25.9053	1829	0.0141637	0.170923
											0.4325	1816.96	13.0387	1803.92	26.0773	1830	0.0142499	0.172012
											0.4295	1817.87	13.1252	1804.75	26.2504	1831	0.0143367	0.174204
											0.4295	1818.79	13.2123	1805.58	26.4247	1832	0.0144239	0.174204
											0.4295	1819.7	13.3	1806.4	26.6	1833	0.0145117	0.174204
											0.428	1820.61	13.3882	1807.22	26.7764	1834	0.0146	0.176412
											0.4274	1821.52	13.4769	1808.05	26.9539	1835	0.0146888	0.177522
											0.4266	1822.43	13.5663	1808.87	27.1325	1836	0.0147781	0.178636
											0.4265	1823.34	13.6561	1809.69	27.3123	1837	0.0148679	0.179754
											0.4235	1824.25	13.7466	1810.51	27.4932	1838	0.0149582	0.181438
											0.4235	1825.16	13.8376	1811.32	27.6752	1839	0.015049	0.181438
											0.4194	1826.07	13.9291	1812.14	27.8583	1840	0.0151404	0.183131
											0.4179	1826.98	14.0213	1812.96	28.0426	1841	0.0152322	0.184265
											0.4169	1827.89	14.114	1813.77	28.228	1842	0.0153246	0.185402
											0.4147	1828.79	14.2072	1814.59	28.4145	1843	0.0154175	0.186543
											0.4139	1829.7	14.3011	1815.4	28.6022	1844	0.0155109	0.187688
											0.41	1830.6	14.3955	1816.21	28.791	1845	0.0156049	0.188837
											0.4089	1831.51	14.4905	1817.02	28.981	1846	0.0156994	0.189989
											0.4076	1832.41	14.5861	1817.83	29.1722	1847	0.0157943	0.191145
											0.4074	1833.32	14.6822	1818.64	29.3645	1848	0.0158899	0.193468
											0.4074	1834.22	14.779	1819.44	29.5579	1849	0.0159859	0.193468
											0.4074	1835.12	14.8763	1820.25	29.7526	1850	0.0160825	0.193468
											0.4061	1836.03	14.9742	1821.05	29.9484	1851	0.0161796	0.195806
											0.4032	1836.93	15.0727	1821.85	30.1454	1852	0.0162772	0.19698
											0.3992	1837.83	15.1718	1822.66	30.3435	1853	0.0163753	0.20171
											0.3992	1838.73	15.2714	1823.46	30.5429	1854	0.016474	0.20171
											0.3992	1839.63	15.3717	1824.26	30.7434	1855	0.0165732	0.20171
											0.3992	1840.53	15.4725	1825.05	30.9451	1856	0.016673	0.20171
											0.3992	1841.43	15.574	1825.85	31.148	1857	0.0167733	0.20171
											0.3992	1842.32	15.676	1826.65	31.3521	1858	0.0168741	0.20171
											0.3992	1843.22	15.7787	1827.44	31.5574	1859	0.0169755	0.20171
											0.3976	1844.12	15.8819	1828.24	31.7639	1860	0.0170773	0.206494
											0.3961	1845.01	15.9858	1829.03	31.9716	1861	0.0171798	0.207698
											0.3958	1845.91	16.0902	1829.82	32.1805	1862	0.0172827	0.208905
											0.3953	1846.8	16.1953	1830.61	32.3906	1863	0.0173863	0.210115
											0.3948	1847.7	16.301	1831.4	32.6019	1864	0.0174903	0.214986
											0.3948	1848.59	16.4072	1832.19	32.8145	1865	0.0175949	0.214986
											0.3948	1849.49	16.5141	1832.97	33.0282	1866	0.0177	0.214986
											0.3948	1850.38	16.6216	1833.76	33.2432	1867	0.0178057	0.214986
											0.3948	1851.27	16.7297	1834.54	33.4594	1868	0.0179119	0.214986
											0.3948	1852.16	16.8384	1835.32	33.6769	1869	0.0180187	0.214986
											0.3948	1853.05	16.9478	1836.1	33.8955	1870	0.018126	0.214986
											0.3928	1853.94	17.0577	1836.88	34.1154	1871	0.0182338	0.219904
											0.3923	1854.83	17.1683	1837.66	34.3366	1872	0.0183422	0.22114
											0.392	1855.72	17.2795	1838.44	34.559	1873	0.0184511	0.222379
											0.3913	1856.61	17.3913	1839.22	34.7826	1874	0.0185606	0.223621
											0.3892	1857.5	17.5037	1839.99	35.0074	1875	0.0186706	0.224865
											0.3885	1858.38	17.6168	1840.77	35.2336	1876	0.0187812	0.226112
											0.3865	1859.27	17.7305	1841.54	35.4609	1877	0.0188923	0.227361
											0.3837	1860.16	17.8448	1842.31	35.6895	1878	0.019004	0.228612
											0.3829	1861.04	17.9597	1843.08	35.9194	1879	0.0191162	0.229867
											0.3811	1861.92	18.0753	1843.85	36.1505	1880	0.019229	0.231123
											0.381	1862.81	18.1914	1844.62	36.3829	1881	0.0193423	0.232382
											0.3798	1863.69	18.3083	1845.38	36.6165	1882	0.0194562	0.234906
											0.3798	1864.57	18.4257	1846.15	36.8514	1883	0.0195706	0.234906
											0.3798	1865.46	18.5438	1846.91	37.0876	1884	0.0196856	0.234906
											0.3773	1866.34	18.6625	1847.67	37.3251	1885	0.0198011	0.238709
											0.3773	1867.22	18.7819	1848.44	37.5638	1886	0.0199172	0.238709
											0.3773	1868.1	18.9019	1849.2	37.8037	1887	0.0200338	0.238709
											0.3767	1868.98	19.0225	1849.95	38.045	1888	0.020151	0.241254
											0.3756	1869.86	19.1438	1850.71	38.2875	1889	0.0202687	0.242529
											0.3737	1870.73	19.2657	1851.47	38.5313	1890	0.020387	0.243807
											0.3707	1871.61	19.3882	1852.22	38.7764	1891	0.0205058	0.245086
											0.3703	1872.49	19.5114	1852.98	39.0228	1892	0.0206252	0.246367
											0.3678	1873.36	19.6352	1853.73	39.2704	1893	0.0207451	0.247649
											0.3651	1874.24	19.7597	1854.48	39.5194	1894	0.0208656	0.248934
											0.365	1875.12	19.8848	1855.23	39.7696	1895	0.0209866	0.25022
											0.3644	1875.99	20.0105	1855.98	40.0211	1896	0.0211082	0.251507
											0.3629	1876.86	20.1369	1856.73	40.2739	1897	0.0212303	0.254087
											0.3629	1877.74	20.264	1857.47	40.528	1898	0.021353	0.254087
											0.3629	1878.61	20.3917	1858.22	40.7834	1899	0.0214762	0.254087
											0.3624	1879.48	20.52	1858.96	41.04	1900	0.0216	0.256672
											0.3593	1880.35	20.649	1859.7	41.298	1901	0.0217244	0.257966
											0.3547	1881.22	20.7786	1860.44	41.5573	1902	0.0218492	0.259262
											0.3545	1882.09	20.9089	1861.18	41.8178	1903	0.0219747	0.260559
											0.3535	1882.96	21.0398	1861.92	42.0797	1904	0.0221007	0.261857
											0.3522	1883.83	21.1714	1862.66	42.3428	1905	0.0222272	0.263156
											0.3496	1884.7	21.3036	1863.39	42.6073	1906	0.0223543	0.264456
											0.3479	1885.56	21.4365	1864.13	42.873	1907	0.0224819	0.265758
											0.3451	1886.43	21.5701	1864.86	43.1401	1908	0.0226101	0.26706
											0.3448	1887.3	21.7042	1865.59	43.4085	1909	0.0227389	0.268363
											0.3425	1888.16	21.8391	1866.32	43.6781	1910	0.0228681	0.269666
											0.342	1889.03	21.9746	1867.05	43.9491	1911	0.022998	0.270971
											0.3397	1889.89	22.1107	1867.78	44.2214	1912	0.0231283	0.273582
											0.3397	1890.75	22.2475	1868.51	44.495	1913	0.0232593	0.273582
											0.3397	1891.62	22.3849	1869.23	44.7699	1914	0.0233907	0.273582
											0.3391	1892.48	22.523	1869.95	45.046	1915	0.0235227	0.276195
											0.3382	1893.34	22.6618	1870.68	45.3236	1916	0.0236553	0.277503
											0.3371	1894.2	22.8012	1871.4	45.6024	1917	0.0237884	0.278811
											0.337	1895.06	22.9412	1872.12	45.8825	1918	0.023922	0.280119
											0.3368	1895.92	23.082	1872.84	46.1639	1919	0.0240562	0.282736
											0.3368	1896.78	23.2233	1873.55	46.4466	1920	0.024191	0.282736
											0.3368	1897.63	23.3653	1874.27	46.7307	1921	0.0243262	0.282736
											0.336	1898.49	23.508	1874.98	47.016	1922	0.024462	0.285354
											0.3346	1899.35	23.6514	1875.7	47.3027	1923	0.0245984	0.286664
											0.333	1900.2	23.7953	1876.41	47.5907	1924	0.0247353	0.287973
											0.33	1901.06	23.94	1877.12	47.88	1925	0.0248727	0.289282
											0.3294	1901.91	24.0853	1877.83	48.1706	1926	0.0250107	0.290591
											0.325	1902.77	24.2312	1878.54	48.4625	1927	0.0251492	0.2919
											0.3227	1903.62	24.3778	1879.24	48.7557	1928	0.0252882	0.294518
											0.3227	1904.47	24.5251	1879.95	49.0502	1929	0.0254278	0.294518
											0.3227	1905.33	24.673	1880.65	49.346	1930	0.0255679	0.294518
											0.3213	1906.18	24.8216	1881.36	49.6431	1931	0.0257085	0.297134
											0.3212	1907.03	24.9708	1882.06	49.9416	1932	0.0258497	0.299095
											0.3212	1907.88	25.1207	1882.76	50.2413	1933	0.0259914	0.299095
											0.3203	1908.73	25.2712	1883.46	50.5424	1934	0.0261336	0.301055
											0.3185	1909.58	25.4224	1884.16	50.8447	1935	0.0262764	0.302361
											0.3179	1910.43	25.5742	1884.85	51.1484	1936	0.0264196	0.303666
											0.3171	1911.27	25.7267	1885.55	51.4534	1937	0.0265634	0.305623
											0.3171	1912.12	25.8798	1886.24	51.7597	1938	0.0267078	0.305623
											0.3166	1912.97	26.0336	1886.93	52.0672	1939	0.0268526	0.307578
											0.316	1913.81	26.1881	1887.62	52.3761	1940	0.026998	0.30888
											0.3158	1914.66	26.3431	1888.31	52.6863	1941	0.0271439	0.310181
											0.3109	1915.5	26.4989	1889	52.9978	1942	0.0272903	0.316025
											0.3109	1916.34	26.6553	1889.69	53.3106	1943	0.0274372	0.316025
											0.3109	1917.19	26.8123	1890.38	53.6246	1944	0.0275847	0.316025
											0.3109	1918.03	26.97	1891.06	53.94	1945	0.0277327	0.316025
											0.3109	1918.87	27.1283	1891.74	54.2567	1946	0.0278811	0.316025
											0.3109	1919.71	27.2873	1892.43	54.5747	1947	0.0280301	0.316025
											0.3109	1920.55	27.447	1893.11	54.8939	1948	0.0281796	0.316025
											0.3109	1921.39	27.6072	1893.79	55.2145	1949	0.0283296	0.316025
											0.3084	1922.23	27.7682	1894.46	55.5363	1950	0.0284802	0.323133
											0.3084	1923.07	27.9297	1895.14	55.8594	1951	0.0286312	0.323133
											0.3084	1923.91	28.0919	1895.82	56.1839	1952	0.0287827	0.323133
											0.3064	1924.75	28.2548	1896.49	56.5096	1953	0.0289348	0.325707
											0.3047	1925.58	28.4183	1897.16	56.8366	1954	0.0290873	0.326992
											0.3018	1926.42	28.5824	1897.84	57.1648	1955	0.0292403	0.328275
											0.3009	1927.25	28.7472	1898.51	57.4944	1956	0.0293939	0.332114
											0.3009	1928.09	28.9126	1899.17	57.8252	1957	0.0295479	0.332114
											0.3009	1928.92	29.0787	1899.84	58.1573	1958	0.0297024	0.332114
											0.3009	1929.75	29.2454	1900.51	58.4907	1959	0.0298574	0.332114
											0.3009	1930.59	29.4127	1901.17	58.8254	1960	0.030013	0.332114
											0.2998	1931.42	29.5807	1901.84	59.1613	1961	0.030169	0.335937
											0.2996	1932.25	29.7493	1902.5	59.4985	1962	0.0303255	0.337207
											0.2988	1933.08	29.9185	1903.16	59.837	1963	0.0304824	0.338475
											0.2975	1933.91	30.0884	1903.82	60.1768	1964	0.0306399	0.339741
											0.2974	1934.74	30.2589	1904.48	60.5178	1965	0.0307978	0.341005
											0.2962	1935.57	30.43	1905.14	60.86	1966	0.0309563	0.342267
											0.296	1936.4	30.6018	1905.8	61.2036	1967	0.0311152	0.343527
											0.295	1937.23	30.7742	1906.45	61.5483	1968	0.0312746	0.345412
											0.295	1938.05	30.9472	1907.11	61.8944	1969	0.0314344	0.345412
											0.2919	1938.88	31.1208	1907.76	62.2417	1970	0.0315948	0.347917
											0.2919	1939.7	31.2951	1908.41	62.5902	1971	0.0317556	0.347917
											0.2915	1940.53	31.47	1909.06	62.94	1972	0.0319168	0.34979
											0.2887	1941.35	31.6455	1909.71	63.291	1973	0.0320786	0.351035
											0.2886	1942.18	31.8217	1910.36	63.6433	1974	0.0322408	0.352278
											0.2877	1943	31.9984	1911	63.9968	1975	0.0324035	0.353518
											0.2864	1943.82	32.1758	1911.65	64.3516	1976	0.0325666	0.354755
											0.2863	1944.65	32.3538	1912.29	64.7076	1977	0.0327302	0.35599
											0.2837	1945.47	32.5324	1912.94	65.0648	1978	0.0328942	0.357222
											0.2835	1946.29	32.7116	1913.58	65.4233	1979	0.0330587	0.358452
											0.2815	1947.11	32.8915	1914.22	65.7829	1980	0.0332237	0.359678
											0.28	1947.93	33.0719	1914.86	66.1438	1981	0.0333891	0.360902
											0.2779	1948.75	33.253	1915.49	66.506	1982	0.033555	0.362732
											0.2779	1949.57	33.4346	1916.13	66.8693	1983	0.0337213	0.362732
											0.2758	1950.38	33.6169	1916.77	67.2339	1984	0.033888	0.364556
											0.2757	1951.2	33.7998	1917.4	67.5996	1985	0.0340552	0.365768
											0.2725	1952.02	33.9833	1918.03	67.9666	1986	0.0342229	0.366977
											0.27	1952.83	34.1674	1918.67	68.3348	1987	0.0343909	0.368183
											0.2698	1953.65	34.3521	1919.3	68.7042	1988	0.0345594	0.369986
											0.2698	1954.46	34.5374	1919.93	69.0748	1989	0.0347284	0.369986
											0.269	1955.28	34.7233	1920.55	69.4465	1990	0.0348978	0.371782
											0.2681	1956.09	34.9098	1921.18	69.8195	1991	0.0350676	0.372975
											0.2669	1956.9	35.0968	1921.81	70.1937	1992	0.0352378	0.374166
											0.2656	1957.72	35.2845	1922.43	70.569	1993	0.0354084	0.375352
											0.2639	1958.53	35.4728	1923.05	70.9456	1994	0.0355795	0.377126
											0.2639	1959.34	35.6616	1923.68	71.3233	1995	0.035751	0.377126
											0.263	1960.15	35.8511	1924.3	71.7022	1996	0.0359229	0.378893
											0.2609	1960.96	36.0411	1924.92	72.0822	1997	0.0360953	0.380651
											0.2609	1961.77	36.2317	1925.54	72.4635	1998	0.036268	0.380651
											0.2608	1962.58	36.4229	1926.15	72.8459	1999	0.0364412	0.382984
[truncated: 610 more rows]

## Sheet: Spectral Level Data
Spectral Level Data		Confidence Threshold	Forward	Reverse	Correct	Incorrect	Total	Global FDR	q-value		Fit Confidence Threshold	Fit Forward	Fit Reverse	Fit Correct	Fit Incorrect	Fit Total	Fit Global FDR	Fit Local FDR
		1	1058	1	1057	2	1059	0.00188857	0.000568828		1	0.999733	0.000267249	0.999466	0.000534498	1	0.000534498	0.000542629
		0.9999	1564	1	1563	2	1565	0.00127796	0.000568828		1	1.99947	0.000534505	1.99893	0.00106901	2	0.000534505	0.000542629
		0.9998	2091	1	2090	2	2092	0.000956023	0.000568828		1	2.9992	0.000801769	2.9984	0.00160354	3	0.000534513	0.000542629
		0.9997	2230	1	2229	2	2231	0.000896459	0.000568828		1	3.99893	0.00106904	3.99786	0.00213808	4	0.00053452	0.000542629
		0.9996	2338	1	2337	2	2339	0.000855066	0.000568828		1	4.99866	0.00133632	4.99733	0.00267264	5	0.000534528	0.000542629
		0.9995	2403	1	2402	2	2404	0.000831947	0.000568828		1	5.9984	0.00160361	5.99679	0.00320721	6	0.000534536	0.000542629
		0.9994	2430	1	2429	2	2431	0.000822707	0.000568828		1	6.99813	0.0018709	6.99626	0.0037418	7	0.000534543	0.000542629
		0.9993	2458	1	2457	2	2459	0.000813339	0.000568828		1	7.99786	0.0021382	7.99572	0.00427641	8	0.000534551	0.000542629
		0.9992	2498	1	2497	2	2499	0.00080032	0.000568828		1	8.99759	0.00240551	8.99519	0.00481103	9	0.000534559	0.000542629
		0.9991	2522	1	2521	2	2523	0.000792707	0.000568828		1	9.99733	0.00267283	9.99465	0.00534566	10	0.000534566	0.000542629
		0.999	2576	1	2575	2	2577	0.000776096	0.000568828		1	10.9971	0.00294016	10.9941	0.00588031	11	0.000534574	0.000542629
		0.9989	2634	1	2633	2	2635	0.000759013	0.000568828		1	11.9968	0.00320749	11.9936	0.00641498	12	0.000534581	0.000542629
		0.9988	2650	1	2649	2	2651	0.000754432	0.000568828		1	12.9965	0.00347483	12.9931	0.00694966	13	0.000534589	0.000542629
		0.9987	2698	1	2697	2	2699	0.000741015	0.000568828		1	13.9963	0.00374218	13.9925	0.00748435	14	0.000534597	0.000542629
		0.9986	2717	1	2716	2	2718	0.000735835	0.000568828		1	14.996	0.00400953	14.992	0.00801907	15	0.000534604	0.000542629
		0.9985	2740	1	2739	2	2741	0.000729661	0.000568828		1	15.9957	0.0042769	15.9914	0.00855379	16	0.000534612	0.000542629
		0.9984	2769	1	2768	2	2770	0.000722022	0.000568828		1	16.9955	0.00454427	16.9909	0.00908853	17	0.00053462	0.000542629
		0.9983	2778	1	2777	2	2779	0.000719683	0.000568828		1	17.9952	0.00481165	17.9904	0.00962329	18	0.000534627	0.000542629
		0.9982	2793	1	2792	2	2794	0.00071582	0.000568828		1	18.9949	0.00507903	18.9898	0.0101581	19	0.000534635	0.000542629
		0.9981	2799	1	2798	2	2800	0.000714286	0.000568828		1	19.9947	0.00534643	19.9893	0.0106929	20	0.000534643	0.000542629
		0.998	2812	1	2811	2	2813	0.000710985	0.000568828		1	20.9944	0.00561383	20.9888	0.0112277	21	0.00053465	0.000542629
		0.9979	2828	1	2827	2	2829	0.000706964	0.000568828		1	21.9941	0.00588124	21.9882	0.0117625	22	0.000534658	0.000542629
		0.9978	2831	1	2830	2	2832	0.000706215	0.000568828		1	22.9939	0.00614865	22.9877	0.0122973	23	0.000534665	0.000542629
		0.9977	2841	1	2840	2	2842	0.00070373	0.000568828		1	23.9936	0.00641608	23.9872	0.0128322	24	0.000534673	0.000542629
		0.9976	2863	1	2862	2	2864	0.000698324	0.000568828		1	24.9933	0.00668351	24.9866	0.013367	25	0.000534681	0.000542629
		0.9975	2878	1	2877	2	2879	0.000694686	0.000568828		1	25.993	0.00695095	25.9861	0.0139019	26	0.000534688	0.000542629
		0.9974	2887	1	2886	2	2888	0.000692521	0.000568828		1	26.9928	0.0072184	26.9856	0.0144368	27	0.000534696	0.000542629
		0.9973	2904	1	2903	2	2905	0.000688468	0.000568828		1	27.9925	0.00748585	27.985	0.0149717	28	0.000534704	0.000542629
		0.9972	2909	1	2908	2	2910	0.000687285	0.000568828		1	28.9922	0.00775331	28.9845	0.0155066	29	0.000534711	0.000542629
		0.9971	2927	1	2926	2	2928	0.00068306	0.000568828		1	29.992	0.00802078	29.984	0.0160416	30	0.000534719	0.000542629
		0.997	2946	1	2945	2	2947	0.000678656	0.000568828		1	30.9917	0.00828826	30.9834	0.0165765	31	0.000534726	0.000542629
		0.9969	2949	1	2948	2	2950	0.000677966	0.000568828		1	31.9914	0.00855575	31.9829	0.0171115	32	0.000534734	0.000542629
		0.9968	2967	1	2966	2	2968	0.000673854	0.000568828		1	32.9912	0.00882324	32.9824	0.0176465	33	0.000534742	0.000542629
		0.9967	2968	1	2967	2	2969	0.000673627	0.000568828		1	33.9909	0.00909074	33.9818	0.0181815	34	0.000534749	0.000542629
		0.9966	2974	1	2973	2	2975	0.000672269	0.000568828		1	34.9906	0.00935825	34.9813	0.0187165	35	0.000534757	0.000542629
		0.9965	2978	1	2977	2	2979	0.000671366	0.000568828		1	35.9904	0.00962576	35.9807	0.0192515	36	0.000534765	0.000542629
		0.9964	3009	1	3008	2	3010	0.000664452	0.000568828		1	36.9901	0.00989329	36.9802	0.0197866	37	0.000534772	0.000542629
		0.9963	3010	1	3009	2	3011	0.000664231	0.000568828		1	37.9898	0.0101608	37.9797	0.0203216	38	0.00053478	0.000542629
		0.9962	3011	1	3010	2	3012	0.000664011	0.000568828		1	38.9896	0.0104284	38.9791	0.0208567	39	0.000534788	0.000542629
		0.9961	3032	1	3031	2	3033	0.000659413	0.000568828		1	39.9893	0.0106959	39.9786	0.0213918	40	0.000534795	0.000542629
		0.996	3053	1	3052	2	3054	0.000654879	0.000568828		1	40.989	0.0109635	40.9781	0.0219269	41	0.000534803	0.000542629
		0.9959	3056	1	3055	2	3057	0.000654236	0.000568828		1	41.9888	0.011231	41.9775	0.022462	42	0.00053481	0.000542629
		0.9958	3058	1	3057	2	3059	0.000653808	0.000568828		1	42.9885	0.0114986	42.977	0.0229972	43	0.000534818	0.000542629
		0.9957	3060	1	3059	2	3061	0.000653381	0.000568828		1	43.9882	0.0117662	43.9765	0.0235323	44	0.000534826	0.000542629
		0.9956	3069	1	3068	2	3070	0.000651466	0.000568828		1	44.988	0.0120338	44.9759	0.0240675	45	0.000534833	0.000542629
		0.9955	3070	1	3069	2	3071	0.000651254	0.000568828		1	45.9877	0.0123013	45.9754	0.0246027	46	0.000534841	0.000542629
		0.9954	3072	1	3071	2	3073	0.00065083	0.000568828		1	46.9874	0.0125689	46.9749	0.0251379	47	0.000534849	0.000542629
		0.9953	3073	1	3072	2	3074	0.000650618	0.000568828		1	47.9872	0.0128366	47.9743	0.0256731	48	0.000534856	0.000542629
		0.9952	3074	1	3073	2	3075	0.000650407	0.000568828		1	48.9869	0.0131042	48.9738	0.0262083	49	0.000534864	0.000542629
		0.9951	3077	1	3076	2	3078	0.000649773	0.000568828		1	49.9866	0.0133718	49.9733	0.0267436	50	0.000534872	0.000542629
		0.995	3081	1	3080	2	3082	0.000648929	0.000568828		1	50.9864	0.0136394	50.9727	0.0272788	51	0.000534879	0.000542629
		0.9949	3084	1	3083	2	3085	0.000648298	0.000568828		1	51.9861	0.0139071	51.9722	0.0278141	52	0.000534887	0.000542629
		0.9947	3087	1	3086	2	3088	0.000647668	0.000568828		1	52.9858	0.0141747	52.9717	0.0283494	53	0.000534894	0.000542629
		0.9946	3101	1	3100	2	3102	0.000644745	0.000568828		1	53.9856	0.0144424	53.9711	0.0288847	54	0.000534902	0.000542629
		0.9944	3131	1	3130	2	3132	0.00063857	0.000568828		1	54.9853	0.01471	54.9706	0.02942	55	0.00053491	0.000542629
		0.9943	3132	1	3131	2	3133	0.000638366	0.000568828		1	55.985	0.0149777	55.97	0.0299554	56	0.000534917	0.000542629
		0.9942	3134	1	3133	2	3135	0.000637959	0.000568828		1	56.9848	0.0152454	56.9695	0.0304907	57	0.000534925	0.000542629
		0.9941	3135	1	3134	2	3136	0.000637755	0.000568828		1	57.9845	0.015513	57.969	0.0310261	58	0.000534933	0.000542629
		0.994	3136	1	3135	2	3137	0.000637552	0.000568828		1	58.9842	0.0157807	58.9684	0.0315615	59	0.00053494	0.000542629
		0.9939	3147	1	3146	2	3148	0.000635324	0.000568828		1	59.984	0.0160484	59.9679	0.0320969	60	0.000534948	0.000542629
		0.9938	3150	1	3149	2	3151	0.000634719	0.000568828		1	60.9837	0.0163161	60.9674	0.0326323	61	0.000534956	0.000542629
		0.9936	3153	1	3152	2	3154	0.000634115	0.000568828		1	61.9834	0.0165839	61.9668	0.0331677	62	0.000534963	0.000542629
		0.9935	3159	1	3158	2	3160	0.000632911	0.000568828		1	62.9831	0.0168516	62.9663	0.0337032	63	0.000534971	0.000542629
		0.9934	3182	1	3181	2	3183	0.000628338	0.000568828		1	63.9829	0.0171193	63.9658	0.0342386	64	0.000534978	0.000542629
		0.9933	3184	1	3183	2	3185	0.000627943	0.000568828		1	64.9826	0.017387	64.9652	0.0347741	65	0.000534986	0.000542629
		0.993	3185	1	3184	2	3186	0.000627746	0.000568828		1	65.9823	0.0176548	65.9647	0.0353096	66	0.000534994	0.000542629
		0.9929	3186	1	3185	2	3187	0.000627549	0.000568828		1	66.9821	0.0179225	66.9642	0.0358451	67	0.000535001	0.000542629
		0.9927	3191	1	3190	2	3192	0.000626566	0.000568828		1	67.9818	0.0181903	67.9636	0.0363806	68	0.000535009	0.000542629
		0.9926	3192	1	3191	2	3193	0.00062637	0.000568828		1	68.9815	0.0184581	68.9631	0.0369161	69	0.000535017	0.000542629
		0.9925	3193	1	3192	2	3194	0.000626174	0.000568828		1	69.9813	0.0187259	69.9625	0.0374517	70	0.000535024	0.000542629
		0.9923	3200	1	3199	2	3201	0.000624805	0.000568828		1	70.981	0.0189936	70.962	0.0379873	71	0.000535032	0.000542629
		0.9921	3201	1	3200	2	3202	0.00062461	0.000568828		1	71.9807	0.0192614	71.9615	0.0385228	72	0.00053504	0.000542629
		0.992	3218	1	3217	2	3219	0.000621311	0.000568828		1	72.9805	0.0195292	72.9609	0.0390584	73	0.000535047	0.000542629
		0.9919	3221	1	3220	2	3222	0.000620732	0.000568828		1	73.9802	0.019797	73.9604	0.0395941	74	0.000535055	0.000542629
		0.9917	3226	1	3225	2	3227	0.000619771	0.000568828		1	74.9799	0.0200648	74.9599	0.0401297	75	0.000535062	0.000542629
		0.9916	3227	1	3226	2	3228	0.000619579	0.000568828		1	75.9797	0.0203327	75.9593	0.0406653	76	0.00053507	0.000542629
		0.9915	3228	1	3227	2	3229	0.000619387	0.000568828		1	76.9794	0.0206005	76.9588	0.041201	77	0.000535078	0.000542629
		0.9914	3230	1	3229	2	3231	0.000619003	0.000568828		1	77.9791	0.0208683	77.9583	0.0417367	78	0.000535085	0.000542629
		0.991	3231	1	3230	2	3232	0.000618812	0.000568828		1	78.9789	0.0211362	78.9577	0.0422724	79	0.000535093	0.000542629
		0.9906	3243	1	3242	2	3244	0.000616523	0.000568828		1	79.9786	0.021404	79.9572	0.0428081	80	0.000535101	0.000542629
		0.9904	3244	1	3243	2	3245	0.000616333	0.000568828		1	80.9783	0.0216719	80.9567	0.0433438	81	0.000535108	0.000542629
		0.9902	3250	1	3249	2	3251	0.000615195	0.000568828		1	81.9781	0.0219398	81.9561	0.0438795	82	0.000535116	0.000542629
		0.99	3254	1	3253	2	3255	0.000614439	0.000568828		1	82.9778	0.0222076	82.9556	0.0444153	83	0.000535124	0.000542629
		0.9897	3255	1	3254	2	3256	0.000614251	0.000568828		1	83.9775	0.0224755	83.955	0.044951	84	0.000535131	0.000542629
		0.9894	3257	1	3256	2	3258	0.000613874	0.000568828		1	84.9773	0.0227434	84.9545	0.0454868	85	0.000535139	0.000542629
		0.9892	3258	1	3257	2	3259	0.000613685	0.000568828		1	85.977	0.0230113	85.954	0.0460226	86	0.000535147	0.000542629
		0.9889	3259	1	3258	2	3260	0.000613497	0.000568828		1	86.9767	0.0232792	86.9534	0.0465584	87	0.000535154	0.000542629
		0.9887	3260	1	3259	2	3261	0.000613309	0.000568828		1	87.9765	0.0235471	87.9529	0.0470942	88	0.000535162	0.000542629
		0.9884	3276	1	3275	2	3277	0.000610314	0.000568828		1	88.9762	0.023815	88.9524	0.0476301	89	0.000535169	0.000542629
		0.9881	3296	1	3295	2	3297	0.000606612	0.000568828		1	89.9759	0.024083	89.9518	0.0481659	90	0.000535177	0.000542629
		0.9879	3297	1	3296	2	3298	0.000606428	0.000568828		1	90.9756	0.0243509	90.9513	0.0487018	91	0.000535185	0.000542629
		0.9877	3315	1	3314	2	3316	0.000603136	0.000568828		1	91.9754	0.0246188	91.9508	0.0492377	92	0.000535192	0.000542629
		0.9875	3316	1	3315	2	3317	0.000602954	0.000568828		1	92.9751	0.0248868	92.9502	0.0497736	93	0.0005352	0.000542629
		0.9869	3317	1	3316	2	3318	0.000602773	0.000568828		1	93.9748	0.0251548	93.9497	0.0503095	94	0.000535208	0.000542629
		0.9863	3326	1	3325	2	3327	0.000601142	0.000568828		1	94.9746	0.0254227	94.9492	0.0508455	95	0.000535215	0.000542629
		0.986	3327	1	3326	2	3328	0.000600962	0.000568828		1	95.9743	0.0256907	95.9486	0.0513814	96	0.000535223	0.000542629
[truncated: 5,814 more rows]

## Sheet: Search Summary
	ProteinPilot™ Software Report
	Template Version	1.00 light report					Search Properties
[truncated: 40 more rows]

## Sheet: Advanced Metadata
	Advanced Metadata
[truncated: 146 more rows]

[truncated: 11 more sheets: Speed and Distribution Analysis, Single Results Table, Protein FDR Summary, Distinct Peptide FDR Summary, Spectrum FDR Summary, PDST Controls, Protein Summary, Peptide Summary, Distinct Peptide Summary, Feature Summary, Single Column Summary]
